# Supplementary material for: Global Ubiquitome Profiling Revealed the Roles of Ubiquitinated Proteins in Metabolic Pathways of Tea Leaves in Responding to Drought Stress
Source: Sci Rep. 2019 Mar 12;9:4286. doi: 10.1038/s41598-019-41041-3 (PMC6414630; doi:10.1038/s41598-019-41041-3)
Supplement: Supplementary file 1 — Dataset [file 41598_2019_41041_MOESM1_ESM.zip]

Archive with 9 entries (9 files):
- Supplemental Figure 1-2.docx
- Supplemental Table 1.xlsx
- Supplemental Table 2.xlsx
- Supplemental Table 3.xlsx
- Supplemental Table 4.xlsx
- Supplemental Table 5.xlsx
- Supplemental Table 6.xlsx
- Supplemental Table 7.xlsx
- Supplemental Table 8.xlsx
