# Supplementary material for: Global Ubiquitome Profiling Revealed the Roles of Ubiquitinated Proteins in Metabolic Pathways of Tea Leaves in Responding to Drought Stress
Source: Sci Rep. 2019 Mar 12;9:4286. doi: 10.1038/s41598-019-41041-3 (PMC6414630; doi:10.1038/s41598-019-41041-3)
Supplement: Supplementary file 1 — Dataset [file 41598_2019_41041_MOESM1_ESM.zip › Supplemental Table 1.xlsx]

## Sheet: Identified Kub sites
Global Ubiquitome Profiling Revealed the Roles of Ubiquitinated Proteins in Metabolic Pathways of Tea Leaves in Responding to Drought Stress Hui Xie1, Yu Wang1, Yiqian Ding1, Chen Qiu1, Litao Sun1, Zhongshuai Gai2, Honglian Gu1, Zhaotang Ding1* 1 Tea Research Institute, Qingdao Agricultural University, Qingdao, 266109, China 2 College of Life Science, Yantai University, Yantai，Shandong, 264005, C…
Note: a: protein ID based on tea plant genome, b: position of Kub modification site, c: modified amino acid residue, d: annotation of protein, e: matching score of peptides and database, f: the peptides sequence around the modification site, g: charge number of the protein, h: protein abundance, i: ratio of DT/CK.
Drought stress changes Kub sites in tea plants
Protein accessiona	Positionb	Amino acidc	Protein descriptiond	Scoree	Modified sequencef	Chargeg	CK quantitationh			DT quantitation			DT/CK quantitation
							CK1	CK2	CK3	DT1	DT2	DT3	Ratioi	P-value
cds.Camellia_sinensis.comp32304_c0_seq3_m.11225	120	K	PREDICTED: phenylalanine ammonia-lyase [Vitis vinifera]	149.94	TK(1)QGGALQK(1)ELIR	3	1.653	1.959	1.998	0.086	0.167	0.137	0.07	9.94e-05
cds.Camellia_sinensis.comp27350_c0_seq2_m.26012	240	K	PREDICTED: chalcone synthase 1 [Juglans regia]	162.31	LAK(1)DLAENNK(1)GAR	3	1.478	2.183	1.839	0.223	0.126	0.151	0.091	0.0148796
cds.Camellia_sinensis.comp32304_c0_seq3_m.11225	622	K	PREDICTED: phenylalanine ammonia-lyase [Vitis vinifera]	146.16	TQLPK(1)EVECTR	3	1.527	2.056	1.794	0.164	0.234	0.225	0.116	0.0093433
cds.Camellia_sinensis.comp32304_c0_seq3_m.11225	113	K	PREDICTED: phenylalanine ammonia-lyase [Vitis vinifera]	143.58	TK(1)QGGALQK(1)ELIR	3	1.401	2.017	1.96	0.137	0.267	0.218	0.116	0.00137743
cds.Camellia_sinensis.comp10170_c0_seq1_m.56821	21	K	PREDICTED: phenylalanine ammonia-lyase-like [Citrus sinensis]	165.89	K(1)VLTMGIDGELHPSR	4	1.364	1.588	1.679	0.216		0.153	0.12	0.00159547
cds.Camellia_sinensis.comp24818_c0_seq1_m.28200	241	K	PREDICTED: phenylalanine ammonia-lyase 1 [Daucus carota subsp. sativus]	164.46	NSVSQVAK(1)R	2	1.656	1.438	1.468	0.281	0.157		0.144	0.00096173
cds.Camellia_sinensis.comp10170_c0_seq1_m.56821	107	K	PREDICTED: phenylalanine ammonia-lyase-like [Citrus sinensis]	141.08	TLLPK(1)EVESTR	3	1.271	2.124	1.851	0.348	0.187	0.218	0.144	0.0042781
cds.Camellia_sinensis.comp32304_c0_seq5_m.38144	98	K	PREDICTED: phenylalanine ammonia-lyase [Vitis vinifera]	164.12	ASSDWVMESMNK(1)GTDSYGVTTGFGATSHR	4	1.592	1.663	1.3	0.141		0.305	0.147	0.0036558
cds.Camellia_sinensis.comp38050_c0_seq1_m.42138	193	K	PREDICTED: phenylalanine ammonia-lyase G4 [Ricinus communis]	174.94	EELGTGLLTGEK(1)VR	2	1.377	1.125	2.023	0.229	0.247		0.158	0.041617
cds.Camellia_sinensis.comp27350_c0_seq2_m.26012	233	K	PREDICTED: chalcone synthase 1 [Juglans regia]	175.33	LAK(1)DLAENNK(1)GAR	3	1.738	1.649	1.738	0.288	0.421	0.166	0.171	5.9e-05
cds.Camellia_sinensis.comp38050_c0_seq1_m.42138	148	K	PREDICTED: phenylalanine ammonia-lyase G4 [Ricinus communis]	144.17	ALLPK(1)EVESAR	2	1.408	1.755	1.958	0.293	0.264	0.323	0.172	0.0127987
cds.Camellia_sinensis.comp32304_c0_seq3_m.11225	383	K	PREDICTED: phenylalanine ammonia-lyase [Vitis vinifera]	155.08	NK(1)ALHGGNFQGTPIGVSMDNTR	4	1.087	2.186	1.829	0.409	0.217	0.273	0.176	0.0130224
cds.Camellia_sinensis.comp32304_c0_seq3_m.11225	37	K	PREDICTED: phenylalanine ammonia-lyase [Vitis vinifera]	142	GSHLDEVK(1)R	3	1.688	1.428	1.862	0.305	0.367	0.35	0.205	0.0092163
cds.Camellia_sinensis.comp34996_c0_seq1_m.19097	331	K	flavonoid 3' hydroxylase [Vitis vinifera]	163.15	HPK(1)ILAQAK	2	1.565	1.621	1.757	0.442	0.328	0.287	0.214	6.04e-05
cds.Camellia_sinensis.comp25454_c0_seq1_m.28314	380	K	"PREDICTED: naringenin,2-oxoglutarate 3-dioxygenase [Ziziphus jujuba]"	178.95	LLQDQQDIEK(1)AK	3	1.818	1.95		0.321	0.355	0.555	0.218	0.00081628
cds.Camellia_sinensis.comp34996_c0_seq1_m.19097	431	K	flavonoid 3' hydroxylase [Vitis vinifera]	99.732	FLPGGEK(1)PNADVR	3	1.375	1.372	1.606		0.336	0.311	0.223	0.00151891
cds.Camellia_sinensis.comp27225_c0_seq1_m.28449	55	K	anthocyanidin reductase [Vitis vinifera]	148.85	TSHLLALK(1)GSGNLK	2	1.897	1.69	1.237	0.318	0.464	0.395	0.244	0.0036606
cds.Camellia_sinensis.comp32304_c0_seq3_m.11225	326	K	PREDICTED: phenylalanine ammonia-lyase [Vitis vinifera]	140.33	AAQK(1)LHEMDPLQKPK	3	1.233	2.02	1.542	0.344	0.307	0.553	0.251	0.0077168
cds.Camellia_sinensis.comp38050_c0_seq1_m.42138	61	K	PREDICTED: phenylalanine ammonia-lyase G4 [Ricinus communis]	209.21	NTVSQVAK(1)R	2	1.526	1.707	1.525	0.441	0.367	0.434	0.261	5.77e-05
cds.Camellia_sinensis.comp28142_c0_seq1_m.18076	447	K	PREDICTED: trans-cinnamate 4-monooxygenase [Jatropha curcas]	108.66	FLEEEAK(1)VEANGNDFR	2	1.595	1.216	1.936	0.372	0.387	0.493	0.264	0.0052952
cds.Camellia_sinensis.comp27225_c0_seq1_m.28449	46	K	anthocyanidin reductase [Vitis vinifera]	145.49	GYAVNTTVRDPDNQK(0.963)K(0.037)	3	1.476		2.09	0.459	0.56	0.414	0.268	0.0115794
cds.Camellia_sinensis.comp38050_c0_seq1_m.42138	161	K	PREDICTED: phenylalanine ammonia-lyase G4 [Ricinus communis]	160.67	RDVESGK(1)AVVGNR	3	1.245	1.486	1.483		0.383	0.404	0.28	0.0022751
cds.Camellia_sinensis.comp31429_c0_seq2_m.20077	39	K	PREDICTED: protein IQ-DOMAIN 1 [Vitis vinifera]	72.325	K(1)SPYPGSPPK	3	1.534	1.463	1.631	0.448	0.549	0.374	0.296	0.00010132
cds.Camellia_sinensis.comp31987_c0_seq1_m.26508	142	K	"PREDICTED: chlorophyllase-2, chloroplastic [Vitis vinifera]"	106.44	VLPTHVQPNLTK(1)IGLSGHSR	3	1.285	1.2	1.67		0.684	0.161	0.305	0.037645
cds.Camellia_sinensis.comp25454_c0_seq1_m.28314	370	K	"PREDICTED: naringenin,2-oxoglutarate 3-dioxygenase [Ziziphus jujuba]"	152.96	K(1)LLQDQQDIEK	3	1.434	1.239	1.453		0.403	0.47	0.317	0.00198486
cds.Camellia_sinensis.comp28142_c0_seq1_m.18076	83	K	PREDICTED: trans-cinnamate 4-monooxygenase [Jatropha curcas]	159.2	NLTQLAK(1)R	2	1.496	1.495	1.544	0.471	0.471	0.523	0.323	8.61e-07
cds.Camellia_sinensis.comp27350_c0_seq1_m.24260	381	K	PREDICTED: chalcone synthase 1 [Juglans regia]	133.58	LGLK(1)EEK(1)LR	3	1.65	1.53	1.352	0.392	0.557	0.519	0.324	0.00051806
cds.Camellia_sinensis.comp27350_c0_seq1_m.24260	378	K	PREDICTED: chalcone synthase 1 [Juglans regia]	133.58	LGLK(1)EEK(1)LR	3	1.65	1.53	1.352	0.392	0.557	0.519	0.324	0.00051806
cds.Camellia_sinensis.comp31295_c0_seq1_m.4827	146	K	PREDICTED: 4-coumarate--CoA ligase 2 [Theobroma cacao]	159.12	SK(1)LIITQSQYVDK	3	1.464	1.362	1.697	0.443	0.591	0.442	0.326	0.00078332
cds.Camellia_sinensis.comp27350_c0_seq2_m.26012	335	K	PREDICTED: chalcone synthase 1 [Juglans regia]	125.36	DVPGLISK(1)NIEK	2	1.152	1.528	1.841	0.564	0.503	0.412	0.327	0.0076449
cds.Camellia_sinensis.comp27225_c0_seq1_m.28449	309	K	anthocyanidin reductase [Vitis vinifera]	163.16	LTK(1)EGFSFK	2	1.281	1.585	1.63	0.554	0.418	0.532	0.335	0.00105695
cds.Camellia_sinensis.comp29193_c0_seq1_m.42653	27	K	PREDICTED: ubiquitin-60S ribosomal protein L40 [Cucumis melo]	287.85	TITLEVESSDTIDNVK(1)AK	2	0.905	1.674	1.869	0.528	0.418	0.606	0.349	0.032116
cds.Camellia_sinensis.comp24387_c0_seq1_m.37312	10	K	PREDICTED: temperature-induced lipocalin-1-like [Cucumis melo]	104.82	AMEVMK(1)GVDLK	2		1.714	1.55	0.542	0.579	0.616	0.355	0.00056061
cds.Camellia_sinensis.comp28142_c0_seq1_m.18076	161	K	PREDICTED: trans-cinnamate 4-monooxygenase [Jatropha curcas]	169.58	IMTVPFFTNK(1)VVQQYR	3	1.578	1.407	1.426	0.334	0.56	0.696	0.36	0.00137559
cds.Camellia_sinensis.comp23934_c0_seq1_m.27849	240	K	PREDICTED: non-structural maintenance of chromosomes element 1 homolog isoform X1 [Nelumbo nucifera]	71.354	GEK(1)VCPGCGTPWLLPVSK	3	1.02	1.425	1.569	0.641	0.346		0.369	0.038523
cds.Camellia_sinensis.comp28142_c0_seq1_m.18076	108	K	PREDICTED: trans-cinnamate 4-monooxygenase [Jatropha curcas]	124.66	NLVVVSSPDLAK(1)EVLHTQGVEFGSR	4	1.424	1.126	1.446		0.548	0.455	0.377	0.0091353
cds.Camellia_sinensis.comp28359_c0_seq1_m.6188	454	K	PREDICTED: protein PLASTID MOVEMENT IMPAIRED 1 [Theobroma cacao]	166.24	LVK(1)TEEEAVSQR	3	1.782	1.276	1.273	0.371	0.601	0.696	0.385	0.0103571
cds.Camellia_sinensis.comp30237_c0_seq1_m.7416	428	K	PREDICTED: protein RNA-directed DNA methylation 3 isoform X3 [Vitis vinifera]	158.29	KDFGVVVGTEK(1)EDYFK	3	1.222	1.381	1.713	0.453	0.411	0.82	0.39	0.0107186
cds.Camellia_sinensis.comp30054_c0_seq1_m.14615	380	K	PREDICTED: root phototropism protein 2-like [Sesamum indicum]	160.52	EK(1)VCSVMDPLK	3	1.269	1.391	1.63	0.531	0.65	0.53	0.399	0.00161799
cds.Camellia_sinensis.comp31135_c1_seq1_m.30434	241	K	PREDICTED: methyl-CpG-binding domain-containing protein 11 isoform X1 [Vitis vinifera]	84.895	EAQVGK(1)VADGSEVTQNDK	3	1.062	1.404	1.458	0.431		0.645	0.411	0.023059
cds.Camellia_sinensis.comp26555_c0_seq1_m.49470	140	K	PREDICTED: 60S ribosomal protein L28-2-like [Nelumbo nucifera]	91.414	AVTNQVGNNYYRPDLK(1)NAALAR	3	1.792	1.037	1.412	0.451	0.553	0.755	0.415	0.024619
cds.Camellia_sinensis.comp28142_c0_seq1_m.18076	288	K	PREDICTED: trans-cinnamate 4-monooxygenase [Jatropha curcas]	103.14	LASTK(1)SMDNNTLK	3	1.339	1.442			0.697	0.522	0.438	0.0164818
cds.Camellia_sinensis.comp28080_c0_seq2_m.39935	43	K	PREDICTED: 60S ribosomal protein L11 [Ricinus communis]	123.55	AAK(1)VLEQLSGQTPVFSK(1)AR	3	1.156	1.292	1.687	0.602	0.57	0.693	0.451	0.0098165
cds.Camellia_sinensis.comp29901_c0_seq1_m.36720	44	K	PREDICTED: 101 kDa malaria antigen [Phoenix dactylifera]	143.19	LSGLQNVQK(1)QTGSSHNSHDQGDDNDDENGVR	5	1.191	1.421	1.219	0.601		0.569	0.458	0.0052237
cds.Camellia_sinensis.comp28080_c0_seq2_m.39935	57	K	PREDICTED: 60S ribosomal protein L11 [Ricinus communis]	123.55	VLEQLSGQTPVFSK(1)AR	3	1.247	1.209	1.616	0.822	0.834	0.272	0.473	0.034242
cds.Camellia_sinensis.comp30071_c0_seq1_m.14328	598	K	PREDICTED: calponin homology domain-containing protein DDB_G0272472 isoform X3 [Nelumbo nucifera]	55.546	VLVKHVSRLEK(0.021)EK(0.763)MVMGMK(0.217)	5	1.304		1.402	0.763	0.53		0.478	0.030541
cds.Camellia_sinensis.comp34979_c0_seq1_m.37351	9	K	plant/F25P12-18 protein [Medicago truncatula]	133.75	SLITEEAK(0.999)AK(0.001)	2	1.115	1.216	1.459	0.501	0.709		0.479	0.023059
cds.Camellia_sinensis.comp24606_c0_seq1_m.37722	17	K	senescence-associated family protein [Populus trichocarpa]	164.81	SPLAVGK(1)LAGTR	2	1.11	1.219	1.725	0.525	0.612	0.809	0.48	0.02752
cds.Camellia_sinensis.comp30054_c0_seq1_m.14615	432	K	PREDICTED: root phototropism protein 2-like [Sesamum indicum]	174.68	SGNEEDHSNLK(1)DTAATTR	3	0.927	1.558	1.56	0.665	0.803	0.487	0.483	0.038656
cds.Camellia_sinensis.comp30054_c0_seq1_m.14615	450	K	PREDICTED: root phototropism protein 2-like [Sesamum indicum]	83.964	SQLQADVSLLK(1)ENEALR	3	1.431	1.268	1.335	0.421	0.561	0.983	0.487	0.0170781
cds.Camellia_sinensis.comp34958_c0_seq1_m.22394	117	K	PREDICTED: carbonic anhydrase 2 isoform X1 [Vitis vinifera]	110.89	IDQITAELQTSVESK(1)PSSPLVER	3	1.142	1.417	1.475	0.678	0.715	0.573	0.487	0.0034398
cds.Camellia_sinensis.comp34869_c0_seq1_m.249	855	K	PREDICTED: E3 ubiquitin-protein ligase UPL1 isoform X2 [Vitis vinifera]	105.9	TESGSLNSASK(1)SIGTALAK	3	1.298	1.496	1.229	0.508	0.96	0.508	0.491	0.0161372
cds.Camellia_sinensis.comp31454_c0_seq32_m.45251	29	K	PREDICTED: E3 ubiquitin-protein ligase RGLG2-like isoform X3 [Citrus sinensis]	81.676	GK(1)DIDRVPLPPPR	4	1.129	1.561	1.328	0.296	0.723	0.963	0.493	0.042784
cds.Camellia_sinensis.comp24412_c0_seq1_m.44139	134	K	PREDICTED: probable histone H2A variant 1 [Daucus carota subsp. sativus]	137.95	SLINK(1)TTKD	2	1.243	1.261	1.498	0.745	0.673	0.58	0.499	0.0021593
cds.Camellia_sinensis.comp24412_c0_seq2_m.45149	167	K	histone H2A variant 1 [Ananas comosus]	122.96	SLINK(1)TTK	2	1.243	1.261	1.498	0.745	0.673	0.58	0.499	0.0021593
cds.CL546Contig1_m.8418	129	K	PREDICTED: cell division cycle protein 48 homolog [Jatropha curcas]	116.58	LGDIVSVHQCPDVK(0.994)YGK(0.006)	3	1.146	1.581	1.269	0.623	0.747	0.635	0.502	0.0080226
cds.Camellia_sinensis.comp35956_c0_seq1_m.38504	195	K	PREDICTED: eukaryotic translation initiation factor 3 subunit K-like [Populus euphratica]	86.189	FLEHQVVNCGWILEK(1)GQGR	4	1.608		1.243	0.686	0.699	0.764	0.503	0.0147206
cds.Camellia_sinensis.comp30829_c0_seq3_m.12595	128	K	START-2 domain protein [Medicago truncatula]	79.744	GDENFSK(1)ALRDPLYAR	4	1.165	1.545	1.278	0.418	0.836	0.757	0.504	0.018125
cds.Camellia_sinensis.comp29193_c0_seq1_m.42653	11	K	PREDICTED: ubiquitin-60S ribosomal protein L40 [Cucumis melo]	277.64	TLTGK(1)TITLEVESSDTIDNVK(0.991)AK(0.009)	3	0.945	1.463	1.549	0.663	0.612	0.768	0.516	0.030323
cds.Camellia_sinensis.comp34952_c0_seq1_m.45449	9	K	PREDICTED: polyubiquitin isoform X1 [Lupinus angustifolius]	277.64	TLTGK(1)TITLEVESSDTIDNVK(0.991)AK(0.009)	3	0.945	1.463	1.549	0.663	0.612	0.768	0.516	0.030323
cds.Camellia_sinensis.comp27798_c0_seq1_m.6496	497	K	PREDICTED: protein WEAK CHLOROPLAST MOVEMENT UNDER BLUE LIGHT 1-like [Solanum tuberosum]	134.75	LNQQILSAK(1)DLK	3	1.308	1.414	1.228	0.592	0.552	0.906	0.519	0.0069848
cds.CL546Contig2_m.7929	672	K	PREDICTED: cell division cycle protein 48 homolog [Gossypium hirsutum]	155.53	SPISK(1)DVDLR	3	1.212	1.08	1.639	0.774	0.758	0.535	0.526	0.028579
cds.Camellia_sinensis.comp31860_c0_seq1_m.5968	191	K	PREDICTED: ubiquitin-conjugating enzyme E2 36 [Theobroma cacao]	184.87	SNEAEAVETAK(1)EWTR	3	1.266	1.271	1.39	0.57	0.549	0.954	0.528	0.0109362
cds.Camellia_sinensis.comp34939_c0_seq1_m.44583	6	K	PREDICTED: probable histone H2A.1 [Nicotiana tabacum]	87.181	MDGAGK(1)VK	2	1.337	1.103	1.479	0.854	0.592	0.634	0.531	0.0108816
cds.Camellia_sinensis.comp27561_c0_seq1_m.6074	146	K	PREDICTED: fruit protein pKIWI501-like [Juglans regia]	180.93	APEPVIEAPKDEVVVEKEEEK(1)PVEAEQK	4	1.583	1.267	1.066	0.563	0.835	0.686	0.532	0.022822
cds.Camellia_sinensis.comp25036_c0_seq1_m.20734	364	K	PREDICTED: S-adenosylmethionine synthase 2 [Eucalyptus grandis]	123.62	FLK(1)TAAYGHFGR	3	1.442	1.387	1.048	0.923	0.791	0.409	0.548	0.04142
cds.Camellia_sinensis.comp12764_c0_seq1_m.17074	41	K	PREDICTED: vegetative cell wall protein gp1 [Capsicum annuum]	147.1	GHANAWK(1)DQLGNASSGEEGR	3	0.982	1.387	1.291		0.724	0.616	0.549	0.043139
cds.Camellia_sinensis.comp30833_c0_seq1_m.38230	216	K	PREDICTED: trafficking protein particle complex subunit 3 [Theobroma cacao]	87.519	LLK(1)QIPEEYPYKDDE	2	1.183	1.22	1.237	0.772	0.587		0.56	0.005063
cds.Camellia_sinensis.comp12084_c0_seq1_m.30795	240	K	PREDICTED: probable carboxylesterase 5 [Juglans regia]	117.71	VIVFVAEK(1)DR	3	1.012	1.455	1.375	0.761	0.649	0.747	0.561	0.0162754
cds.Camellia_sinensis.comp31860_c0_seq1_m.5968	118	K	PREDICTED: ubiquitin-conjugating enzyme E2 36 [Theobroma cacao]	103.66	LELFLPEEYPMAAPK(1)VR	3	1.315		1.387	0.727	0.719	0.852	0.567	0.0024954
cds.Camellia_sinensis.comp30436_c0_seq9_m.19783	57	K	PREDICTED: histone H3.2-like [Nicotiana tabacum]	199.12	YQK(1)STELLIR	2	1.485	1.29	1.054	0.809	0.654	0.708	0.567	0.0140624
cds.Camellia_sinensis.comp29901_c0_seq1_m.36720	7	K	PREDICTED: 101 kDa malaria antigen [Phoenix dactylifera]	244.18	APEPIK(1)SDPTLTDGEK(0.753)QK(0.247)	3	1.221	1.102	1.504	0.819	0.656	0.697	0.568	0.0128417
cds.Camellia_sinensis.comp33599_c1_seq11_m.43029	130	K	PREDICTED: histone H2AX [Citrus sinensis]	128.57	GK(1)GEIGSASQEF	2	1.463	1.181	1.166	0.757	0.777	0.655	0.575	0.006477
cds.Camellia_sinensis.comp20754_c0_seq1_m.30081	364	K	PREDICTED: leucine-rich repeat receptor-like serine/threonine-protein kinase BAM1 [Lupinus angustifolius]	108.97	EDNIIGK(1)GGAGIVYK	2	1.214	1.195	1.393	0.73	0.53	0.938	0.578	0.0161039
cds.Camellia_sinensis.comp28885_c0_seq1_m.17355	581	K	PREDICTED: galactinol--sucrose galactosyltransferase-like [Erythranthe guttata]	163.45	VQVGVK(1)GSGEMR	2	1.216	1.327	1.252	0.563	0.761	0.879	0.581	0.005599
cds.Camellia_sinensis.comp19929_c0_seq1_m.31347	199	K	PREDICTED: clathrin light chain 1-like [Capsicum annuum]	145.99	SYLASQEK(0.997)FHK(0.003)	3	1.208	1.368	1.203	0.657	0.663	0.901	0.588	0.0058558
cds.Camellia_sinensis.comp30878_c1_seq5_m.46877	25	K	PREDICTED: probable histone H2B.1 [Juglans regia]	103.21	STVAEK(1)APAEK	2	1.388	0.966	1.423	0.81	0.644	0.77	0.589	0.028919
cds.Camellia_sinensis.comp27367_c0_seq1_m.14464	259	K	PREDICTED: probable inorganic phosphate transporter 1-3 [Sesamum indicum]	128.74	QAAQDMAK(1)VLNVELDPEEAK	3	1.352	1.305	1.116	0.978	0.635	0.614	0.59	0.020359
cds.Camellia_sinensis.comp30285_c0_seq3_m.43101	37	K	PREDICTED: glycine-rich RNA-binding protein GRP1A-like [Tarenaya hassleriana]	162.76	AFSQFGEVVDSK(1)IINDR	3	1.426	1.077	1.084		0.661	0.752	0.591	0.04906
cds.Camellia_sinensis.comp23885_c0_seq1_m.9327	559	K	PREDICTED: glycine-rich domain-containing protein 1-like [Juglans regia]	136.33	ISNK(1)DGHLFELTGHR	3	1.296	1.239	1.238	0.619	0.707	0.902	0.591	0.0038775
cds.Camellia_sinensis.comp32637_c0_seq1_m.12436	325	K	PREDICTED: protein MLP1 isoform X2 [Vitis vinifera]	72.523	VLSESLASSSTK(0.943)AEK(0.057)	3	1.286	1.151	1.331	0.601	0.899	0.732	0.592	0.0073369
cds.Camellia_sinensis.comp34114_c0_seq13_m.35078	79	K	PREDICTED: polyol transporter 5 [Theobroma cacao]	190.18	EAAGIPEECNDDVVQVSK(1)R	2	1.244	1.237	1.286	0.743	0.665	0.826	0.593	0.00047763
cds.Camellia_sinensis.comp11557_c0_seq1_m.4291	330	K	"PREDICTED: probable glutamyl endopeptidase, chloroplastic isoform X2 [Vitis vinifera]"	122.34	IQSNEQK(1)NIVQVR	3	1.584	1.134	1.046	0.63	0.746	0.859	0.594	0.046715
cds.Camellia_sinensis.comp20901_c0_seq1_m.28740	262	K	40S ribosomal protein S2-4 [Medicago truncatula]	156.11	SPYQEYTDLLAK(1)PTSK(1)LTYVEDVPER	4	1.249	1.121	1.395	0.91	0.787	0.538	0.594	0.0194982
cds.Camellia_sinensis.comp30622_c0_seq1_m.27600	179	K	PREDICTED: phosphoglycerate mutase-like protein 1 isoform X1 [Sesamum indicum]	128.6	ETK(1)EELAAR	3	1.261	1.27	1.223	0.696	0.808	0.743	0.599	0.000142574
cds.Camellia_sinensis.comp30005_c2_seq1_m.18938	170	K	PREDICTED: TOM1-like protein 2 [Theobroma cacao]	115.74	HEK(1)PAVEADPQTVPESSIVQK	3	1.261	1.038	1.442	0.877	0.789	0.594	0.604	0.026395
cds.Camellia_sinensis.comp33937_c0_seq1_m.768	819	K	PREDICTED: putative 1-phosphatidylinositol-3-phosphate 5-kinase FAB1C [Ziziphus jujuba]	56.708	CVLNETVCERSRLIRIK(1)FYGCFDK(1)	3	1.264	1.188	1.11		0.763	0.676	0.606	0.0057574
cds.Camellia_sinensis.comp33937_c0_seq1_m.768	826	K	PREDICTED: putative 1-phosphatidylinositol-3-phosphate 5-kinase FAB1C [Ziziphus jujuba]	56.708	CVLNETVCERSRLIRIK(1)FYGCFDK(1)	3	1.264	1.188	1.11		0.763	0.676	0.606	0.0057574
cds.Camellia_sinensis.comp33674_c0_seq1_m.21430	456	K	PREDICTED: serine hydroxymethyltransferase 4 [Sesamum indicum]	205.28	GLVNNK(1)DIEELKADVEK	4	1.018	1.207	1.512	0.769	0.827	0.667	0.606	0.031462
cds.CL546Contig2_m.7929	758	K	PREDICTED: cell division cycle protein 48 homolog [Gossypium hirsutum]	166.62	K(1)YQVFAQTLQQSR	3	1.012	1.247	1.302		0.84	0.599	0.606	0.04906
cds.Camellia_sinensis.comp11805_c0_seq1_m.42615	87	K	profilin-1 [Jatropha curcas]	125.57	K(1)GPGGVTIK	2	1.338	1.337	1.056	0.779	0.757	0.734	0.608	0.035818
cds.Camellia_sinensis.comp30979_c1_seq1_m.25752	189	K	"PREDICTED: GDP-mannose 3,5-epimerase 2 [Juglans regia]"	103.46	HYTK(1)DFGIECR	3	1.055	1.452	1.219	0.627	0.869	0.777	0.61	0.02304
cds.Camellia_sinensis.comp26187_c0_seq1_m.24832	45	K	PREDICTED: 40S ribosomal protein S3a [Sesamum indicum]	103.55	NIGK(1)TLVSR	3	1.149	1.311	1.092	0.856		0.591	0.611	0.038376
cds.Camellia_sinensis.comp9641_c0_seq1_m.41860	225	K	"PREDICTED: cellulose synthase-like protein E6, partial [Vitis vinifera]"	102.29	IVSTTK(1)VGQIPEEIRK	3	1.237	1.204	1.283	0.952	0.644	0.68	0.611	0.008444
cds.Camellia_sinensis.comp20901_c0_seq1_m.28740	258	K	40S ribosomal protein S2-4 [Medicago truncatula]	206.13	SPYQEYTDLLAK(1)PTSK(1)LTYVEDVPER	4	1.342	1.199	1.181	0.889	0.808	0.582	0.612	0.0101838
cds.Camellia_sinensis.comp28417_c0_seq1_m.22464	128	K	"PREDICTED: glyceraldehyde-3-phosphate dehydrogenase, cytosolic [Eucalyptus grandis]"	77.66	VIISAPSK(1)DAPMFVMGVNEK	3	1.494	1.178	1.046	0.671	0.796	0.815	0.614	0.027036
cds.Camellia_sinensis.comp31860_c0_seq1_m.5968	144	K	PREDICTED: ubiquitin-conjugating enzyme E2 36 [Theobroma cacao]	147.75	DK(1)WSPALQIR	3	1.327	1.306	1.078	0.651	0.818	0.821	0.617	0.0083
cds.Camellia_sinensis.comp29575_c0_seq1_m.25328	72	K	"PREDICTED: DNA-directed RNA polymerases II, IV and V subunit 8B [Musa acuminata subsp. malaccensis]"	194.05	MALAPSLNVSGTAVK(1)GAAK	3	1.385	0.989	1.337	0.786	0.803	0.699	0.617	0.021183
cds.Camellia_sinensis.comp11838_c0_seq1_m.43119	104	K	translation initiation factor eIF-1A family protein [Populus trichocarpa]	99.161	LLK(1)AYGELPENTR	3	1.164	1.391	1.155	0.766	0.51	1.013	0.617	0.045004
cds.Camellia_sinensis.comp26016_c0_seq1_m.33501	136	K	PREDICTED: V-type proton ATPase subunit E [Sesamum indicum]	68.978	K(1)EDLNHVEHVVHSAK	3	1.057	1.157	1.495	0.763	0.897	0.631	0.618	0.036715
cds.CL1507Contig1_m.34653	16	K	PREDICTED: elongation factor 1-delta-like [Daucus carota subsp. sativus]	121.5	K(1)LDEYLLTR	2	1.396		1.073		0.54	0.991	0.62	0.23292
cds.Camellia_sinensis.comp31806_c0_seq1_m.4333	758	K	PREDICTED: protein argonaute 4-like isoform X2 [Juglans regia]	79.986	FLDEK(1)WSPK	3		1.173	1.296	0.701		0.83	0.62	0.034262
cds.Camellia_sinensis.comp31558_c0_seq1_m.19170	355	K	PREDICTED: squalene synthase [Vitis vinifera]	126.03	SDPNATK(1)ALSR	2	1.138	1.486	1.077	0.716	0.811	0.772	0.621	0.023057
cds.Camellia_sinensis.comp29901_c0_seq1_m.36720	17	K	PREDICTED: 101 kDa malaria antigen [Phoenix dactylifera]	219.03	SDPTLTDGEK(1)QK(1)LLDR	3	1.115	1.077	1.507	0.909	0.737	0.657	0.623	0.04082
cds.Camellia_sinensis.comp28425_c0_seq1_m.10099	54	K	PREDICTED: heat shock cognate protein 80 [Ziziphus jujuba]	157.66	FESLTDK(0.999)SK(0.001)	3	1.204	1.215	1.271	0.909	0.645	0.757	0.626	0.0043985
cds.Camellia_sinensis.comp37081_c0_seq1_m.40725	116	K	PREDICTED: phenylalanine ammonia-lyase 1-like [Lupinus angustifolius]	116.79	TK(1)EGGALQTELIR	3	1.148	1.325	1.212	0.782	0.91	0.623	0.628	0.0095242
cds.Camellia_sinensis.comp33659_c0_seq2_m.20927	342	K	glutamine synthetase cytosolic isozyme 1 [Gossypium hirsutum]	111.46	AGK(1)GYFEDR	3	0.994	1.282	1.404	0.577	0.936	0.807	0.63	0.047704
cds.Camellia_sinensis.comp35236_c0_seq1_m.43555	61	K	PREDICTED: small ubiquitin-related modifier 1 [Pyrus x bretschneideri]	147.4	K(1)LMNAYCDR	3	1.099	1.373	1.206	0.878	0.682	0.762	0.631	0.0099202
cds.Camellia_sinensis.comp31560_c0_seq1_m.23697	21	K	"PREDICTED: PGR5-like protein 1A, chloroplastic [Ziziphus jujuba]"	59.579	K(1)SSVSLSSSSSSSSFSR	3	1.188	1.352	1.134	0.546	0.764	1.017	0.633	0.041042
cds.Camellia_sinensis.comp15966_c0_seq1_m.15878	127	K	PREDICTED: O-acyltransferase WSD1-like [Daucus carota subsp. sativus]	115.24	FSSLQVFDK(0.997)ESGK(0.003)	3	1.138	1.144	1.39	0.888	0.693	0.747	0.634	0.0115032
cds.Camellia_sinensis.comp15864_c0_seq1_m.58049	37	K	PREDICTED: heat shock cognate 70 kDa protein 2 [Ricinus communis]	155.42	MVQEAEK(1)YKAEDEDHKK	4	1.389	0.923	1.352	0.854	0.739	0.742	0.637	0.045385
cds.Camellia_sinensis.comp20717_c0_seq1_m.12353	530	K	heat shock cognate 70 kDa protein 2 [Gossypium hirsutum]	193.98	MVQEAEK(1)YKSEDEEHK	4	1.389	0.923	1.352	0.854	0.739	0.742	0.637	0.045385
cds.Camellia_sinensis.comp34958_c0_seq1_m.22394	304	K	PREDICTED: carbonic anhydrase 2 isoform X1 [Vitis vinifera]	115.12	TLSLK(1)GGYYDFVK	2	1.242	1.125	1.298	1.004	0.78	0.552	0.637	0.034102
cds.Camellia_sinensis.comp27877_c0_seq1_m.49510	61	K	PREDICTED: prolyl endopeptidase [Jatropha curcas]	134.98	QVK(1)LTESVLEK	2	1.233	1.297	1.122	0.878	0.712	0.759	0.643	0.0036364
cds.Camellia_sinensis.comp31210_c0_seq1_m.18091	47	K	PREDICTED: elongation factor 1-gamma [Vitis vinifera]	229	TPEFIK(1)MNPIGK	2	1.171	1.222	1.255	0.878	0.635	0.839	0.645	0.0054961
cds.Camellia_sinensis.comp29167_c0_seq1_m.10952	130	K	PREDICTED: RNA polymerase II degradation factor 1 [Vitis vinifera]	134.4	LSK(1)TLLSGGSFTIK	3	1.185	1.078	1.22		0.755	0.762	0.653	0.005323
cds.Camellia_sinensis.comp32750_c0_seq1_m.2788	259	K	PREDICTED: heat shock 70 kDa protein 14-like [Sesamum indicum]	92.19	IDVYQNAK(1)ASLR	3	1.265	1.317	1.043	0.936	0.854	0.586	0.655	0.0368
cds.Camellia_sinensis.comp26451_c0_seq1_m.29519	181	K	PREDICTED: nitrilase-like protein 2 isoform X1 [Solanum pennellii]	84.581	ESGFTEPGK(1)DIVAADSPLGR	3	1.275	1.03	1.321	0.821	0.971	0.583	0.655	0.044863
cds.Camellia_sinensis.comp27639_c0_seq1_m.6860	358	K	PREDICTED: ubiquitin carboxyl-terminal hydrolase 14 [Vitis vinifera]	95.153	SK(1)GLQPGEELLPEAAAVDVAEPK	3	1.244	1.34	1.042	0.631	0.975	0.768	0.655	0.034981
cds.Camellia_sinensis.comp33325_c0_seq1_m.21011	164	K	PREDICTED: phospholipase A(1) LCAT3 isoform X2 [Theobroma cacao]	237.07	LETAYK(1)ATGGR	2	1.093	1.252	1.275	0.894	0.702	0.785	0.658	0.0066206
cds.Camellia_sinensis.comp28481_c0_seq2_m.48310	194	K	PREDICTED: cell division cycle protein 48 homolog [Arachis ipaensis]	98.997	K(1)GDHFLVR	3	1.208	1.163	1.246	0.843	0.777	0.763	0.659	0.00028027
cds.Camellia_sinensis.comp29390_c0_seq1_m.22240	158	K	"PREDICTED: linolenate hydroperoxide lyase, chloroplastic [Fragaria vesca subsp. vesca]"	128.36	NFALDILK(1)R	2	1.109	1.299	1.2	0.787	0.81	0.795	0.663	0.0180974
cds.Camellia_sinensis.comp26309_c0_seq1_m.35452	73	K	PREDICTED: mitochondrial import receptor subunit TOM20 [Vitis vinifera]	85.362	TAEIAYAK(1)DPLDAENLTR	3	1.317	1.218	1.071	0.819	0.58	0.995	0.664	0.044657
cds.Camellia_sinensis.comp33680_c2_seq7_m.24138	74	K	PREDICTED: 26S proteasome non-ATPase regulatory subunit 4 homolog [Glycine max]	226.08	TQSNPENTVGVLTMAGK(1)GVR	2	1.164	1.113	1.326	0.864	0.81	0.723	0.665	0.0061977
cds.Camellia_sinensis.comp23766_c0_seq1_m.21984	359	K	PREDICTED: E3 ubiquitin-protein ligase At1g12760 isoform X1 [Nelumbo nucifera]	128.35	YNILK(1)SSNHGR	4	0.732	0.716	0.9	1.295	1.142	1.215	1.555	0.0041158
cds.Camellia_sinensis.comp25931_c0_seq1_m.22736	509	K	PREDICTED: sugar transport protein 14-like [Ipomoea nil]	73.296	YVTAADDDDDK(0.042)K(0.958)AEQQA	3	0.548	0.817	0.979	1.353	1.203	1.101	1.56	0.039581
cds.Camellia_sinensis.comp29470_c0_seq1_m.43811	125	K	PREDICTED: 17.3 kDa class I heat shock protein-like [Nelumbo nucifera]	174.23	LPENAK(1)VDQVK	2	0.662	0.771	0.86	1.112	1.133	1.462	1.617	0.020618
cds.Camellia_sinensis.comp20114_c0_seq1_m.14662	397	K	PREDICTED: leucine-rich repeat receptor-like serine/threonine/tyrosine-protein kinase SOBIR1 [Theobroma cacao]	109.04	IIQPPK(1)DAADLTDEDSK	3	0.781	0.736	0.866	1.282		1.335	1.647	0.0023245
cds.Camellia_sinensis.comp33629_c1_seq1_m.6279	448	K	"PREDICTED: alpha-glucan phosphorylase, H isozyme [Ricinus communis]"	103.08	VMDNNPQK(1)PVVR	3	0.691	0.638	0.918	1.35	1.162	1.24	1.67	0.007862
cds.Camellia_sinensis.comp20709_c0_seq1_m.51241	54	K	DNA-binding family protein [Populus trichocarpa]	103.46	VDEHK(1)AIVVAHK	3	0.809	0.613	0.811	1.295	1.119	1.352	1.687	0.006005
cds.Camellia_sinensis.comp31144_c0_seq2_m.20598	305	K	DC1 domain-containing family protein [Populus trichocarpa]	87.696	YK(1)EATEIR	3	0.684		0.726	1.012	1.309	1.27	1.698	0.027016
cds.Camellia_sinensis.comp56153_c0_seq1_m.55980	31	K		149.36	INK(1)EESGGGHSGIISSSTR	3	0.544	0.735	0.905	0.987	1.294	1.534	1.747	0.045557
cds.Camellia_sinensis.comp20709_c0_seq1_m.51241	61	K	DNA-binding family protein [Populus trichocarpa]	96.464	AIVVAHK(1)TEDPPVKK	3	0.61	0.541	1.004	1.128	1.504	1.213	1.784	0.037439
cds.Camellia_sinensis.comp24206_c0_seq1_m.41922	6	K	PREDICTED: CASP-like protein 1 [Sesamum indicum]	108.32	EK(1)VAPPPEASEK	2	0.689	0.622	0.8	1.213	1.273	1.403	1.842	0.00148445
cds.Camellia_sinensis.comp26934_c0_seq1_m.19341	45	K		164.93	SSSFVADEADIK(1)PIR	2	0.691	0.64	0.767	1.239	1.214	1.449	1.86	0.00193988
cds.Camellia_sinensis.comp24206_c0_seq1_m.41922	16	K	PREDICTED: CASP-like protein 1 [Sesamum indicum]	75.064	VAPPPEASEK(1)SAPPPENIPPPAVPK	3	0.445	1.037	0.531	1.284	1.224	1.478	1.98	0.03024
cds.Camellia_sinensis.comp17508_c0_seq1_m.29372	272	K	PREDICTED: protein TIFY 10A [Vitis vinifera]	65.105	APYQISSSTSPPK(0.99)PTESK(0.01)	3	0.627	0.793	0.587	1.348	1.113	1.533	1.99	0.0084179
cds.Camellia_sinensis.comp30827_c0_seq1_m.33893	135	K	"PREDICTED: E3 ubiquitin-protein ligase RGLG2, partial [Ricinus communis]"	96.756	K(1)VVPRPPPVPYTPR	3	0.451		0.441	1.025	1.41	1.673	3.07	0.039138
cds.Camellia_sinensis.comp32304_c0_seq3_m.11225	490	K	PREDICTED: phenylalanine ammonia-lyase [Vitis vinifera]	106.26	K(1)TAEAIDILK	2	1.145	1.631	1.086	0.138			0.107
cds.Camellia_sinensis.comp27350_c0_seq2_m.26012	173	K	PREDICTED: chalcone synthase 1 [Juglans regia]	186.41	AIK(1)EWGQPK	2	2.423	1.783	0.887	0.219	0.352	0.336	0.178	0.089263
cds.Camellia_sinensis.comp27225_c0_seq1_m.28449	297	K	anthocyanidin reductase [Vitis vinifera]	104.68	YPEYNVPTDFGDFPSK(0.95)AK(0.05)	3	2.049		1.245	0.312		0.395	0.215	0.085315
cds.Camellia_sinensis.comp27225_c0_seq1_m.28449	299	K	anthocyanidin reductase [Vitis vinifera]	109.5	RYPEYNVPTDFGDFPSK(0.025)AK(0.975)	3	0.866	1.802			0.332		0.249
cds.Camellia_sinensis.comp12781_c0_seq1_m.25470	303	K	PREDICTED: dihydroflavonol-4-reductase-like [Daucus carota subsp. sativus]	86.777	GIDKDLPVVSFSSK(0.801)K(0.199)	3	1.61		1.05			0.34	0.256
cds.Camellia_sinensis.comp32594_c0_seq1_m.2005	380	K	"PREDICTED: translocase of chloroplast 159, chloroplastic [Nicotiana attenuata]"	119.37	SVEVEESEPLGEQEADSK(1)AVVK	3	1.399	1.462	0.795		0.344		0.282
cds.Camellia_sinensis.comp35217_c0_seq1_m.27870	115	K	PREDICTED: leucoanthocyanidin dioxygenase [Theobroma cacao]	141.82	AAGEGFFNQPVEEK(0.015)EK(0.985)	3	1.031	1.198	1.426			0.345	0.283
cds.Camellia_sinensis.comp30054_c0_seq1_m.14615	372	K	PREDICTED: root phototropism protein 2-like [Sesamum indicum]	150.15	AHPK(1)LDEIER	3	2.142	1.246	1.28	0.374	0.434	0.523	0.285	0.064218
cds.Camellia_sinensis.comp32762_c0_seq1_m.10285	363	K	PREDICTED: ABC transporter G family member 11 [Ricinus communis]	108.9	EK(1)VEQISEVK	3	1.186		2.139	0.564	0.445	0.667	0.336	0.056457
cds.Camellia_sinensis.comp30080_c0_seq1_m.19030	24	K	PREDICTED: glutaredoxin domain-containing cysteine-rich protein 1 [Jatropha curcas]	95.073	LNTLDSDGPK(1)PWDEVSK	3		1.945		0.483	0.588	0.983	0.352
cds.Camellia_sinensis.comp16506_c0_seq1_m.29027	357	K	PREDICTED: inactive protein RESTRICTED TEV MOVEMENT 2-like [Nicotiana sylvestris]	133.41	VK(1)QITDASSSGGSGGGDGFELEK	3	1.511		1.014			0.474	0.375
cds.Camellia_sinensis.comp35044_c0_seq1_m.44426	76	K	PREDICTED: cytochrome b5 [Vitis vinifera]	182.71	NFEDIGHSK(1)AAK	2	1.798	1.037	1.143		0.484	0.539	0.386	0.077303
cds.Camellia_sinensis.comp27561_c0_seq1_m.6074	142	K	PREDICTED: fruit protein pKIWI501-like [Juglans regia]	115.73	DEVVVEK(0.995)EEEK(0.005)PVEAEQK	3	1.439					0.561	0.39
cds.Camellia_sinensis.comp34303_c0_seq1_m.1172	19	K	PREDICTED: MLP-like protein 423 isoform X2 [Ziziphus jujuba]	123.86	SKPEK(1)FWHGIR	3	1.351	0.95	1.986	0.625	0.385	0.702	0.399	0.053358
cds.Camellia_sinensis.comp26305_c0_seq1_m.2721	548	K	PREDICTED: protein TPLATE [Ipomoea nil]	68.576	VK(1)DGASQDQILNETR	3	1.152	1.543	0.816		0.488		0.417
cds.Camellia_sinensis.comp25502_c0_seq1_m.37641	159	K	abscisic stress-ripening protein 2-like [Citrus sinensis]	71.202	EHLGELGAVAAGTFALYEK(0.946)HQSK(0.054)	4	1.346		1.104			0.55	0.449
cds.Camellia_sinensis.comp34203_c0_seq1_m.10841	438	K	PREDICTED: protein SIEVE ELEMENT OCCLUSION B-like [Juglans regia]	66.828	SVQWTDPMQK(1)QFESLQSTMPWYTVHHPSLIDR	5			1.58	0.832		0.588	0.449
cds.Camellia_sinensis.comp32098_c3_seq1_m.36836	14	K	PREDICTED: calmodulin-7 isoform X1 [Vitis vinifera]	102.75	ADQLTDDQISEFK(1)EAFSLFDKDGDGCITTK	3		1.518	1.226	0.806	0.449		0.457	0.084023
cds.Camellia_sinensis.comp32158_c1_seq1_m.14727	137	K	PREDICTED: patellin-3 [Populus euphratica]	46.371	VEEIPAKPTSDTAPKPPDTETHISEESGIVK(0.906)EK(0.094)	5	1.123	1.844		0.613	0.574	0.847	0.457	0.069336
cds.Camellia_sinensis.comp29013_c0_seq1_m.15938	51	K	PREDICTED: ubiquitin receptor RAD23c-like [Vigna angularis]	106.02	KNIESVQGADVYPAPQLMLIHQGK(0.973)VLK(0.027)	5	1.567				0.822	0.611	0.457
cds.Camellia_sinensis.comp29901_c0_seq1_m.36720	19	K	PREDICTED: 101 kDa malaria antigen [Phoenix dactylifera]	169.67	SDPTLTDGEK(1)QK(1)LLDR	3	0.916	0.59	2.587	0.356	1.155	0.397	0.466	0.33868
cds.Camellia_sinensis.comp34151_c0_seq10_m.27716	68	K	DUF674 family protein [Medicago truncatula]	107.65	TPLSDTIMEPPISK(1)TSFTFR	3	1.055	1.377			0.568		0.467
cds.Camellia_sinensis.comp33294_c0_seq14_m.9937	413	K	PREDICTED: dynamin-like protein ARC5 [Vitis vinifera]	60.542	GTVVAPPDK(1)FGEALQDER	3	0.942		1.765	0.592	0.701		0.478	0.23064
cds.Camellia_sinensis.comp20717_c0_seq1_m.12353	112	K	heat shock cognate 70 kDa protein 2 [Gossypium hirsutum]	86.8	VIAGPGDK(0.003)PMIGVNYK(0.993)GEEK(0.004)	4	1.096	1.139	1.213		0.552		0.48
cds.Camellia_sinensis.comp20860_c0_seq1_m.33954	184	K	fiber protein Fb34 [Medicago truncatula]	117.29	AQESFQPYGGEAAVGMGTYK(1)	2	1.031	1.236	1.177	0.555			0.483
cds.Camellia_sinensis.comp33738_c0_seq3_m.25223	115	K	PREDICTED: hippocampus abundant transcript-like protein 1 isoform X3 [Juglans regia]	81.95	IASLK(1)DLVR	3	1.013	1.083	1.684		0.665	0.555	0.484	0.101376
cds.Camellia_sinensis.comp28425_c0_seq1_m.10099	263	K	PREDICTED: heat shock cognate protein 80 [Ziziphus jujuba]	132.86	EVSHEWSLVNK(0.999)QK(0.001)	3	1.967	0.73	1.345	0.552	0.618	0.788	0.484	0.128939
cds.Camellia_sinensis.comp34568_c0_seq4_m.3640	749	K	PREDICTED: ubiquitin-activating enzyme E1 1 [Vitis vinifera]	74.962	LK(1)FEDYFASR	3	1.123	0.739	1.579	0.559			0.487
cds.Camellia_sinensis.comp35454_c0_seq1_m.39378	73	K	Big1 [Arabidopsis thaliana]	132.24	MEEEDHLLGAIK(1)AAAR	3	0.954	1.633	0.848	0.564			0.493
cds.Camellia_sinensis.comp33547_c0_seq1_m.1437	773	K	PREDICTED: E3 ubiquitin-protein ligase KEG [Jatropha curcas]	101.42	ASVSSPK(1)YGWEDITR	3			1.609	0.777	0.892	0.722	0.495
cds.Camellia_sinensis.comp28297_c0_seq1_m.31083	264	K	NAD(P)-binding rossmann-fold protein [Medicago truncatula]	108.97	K(1)AEQYLADSGVPYTIIR	3	1.066	1.152	1.775	0.861	0.488	0.658	0.503	0.055865
cds.Camellia_sinensis.comp27818_c0_seq2_m.27266	126	K	"PREDICTED: alpha-1,4-glucan-protein synthase [UDP-forming] [Pyrus x bretschneideri]"	74.296	IIK(1)VPEGFDYELYNR	3		1.49			0.884	0.626	0.507
cds.Camellia_sinensis.comp23885_c0_seq1_m.9327	520	K	PREDICTED: glycine-rich domain-containing protein 1-like [Juglans regia]	112.91	K(1)EVIGITESGEAHTLAK	3	0.918	1.267	1.233		0.582		0.511
cds.Camellia_sinensis.comp28836_c0_seq1_m.11655	173	K	PREDICTED: formate--tetrahydrofolate ligase [Populus euphratica]	104.94	VFHESTQSDK(1)ALLNR	3	1.229	0.78	1.408	0.584			0.513
cds.Camellia_sinensis.comp28425_c0_seq1_m.10099	252	K	PREDICTED: heat shock cognate protein 80 [Ziziphus jujuba]	164.22	IK(1)EVSHEWSLVNK	2	0.848	1.614	1.5	0.773	0.559	0.706	0.514	0.060162
cds.Camellia_sinensis.comp11557_c0_seq1_m.4291	469	K	"PREDICTED: probable glutamyl endopeptidase, chloroplastic isoform X2 [Vitis vinifera]"	99.064	ADKPSTLYWVETQDGGDAK(1)VEVSPR	3	1.32					0.68	0.515
cds.Camellia_sinensis.comp31859_c0_seq2_m.6024	47	K	"PREDICTED: translocase of chloroplast 159, chloroplastic [Theobroma cacao]"	65.495	PSSQSLNLESAK(1)R	3	1.167	1.529	1.027		0.669	0.608	0.515	0.053339
cds.Camellia_sinensis.comp14948_c0_seq1_m.21121	40	K	PREDICTED: 26S protease regulatory subunit 7 [Gossypium hirsutum]	113.95	TYGLGPYSTSIK(0.095)K(0.905)	2			1.472	0.622	0.906		0.519
cds.Camellia_sinensis.comp35420_c0_seq1_m.48498	109	K	PREDICTED: 40S ribosomal protein S2-2 [Theobroma cacao]	77.894	PTK(1)PLIIDDAEK	3	1.013	0.834	1.561			0.592	0.521
cds.Camellia_sinensis.comp20862_c0_seq1_m.10575	161	K	PREDICTED: dipeptidyl-peptidase 5 [Vitis vinifera]	86.898	LYK(1)QSIESR	3		1.554		1.026	0.808	0.613	0.525
cds.Camellia_sinensis.comp20618_c0_seq1_m.37751	16	K	PREDICTED: ubiquitin-conjugating enzyme E2 27-like [Populus euphratica]	81.639	ELQECNK(1)DNDVSGISIKPK	4	0.909	1.484	1.542	0.657	0.662	0.745	0.525	0.092425
cds.Camellia_sinensis.comp31690_c0_seq1_m.13753	230	K	PREDICTED: plant UBX domain-containing protein 11 isoform X1 [Vitis vinifera]	87.519	SISSIETAK(0.991)ESINPVK(0.009)	3	0.975		1.646	0.795	0.584		0.526	0.21948
cds.Camellia_sinensis.comp28341_c0_seq1_m.36162	197	K	PREDICTED: 40S ribosomal protein S9-2 [Phoenix dactylifera]	86.8	LDSQK(1)HIDFSLTSPLGGGRPGR	4			1.303		0.697		0.535
cds.Camellia_sinensis.comp4412_c0_seq1_m.47742	154	K	PREDICTED: dammarenediol II synthase-like [Daucus carota subsp. sativus]	71.685	ESQIQK(1)NPAGDFESMYR	3	0.914	1.041	1.948	0.989	0.567	0.541	0.537	0.16654
cds.CL546Contig2_m.7929	114	K	PREDICTED: cell division cycle protein 48 homolog [Gossypium hirsutum]	80.719	LGDVVSVHQCADVK(0.88)YGK(0.12)	3	1.447				0.675	0.878	0.537
cds.Camellia_sinensis.comp35021_c0_seq1_m.26701	76	K	PREDICTED: 14-3-3-like protein D isoform X1 [Ricinus communis]	76.526	ILSSIEQK(0.005)EESK(0.979)GNEVNAK(0.015)	4	0.704	1.48	1.207		0.609		0.539
cds.Camellia_sinensis.comp25502_c0_seq1_m.37641	173	K	abscisic stress-ripening protein 2-like [Citrus sinensis]	112.42	HK(1)IEEEIAAVAAVGSGGYAFHEHHEK	4	1.393		1.189		0.583	0.835	0.549	0.069582
cds.Camellia_sinensis.comp34105_c0_seq7_m.7622	617	K	PREDICTED: large proline-rich protein bag6-A isoform X4 [Vitis vinifera]	125.97	ATAVPIGLGLGGLQPK(1)R	3	1.222	0.958	1.48	0.848	0.491		0.549	0.101618
cds.Camellia_sinensis.comp33674_c0_seq1_m.21430	280	K	PREDICTED: serine hydroxymethyltransferase 4 [Sesamum indicum]	78.249	K(1)GQPEDAVYDFEDK	3			1.29			0.71	0.55
cds.Camellia_sinensis.comp18343_c0_seq1_m.1417	339	K	photosystem II CP43 chlorophyll apoprotein (chloroplast) [Actinidia deliciosa]	108.96	LGANVGSAQGPTGLGK(1)YLMR	3	0.952		1.401		0.648		0.551
cds.Camellia_sinensis.comp16116_c0_seq1_m.38134	118	K	PREDICTED: remorin [Daucus carota subsp. sativus]	89.557	TTIQDQFK(1)PPESSQISNSTR	3			1.508	1.233	0.755	0.504	0.551
cds.Camellia_sinensis.comp33017_c1_seq64_m.1059	308	K	photosystem II p680 chlorophyll A apoprotein (chloroplast) [Camellia crapnelliana]	86.005	IPEK(1)LAFYDYIGNNPAK	3	1.505		1.221	0.469	0.762	1.043	0.556	0.085065
cds.Camellia_sinensis.comp29223_c0_seq1_m.29121	316	K	PREDICTED: UDP-glucuronic acid decarboxylase 6 [Nelumbo nucifera]	92.538	ELLGWEPK(0.987)IK(0.013)	3	1.419			0.939	0.642		0.557
cds.Camellia_sinensis.comp29943_c0_seq3_m.34687	269	K	PREDICTED: binding partner of ACD11 1-like isoform X1 [Gossypium hirsutum]	123.95	AASVAADLGSHGVK(0.944)K(0.056)	3	1.017		1.55		0.97	0.462	0.558	0.26314
cds.Camellia_sinensis.comp34950_c0_seq1_m.37352	204	K	PREDICTED: glutathione S-transferase-like [Sesamum indicum]	94.023	PAWLK(1)VVAMQTNK	2		1.642	1.076	0.823	0.672	0.787	0.56	0.071797
cds.Camellia_sinensis.comp35106_c0_seq1_m.6667	95	K	PREDICTED: inositol-3-phosphate synthase [Nicotiana tomentosiformis]	120.79	DK(1)VQQANYFGSLTQASTIR	3	1.281					0.719	0.561
cds.Camellia_sinensis.comp33254_c0_seq4_m.22604	216	K	PREDICTED: putative clathrin assembly protein At5g35200 [Ziziphus jujuba]	184.97	TK(1)DLDTPELLEQLPALQQLLFR	3	0.503	2.429	0.906	0.58	0.73	0.852	0.563	0.44476
cds.Camellia_sinensis.comp35198_c0_seq1_m.15306	104	K	"PREDICTED: pyruvate kinase, cytosolic isozyme [Jatropha curcas]"	170.04	DAKPVQLK(1)EGQEVTISTDYSIK	3	1.157	1.653	1.028	0.747	0.547	0.867	0.563	0.057881
cds.CL102Contig1_m.19364	243	K	PREDICTED: elongation factor 1-alpha [Juglans regia]	99.273	LPLQDVYK(1)IGGIGTVPVGR	3	1.708		0.849		0.681	0.761	0.564	0.3254
cds.Camellia_sinensis.comp23522_c0_seq1_m.16946	322	K	PREDICTED: protein NRT1/ PTR FAMILY 3.1-like [Citrus sinensis]	157.37	AATVTEEDDLK(1)SPNLWR	3	1.504	1.263	1.058	0.521	0.596	1.057	0.568	0.059843
cds.Camellia_sinensis.comp34981_c0_seq1_m.15901	19	K	PREDICTED: fructose-bisphosphate aldolase cytoplasmic isozyme [Sesamum indicum]	108.47	GK(1)YHDELIATASYIGTPGK	3	1.073	1.831	0.921	0.741	0.784	0.65	0.569	0.192603
cds.Camellia_sinensis.comp23543_c0_seq1_m.33026	173	K	PREDICTED: cinnamoyl-CoA reductase 1 [Solanum tuberosum]	160.84	AVAEQAASNEAK(1)ER	3	0.94	1.067	1.355		0.639		0.57
cds.Camellia_sinensis.comp30217_c0_seq1_m.14326	32	K	"PREDICTED: asparagine--tRNA ligase, cytoplasmic 2 [Sesamum indicum]"	88.177	VILK(1)TILGR	3			1.399	0.888		0.713	0.572
cds.Camellia_sinensis.comp34303_c0_seq1_m.1172	33	K	PREDICTED: MLP-like protein 423 isoform X2 [Ziziphus jujuba]	87.519	ESTTLFPK(1)AMPEEYKR	3	0.974	1.086	1.557		0.821	0.563	0.574	0.132
cds.Camellia_sinensis.comp30429_c1_seq1_m.31899	159	K	PREDICTED: caffeic acid 3-O-methyltransferase [Vitis vinifera]	168.55	FNK(1)VFNQGMSNHSTITMK	3	0.792	1.74	1.276	0.791	0.628	0.773	0.576	0.125219
cds.Camellia_sinensis.comp31159_c0_seq1_m.15505	315	K	PREDICTED: protein NRT1/ PTR FAMILY 5.2 [Ricinus communis]	101.6	EAVPNDPK(1)ELYEVSLDEYNSSGK	3	1.177	1.009	1.617	0.77	0.84	0.586	0.577	0.052625
cds.Camellia_sinensis.comp31810_c0_seq2_m.6849	209	K	PREDICTED: probable linoleate 9S-lipoxygenase 5 [Juglans regia]	79.489	K(1)EIPFETLK	3	1.056		1.479	0.83	0.636		0.578	0.148441
cds.Camellia_sinensis.comp20923_c0_seq1_m.1885	708	K	ketose-bisphosphate aldolase class-II family protein [Arabidopsis thaliana]	119.65	ALSSDK(1)ATVLVEDICR	3	1.39			0.912	0.698		0.579
cds.CL248Contig1_m.54065	93	K	PREDICTED: ubiquitin-40S ribosomal protein S27a-like [Citrus sinensis]	138.98	VDDSGK(1)VQR	2	1.001	1.557	1.234	0.665	0.548	0.995	0.582	0.065355
cds.Camellia_sinensis.comp25036_c0_seq1_m.20734	222	K	PREDICTED: S-adenosylmethionine synthase 2 [Eucalyptus grandis]	69.379	EHVIK(0.001)PVIPEK(0.999)YLDEK	4	0.88	1.442			0.678		0.584
cds.Camellia_sinensis.comp33262_c0_seq1_m.1290	879	K	PREDICTED: ABC transporter C family member 10-like [Nicotiana attenuata]	117.79	SK(1)ASEGDQLIK	2	1.382	1.276		0.516	0.751	1.075	0.587	0.082099
cds.Camellia_sinensis.comp20572_c0_seq1_m.45714	48	K	PREDICTED: vesicle transport v-SNARE 12 [Prunus mume]	120.9	EELLK(1)SGIADAHVISVDQR	4	0.984	1.152	1.453		0.406	1.004	0.589	0.182805
cds.Camellia_sinensis.comp29039_c0_seq1_m.39236	74	K	PREDICTED: ubiquitin-conjugating enzyme E2 variant 1D [Sesamum indicum]	64.244	LFCDK(1)DYPEKPPSVR	4	1.377				0.717	0.906	0.589
cds.Camellia_sinensis.comp13487_c0_seq1_m.27899	256	K	PREDICTED: quinone oxidoreductase-like [Nicotiana tabacum]	92.671	VNEITSGK(1)GVEVVYDSVGK	3			1.378	0.833	0.789		0.589
cds.Camellia_sinensis.comp32908_c0_seq1_m.21148	222	K	"PREDICTED: beta-glucosidase-like SFR2, chloroplastic isoform X2 [Vitis vinifera]"	98.443	IMPEEPVDGSK(1)ETVNYAALER	3	1.442	0.781	1.543	0.871	0.682	0.681	0.593	0.1077
cds.Camellia_sinensis.comp32680_c0_seq1_m.15080	12	K	PREDICTED: pectinesterase 3 [Vitis vinifera]	150.9	GYGK(1)VDPVQEQAFR	3	0.922	1.348	1.496	0.699	0.598	0.937	0.593	0.062442
cds.Camellia_sinensis.comp28997_c0_seq1_m.29127	143	K	PREDICTED: eukaryotic translation initiation factor 3 subunit I [Cucumis sativus]	82.709	DPSEQTGESVLTIK(1)GPQGR	3	1.439			1.355	0.609	0.597	0.593
cds.Camellia_sinensis.comp32612_c0_seq1_m.44258	15	K	PREDICTED: small ubiquitin-related modifier 1 [Eucalyptus grandis]	116.39	SATGGGGGQEEDK(1)K(1)PTDQSGHINLK	4	1.864	1.536	0.357	0.541	0.274	1.43	0.598	0.43078
cds.Camellia_sinensis.comp29826_c0_seq1_m.16826	202	K	PREDICTED: protein NUCLEAR FUSION DEFECTIVE 4-like [Ipomoea nil]	87.363	EK(1)TATEAAVAVER	3	1.365				0.823	0.812	0.599
cds.Camellia_sinensis.comp33911_c0_seq1_m.15177	170	K	PREDICTED: eukaryotic peptide chain release factor subunit 1-3 [Vitis vinifera]	74.392	EVLHK(1)FSVDLPK	3	0.944	1.072	1.734	0.638	0.598	1.014	0.6	0.146883
cds.Camellia_sinensis.comp29593_c2_seq2_m.46337	185	K	PREDICTED: ras-related protein RHN1 isoform X2 [Glycine max]	87.647	TAANVNDAFYEIAK(1)R	3		0.98	1.52	1.021	0.479		0.6	0.32126
cds.Camellia_sinensis.comp24910_c0_seq1_m.13294	136	K	"PREDICTED: endo-1,3;1,4-beta-D-glucanase [Vitis vinifera]"	115.12	AVEDAKPVIEALK(0.991)LK(0.009)	4	1.487	0.9	1.359	0.618	0.569	1.067	0.602	0.105363
cds.Camellia_sinensis.comp31817_c0_seq2_m.7904	61	K	PREDICTED: polyadenylate-binding protein 8-like isoform X2 [Nicotiana attenuata]	168.98	FEQTVK(1)EAADK	2	1.043	1.563	1.132	0.934	0.655	0.672	0.605	0.055659
cds.Camellia_sinensis.comp29013_c0_seq1_m.15938	18	K	PREDICTED: ubiquitin receptor RAD23c-like [Vigna angularis]	89.468	GSHFEIEVK(1)PQDTVVDVK	3		0.939	1.553	1.011	0.497		0.605	0.3441
cds.Camellia_sinensis.comp35031_c0_seq1_m.8910	617	K	PREDICTED: 5-methyltetrahydropteroyltriglutamate--homocysteine methyltransferase-like [Nicotiana tabacum]	215.15	K(1)SEQAFYLDWAVHSFR	4	1.247	0.892	1.596	0.978	0.88	0.407	0.606	0.142658
cds.Camellia_sinensis.comp33707_c0_seq1_m.23833	181	K	DNA-directed RNA polymerase subunit alpha [Arabidopsis thaliana]	98.592	GTSVTETTLSQLK(1)R	3	1.051	0.968	1.539	0.689	0.754		0.608	0.138136
cds.Camellia_sinensis.comp28208_c0_seq1_m.9743	224	K	PREDICTED: delta-1-pyrroline-5-carboxylate synthase [Sesamum indicum]	107.29	ADLLVLLSDVEGLYSGPPSDPNSK(0.986)LIHTYVK(0.014)	4		1.471	0.83	0.7			0.608
cds.Camellia_sinensis.comp15966_c0_seq1_m.15878	341	K	PREDICTED: O-acyltransferase WSD1-like [Daucus carota subsp. sativus]	103.13	YGELIDKEPSEEK(1)NYLPK	3		1.48	1.008		0.705	0.807	0.608	0.180658
cds.Camellia_sinensis.comp31558_c0_seq1_m.19170	223	K	PREDICTED: squalene synthase [Vitis vinifera]	129.54	DYLEDINEIPK(1)SR	3			1.352	0.909		0.739	0.609
cds.Camellia_sinensis.comp34568_c0_seq4_m.3640	851	K	PREDICTED: ubiquitin-activating enzyme E1 1 [Vitis vinifera]	73.865	IVTDEK(1)ATSLSTASIDDAAVINELIMK	3		1.046	1.253	0.701			0.61
cds.Camellia_sinensis.comp14771_c0_seq1_m.16671	100	K	PREDICTED: NADP-dependent glyceraldehyde-3-phosphate dehydrogenase [Sesamum indicum]	102.72	VQACTQEEVNK(1)AMETAK	3	1.22	1.39		0.615	0.672	1.103	0.61	0.092878
cds.Camellia_sinensis.comp34423_c0_seq2_m.28512	88	K	PREDICTED: phosphatidylinositol 4-kinase alpha 1 isoform X2 [Theobroma cacao]	110.74	LSSIGSAESK(1)TLAPEATTER	3	1.331	0.803	1.593	0.709	0.522	1.043	0.61	0.156244
cds.Camellia_sinensis.comp31559_c0_seq5_m.33305	142	K	Putative vesicle-associated membrane protein 726 [Morus notabilis]	82.349	AQVSEVK(1)GVMMENIEK	3	1.008	1.645	1.071	0.749	0.565	0.963	0.611	0.107223
cds.Camellia_sinensis.comp19292_c0_seq1_m.44318	71	K	PREDICTED: selenoprotein H [Vitis vinifera]	122.16	VQVQTAEVK(1)AVADDSSK	3	1.266	0.92	1.364	0.829	0.621		0.613	0.095215
cds.Camellia_sinensis.comp35021_c0_seq1_m.26701	145	K	PREDICTED: 14-3-3-like protein D isoform X1 [Ricinus communis]	111.86	K(1)EAADLSLK	2	1.345	1.615	0.759	0.81	0.738	0.733	0.613	0.199625
cds.CL776Contig1_m.41420	11	K	"PREDICTED: glycerophosphodiester phosphodiesterase GDPD1, chloroplastic-like [Pyrus x bretschneideri]"	120.84	K(1)LQSTYPVFFLTK	3	1.536		1.067	0.811	0.717	0.869	0.614	0.071796
cds.Camellia_sinensis.comp29504_c0_seq1_m.1006	314	K	PREDICTED: brefeldin A-inhibited guanine nucleotide-exchange protein 5 [Vitis vinifera]	83.137	AVHLEDGEK(1)IVR	3		1.018	1.456	0.872	0.653		0.616	0.19222
cds.Camellia_sinensis.comp33325_c0_seq1_m.21011	321	K	PREDICTED: phospholipase A(1) LCAT3 isoform X2 [Theobroma cacao]	133.9	TVALPFNFSILK(1)WATGTR	3	0.71	1.648	1.354	0.575	0.861	0.852	0.616	0.179916
cds.Camellia_sinensis.comp492684_c0_seq1_m.58839	77	K	PREDICTED: translationally-controlled tumor protein homolog [Gossypium hirsutum]	123.51	K(1)VVDIVDTFR	3	1.606	0.895	1.211	0.855	0.676	0.756	0.616	0.088658
cds.Camellia_sinensis.comp12396_c0_seq1_m.16096	15	K	PREDICTED: T-complex protein 1 subunit beta [Ziziphus jujuba]	91.202	LFKDEATEEK(1)GER	3	0.942	1.14	1.236			0.683	0.618
cds.Camellia_sinensis.comp20551_c0_seq1_m.32591	225	K	"PREDICTED: photosystem I chlorophyll a/b-binding protein 3-1, chloroplastic [Malus domestica]"	85.963	DEKSMRDMK(0.001)LK(0.999)	2		1.342		0.574		1.084	0.618
cds.Camellia_sinensis.comp32262_c0_seq1_m.19868	233	K	PREDICTED: actin-7 [Prunus mume]	162.92	LAYVALDYEQELETAK(1)SSSSVEK	3	1.108	1.078	1.52	0.967	0.699	0.629	0.619	0.055584
cds.Camellia_sinensis.comp20717_c0_seq1_m.12353	192	K	heat shock cognate 70 kDa protein 2 [Gossypium hirsutum]	112.91	IINEPTAAAIAYGLDK(0.132)K(0.868)	3	1.414	1.193	0.926	0.652		0.816	0.623	0.104096
cds.Camellia_sinensis.comp35106_c0_seq1_m.6667	452	K	PREDICTED: inositol-3-phosphate synthase [Nicotiana tomentosiformis]	106	AEGEGK(1)FHSFHPVATILSYLTK	4		1.743	0.712	0.884		0.66	0.629	0.4789
cds.Camellia_sinensis.comp33624_c0_seq1_m.8477	9	K	PREDICTED: ubiquitin receptor RAD23c [Vitis vinifera]	107.18	TLK(1)GTHFDIEVKPEHTVADVK	3		0.987	1.468	0.615	0.93		0.629	0.25432
cds.Camellia_sinensis.comp31629_c1_seq1_m.42776	132	K	PREDICTED: ABC transporter G family member 11 [Theobroma cacao]	126.71	QAGDILINGHK(0.98)QK(0.02)	3	1.114		1.457	0.981	0.54	0.907	0.63	0.116382
cds.Camellia_sinensis.comp33659_c0_seq2_m.20927	122	K	glutamine synthetase cytosolic isozyme 1 [Gossypium hirsutum]	101.89	GNNILVMCDTYTPGGEPIPTNK(1)R	3		1.227				0.773	0.63
cds.Camellia_sinensis.comp31186_c1_seq1_m.18514	139	K	PREDICTED: UDP-glucose 6-dehydrogenase 1 [Vitis vinifera]	100.18	TAEAIEK(1)ILTHNSK	4	1.006		1.444	0.63		0.919	0.632	0.22812
cds.Camellia_sinensis.comp31794_c0_seq1_m.2420	461	K	PREDICTED: LOW QUALITY PROTEIN: DNA repair protein RAD50 [Vitis vinifera]	64.476	VDSKSGLLKRIEEK(1)ENER	3	0.955	1.324				0.721	0.633
cds.Camellia_sinensis.comp23877_c0_seq1_m.18718	379	K	PREDICTED: galactokinase-like [Ziziphus jujuba]	103.87	VYAFK(1)DAVSSNISEEDKLK	3	0.838		1.723	0.666	1.006	0.768	0.635	0.2792
cds.Camellia_sinensis.comp28522_c0_seq1_m.15851	487	K	PREDICTED: protein DETOXIFICATION 41-like [Juglans regia]	85.287	TNWDAEVVK(1)AADR	3	1.062		1.498	0.783	0.63	1.026	0.635	0.124263
cds.Camellia_sinensis.comp33536_c0_seq1_m.6871	380	K	PREDICTED: protein QUIRKY [Solanum pennellii]	69.088	TGK(1)DPVVLGHVMIPVDSVER	4	1.079	1.362		0.609		0.949	0.638	0.184039
cds.Camellia_sinensis.comp16665_c1_seq1_m.38592	149	K	PREDICTED: kirola-like [Sesamum indicum]	69.03	K(1)SEDVEDPNTLMDFAINVSK	3	1.287	0.987			0.727		0.639
cds.Camellia_sinensis.comp32836_c0_seq2_m.19349	414	K	PREDICTED: protein SSUH2 homolog [Ricinus communis]	106.62	EVYLK(1)DYYPAR	2	1.297	0.943	1.421	1.076	0.673	0.59	0.639	0.100864
cds.Camellia_sinensis.comp32625_c0_seq1_m.1156	153	K	ribulose-1 (chloroplast) [Carpinus putoensis]	149.95	IPTAYVK(1)TFQGPPHGIQVER	4	1.448	1.291	0.912	1.015	0.806	0.527	0.643	0.110838
cds.CL164Contig1_m.696	356	K	PREDICTED: plasma membrane ATPase 4 isoform X1 [Theobroma cacao]	103.14	NLIEVFAK(0.999)GVDK(0.001)	3	0.938	1.234	1.328	0.665		0.836	0.643	0.085483
cds.Camellia_sinensis.comp26559_c0_seq1_m.17417	419	K	"PREDICTED: aspartate--tRNA ligase 2, cytoplasmic-like [Nelumbo nucifera]"	106.4	K(1)LGQLVLEK	3	1.283	0.986			0.731		0.644
cds.Camellia_sinensis.comp17389_c0_seq1_m.5176	33	K	PREDICTED: 26S proteasome non-ATPase regulatory subunit 2 homolog A [Prunus mume]	188.16	K(0.007)K(0.007)DDK(0.905)K(0.081)DEDLSEEDLALK	3	0.847	1.504	1.147	0.922	0.58		0.644	0.23012
cds.Camellia_sinensis.comp29256_c0_seq2_m.7618	544	K	PREDICTED: alanine--tRNA ligase [Vitis vinifera]	206.13	QAGGTILLEADATSALHK(1)R	4	1.358		1.072	0.814	0.757		0.647	0.098519
cds.Camellia_sinensis.comp33515_c0_seq1_m.9639	113	K	PREDICTED: protein QUIRKY-like [Nicotiana tabacum]	122.39	DKDFVK(1)DDFIGR	2		0.854	1.574	0.83	0.743		0.648	0.35968
cds.Camellia_sinensis.comp35503_c0_seq1_m.31945	166	K	PREDICTED: probable pyridoxal 5'-phosphate synthase subunit PDX1 [Erythranthe guttata]	132.23	TK(1)GEAGTGNIIEAVR	3	0.804	1.404	1.285		0.816	0.692	0.648	0.187524
cds.Camellia_sinensis.comp22069_c0_seq1_m.21640	344	K	sodium/calcium exchanger family protein [Populus trichocarpa]	80.17	GLLK(1)YISESDAR	3	1.585		0.843		1.029	0.544	0.648	0.43654
cds.Camellia_sinensis.comp31289_c0_seq1_m.5138	402	K	PREDICTED: elongation factor 2 [Juglans regia]	97.452	VFAGK(1)VSTGLK	3		1.358		0.801	0.972	0.869	0.649
cds.Camellia_sinensis.comp35258_c0_seq1_m.47005	75	K	PREDICTED: SKP1-like protein 1A isoform X5 [Vitis vinifera]	165.16	K(1)TFNIQNDFTPEEEEEVRR	4	0.876	1.762	0.996	0.747	0.835	0.783	0.651	0.26834
cds.CL546Contig1_m.8418	505	K	PREDICTED: cell division cycle protein 48 homolog [Jatropha curcas]	120.15	ETVVEVPNVSWEDIGGLENVK(1)R	3	0.962	1.249	1.269		0.834	0.686	0.655	0.064081
cds.Camellia_sinensis.comp20554_c0_seq1_m.35810	132	K	PREDICTED: XIAP-associated factor 1-like [Nicotiana attenuata]	82.705	EILPVHK(1)GENCPQR	3	0.909	1.57	1.145	0.753	0.789	0.833	0.655	0.166016
cds.Camellia_sinensis.comp34518_c1_seq1_m.25912	199	K	PREDICTED: novel plant SNARE 13 [Theobroma cacao]	101.72	IVNELDTIQFSIK(0.927)K(0.073)	3	0.707	1.549			0.745		0.66
cds.Camellia_sinensis.comp31210_c0_seq1_m.18091	287	K	PREDICTED: elongation factor 1-gamma [Vitis vinifera]	154.85	LYSNTK(1)TNFR	2	1.54	1.45	0.616	0.883	0.67	0.842	0.664	0.25138
cds.Camellia_sinensis.comp27877_c0_seq1_m.49510	69	K	PREDICTED: prolyl endopeptidase [Jatropha curcas]	231.17	LTESVLEK(1)CDTR	2	0.841	1.316	1.449	0.761	0.819	0.815	0.664	0.161485
cds.Camellia_sinensis.comp34379_c0_seq6_m.9858	622	K	PREDICTED: callose synthase 12-like [Gossypium hirsutum]	130.04	K(1)EVEIYR	3	0.67	1.033	1.896	0.917	0.829	0.655	0.667	0.3431
cds.Camellia_sinensis.comp13654_c0_seq1_m.41269	7	K	PREDICTED: glutaredoxin-like [Juglans regia]	91.932	AK(1)ELVSSNPVVVFSK	3	0.911		1.586	0.878	0.599	1.026	0.668	0.26002
cds.Camellia_sinensis.comp8892_c0_seq1_m.2156	815	K	PREDICTED: kinesin-like protein KIN-14B [Vitis vinifera]	73.834	SPELQSIK(1)VSPVER	3	1.253	0.897	1.446	0.93	0.784	0.689	0.668	0.086
cds.Camellia_sinensis.comp32625_c0_seq1_m.1156	28	K	ribulose-1 (chloroplast) [Carpinus putoensis]	145.61	DYK(1)LNYYTPDYETK	3	1.055	1.064	1.476	0.688	1.091	0.627	0.669	0.120159
cds.Camellia_sinensis.comp33160_c1_seq2_m.16209	288	K	PREDICTED: plant UBX domain-containing protein 8 [Vitis vinifera]	109.87	ALLEAGEK(1)GGASELEPFK	2	1.167	1.497	0.93	0.89	0.671	0.846	0.67	0.089697
cds.Camellia_sinensis.comp74780_c0_seq1_m.57450	57	K	PREDICTED: ras-related protein RABE1c-like [Nelumbo nucifera]	96.371	IK(1)LQIWDTAGQER	3	1.343		0.905	0.753			0.67
cds.Camellia_sinensis.comp33262_c0_seq1_m.1290	888	K	PREDICTED: ABC transporter C family member 10-like [Nicotiana attenuata]	106.55	ASEGDQLIK(1)QEER	3	1.14	1.321	1.126	0.712	0.876	0.824	0.672	0.007817
cds.Camellia_sinensis.comp31159_c0_seq1_m.15505	34	K	PREDICTED: protein NRT1/ PTR FAMILY 5.2 [Ricinus communis]	171.15	LGPVEGTEGYAK(1)IEEEK	3	1.312	0.91	1.364	0.829	0.677	0.908	0.673	0.069522
cds.Camellia_sinensis.comp27362_c0_seq1_m.50066	23	K	PREDICTED: pyrophosphate-energized vacuolar membrane proton pump 1-like isoform X1 [Nicotiana sylvestris]	85.397	QFNDIPGLMEGTAK(1)PDYATCVK	3	0.947	1.623	1.017	0.684	0.572	1.157	0.673	0.23426
cds.Camellia_sinensis.comp28425_c0_seq1_m.10099	456	K	PREDICTED: heat shock cognate protein 80 [Ziziphus jujuba]	102.08	MK(1)EGQSDIYYITGESK	3	1.188	1.061	1.337	0.762	0.952	0.701	0.673	0.023744
cds.Camellia_sinensis.comp32970_c0_seq2_m.28918	22	K	PREDICTED: 26S protease regulatory subunit 8 homolog A [Elaeis guineensis]	77.324	IPEAVAAAEAAGK(0.998)NPMK(0.002)	3			1.325	1.003	0.913	0.759	0.673
cds.Camellia_sinensis.comp32304_c0_seq1_m.3254	622	K	phenylalanine ammonia-lyase family protein [Populus trichocarpa]	139.15	ALLPK(1)EVENAR	2	1.044	0.921	1.621	0.749	0.853	0.812	0.673	0.21484
cds.Camellia_sinensis.comp32925_c0_seq1_m.11904	101	K	putative E3 ubiquitin-protein ligase MARCH10 [Morus notabilis]	71.806	SFRGK(1)NLSQDGEK	4	0.74	1.284	1.561	0.652	0.971	0.792	0.674	0.20546
cds.Camellia_sinensis.comp20678_c0_seq1_m.44148	108	K	alba DNA/RNA-binding protein [Medicago truncatula]	96.489	TAK(1)FDELMAAQAEER	3	0.982	1.271	1.33	0.846	0.958	0.613	0.675	0.05836
cds.Camellia_sinensis.comp34564_c0_seq5_m.14216	177	K	PREDICTED: dynamin-related protein 4C-like [Erythranthe guttata]	110.31	GISHTPLTLVVK(0.934)K(0.066)	3	1.322			0.965	0.954	0.758	0.675
cds.CL3233Contig1_m.1855	253	K	"PREDICTED: translocase of chloroplast 120, chloroplastic-like isoform X1 [Glycine max]"	229.97	NVQDVVGTVQGIK(1)VR	2	1.232	1.24	1.109	0.849	0.54	1.029	0.675	0.059881
cds.Camellia_sinensis.comp32625_c0_seq1_m.1156	190	K	ribulose-1 (chloroplast) [Carpinus putoensis]	186.16	LGLSAK(1)NYGR	3	0.969	1.172	1.442	0.896	0.788	0.733	0.675	0.055337
cds.Camellia_sinensis.comp26559_c0_seq1_m.17417	394	K	"PREDICTED: aspartate--tRNA ligase 2, cytoplasmic-like [Nelumbo nucifera]"	80.916	LTFQK(1)GVQMLK	3	1.117		1.366	0.834	0.802	0.881	0.676	0.025718
cds.Camellia_sinensis.comp35447_c0_seq1_m.38935	50	K	PREDICTED: late embryogenesis abundant protein-like [Capsicum annuum]	110.39	K(1)TDEFGDPVR	3	1.158	1.185	1.232	0.685	0.893	0.847	0.678	0.0045397
cds.Camellia_sinensis.comp31860_c0_seq1_m.5968	180	K	PREDICTED: ubiquitin-conjugating enzyme E2 36 [Theobroma cacao]	253.06	HWK(1)SNEAEAVETAK	3	0.866	1.531	1.176	0.774	0.839	0.814	0.679	0.186419
cds.Camellia_sinensis.comp34780_c0_seq2_m.3092	290	K	PREDICTED: ubiquitin carboxyl-terminal hydrolase 12 isoform X1 [Vitis vinifera]	102.06	VLCEK(1)LEDK	3	1.238	1.409	0.924	0.637	0.811	0.981	0.68	0.093002
cds.Camellia_sinensis.comp8169_c0_seq1_m.35315	62	K	PREDICTED: ribosome biogenesis protein NSA2 homolog [Citrus sinensis]	93.195	YAEK(1)AQMK(1)	2			1.316	0.914	1.059	0.71	0.68
cds.Camellia_sinensis.comp8169_c0_seq1_m.35315	58	K	PREDICTED: ribosome biogenesis protein NSA2 homolog [Citrus sinensis]	93.195	YAEK(1)AQMK(1)	2			1.316	0.914	1.059	0.71	0.68
cds.Camellia_sinensis.comp27498_c0_seq1_m.4383	225	K	PREDICTED: protein QUIRKY [Capsicum annuum]	83.423	LHVIAAQDLIPIEK(1)GRPIEASAR	3	1.213	1.073	0.975			0.739	0.68
cds.Camellia_sinensis.comp34568_c0_seq4_m.3640	1003	K	PREDICTED: ubiquitin-activating enzyme E1 1 [Vitis vinifera]	75.652	WIVK(1)DNPTLR	3	0.697		1.776	0.844	0.598	1.084	0.681	0.43696
cds.Camellia_sinensis.comp34240_c1_seq1_m.17883	13	K	PREDICTED: plasma membrane ATPase 4-like [Pyrus x bretschneideri]	131.86	GISLEEIK(1)NESVDLER	3	1.037		1.342	0.707		0.914	0.681	0.176042
cds.Camellia_sinensis.comp29013_c0_seq1_m.15938	54	K	PREDICTED: ubiquitin receptor RAD23c-like [Vigna angularis]	139.2	KNIESVQGADVYPAPQLMLIHQGK(0.022)VLK(0.978)	4	1.549	1.048	0.973	0.899	0.668	0.863	0.681	0.12246
cds.CL546Contig1_m.8418	521	K	PREDICTED: cell division cycle protein 48 homolog [Jatropha curcas]	135.55	ELQETVQYPVEHPEK(0.985)FEK(0.015)	3	0.886	1.33	1.353	0.909	0.885	0.636	0.681	0.096201
cds.Camellia_sinensis.comp32716_c3_seq1_m.24652	6	K	PREDICTED: desiccation-related protein At2g46140 [Ziziphus jujuba]	99.844	ASSDK(1)PEIVER	2	1.132	1.304	0.823	0.741			0.682
cds.Camellia_sinensis.comp30878_c1_seq5_m.46877	140	K	PREDICTED: probable histone H2B.1 [Juglans regia]	226.42	HAVSEGTK(1)AVTK	2	1.224	1.193	1.15	0.664	0.939	0.829	0.682	0.0102412
cds.Camellia_sinensis.comp15686_c0_seq1_m.2104	39	K	PREDICTED: adenosine kinase 1-like [Gossypium hirsutum]	155.2	TFSK(1)VHGWETENVEEIALK	4	1.268		1.204	0.705	0.548	1.276	0.682	0.2638
cds.Camellia_sinensis.comp12764_c0_seq1_m.17074	11	K	PREDICTED: vegetative cell wall protein gp1 [Capsicum annuum]	159.34	IITIAGDNK(1)GAIMELNPK	3	0.875	1.407	1.277	0.906	0.822	0.713	0.686	0.09292
cds.Camellia_sinensis.comp20633_c0_seq1_m.22719	9	K	PREDICTED: ubiquitin receptor RAD23c-like isoform X2 [Gossypium raimondii]	140.56	TLK(1)GTHFEIQVKPEDTVADVK	3	0.753	1.344	1.461	0.846	0.695	0.9	0.686	0.177118
cds.Camellia_sinensis.comp34240_c1_seq1_m.17883	5	K	PREDICTED: plasma membrane ATPase 4-like [Pyrus x bretschneideri]	118.52	GSNK(1)GISLEEIKNESVDLER	3	1.319		1.053		0.823	0.805	0.686	0.108002
cds.Camellia_sinensis.comp26027_c0_seq1_m.7122	584	K	PREDICTED: probable galactinol--sucrose galactosyltransferase 6 isoform X1 [Populus euphratica]	56.708	AISGGPVYVSDAPGK(0.963)HNFDLLK(0.037)	3	1.143	1.271	1.144	0.958	0.502	0.982	0.686	0.083061
cds.Camellia_sinensis.comp31186_c1_seq1_m.18514	91	K	PREDICTED: UDP-glucose 6-dehydrogenase 1 [Vitis vinifera]	190.18	HVCEADIVFVSVNTPTK(1)TR	3	0.985	1.373	1.199	0.718	0.642	1.083	0.687	0.10306
cds.Camellia_sinensis.comp31096_c0_seq2_m.15186	354	K	PREDICTED: double-strand break repair protein MRE11 [Juglans regia]	57.973	GSSNLK(1)QTTLDAAIGFR	4	0.972	1.2	1.381	0.751	0.888	0.808	0.689	0.04182
cds.CL89Contig1_m.16639	389	K	PREDICTED: phosphoenolpyruvate carboxylase [Theobroma cacao]	135.8	K(0.999)YGVK(0.001)LTMFHGR	4	1.009	1.431	1.114	0.766	0.794	0.888	0.689	0.049265
cds.Camellia_sinensis.comp28425_c0_seq1_m.10099	471	K	PREDICTED: heat shock cognate protein 80 [Ziziphus jujuba]	153.54	K(1)AVENSPFLEK	3	1.062	1.221	1.27	0.83	0.708	0.909	0.689	0.0126757
cds.Camellia_sinensis.comp31860_c0_seq1_m.5968	142	K	PREDICTED: ubiquitin-conjugating enzyme E2 36 [Theobroma cacao]	89.08	ICLDILK(1)DK	3	1.185	1.031	1.335	0.894	0.651	0.905	0.69	0.038399
cds.Camellia_sinensis.comp12830_c0_seq1_m.44966	19	K	latex abundant protein 1 [Populus trichocarpa]	114.06	K(1)SEYQEPSSEYGSGFGR	3	1.022	1.378	1.025	1.013		0.562	0.69	0.2166
cds.Camellia_sinensis.comp56759_c0_seq1_m.48407	155	K	PREDICTED: phosphoenolpyruvate carboxylase [Solanum lycopersicum]	124.39	QFGVK(1)LTMFHGR	4	1.189	1.21	1.15	0.808	0.678	0.966	0.691	0.0126795
cds.Camellia_sinensis.comp29013_c0_seq1_m.15938	9	K	PREDICTED: ubiquitin receptor RAD23c-like [Vigna angularis]	197.6	TLK(1)GSHFEIEVKPQDTVVDVK	3	1.014	1.395	1.138	0.957	0.849	0.647	0.692	0.064941
cds.Camellia_sinensis.comp14771_c0_seq1_m.16671	126	K	PREDICTED: NADP-dependent glyceraldehyde-3-phosphate dehydrogenase [Sesamum indicum]	157.03	RAELLHK(1)AAAILK	3	0.728	1.353	1.466	0.665	0.73	1.058	0.692	0.233
cds.Camellia_sinensis.comp32537_c0_seq5_m.16986	149	K	PREDICTED: topless-related protein 1 isoform X1 [Vigna radiata var. radiata]	89.827	K(1)LIEANPLFR	3	0.886	1.227	1.43	0.839	0.897	0.72	0.693	0.095915
cds.Camellia_sinensis.comp25169_c0_seq1_m.2215	64	K	PREDICTED: 5-oxoprolinase [Vitis vinifera]	158.42	ILEEFTGEK(1)IPR	3	0.838		1.613	0.949	0.887	0.712	0.693	0.30266
cds.Camellia_sinensis.comp32458_c0_seq1_m.14581	19	K	PREDICTED: probable galactinol--sucrose galactosyltransferase 2 [Eucalyptus grandis]	105.2	AVEK(1)HMQTFR	3	1.014	1.082	1.322		0.859	0.724	0.695	0.076221
cds.Camellia_sinensis.comp13875_c0_seq1_m.28867	345	K	PREDICTED: galactinol synthase 1 [Vitis vinifera]	109.6	EVNMDREDIK(1)MLVAK	3	1.034	1.34	1.044		0.984	0.599	0.695	0.169835
cds.Camellia_sinensis.comp25036_c0_seq1_m.20734	387	K	PREDICTED: S-adenosylmethionine synthase 2 [Eucalyptus grandis]	113.33	DDADFTWEVVK(0.007)PLK(0.98)WDK(0.013)PQD	4	1.14	1.233	1.044	0.817	0.766		0.695	0.0175771
cds.Camellia_sinensis.comp30436_c0_seq9_m.19783	80	K	PREDICTED: histone H3.2-like [Nicotiana tabacum]	172.61	EIAQDFK(1)TDLR	2	1.237	1.097	1.206	0.914	0.736	0.809	0.695	0.0057373
cds.Camellia_sinensis.comp19929_c0_seq1_m.31347	225	K	PREDICTED: clathrin light chain 1-like [Capsicum annuum]	75.968	AISELIPHEVANIEK(1)R	3	1.407	1.346	0.495	0.752			0.695
cds.Camellia_sinensis.comp28662_c0_seq1_m.25855	409	K	PREDICTED: 26S protease regulatory subunit 6B homolog [Juglans regia]	94.692	YVILPK(1)DFEK	3	0.941	1.417		0.777	0.865		0.696	0.2772
cds.Camellia_sinensis.comp15966_c0_seq1_m.15878	529	K	PREDICTED: O-acyltransferase WSD1-like [Daucus carota subsp. sativus]	149.23	AAVLAK(1)QHVKDD	3	1.188	1.126	1.221	0.698	0.847	0.92	0.697	0.0073761
cds.Camellia_sinensis.comp33736_c0_seq1_m.12198	590	K	PREDICTED: ATP-citrate synthase beta chain protein 2-like [Gossypium hirsutum]	120.57	SIGLIGHTFDQK(1)R	3	1.377	0.851	1.306	0.81	0.778	0.879	0.698	0.100884
cds.Camellia_sinensis.comp30450_c0_seq1_m.45475	94	K	PREDICTED: 60S acidic ribosomal protein P2B-like [Populus euphratica]	57.222	LASVPSGGGGAIGVTSYGGGGAAAAPAAAEPK(0.92)K(0.755)EEK(0.325)	4	1.537	0.819		0.793	0.851		0.698	0.42714
cds.Camellia_sinensis.comp33604_c0_seq4_m.28246	309	K	PREDICTED: ubiquitin carboxyl-terminal hydrolase 6 [Vitis vinifera]	122.18	SELEK(1)ASPSLGR	2	0.797	1.401	1.331	0.88	0.868	0.723	0.7	0.148384
cds.CL546Contig1_m.8418	696	K	PREDICTED: cell division cycle protein 48 homolog [Jatropha curcas]	132.52	ALAK(1)YTQGFSGADITEICQR	3	1.247	1.41	0.873	0.916	0.608	0.947	0.7	0.140283
cds.Camellia_sinensis.comp31857_c0_seq4_m.15417	324	K	PREDICTED: putative E3 ubiquitin-protein ligase XBAT35 isoform X1 [Solanum lycopersicum]	152.96	LAPAYETDK(1)QQLQR	3	1.251	1.397	0.88	0.922	0.976	0.573	0.7	0.151465
cds.Camellia_sinensis.comp33017_c1_seq64_m.1059	321	K	photosystem II p680 chlorophyll A apoprotein (chloroplast) [Camellia crapnelliana]	79.346	LAFYDYIGNNPAK(1)GGLFR	3	1.184	1.167		0.825	0.824		0.701	0.00058398
cds.Camellia_sinensis.comp35365_c0_seq1_m.39330	211	K	PREDICTED: probable phospholipid hydroperoxide glutathione peroxidase isoform X1 [Sesamum indicum]	102.87	SSK(1)GGLLGDSIK	2	1.279	1.226	1.023	0.714	0.822	0.936	0.701	0.025204
cds.Camellia_sinensis.comp33906_c0_seq2_m.25830	55	K	PREDICTED: cinnamoyl-CoA reductase 1-like [Juglans regia]	72.523	KTEHLLALDGAK(1)ER	4			1.288	0.676	1.135	0.902	0.702
cds.Camellia_sinensis.comp12434_c0_seq1_m.41203	140	K	PREDICTED: E3 ubiquitin-protein ligase RING1 isoform X2 [Sesamum indicum]	67.994	ITK(1)DHLVDDSNCPICK	3		1.08	1.356	0.906	0.757	0.902	0.702	0.0574
cds.Camellia_sinensis.comp34279_c0_seq20_m.34635	65	K	PREDICTED: HVA22-like protein a isoform X1 [Sesamum indicum]	197.45	K(1)K(1)DIFSK(1)PDDILTAAEK	4	1.121	1.222	1.18	1.039	0.615	0.823	0.703	0.05032
cds.Camellia_sinensis.comp28425_c0_seq1_m.10099	440	K	PREDICTED: heat shock cognate protein 80 [Ziziphus jujuba]	64.374	YHSTK(1)SGDEMTSLK	3	0.875	1.303	1.344	0.915	0.875	0.688	0.704	0.103315
cds.Camellia_sinensis.comp34123_c1_seq4_m.18635	63	K	PREDICTED: eukaryotic initiation factor 4A-14 [Sesamum indicum]	95.195	GIYAYGFEK(1)PSAIQQR	3	1.014	0.98	1.407	0.628		0.971	0.705	0.22324
cds.Camellia_sinensis.comp18761_c0_seq1_m.39871	45	K	PREDICTED: pyrophosphate-energized vacuolar membrane proton pump [Theobroma cacao]	75.088	VIGSGLDGYK(1)DR	3	1.402	0.827	1.171		0.547	1.053	0.706	0.32874
cds.Camellia_sinensis.comp34731_c0_seq2_m.233	436	K	calcium-dependent lipid-binding family protein [Arabidopsis thaliana]	67.326	EAAEQRMLK(0.006)K(0.99)K(0.004)GWFPFR	3	1.647	1.077	0.788	0.749	0.62	1.119	0.708	0.30926
cds.Camellia_sinensis.comp33448_c0_seq2_m.21505	342	K	"PREDICTED: phosphoglycerate kinase, cytosolic [Vitis vinifera]"	88.596	FAVGTETTAK(0.113)K(0.887)	3	1.147		1.068	0.785			0.709
cds.Camellia_sinensis.comp34533_c0_seq12_m.1258	112	K	"PREDICTED: ferredoxin-dependent glutamate synthase, chloroplastic [Vitis vinifera]"	136.85	ASHQIIK(1)DALTALGCMEHR	4	1.317	1.019	1.175	0.666	0.91	0.913	0.709	0.045536
cds.Camellia_sinensis.comp29164_c0_seq1_m.34097	232	K	"PREDICTED: chlorophyll a-b binding protein CP26, chloroplastic [Jatropha curcas]"	115.57	DPDQAAILK(0.998)VK(0.002)	3	1.028		1.395	0.961	1.026	0.589	0.709	0.21128
cds.Camellia_sinensis.comp18377_c0_seq1_m.650	436	K	PREDICTED: nuclear-pore anchor isoform X1 [Vitis vinifera]	126.39	K(1)QSQAILER	3	0.964	1.107	1.439	0.776	0.963	0.752	0.71	0.09458
cds.Camellia_sinensis.comp26016_c0_seq1_m.33501	98	K	PREDICTED: V-type proton ATPase subunit E [Sesamum indicum]	204.82	DAAAK(1)ELLNVSHDHHVYR	5	1.029	1.287	1.19	0.778	1.055	0.661	0.711	0.072162
cds.CL1177Contig1_m.9340	228	K	PREDICTED: ubiquitin carboxyl-terminal hydrolase MINDY-2 isoform X1 [Vitis vinifera]	203.88	K(1)GDIEEEAELKR	3	1.048	1.289	1.055	0.672	0.936		0.711	0.104765
cds.Camellia_sinensis.comp35021_c0_seq1_m.26701	5	K	PREDICTED: 14-3-3-like protein D isoform X1 [Ricinus communis]	69.456	ASSK(1)DRETFVYIAK	3		0.985	1.353		0.935	0.728	0.711	0.251
cds.CL546Contig1_m.8418	687	K	PREDICTED: cell division cycle protein 48 homolog [Jatropha curcas]	155	SPIAK(1)DVDLR	2	1.233	1.135	1.138	0.804	0.997	0.693	0.711	0.023357
cds.Camellia_sinensis.comp31237_c0_seq1_m.31685	236	K	mitochondrial outer membrane protein porin of 36 kDa [Solanum tuberosum]	160.63	VNSYGK(1)ASALIQHAWRPK	4	1.12	1.038	1.347	0.986	0.72	0.788	0.712	0.050839
cds.Camellia_sinensis.comp34702_c0_seq3_m.28352	169	K	PREDICTED: receptor-like protein kinase FERONIA [Vitis vinifera]	103.11	STNILLDEK(1)WVAK	3	1.356	1.148	0.998	0.64	0.817	1.041	0.713	0.098004
cds.Camellia_sinensis.comp21027_c0_seq1_m.39798	147	K	PREDICTED: 14 kDa zinc-binding protein-like [Sesamum indicum]	124.48	LVAK(1)QEGLEEGFR	2	1.389	0.975	1.133	0.605	0.857	1.04	0.715	0.13014
cds.Camellia_sinensis.comp23928_c0_seq1_m.4633	498	K	PREDICTED: coatomer subunit beta-1 [Theobroma cacao]	102.5	K(1)SQQVNTITVSSR	3	0.976	1.283	1.238	0.635	0.925	0.943	0.716	0.074679
cds.CL164Contig1_m.696	931	K	PREDICTED: plasma membrane ATPase 4 isoform X1 [Theobroma cacao]	116.9	ELHTLK(1)GHVESVVK	3	0.952	1.153	1.392	0.717	0.95	0.837	0.716	0.082879
cds.Camellia_sinensis.comp33659_c0_seq2_m.20927	288	K	glutamine synthetase cytosolic isozyme 1 [Gossypium hirsutum]	133.12	AIEK(1)LGLR	2	0.99	1.429	1.075	1.033	0.652	0.821	0.717	0.131062
cds.Camellia_sinensis.comp31909_c0_seq1_m.17647	28	K	PREDICTED: 26S proteasome regulatory subunit 4 homolog A [Sesamum indicum]	77.288	K(1)FEPAAPPAR	3	1.133	1.115	1.244	0.968	0.799	0.741	0.718	0.0143221
cds.Camellia_sinensis.comp29256_c0_seq2_m.7618	700	K	PREDICTED: alanine--tRNA ligase [Vitis vinifera]	101.53	FDFSHGK(1)PVKPDELR	3	1.11	0.897	1.221		0.773		0.718
cds.Camellia_sinensis.comp16154_c0_seq1_m.42494	68	K	PREDICTED: glycine-rich protein 2-like [Juglans regia]	87.228	TK(1)AADVTGPDEGPVQGSTR	3	0.948	1.195	1.348	0.817	0.638	1.054	0.719	0.122542
cds.Camellia_sinensis.comp27498_c0_seq1_m.4383	121	K	PREDICTED: protein QUIRKY [Capsicum annuum]	92.906	DKDFAK(1)DDFVGR	4	1.316	1.202	0.97	0.713	0.973	0.825	0.72	0.061843
cds.Camellia_sinensis.comp31629_c2_seq1_m.24972	98	K	PREDICTED: ABC transporter G family member 11 [Vitis vinifera]	134.48	QVSEICK(1)R	2	1.126	1.19	1.17	0.619	1.148	0.747	0.721	0.180919
cds.Camellia_sinensis.comp33685_c0_seq1_m.434	786	K	PREDICTED: MAG2-interacting protein 2 isoform X1 [Vitis vinifera]	65.565	MMLK(0.994)GVK(0.968)EENMVK(0.039)RLR	3		1.227		0.988	0.785		0.722
cds.Camellia_sinensis.comp33685_c0_seq1_m.434	789	K	PREDICTED: MAG2-interacting protein 2 isoform X1 [Vitis vinifera]	65.565	MMLK(0.994)GVK(0.968)EENMVK(0.039)RLR	3		1.227		0.988	0.785		0.722
cds.Camellia_sinensis.comp30429_c1_seq1_m.31899	325	K	PREDICTED: caffeic acid 3-O-methyltransferase [Vitis vinifera]	82.202	EFEALAK(1)GAGFAGFR	3	1.466	1.231	0.785	0.632	1.039	0.847	0.723	0.23784
cds.Camellia_sinensis.comp26356_c0_seq1_m.18107	275	K	PREDICTED: putative glycerol-3-phosphate transporter 1 [Juglans regia]	122.13	K(1)TGDGVTEPLLESETIER	3	0.905	1.139	1.435	0.679	0.818	1.023	0.724	0.155637
cds.Camellia_sinensis.comp33672_c0_seq1_m.4477	155	K	PREDICTED: puromycin-sensitive aminopeptidase isoform X1 [Vitis vinifera]	130.87	GCTSPLVLDGHDMK(1)LVSVK	4	1.498	1.122	0.858	0.597	0.792	1.133	0.725	0.25982
cds.Camellia_sinensis.comp59515_c0_seq1_m.17041	79	K	F-box family protein [Populus trichocarpa]	59.634	FPNLTRVEIIYSGWMSK(1)	4	1.073	1.291	1.115	0.755	0.595	1.171	0.725	0.158001
cds.Camellia_sinensis.comp30904_c0_seq2_m.29117	165	K	PREDICTED: E3 ubiquitin ligase BIG BROTHER-like [Nicotiana attenuata]	143.69	SLEESVGSESTGLSK(1)ELISR	3	1.502	0.892		0.63	0.473	1.503	0.726	0.5367
cds.Camellia_sinensis.comp30878_c1_seq5_m.46877	132	K	PREDICTED: probable histone H2B.1 [Juglans regia]	218.34	LVLPGELAK(1)HAVSEGTK	2	1.114	1.345	1.017	0.746	0.759	1.019	0.726	0.073725
cds.Camellia_sinensis.comp32867_c1_seq2_m.38138	134	K	PREDICTED: ubiquitin-conjugating enzyme E2 2 isoform X1 [Gossypium hirsutum]	153.15	MFSENK(1)R	2		1.196	1.12		1.051	0.633	0.727	0.27524
cds.Camellia_sinensis.comp12032_c0_seq1_m.38308	22	K	PREDICTED: probable histone H2A.1 [Nicotiana attenuata]	164.48	SSK(1)AGLQFPVGR	2	0.937	1.506	1.031	0.635	0.697	1.193	0.727	0.27342
cds.Camellia_sinensis.comp34593_c0_seq1_m.30739	247	K	"PREDICTED: arginine--tRNA ligase, cytoplasmic-like isoform X2 [Sesamum indicum]"	109.07	K(1)TGTIVLAHPDER	3	1.044	1.378	1.053	1.138	0.728	0.659	0.727	0.163041
cds.Camellia_sinensis.comp34645_c2_seq13_m.18737	163	K	PREDICTED: TBC1 domain family member 17 isoform X3 [Vitis vinifera]	117.81	LSLVWGK(1)PR	2	1.078	1.003	1.394	0.812	0.707	1.007	0.727	0.100324
cds.Camellia_sinensis.comp26027_c0_seq1_m.7122	654	K	PREDICTED: probable galactinol--sucrose galactosyltransferase 6 isoform X1 [Populus euphratica]	164.53	K(1)NTFHQTGSEAITGLVR	4	0.979	1.151	1.345	0.988	0.587	0.95	0.727	0.128862
cds.Camellia_sinensis.comp34466_c0_seq1_m.25934	111	K	"PREDICTED: DNA-directed RNA polymerases II, IV and V subunit 3 [Theobroma cacao]"	99.161	AK(1)CINDQTLDVTSK	3	1.184	1.339	0.951	0.601	0.973	0.952	0.727	0.128222
cds.Camellia_sinensis.comp23552_c0_seq1_m.31138	327	K	PREDICTED: ubiquitin-like domain-containing CTD phosphatase [Vitis vinifera]	147.62	YWESYNEDNFK(1)R	3	0.912	0.973	1.586	0.6	0.913	1.015	0.728	0.2751
cds.Camellia_sinensis.comp20562_c0_seq1_m.18527	346	K	UTP--glucose-1-phosphate uridylyltransferase [Ananas comosus]	160.81	TLADVK(1)GGTLISYEGK	2	1.134	1.256		0.832	0.748	1.03	0.728	0.069262
cds.Camellia_sinensis.comp30162_c0_seq1_m.16949	59	K	PREDICTED: cytochrome P450 89A2-like [Nicotiana attenuata]	122.18	K(1)SFSELEPILR	3	1.314	1.326	0.726	0.925		0.709	0.728	0.3378
cds.Camellia_sinensis.comp16538_c0_seq1_m.13562	378	K	PREDICTED: dynamin-related protein 5A [Sesamum indicum]	86.944	LQFDK(1)QLAMDNVR	3	1.007		1.382	0.978	0.848	0.785	0.729	0.13228
cds.Camellia_sinensis.comp32453_c0_seq1_m.12949	171	K	"PREDICTED: lysine--tRNA ligase, cytoplasmic-like [Gossypium hirsutum]"	91.592	TSVLDEAEFSK(1)FHSGVK	3			1.255	0.998	0.815	0.932	0.729
cds.Camellia_sinensis.comp29200_c0_seq2_m.48153	49	K	PREDICTED: tubulin-folding cofactor A [Gossypium hirsutum]	104.88	GADPYDLK(1)QQENVLAESR	3	1.221				1.167	0.612	0.729
cds.Camellia_sinensis.comp29193_c0_seq1_m.42653	6	K	PREDICTED: ubiquitin-60S ribosomal protein L40 [Cucumis melo]	190.26	MQIFVK(1)TLTGK	2	1.227	0.957	1.284	0.884	0.76	0.888	0.73	0.046124
cds.CL546Contig1_m.8418	270	K	PREDICTED: cell division cycle protein 48 homolog [Jatropha curcas]	113.67	GILLYGPPGSGK(1)TLIAR	3	1.196	1.057	1.216	0.712	0.687	1.132	0.73	0.110098
cds.Camellia_sinensis.comp31443_c0_seq2_m.5583	83	K	PREDICTED: phototropin-2 [Vitis vinifera]	113.61	IEK(1)NFVITDPR	3	1.337	0.83	1.194		0.978	0.66	0.731	0.27812
cds.Camellia_sinensis.comp35031_c0_seq1_m.8910	688	K	PREDICTED: 5-methyltetrahydropteroyltriglutamate--homocysteine methyltransferase-like [Nicotiana tabacum]	96.391	EGVK(1)YGAGIGPGVYDIHSPR	4	0.933	1.018	1.411		0.964	0.674	0.731	0.26152
cds.Camellia_sinensis.comp32625_c0_seq1_m.1156	259	K	ribulose-1 (chloroplast) [Carpinus putoensis]	192.4	GHYLNATAGTCEEMMK(1)R	3	1.159	1.259	0.944	0.835	0.804		0.731	0.087803
cds.Camellia_sinensis.comp20711_c0_seq1_m.43518	75	K	PREDICTED: thioredoxin H2-like [Cicer arietinum]	171.26	EYAQK(1)YSNVEFLK	2	1.044	1.089	1.328	0.798	0.728	1.011	0.733	0.065776
cds.Camellia_sinensis.comp28544_c2_seq1_m.42824	93	K	PREDICTED: histone H1 [Vitis vinifera]	161.51	NK(1)VEHFQSR	3	1.202	1.221	1.038	0.659	0.8	1.079	0.733	0.087097
cds.Camellia_sinensis.comp34939_c0_seq1_m.44583	29	K	PREDICTED: probable histone H2A.1 [Nicotiana tabacum]	93.623	SVK(1)AGLQFPVGR	3	0.71	1.818	0.934	0.765	0.856	0.918	0.733	0.46232
cds.Camellia_sinensis.comp33810_c0_seq4_m.9082	395	K	PREDICTED: peptide-N(4)-(N-acetyl-beta-glucosaminyl)asparagine amidase [Ipomoea nil]	180.27	ELHSK(1)DDASISLPGR	2	1.204	1.178	1.08	0.898	0.881	0.76	0.733	0.0059018
cds.Camellia_sinensis.comp28062_c1_seq1_m.38608	154	K	PREDICTED: ubiquitin-conjugating enzyme E2 variant 1A [Theobroma cacao]	143.04	MDQK(1)GLVLK	2	1.027	1.205	1.127		0.803	0.838	0.733	0.021578
cds.Camellia_sinensis.comp44985_c0_seq1_m.27545	354	K	plant/K24A2-2 protein [Medicago truncatula]	74.237	TVGK(1)TAFGFGIR	3	1.007		1.374	0.562	0.797	1.26	0.733	0.36476
cds.Camellia_sinensis.comp31817_c0_seq2_m.7905	105	K	polyadenylate-binding family protein [Populus trichocarpa]	144.55	K(1)SGAGNIFIK	3	1.29	1.031	1.142	0.812	1.008	0.717	0.733	0.053505
cds.Camellia_sinensis.comp14900_c0_seq1_m.9568	708	K	PREDICTED: glutamine-dependent NAD(+) synthetase [Sesamum indicum]	99.788	HFFK(1)YYSINR	3	1.097	1.255	1.109	0.763	0.923	0.853	0.734	0.01106
cds.Camellia_sinensis.comp34844_c0_seq1_m.2284	284	K	PREDICTED: ABC transporter B family member 11 [Vitis vinifera]	88.976	FIDK(1)LPQGLDTMVGEHGTQLSGGQK	3	1.052	1.238	1.17	0.918	0.704	0.919	0.734	0.027
cds.Camellia_sinensis.comp33680_c2_seq7_m.24138	139	K	PREDICTED: 26S proteasome non-ATPase regulatory subunit 4 homolog [Glycine max]	105.36	IIVFVGSPVK(0.036)YDK(0.964)	2			1.216	0.63	1.154		0.734
cds.Camellia_sinensis.comp35325_c0_seq1_m.38167	7	K	PREDICTED: desiccation protectant protein Lea14 homolog [Juglans regia]	76.221	ANLMEK(0.989)AK(0.011)	2	1.182		1.197	0.708	0.874	1.04	0.735	0.08414
cds.Camellia_sinensis.comp31981_c0_seq1_m.2451	105	K	PREDICTED: structural maintenance of chromosomes protein 3 [Daucus carota subsp. sativus]	149.57	TIGLK(0.997)K(0.003)DEYFLDGK	3		1.139	1.239	1.163	0.795	0.664	0.735	0.20708
cds.Camellia_sinensis.comp9540_c0_seq1_m.46800	128	K	PREDICTED: small nuclear ribonucleoprotein E-like [Populus euphratica]	112.02	GDNITLMMNTGK(1)	2	0.918		1.458	1.081	0.691	0.852	0.736	0.29676
cds.Camellia_sinensis.comp28075_c0_seq1_m.22069	31	K	PREDICTED: F-box/kelch-repeat protein SKIP6 [Tarenaya hassleriana]	56.121	TIGRK(0.512)K(0.512)QSEGK(0.975)MAMIVGGR	3	1	1.14	1.316	1.315	0.906	0.322	0.736	0.371
cds.Camellia_sinensis.comp32867_c1_seq2_m.38138	66	K	PREDICTED: ubiquitin-conjugating enzyme E2 2 isoform X1 [Gossypium hirsutum]	139.34	LTLQFSEDYPNK(1)PPTVR	3	1.365	1.342	0.746	0.974	0.469	1.103	0.737	0.3412
cds.Camellia_sinensis.comp33613_c0_seq3_m.4842	396	K	PREDICTED: protein TSS [Vitis vinifera]	73.593	SVPSSTK(1)DAATEVSR	3		1.019	1.284		0.496	1.201	0.737	0.50548
cds.CL504Contig1_m.33268	207	K	"PREDICTED: putative quinone-oxidoreductase homolog, chloroplastic [Populus euphratica]"	93.427	SLGADEVIDYK(1)TPEGQALK	3	0.983	1.055	1.417	0.935	0.83	0.78	0.737	0.099244
cds.Camellia_sinensis.comp18602_c0_seq2_m.18991	184	K	Aldehyde dehydrogenase family 3 member F1 [Morus notabilis]	119.41	IINK(1)HHFLR	3	0.925	1.237	1.291	0.782	0.791	0.974	0.738	0.081018
cds.Camellia_sinensis.comp30450_c0_seq1_m.45475	97	K	PREDICTED: 60S acidic ribosomal protein P2B-like [Populus euphratica]	66.738	LASVPSGGGGAIGVTSYGGGGAAAAPAAAEPK(0.805)K(0.362)EEK(0.833)	4	1.429		0.871		0.791	0.909	0.739	0.40314
cds.Camellia_sinensis.comp33325_c0_seq1_m.21011	328	K	PREDICTED: phospholipase A(1) LCAT3 isoform X2 [Theobroma cacao]	179.81	K(1)VLNNAQLPK	2	1.242	1.117	1.09	0.702	1.08	0.769	0.74	0.075582
cds.Camellia_sinensis.comp33325_c0_seq1_m.21011	415	K	PREDICTED: phospholipase A(1) LCAT3 isoform X2 [Theobroma cacao]	169.99	DK(1)TVFELIQR	3	1.149	1.466	0.832	0.697	0.656	1.201	0.741	0.30524
cds.Camellia_sinensis.comp33453_c0_seq1_m.2831	559	K	PREDICTED: importin-5-like [Juglans regia]	113.38	TILVNATDK(1)SNR	3	0.944	1.488	1.014	0.723	0.81	1.021	0.741	0.197164
cds.Camellia_sinensis.comp34235_c0_seq12_m.36539	152	K	PREDICTED: nuclear transcription factor Y subunit C-9-like [Juglans regia]	82.651	TLQK(1)NDIAAAITR	3	1.192	1.155	1.098	0.938	0.837	0.78	0.742	0.0052381
cds.Camellia_sinensis.comp28544_c0_seq2_m.45493	94	K	PREDICTED: histone H1 [Vitis vinifera]	56.872	LK(0.004)NTGQLVMVK(0.996)HSYMLPR	3	0.918	1.297	0.992		0.793		0.742
cds.Camellia_sinensis.comp20488_c0_seq1_m.22800	173	K	PREDICTED: TOM1-like protein 2 [Vitis vinifera]	150.51	YLPVYEETYK(1)SLR	2	1.304	1.036	1.102	0.747	0.792	1.019	0.743	0.064785
cds.Camellia_sinensis.comp31454_c0_seq32_m.45251	50	K	PREDICTED: E3 ubiquitin-protein ligase RGLG2-like isoform X3 [Citrus sinensis]	269.04	YGSSSFGTPK(1)HSR	4	1.002	1.192	1.246	1.038	0.845	0.676	0.744	0.08364
cds.Camellia_sinensis.comp33280_c0_seq1_m.9895	9	K	PREDICTED: nucleobase-ascorbate transporter 6 [Sesamum indicum]	80.738	AGGGAPAK(1)ADEPAPHPPK	3	1.352	1.02	0.968	0.793	0.866		0.745	0.169584
cds.Camellia_sinensis.comp26234_c0_seq1_m.17077	72	K	PREDICTED: serine/threonine-protein phosphatase 6 regulatory subunit 3 [Nicotiana attenuata]	138.2	YIVEEAPEDAEK(1)R	3	1.116	0.845	1.477	0.851	0.884	0.829	0.746	0.25374
cds.CL164Contig1_m.696	343	K	PREDICTED: plasma membrane ATPase 4 isoform X1 [Theobroma cacao]	116.98	TGTLTLNK(1)LSVDK	2	1.3	0.913	1.223	0.696	0.701	1.167	0.746	0.21204
cds.Camellia_sinensis.comp32660_c0_seq1_m.8080	257	K	PREDICTED: pyrophosphate-energized vacuolar membrane proton pump [Theobroma cacao]	206.66	AADVGADLVGK(1)VER	2	1.104	1.017	1.315	0.895	0.899	0.77	0.746	0.041418
cds.Camellia_sinensis.comp26832_c0_seq2_m.43366	88	K	PREDICTED: cytochrome b5 [Nicotiana attenuata]	116.63	YYIGEIDTSTVPLK(1)R	2	1.295	1.095	1.043	0.693	0.712	1.161	0.747	0.166545
cds.Camellia_sinensis.comp28844_c0_seq1_m.6125	735	K	"PREDICTED: endo-1,4-beta-xylanase A-like [Ziziphus jujuba]"	171.47	HYDVNNEMLHGSFYQDHLGK(1)DIR	4	0.876	1.252	1.306	0.696	0.466	1.404	0.747	0.40758
cds.Camellia_sinensis.comp17289_c0_seq1_m.33204	43	K	PREDICTED: proteasome subunit alpha type-5 [Juglans regia]	136.01	TK(1)EGVVLAVEK	2	0.783	1.459	1.095	0.823	0.839		0.747	0.28676
cds.CL546Contig1_m.8418	307	K	PREDICTED: cell division cycle protein 48 homolog [Jatropha curcas]	195.57	K(1)AFEEAEK	3	1.211	0.987	1.237	0.811	0.814	0.94	0.747	0.032239
cds.Camellia_sinensis.comp29039_c0_seq1_m.39236	79	K	PREDICTED: ubiquitin-conjugating enzyme E2 variant 1D [Sesamum indicum]	107.35	LFCDK(0.001)DYPEK(0.999)PPSVR	3		1.115	1.069			0.816	0.747
cds.Camellia_sinensis.comp15358_c0_seq1_m.59191	18	K	PREDICTED: probable leucine-rich repeat receptor-like protein kinase At5g49770 isoform X2 [Nelumbo nucifera]	57.248	YTNNFSEANSIGSGGYGK(1)VYR	3		1.145		0.855			0.747
cds.Camellia_sinensis.comp16506_c0_seq1_m.29027	389	K	PREDICTED: inactive protein RESTRICTED TEV MOVEMENT 2-like [Nicotiana sylvestris]	134.4	VVGK(1)GGLSLTEEER	3	1.209	1.021	1.204	0.632	0.983	0.952	0.748	0.087079
cds.Camellia_sinensis.comp35031_c0_seq1_m.8910	678	K	PREDICTED: 5-methyltetrahydropteroyltriglutamate--homocysteine methyltransferase-like [Nicotiana tabacum]	128.91	SDEK(1)LLSVFR	3	1.294	0.932	1.207	0.799	0.67	1.098	0.748	0.15942
cds.Camellia_sinensis.comp33730_c1_seq3_m.47110	53	K	"PREDICTED: acetyl-CoA acetyltransferase, cytosolic 1 isoform X1 [Pyrus x bretschneideri]"	169.21	LGSIAIGSALK(1)R	3	0.997	1.089	1.347	0.865	0.868	0.836	0.748	0.111637
cds.Camellia_sinensis.comp34770_c2_seq1_m.8453	183	K	PREDICTED: cellulose synthase A catalytic subunit 3 [UDP-forming] [Nelumbo nucifera]	81.95	VQTSFVK(1)DR	3	0.839	1.374	1.22	0.775	0.651	1.141	0.748	0.25348
cds.Camellia_sinensis.comp33272_c0_seq1_m.18645	471	K	PREDICTED: V-type proton ATPase subunit B 2 [Erythranthe guttata]	121.02	K(1)FVAQGAYDTR	3	1.271	1.208	0.952	0.726	0.998	0.845	0.749	0.083643
cds.Camellia_sinensis.comp21001_c0_seq1_m.21512	9	K	PREDICTED: UDP-glucuronate 4-epimerase 6 [Vitis vinifera]	75.764	ASPPDTSK(1)TSK(1)LER	3	1.207	1.146		0.574	0.851	1.222	0.75	0.3134
cds.Camellia_sinensis.comp21001_c0_seq1_m.21512	12	K	PREDICTED: UDP-glucuronate 4-epimerase 6 [Vitis vinifera]	75.764	ASPPDTSK(1)TSK(1)LER	3	1.207	1.146		0.574	0.851	1.222	0.75	0.3134
cds.Camellia_sinensis.comp34771_c0_seq4_m.12253	392	K	PREDICTED: OTU domain-containing protein 5 [Vitis vinifera]	206.63	AVIK(1)AQQDQQIDNALLAEGR	3	1.11	0.893	1.426	0.871	0.798	0.903	0.75	0.144561
cds.Camellia_sinensis.comp8892_c0_seq1_m.2156	1033	K	PREDICTED: kinesin-like protein KIN-14B [Vitis vinifera]	200.71	SALESVDHK(1)R	2	1.137	0.996	1.296	0.705	0.954	0.913	0.75	0.069458
cds.Camellia_sinensis.comp32938_c0_seq1_m.2560	4	K	PREDICTED: ABC transporter B family member 27-like [Juglans regia]	88.495	K(1)QHLDWTSK	3	1.083	1.162	1.18	0.816	0.967	0.792	0.752	0.0104617
cds.Camellia_sinensis.comp33017_c1_seq64_m.1059	304	K	photosystem II p680 chlorophyll A apoprotein (chloroplast) [Camellia crapnelliana]	67.312	VGAGLAENQSLSEAWSK(0.974)IPEK(0.026)	3	0.819	1.151	1.449	0.795	0.378	1.409	0.755	0.47046
cds.Camellia_sinensis.comp30601_c0_seq2_m.38346	42	K	PREDICTED: zinc protease PQQL-like isoform X1 [Nicotiana tabacum]	130.19	K(1)TLTPLTAQLALR	3	1.182	1.143	1	0.665		1.009	0.755	0.161601
cds.Camellia_sinensis.comp31987_c0_seq1_m.26508	186	K	"PREDICTED: chlorophyllase-2, chloroplastic [Vitis vinifera]"	69.379	FSALIGIDPVDGMDK(0.116)GK(0.884)	3	0.979	0.983	1.454	0.952	0.561	1.071	0.756	0.27678
cds.Camellia_sinensis.comp18855_c0_seq1_m.21765	333	K	isocitrate dehydrogenase family protein [Populus trichocarpa]	126.04	VHQK(1)GGETSTNSIASIFAWSR	4	1.274	1.128	1.015	0.757	0.918	0.907	0.756	0.037958
cds.Camellia_sinensis.comp20665_c0_seq1_m.20922	377	K	PREDICTED: enolase [Sesamum indicum]	162.29	IQIVGDDLLVTNPK(1)R	3	1.08	1.084	1.248	0.891	0.754	0.943	0.758	0.025422
cds.Camellia_sinensis.comp34056_c2_seq1_m.38536	43	K	PREDICTED: actin-depolymerizing factor [Nicotiana attenuata]	125.54	IDEK(1)K(1)NEVVVEK	2		1.192			0.641	1.167	0.758
cds.Camellia_sinensis.comp34056_c2_seq1_m.38536	44	K	PREDICTED: actin-depolymerizing factor [Nicotiana attenuata]	125.54	IDEK(1)K(1)NEVVVEK	2		1.192			0.641	1.167	0.758
cds.Camellia_sinensis.comp14948_c0_seq1_m.21121	39	K	PREDICTED: 26S protease regulatory subunit 7 [Gossypium hirsutum]	113.95	TYGLGPYSTSIK(0.979)K(0.021)	2	1.404	0.784	1.22	0.976	0.733	0.882	0.76	0.23898
cds.Camellia_sinensis.comp31159_c0_seq1_m.15505	22	K	PREDICTED: protein NRT1/ PTR FAMILY 5.2 [Ricinus communis]	116	VEEEK(1)LGPVEGTEGYAK	3	1.192	0.881	1.335	0.928	0.906	0.758	0.761	0.132435
cds.Camellia_sinensis.comp33325_c0_seq1_m.21011	158	K	PREDICTED: phospholipase A(1) LCAT3 isoform X2 [Theobroma cacao]	85.554	EK(0.995)LETAYK(0.005)ATGGR	4	1.036		1.234		0.838	0.892	0.762	0.119165
cds.Camellia_sinensis.comp32932_c0_seq2_m.14238	402	K	PREDICTED: probable serine/threonine-protein kinase At4g35230 [Sesamum indicum]	134.4	DKDFK(1)SAVDYYSK	2	0.896	1.034	1.476	0.845	0.901	0.848	0.762	0.26368
cds.Camellia_sinensis.comp33604_c0_seq4_m.28246	163	K	PREDICTED: ubiquitin carboxyl-terminal hydrolase 6 [Vitis vinifera]	102.53	SALIK(1)YPHSGR	3	1.093	1.211	1.102	0.985	0.773	0.836	0.762	0.021076
cds.Camellia_sinensis.comp26531_c0_seq1_m.8009	120	K	PREDICTED: phospholipase D alpha 1 [Sesamum indicum]	103.01	IVENIEQTVGFNK(1)TASR	3		1.326	1.007	1.055	0.782	0.83	0.762	0.183339
cds.Camellia_sinensis.comp28297_c0_seq1_m.31083	347	K	NAD(P)-binding rossmann-fold protein [Medicago truncatula]	83.948	VGTPTK(1)DFK	3	1.065	1.405	0.933	0.941	0.704	0.951	0.763	0.172399
cds.Camellia_sinensis.comp33254_c0_seq4_m.22604	373	K	PREDICTED: putative clathrin assembly protein At5g35200 [Ziziphus jujuba]	83.948	TILAIEYK(0.899)K(0.101)	3	1.111	1.041	1.161	0.95	0.736		0.763	0.064843
cds.Camellia_sinensis.comp29307_c0_seq1_m.11343	47	K	PREDICTED: protein SIEVE ELEMENT OCCLUSION B [Ricinus communis]	84.753	DDQLPLVDGSTK(0.059)K(0.941)	3	1.188			0.873	0.939		0.763
cds.Camellia_sinensis.comp20464_c0_seq1_m.30668	13	K	PREDICTED: acyl-protein thioesterase 2 [Arachis duranensis]	214.48	SLGGPSVGSDEK(1)SAR	2	1.106	0.878	1.419	0.803	0.753	1.041	0.763	0.21032
cds.CL504Contig1_m.33268	308	K	"PREDICTED: putative quinone-oxidoreductase homolog, chloroplastic [Populus euphratica]"	143.94	YHLSK(1)AEEAWAK	2	1.251	1.043	1.108	0.962	1.057	0.579	0.764	0.166102
cds.Camellia_sinensis.comp34114_c0_seq7_m.24084	263	K	PREDICTED: polyol transporter 5-like [Nicotiana tabacum]	129.51	LEEITK(1)AASETVDAPPEGTSR	3	1.067	1.105	1.23	0.857	0.998	0.744	0.764	0.038919
cds.Camellia_sinensis.comp34958_c0_seq1_m.22394	92	K	PREDICTED: carbonic anhydrase 2 isoform X1 [Vitis vinifera]	179.67	EK(1)SELEPIAATK	3	1.165	1.171	1.065	0.885	0.727	0.987	0.764	0.032344
cds.Camellia_sinensis.comp20488_c0_seq1_m.22800	117	K	PREDICTED: TOM1-like protein 2 [Vitis vinifera]	157.37	NCEK(1)AFSEVAAER	3	1.011	1.295	0.881	0.813			0.765
cds.Camellia_sinensis.comp26460_c0_seq1_m.7641	651	K	"PREDICTED: ferric reduction oxidase 7, chloroplastic isoform X1 [Vitis vinifera]"	128.94	EAHDDDDGPK(1)IDTLEGNEAR	3	1.401	0.923	1.071	0.749	0.749	1.107	0.767	0.22758
cds.Camellia_sinensis.comp35503_c0_seq1_m.31945	205	K	PREDICTED: probable pyridoxal 5'-phosphate synthase subunit PDX1 [Erythranthe guttata]	131.08	K(1)IAAPYDLVMQTK	3	1.087	1.184	1.125	0.954	0.793	0.857	0.767	0.0084585
cds.Camellia_sinensis.comp20717_c0_seq1_m.12353	504	K	heat shock cognate 70 kDa protein 2 [Gossypium hirsutum]	94.781	TTGQK(1)NK(1)ITITNDK	3	1.039	0.835	1.521	0.861	0.744	0.999	0.767	0.28986
cds.Camellia_sinensis.comp30119_c0_seq2_m.13290	313	K	PREDICTED: probable inactive receptor kinase At1g48480 [Jatropha curcas]	106.4	SLVFFGK(1)SER	2	1.337	0.944	1.113	0.692	1.055	0.858	0.768	0.164544
cds.Camellia_sinensis.comp9999_c0_seq1_m.48306	62	K	PREDICTED: biogenesis of lysosome-related organelles complex 1 subunit 2 isoform X1 [Vitis vinifera]	142.54	VAEEYK(1)GYGDVASGLR	2	0.935	1.063	1.394	0.669	0.713	1.225	0.769	0.30916
cds.Camellia_sinensis.comp32869_c0_seq3_m.45209	4	K	PREDICTED: V-type proton ATPase subunit F-like [Arachis ipaensis]	122.96	ANK(1)AQIPSR	2	1.191	1.096	1.104	0.739	0.862	1.008	0.769	0.035455
cds.Camellia_sinensis.comp31860_c0_seq1_m.5968	124	K	PREDICTED: ubiquitin-conjugating enzyme E2 36 [Theobroma cacao]	206.74	FLTK(1)IYHPNIDK	2	0.875	1.101	1.413	0.732	1.123	0.756	0.77	0.26618
cds.Camellia_sinensis.comp34568_c0_seq4_m.3640	496	K	PREDICTED: ubiquitin-activating enzyme E1 1 [Vitis vinifera]	71.529	YDAQISVFGSK(0.978)LQK(0.022)	3			1.209	1.168	0.925	0.698	0.77
cds.Camellia_sinensis.comp32062_c0_seq4_m.10927	149	K	PREDICTED: putative clathrin assembly protein At2g25430 [Sesamum indicum]	60.968	SYALYLDQK(1)LELILYER	3	0.863	1.235	1.206	1.124		0.571	0.77	0.39678
cds.CL546Contig1_m.8418	724	K	PREDICTED: cell division cycle protein 48 homolog [Jatropha curcas]	157.99	ENIEK(1)DIER	2	0.963	0.911	1.515	1.047	0.674	0.889	0.77	0.30598
cds.Camellia_sinensis.comp35351_c0_seq1_m.16248	26	K	PREDICTED: cytochrome P450 82C4-like [Nicotiana tabacum]	131.83	K(1)TETTETLTR	3	1.056	1.684	0.648	0.872	0.825	0.915	0.771	0.4825
cds.Camellia_sinensis.comp33515_c0_seq1_m.9639	277	K	PREDICTED: protein QUIRKY-like [Nicotiana tabacum]	135.55	VAANK(1)EEVLGR	3	1.121	1.148	1.034		0.791	0.906	0.771	0.026397
cds.Camellia_sinensis.comp25990_c0_seq1_m.47421	122	K	PREDICTED: probable glutathione S-transferase [Nicotiana attenuata]	67.997	TLPDQHK(0.965)VYEFVK(0.035)	3			1.129		0.871		0.771
cds.Camellia_sinensis.comp31810_c0_seq2_m.6849	107	K	PREDICTED: probable linoleate 9S-lipoxygenase 5 [Juglans regia]	117.13	YGRPILGGSSK(1)YPYPR	3	1.381	0.997	1.01	0.647	0.955	1.011	0.771	0.20168
cds.Camellia_sinensis.comp32625_c0_seq1_m.1156	341	K	ribulose-1 (chloroplast) [Carpinus putoensis]	86.213	MSGGDHVHAGTVVGK(1)LEGER	4	1.313	1.239	0.834	1.048	0.838	0.727	0.772	0.21732
cds.Camellia_sinensis.comp28297_c0_seq1_m.31083	228	K	NAD(P)-binding rossmann-fold protein [Medicago truncatula]	113.95	NQIDAAK(1)AAGVK	3	1.133	1.019	1.232	0.842	0.945	0.83	0.773	0.023303
cds.Camellia_sinensis.comp35362_c0_seq1_m.37823	66	K	PREDICTED: ubiquitin-conjugating enzyme E2 2 isoform X1 [Gossypium hirsutum]	107.73	LTLQFTEDYPNK(1)PPTVR	3	1.176	1.215	0.993	0.856	0.844	0.915	0.773	0.02344
cds.CL248Contig1_m.54065	9	K	PREDICTED: ubiquitin-40S ribosomal protein S27a-like [Citrus sinensis]	239.51	AK(1)IQDK(1)EGIPPDQQR	3	1.136	1.095	1.151	0.813	0.93	0.875	0.774	0.0025037
cds.Camellia_sinensis.comp29193_c0_seq1_m.42653	29	K	PREDICTED: ubiquitin-60S ribosomal protein L40 [Cucumis melo]	239.51	AK(1)IQDK(1)EGIPPDQQR	3	1.136	1.095	1.151	0.813	0.93	0.875	0.774	0.0025037
cds.Camellia_sinensis.comp29613_c0_seq1_m.38462	276	K	"PREDICTED: glyceraldehyde-3-phosphate dehydrogenase, cytosolic [Vitis vinifera]"	230.41	LEK(1)AATYQQIK	2	0.99	1.204	1.189	0.709	0.938	0.971	0.774	0.076541
cds.Camellia_sinensis.comp32940_c0_seq1_m.6630	651	K	PREDICTED: receptor-like protein kinase FERONIA [Eucalyptus grandis]	129.17	GLHYLHTGAK(1)HTIIHR	4	1.212		1.102	1.103	0.384	1.199	0.774	0.49114
cds.Camellia_sinensis.comp27561_c0_seq1_m.6074	118	K	PREDICTED: fruit protein pKIWI501-like [Juglans regia]	109.67	VAPEPVEEEVK(1)EITESVK	3	1.135	0.983	1.178	0.892	0.812		0.775	0.057259
cds.Camellia_sinensis.comp26384_c0_seq3_m.40134	142	K	PREDICTED: 40S ribosomal protein S12 [Nelumbo nucifera]	114.56	DYGEETEGLHIVQEYVK(1)SH	3	1.296	0.759	1.326	0.949	0.797	0.874	0.775	0.25142
cds.Camellia_sinensis.comp35153_c0_seq1_m.36410	75	K	PREDICTED: universal stress protein PHOS32-like isoform X2 [Juglans regia]	74.776	K(0.991)YGVK(0.009)PDPETLDIANTAAR	3	1.139		1.171	1.346	0.505	0.839	0.776	0.47334
cds.Camellia_sinensis.comp25502_c0_seq1_m.37641	135	K	abscisic stress-ripening protein 2-like [Citrus sinensis]	158.52	FSEETPDYEK(0.017)EVK(0.978)QHK(0.006)	3	0.901	1.493	0.984	0.932	0.861	0.829	0.776	0.25022
cds.Camellia_sinensis.comp32284_c0_seq3_m.1022	474	K	PREDICTED: protein SHOOT GRAVITROPISM 6 isoform X4 [Vitis vinifera]	175.49	NNLESSK(1)EAFR	3	1.015	1.324	1.039	0.957	0.707	0.959	0.776	0.124545
cds.Camellia_sinensis.comp26729_c0_seq1_m.8066	585	K	PREDICTED: beta-amyrin synthase [Sesamum indicum]	135.86	K(0.986)K(0.014)EIEVFIK	3	0.854	1.076	1.447	0.95	0.991	0.681	0.776	0.27348
cds.Camellia_sinensis.comp31289_c0_seq1_m.5138	618	K	PREDICTED: elongation factor 2 [Juglans regia]	118.71	AK(1)ILSEEFGWDKDLAK	3	1.117	1.342	0.916	0.681	1.024	0.92	0.778	0.192157
cds.Camellia_sinensis.comp28297_c0_seq1_m.31083	287	K	NAD(P)-binding rossmann-fold protein [Medicago truncatula]	108.31	AGGLQDK(1)EGGIR	3	1.254	0.914	1.205	0.852	0.921	0.855	0.779	0.083922
cds.Camellia_sinensis.comp34240_c1_seq1_m.17883	356	K	PREDICTED: plasma membrane ATPase 4-like [Pyrus x bretschneideri]	117.27	NLIEVFAK(1)GVDR	2	1.359	0.947		1.137	0.709	0.848	0.779	0.33716
cds.CL546Contig1_m.8418	760	K	PREDICTED: cell division cycle protein 48 homolog [Jatropha curcas]	110.93	AAHFEESMK(1)YAR	4	1.331	1.035	1.007	0.792	0.845	0.991	0.779	0.106279
cds.Camellia_sinensis.comp14043_c0_seq1_m.732	925	K	PREDICTED: callose synthase 9 [Jatropha curcas]	77.062	IYEDIHTSTVK(1)R	3	1.016	1.114	1.241	0.734	1.081	0.814	0.78	0.115719
cds.Camellia_sinensis.comp17242_c0_seq1_m.26782	201	K	PREDICTED: PI-PLC X-box domain-containing protein DDB_G0293730 [Ziziphus jujuba]	79.332	K(0.002)SPQPK(0.998)AGGPLWSAGYLK	4	1.116	1.106	1.148	0.7	0.81	1.12	0.78	0.190221
cds.CL504Contig1_m.33268	303	K	"PREDICTED: putative quinone-oxidoreductase homolog, chloroplastic [Populus euphratica]"	127.51	TVIDSK(1)YHLSK	2	0.92	1.233	1.218	0.744	0.91	0.974	0.78	0.113961
cds.Camellia_sinensis.comp28373_c0_seq1_m.22341	386	K	PREDICTED: aldehyde dehydrogenase family 3 member H1 isoform X1 [Prunus mume]	120.46	K(0.998)LK(0.002)EEFVR	3	0.902	1.106	1.359	0.867	0.805	0.959	0.781	0.153556
cds.Camellia_sinensis.comp18197_c0_seq1_m.39880	132	K	PREDICTED: probable histone H2A variant 3 [Gossypium hirsutum]	122.96	SLINK(1)SSK(1)E	2	1.071	1.154	1.144	0.775	0.963	0.894	0.781	0.015617
cds.Camellia_sinensis.comp16641_c0_seq1_m.38102	32	K	PREDICTED: potassium transporter 5-like [Juglans regia]	101.56	YYYELDHK(1)ISPEK	3	1.026	1.06	1.203		0.715	0.997	0.781	0.153144
cds.Camellia_sinensis.comp31559_c0_seq5_m.33305	158	K	Putative vesicle-associated membrane protein 726 [Morus notabilis]	95.981	VLDRGEK(1)IELLVDK	3	0.972	1.101	1.296	1.009	0.705	0.918	0.781	0.132501
cds.Camellia_sinensis.comp28574_c0_seq3_m.25434	55	K	PREDICTED: syntaxin-22-like isoform X1 [Jatropha curcas]	62.357	LVDAIGTLK(1)DTPDHR	3			1.123		0.877		0.781
cds.Camellia_sinensis.comp33087_c0_seq1_m.7166	55	K	PREDICTED: phospholipase D delta isoform X3 [Vitis vinifera]	83.792	SLTLCDSCTANPGGGK(0.938)EK(0.062)	3	0.715	1.61	0.963		0.641	1.071	0.781	0.57238
cds.Camellia_sinensis.comp27664_c0_seq1_m.40058	135	K	PREDICTED: SKP1-like protein 1A isoform X1 [Nicotiana tomentosiformis]	134.14	TFNIK(1)NDFTPDEEEEVRR	3	1.314	1.076	0.976	1.18	0.66	0.793	0.782	0.25796
cds.Camellia_sinensis.comp33516_c0_seq2_m.904	1665	K	vacuolar protein sorting protein [Medicago truncatula]	117.7	FVK(1)HTINFLK	3	0.873	1.18	1.312	0.751	1.065	0.819	0.783	0.20582
cds.Camellia_sinensis.comp30684_c0_seq4_m.26904	158	K	PREDICTED: DNA-damage-repair/toleration protein DRT100-like [Malus domestica]	109.6	HPPQFHQINLAVK(1)GR	3	0.746		1.41		0.844		0.783
cds.Camellia_sinensis.comp29256_c0_seq2_m.7618	213	K	PREDICTED: alanine--tRNA ligase [Vitis vinifera]	119.38	IYATYFGGDEK(1)SGLAADNDAR	3	1.248	1.059	1.057	1.076	0.68	0.88	0.784	0.136903
cds.Camellia_sinensis.comp28997_c0_seq1_m.29127	179	K	PREDICTED: eukaryotic translation initiation factor 3 subunit I [Cucumis sativus]	123.96	IWDSETGK(1)LLK	3	1.22	1.05	1.092	1.008	0.827	0.803	0.785	0.042962
cds.Camellia_sinensis.comp28835_c0_seq1_m.35332	56	K	PREDICTED: 14-3-3-like protein A [Theobroma cacao]	142.12	NLLSVAYK(1)NVIGAR	3	1.107	1.047				0.846	0.786
cds.Camellia_sinensis.comp20678_c0_seq1_m.44148	86	K	alba DNA/RNA-binding protein [Medicago truncatula]	139.19	IMTSTVDMK(1)DESR	3	0.828	1.218	1.314	0.683	0.919	1.038	0.786	0.25676
cds.Camellia_sinensis.comp32214_c0_seq1_m.34384	80	K	PREDICTED: 14-3-3-like protein GF14 kappa [Daucus carota subsp. sativus]	161.93	IVSSIEQK(1)EESR	2	1.265	0.974			0.89	0.872	0.787	0.24346
cds.Camellia_sinensis.comp28303_c2_seq1_m.19063	126	K	PREDICTED: cytochrome P450 704C1 [Theobroma cacao]	156.01	K(1)VSSHEFSTK	2	1.207	1.138	1.014	0.81	0.932	0.9	0.787	0.023705
cds.Camellia_sinensis.comp32262_c1_seq1_m.35881	3	K	PREDICTED: 60S ribosomal protein L10a [Phoenix dactylifera]	100.02	SK(1)LQSDALR	2	0.92	1.251	1.187	0.942	0.892	0.808	0.787	0.092982
cds.Camellia_sinensis.comp31789_c0_seq1_m.20372	207	K	PREDICTED: cytochrome P450 76C2-like [Vitis vinifera]	95.741	K(1)TITQVYR	3	1.017	0.95	1.39	0.933	0.777	0.932	0.787	0.178765
cds.Camellia_sinensis.comp29398_c0_seq1_m.19933	164	K	PREDICTED: 26S protease regulatory subunit 6A homolog [Arachis ipaensis]	92.474	AMEVDEK(1)PTEDYNDIGGLEK	3	0.897		1.341		0.596	1.166	0.787	0.57772
cds.Camellia_sinensis.comp32261_c2_seq1_m.36733	136	K	PREDICTED: CASP-like protein 2A1 [Vitis vinifera]	66.977	YDAPPLSHHSK(1)GLEIASFHG	4	0.737	1.071	1.55	1.351	0.804	0.488	0.787	0.52798
cds.Camellia_sinensis.comp32608_c0_seq2_m.39213	182	K	PREDICTED: proteasome subunit alpha type-7 [Vitis vinifera]	181.66	NYK(1)ETSGQETVK	3	1.2	0.981	1.176	0.811	0.761	1.071	0.787	0.115002
cds.Camellia_sinensis.comp34557_c0_seq1_m.14225	607	K	PREDICTED: ABC transporter C family member 2 [Vitis vinifera]	150.9	SLVLSGEGENK(1)VER	3	1.221	1.253	0.804	0.71		1.012	0.788	0.3659
cds.Camellia_sinensis.comp27561_c0_seq1_m.6074	80	K	PREDICTED: fruit protein pKIWI501-like [Juglans regia]	147.08	EEK(1)AVEEVAEVVATEEELVVEK	3	0.883	1.201	1.195	0.858	0.864		0.788	0.157881
cds.Camellia_sinensis.comp33986_c1_seq3_m.35934	67	K	PREDICTED: chlorophyll a-b binding protein of LHCII type 1 [Vitis vinifera]	110.32	TGK(1)QVPSGSPWYGPDR	3	0.987	1.028	1.341	0.814	1.007	0.823	0.788	0.137942
cds.Camellia_sinensis.comp28846_c0_seq1_m.27141	224	K	PREDICTED: hydroxyphenylpyruvate reductase-like [Nicotiana attenuata]	139.64	VIDALGPK(1)GVLINIGR	3	1.222	1.075	0.982		0.84	0.882	0.788	0.0851
cds.Camellia_sinensis.comp26027_c0_seq1_m.7122	418	K	PREDICTED: probable galactinol--sucrose galactosyltransferase 6 isoform X1 [Populus euphratica]	92.792	GVVENEPGWK(1)SDALAVQGLGLVQPK	3	1.268	0.846	1.239	1.025	0.923	0.697	0.789	0.23066
cds.Camellia_sinensis.comp14986_c0_seq1_m.37943	110	K	"PREDICTED: ribulose bisphosphate carboxylase small chain, chloroplastic-like [Juglans regia]"	130.69	EHNK(1)SPGYYDGR	3	1.187	1.19	0.977	0.814	0.938	0.895	0.789	0.041104
cds.Camellia_sinensis.comp34869_c0_seq1_m.249	3465	K	PREDICTED: E3 ubiquitin-protein ligase UPL1 isoform X2 [Vitis vinifera]	145.94	FLQFVTGTSK(1)VPLEGFK	3	1.145	1.144		1.096	0.891	0.724	0.79	0.154558
cds.Camellia_sinensis.comp33933_c0_seq1_m.2733	471	K	PREDICTED: protein transport protein SEC31 homolog B isoform X2 [Vitis vinifera]	100.59	DK(1)GQDDLSQDVSAIGLEEK	3	0.996	1.32	0.849	0.835			0.791
cds.Camellia_sinensis.comp18855_c0_seq1_m.21765	250	K	isocitrate dehydrogenase family protein [Populus trichocarpa]	64.798	SK(1)YETAGIWYEHR	4	1.347		0.94	1.041	0.679	0.993	0.791	0.33922
cds.Camellia_sinensis.comp25607_c0_seq1_m.14266	7	K	PREDICTED: adenosylhomocysteinase [Ziziphus jujuba]	195.51	ALIVEK(1)TTTGR	2	1.308	1.101	0.941	0.752	0.733	1.166	0.791	0.25786
cds.Camellia_sinensis.comp31237_c0_seq2_m.40792	149	K	PREDICTED: mitochondrial outer membrane protein porin of 36 kDa [Eucalyptus grandis]	131.56	VDNFGK(1)ASALIQHEWRPK	5	1.264	1.219	0.867	0.633	0.927	1.09	0.791	0.2722
cds.Camellia_sinensis.comp34952_c0_seq1_m.45449	4	K	PREDICTED: polyubiquitin isoform X1 [Lupinus angustifolius]	138.4	IFVK(1)TLTGK	3	0.803	1.138	1.408	1.024	0.743	0.885	0.792	0.29476
cds.Camellia_sinensis.comp18855_c0_seq1_m.21765	396	K	isocitrate dehydrogenase family protein [Populus trichocarpa]	113.52	DLALLIHGTK(1)LTR	3	1.101	1.208	1.035	0.826	0.726	1.104	0.794	0.137616
cds.Camellia_sinensis.comp28558_c0_seq5_m.36925	222	K	PREDICTED: probable plastidic glucose transporter 2 isoform X2 [Vitis vinifera]	88.768	LLGGSHVK(1)SAMAELSK	3	0.996	1.215	1.133	1.016	0.944	0.696	0.794	0.119397
cds.Camellia_sinensis.comp31443_c0_seq2_m.5584	174	K	PREDICTED: phototropin-2-like [Malus domestica]	65.895	QTPQLDSK(1)TDVPR	3	1.089	1.145	1.036		0.81	0.921	0.794	0.030484
cds.Camellia_sinensis.comp34780_c0_seq2_m.3092	339	K	PREDICTED: ubiquitin carboxyl-terminal hydrolase 12 isoform X1 [Vitis vinifera]	112.12	KESFYDLQLDVK(1)GCR	3	1.081	0.875	1.386	0.99	0.801	0.867	0.795	0.22352
cds.Camellia_sinensis.comp28303_c2_seq1_m.19063	407	K	PREDICTED: cytochrome P450 704C1 [Theobroma cacao]	116.79	MK(1)FLWGADAAEFRPER	3	1.148	1.103	1.091	0.91	0.884	0.863	0.795	0.00049503
cds.Camellia_sinensis.comp32585_c0_seq1_m.4306	97	K	PREDICTED: 5-methyltetrahydropteroyltriglutamate--homocysteine methyltransferase [Ziziphus jujuba]	214.61	STAEDLQK(1)VSADLR	2	1.112	1.136	1.095	1.061	0.831	0.765	0.795	0.12738
cds.Camellia_sinensis.comp33029_c0_seq2_m.12551	308	K	PREDICTED: probable LRR receptor-like serine/threonine-protein kinase At5g10290 isoform X1 [Nicotiana attenuata]	134.38	GVLSDNTK(1)VAVK	2	1.039		1.19	0.99	0.781		0.795	0.21766
cds.Camellia_sinensis.comp31120_c0_seq1_m.16267	195	K	PREDICTED: protein NRT1/ PTR FAMILY 5.6-like [Juglans regia]	124.04	AAVIEGNEDLLADK(1)QPNPWR	3	1.209		1.072	0.82	0.787	1.112	0.795	0.199499
cds.Camellia_sinensis.comp20717_c0_seq1_m.12353	506	K	heat shock cognate 70 kDa protein 2 [Gossypium hirsutum]	144.7	NK(1)ITITNDK(1)GR	3	1.132	1.157	1.054	0.809	0.953	0.896	0.795	0.011858
cds.Camellia_sinensis.comp26184_c0_seq1_m.32281	276	K	PREDICTED: guanine nucleotide-binding protein subunit beta-like protein [Erythranthe guttata]	93.551	VDAK(1)QEAEMNEGGAAVSSGVK	3	1.144	0.989	1.207	0.577	0.876	1.207	0.796	0.30564
cds.Camellia_sinensis.comp30450_c0_seq1_m.45475	93	K	PREDICTED: 60S acidic ribosomal protein P2B-like [Populus euphratica]	66.738	LASVPSGGGGAIGVTSYGGGGAAAAPAAAEPK(0.92)K(0.755)EEK(0.325)	4	1.559	0.831	0.951	0.804	0.863	0.992	0.796	0.38278
cds.Camellia_sinensis.comp24387_c0_seq2_m.41361	72	K	PREDICTED: apolipoprotein D [Populus euphratica]	86.411	GSIEGTAYK(1)ANPNSDEAK	3	1.341	1.173	0.748		0.678	1.061	0.8	0.47708
cds.Camellia_sinensis.comp31715_c0_seq1_m.21131	478	K	PREDICTED: 2-methylbutanal oxime monooxygenase [Theobroma cacao]	65.652	K(1)DISLEEEAGLTVHK	3	0.897		1.325	1.064	0.713		0.8	0.5058
cds.Camellia_sinensis.comp32940_c0_seq1_m.6630	549	K	PREDICTED: receptor-like protein kinase FERONIA [Eucalyptus grandis]	133.88	VYK(1)GEIDGGTTK	2	1.035	0.853	1.445	1.075	0.719	0.874	0.8	0.33652
cds.Camellia_sinensis.comp32563_c1_seq1_m.7900	454	K	PREDICTED: casein kinase 1-like protein HD16 [Vitis vinifera]	107.9	IIYQVGQK(1)R	3	1.149	1.134	1.049	0.736	1.107	0.826	0.801	0.129436
cds.Camellia_sinensis.comp34981_c0_seq1_m.15901	318	K	PREDICTED: fructose-bisphosphate aldolase cytoplasmic isozyme [Sesamum indicum]	80.191	ALQASTLK(0.981)AWLGK(0.019)PENVQNAQAAFLTR	4			1.11		0.89		0.802
cds.Camellia_sinensis.comp15864_c0_seq1_m.58049	74	K	PREDICTED: heat shock cognate 70 kDa protein 2 [Ricinus communis]	110.64	ISSK(1)LGPDDQK	3	0.99	1.201	1.138	0.878	0.944	0.848	0.802	0.032924
cds.Camellia_sinensis.comp15966_c0_seq1_m.15878	335	K	PREDICTED: O-acyltransferase WSD1-like [Daucus carota subsp. sativus]	140.45	YGELIDK(1)EPSEEK	3	1.42		0.85	0.873	0.858	0.999	0.802	0.38196
cds.Camellia_sinensis.comp34386_c0_seq1_m.3887	876	K	PREDICTED: 26S proteasome non-ATPase regulatory subunit 1 homolog A [Vitis vinifera]	80.755	VVPAQEK(1)FIK	3		0.966	1.254	0.898	0.882		0.802	0.26666
cds.Camellia_sinensis.comp26713_c0_seq1_m.41573	25	K	PREDICTED: probable NAD(P)H dehydrogenase (quinone) FQR1-like 1 [Vigna radiata var. radiata]	92.792	K(1)GAASVEGVEAK	3	1.025	0.771	1.461		0.84	0.903	0.803	0.47228
cds.Camellia_sinensis.comp30833_c0_seq2_m.38525	174	K	PREDICTED: trafficking protein particle complex subunit 3 [Theobroma cacao]	92.265	LLK(1)LVPEEYPYKDDE	3	0.91	1.332	1.085	0.864	0.635	1.174	0.803	0.33362
cds.Camellia_sinensis.comp31135_c1_seq1_m.30434	305	K	PREDICTED: methyl-CpG-binding domain-containing protein 11 isoform X1 [Vitis vinifera]	62.469	K(1)IEEQNTLMDNEVSK	3	0.834	1.094	1.329	0.979		0.764	0.803	0.3652
cds.CL546Contig1_m.8418	250	K	PREDICTED: cell division cycle protein 48 homolog [Jatropha curcas]	97.631	HPQLFK(1)SIGVKPPK	4	1.194	1.125	1.007	0.781	0.714	1.179	0.804	0.23366
cds.Camellia_sinensis.comp20717_c0_seq1_m.12353	563	K	heat shock cognate 70 kDa protein 2 [Gossypium hirsutum]	251.75	NTVKDEK(1)IGEK	2	1.055	1.179	1.091	0.792	1.039	0.843	0.804	0.06074
cds.Camellia_sinensis.comp15966_c0_seq1_m.15878	135	K	PREDICTED: O-acyltransferase WSD1-like [Daucus carota subsp. sativus]	118.2	WK(1)ATELNVDDHVVVPK	3	1.037	1.138	1.149	0.835	0.697	1.144	0.805	0.189676
cds.Camellia_sinensis.comp34526_c0_seq2_m.10529	539	K	PREDICTED: luminal-binding protein 5 [Theobroma cacao]	186.16	ITITNDK(1)GR	2	0.967	1.16	1.197	0.829	0.891	0.956	0.805	0.054437
cds.Camellia_sinensis.comp23961_c0_seq1_m.41248	110	K	nuclear transport factor 2 (NTF2) family protein [Medicago truncatula]	117.2	IVEYNIK(1)ENEISPSK	3	1.043	1.171	1.111	0.875	0.846	0.955	0.805	0.0117957
cds.Camellia_sinensis.comp20717_c0_seq1_m.12353	513	K	heat shock cognate 70 kDa protein 2 [Gossypium hirsutum]	186.16	NK(1)ITITNDK(1)GR	3	0.969	1.163	1.193	0.83	0.889	0.956	0.805	0.051905
cds.Camellia_sinensis.comp35106_c0_seq1_m.6667	157	K	PREDICTED: inositol-3-phosphate synthase [Nicotiana tomentosiformis]	96.171	AK(1)VFDIDLQK	3	0.772	0.959	1.591	0.789	0.7	1.189	0.806	0.50004
cds.Camellia_sinensis.comp34981_c0_seq1_m.15901	354	K	PREDICTED: fructose-bisphosphate aldolase cytoplasmic isozyme [Sesamum indicum]	163.15	ANSEATLGTYQGSGK(1)LSEGAAESLHVK	3	0.884	1.189	1.248	1.091	0.648	0.94	0.807	0.28166
cds.Camellia_sinensis.comp31513_c0_seq2_m.27050	433	K	PREDICTED: beta-ureidopropionase [Ipomoea nil]	61.015	YVKPDFEPQVISDPLLHK(1)	3	1.058		1.079		0.862		0.807
cds.Camellia_sinensis.comp13875_c0_seq1_m.28867	335	K	PREDICTED: galactinol synthase 1 [Vitis vinifera]	140.01	YTGK(1)EVNMDREDIK	3	1.246	0.978	1.096	0.88	1.008	0.792	0.807	0.099184
cds.Camellia_sinensis.comp34564_c0_seq5_m.14216	261	K	PREDICTED: dynamin-related protein 4C-like [Erythranthe guttata]	76.326	VDK(1)APEGLLEK	3	1.196	1.066		0.908	0.58	1.249	0.807	0.4526
cds.Camellia_sinensis.comp25036_c0_seq1_m.20734	227	K	PREDICTED: S-adenosylmethionine synthase 2 [Eucalyptus grandis]	147.83	YLDEK(1)TIFHLNPSGR	2	1.016	1.21	1.093	0.998	0.882	0.8	0.807	0.057219
cds.Camellia_sinensis.comp31222_c4_seq1_m.33714	149	K	14-3-3 protein [Vitis vinifera]	168.76	K(1)EAAESTLTAYK	2	0.934	1.255	1.13	0.807	0.808	1.067	0.808	0.170683
cds.Camellia_sinensis.comp30426_c0_seq1_m.40832	193	K	PREDICTED: ras-related protein RABA2a [Prunus mume]	78.249	SLSSDEPAPASIK(0.905)EGK(0.095)	3	1.189	1.023		0.565		1.223	0.808	0.59588
cds.Camellia_sinensis.comp44985_c0_seq1_m.27545	208	K	plant/K24A2-2 protein [Medicago truncatula]	120.59	LTAGVQYEPQFGSK(1)DGNR	3		1.035	1.178		0.901	0.886	0.808	0.097539
cds.Camellia_sinensis.comp12739_c0_seq1_m.34624	152	K	PREDICTED: 40S ribosomal protein S3-3-like [Nelumbo nucifera]	114.97	IMLGWDPK(0.997)GK(0.003)	3	0.873	0.972	1.473	0.893	0.754	1.036	0.809	0.35548
cds.Camellia_sinensis.comp20711_c0_seq1_m.43518	31	K	PREDICTED: thioredoxin H2-like [Cicer arietinum]	123.35	SVK(1)DWDNK	2	1.048	1.174	1.092	0.664	0.877	1.144	0.81	0.21826
cds.Camellia_sinensis.comp31559_c0_seq5_m.33305	135	K	Putative vesicle-associated membrane protein 726 [Morus notabilis]	137.46	VK(1)AQVSEVK	2	1.292	0.929	1.095	0.786	1.056	0.843	0.81	0.189622
cds.Camellia_sinensis.comp26157_c0_seq1_m.39234	72	K	PREDICTED: proteasome subunit beta type-1-like [Nicotiana tabacum]	103.74	ALQK(1)VLAAR	2	0.721	1.26	1.332	0.743	1.179	0.763	0.81	0.43146
cds.Camellia_sinensis.comp20367_c0_seq1_m.18869	147	K	PREDICTED: flowering locus K homology domain isoform X1 [Ricinus communis]	89.913	LLLAAAQAGSIIGK(0.957)QGATVK(0.043)	3	1.22	0.891	1.134		0.681	1.074	0.811	0.36984
cds.Camellia_sinensis.comp34958_c0_seq1_m.22394	150	K	PREDICTED: carbonic anhydrase 2 isoform X1 [Vitis vinifera]	139.21	SPALFGELAK(0.997)GQSPK(0.003)	2	1.135		1.121	1.001	0.784	0.959	0.811	0.089096
cds.Camellia_sinensis.comp25607_c0_seq1_m.14266	464	K	PREDICTED: adenosylhomocysteinase [Ziziphus jujuba]	245.69	LTILTK(1)DQADYIR	2	0.958	1.296		0.694	1.087	0.964	0.812	0.35808
cds.Camellia_sinensis.comp10794_c0_seq1_m.22161	157	K	PREDICTED: BAG family molecular chaperone regulator 7 [Nicotiana sylvestris]	170	LFTAK(1)PKPQGGGDR	4	1.063	1.124	1.124	0.859	0.941	0.89	0.812	0.0027385
cds.Camellia_sinensis.comp20816_c0_seq1_m.49398	47	K	PREDICTED: alpha-soluble NSF attachment protein-like [Erythranthe guttata]	62.081	LAK(1)SWDQAGSAYVK	3	1.2	0.95	1.16	1.154	0.548	0.989	0.813	0.3536
cds.Camellia_sinensis.comp30836_c0_seq3_m.13814	82	K	PREDICTED: calcium-dependent protein kinase 2-like [Nelumbo nucifera]	105.2	AHYTLGK(1)ELGR	3	0.73	1.055	1.525	0.978	0.82	0.892	0.813	0.42926
cds.Camellia_sinensis.comp28984_c0_seq2_m.46176	3	K	PREDICTED: cysteine proteinase inhibitor [Ricinus communis]	117.38	AK(1)VGGITESAGSANSSEIDSLAR	3	1.081	1.152	1.075	0.909	0.811	0.972	0.814	0.0178965
cds.Camellia_sinensis.comp12032_c0_seq1_m.38308	121	K	PREDICTED: probable histone H2A.1 [Nicotiana attenuata]	169.17	K(1)TGGSSKPSADDDS	2	1.112	0.975	1.222	0.777	1.005	0.91	0.814	0.102179
cds.Camellia_sinensis.comp27292_c0_seq1_m.33110	70	K	PREDICTED: 14-3-3 protein 7 [Ricinus communis]	128.88	ILSSIEQK(1)EEGK	3	1.161	0.925	1.221	0.768	0.851	1.074	0.814	0.186403
cds.Camellia_sinensis.comp29039_c0_seq1_m.39236	105	K	PREDICTED: ubiquitin-conjugating enzyme E2 variant 1D [Sesamum indicum]	101.65	K(1)FGILANWQR	3	1.372	0.877	1.058	0.654	0.836	1.204	0.815	0.39966
cds.Camellia_sinensis.comp12084_c0_seq1_m.30795	53	K	PREDICTED: probable carboxylesterase 5 [Juglans regia]	176.87	DTLISPETGVK(1)AR	3	1.148	0.928	1.23	0.947	0.847	0.9	0.815	0.097463
cds.Camellia_sinensis.comp32239_c0_seq1_m.9961	120	K	PREDICTED: prolyl endopeptidase [Jatropha curcas]	81.278	LTESVLQK(1)CDTR	3	0.98	1.28	0.884			0.855	0.816
cds.Camellia_sinensis.comp34981_c0_seq1_m.15901	144	K	PREDICTED: fructose-bisphosphate aldolase cytoplasmic isozyme [Sesamum indicum]	106.88	CAK(1)YYEAGAR	3	0.82	1.23	1.187		0.779	0.984	0.817	0.3629
cds.Camellia_sinensis.comp16591_c0_seq1_m.34054	182	K	PREDICTED: elongation factor 1-beta-like [Sesamum indicum]	102.07	LVAVGYGIK(0.985)K(0.015)	2	0.641	1.192	1.47	1.032	0.682	0.983	0.817	0.4915
cds.Camellia_sinensis.comp17289_c0_seq1_m.33204	185	K	PREDICTED: proteasome subunit alpha type-5 [Juglans regia]	141.79	ATGSGSEGADSSLQEQYNK(1)DITLK	3	1.19	1.07	1.041	0.964	0.821	0.914	0.818	0.031675
cds.CL546Contig1_m.8418	314	K	PREDICTED: cell division cycle protein 48 homolog [Jatropha curcas]	102.16	AFEEAEK(1)NAPSIIFIDELDSIAPK	3			1.1	0.9			0.818
cds.Camellia_sinensis.comp29613_c0_seq2_m.38428	240	K	"PREDICTED: glyceraldehyde-3-phosphate dehydrogenase, cytosolic [Vitis vinifera]"	177.07	AASFNIIPSSTGAAK(0.998)AVGK(0.002)	2	0.938	1.009	1.354	0.921	0.893	0.885	0.818	0.25992
cds.Camellia_sinensis.comp25607_c0_seq1_m.14266	159	K	PREDICTED: adenosylhomocysteinase [Ziziphus jujuba]	105.4	AEEEFEK(0.967)CGK(0.033)	2	1.225	0.868	1.203	1.129	0.959	0.616	0.82	0.35768
cds.Camellia_sinensis.comp32612_c0_seq1_m.44258	47	K	PREDICTED: small ubiquitin-related modifier 1 [Eucalyptus grandis]	176.33	K(1)LMTAYCDR	2	0.959	1.099	1.236	0.785	0.847	1.073	0.821	0.173035
cds.Camellia_sinensis.comp17755_c0_seq1_m.43934	75	K	PREDICTED: 14-3-3-like protein [Juglans regia]	198.52	K(1)EAAENTLNAYK	2	1.14	1.079	1.074	0.744	1.027	0.936	0.822	0.085775
cds.Camellia_sinensis.comp27112_c0_seq1_m.40457	8	K	PREDICTED: inactive protein RESTRICTED TEV MOVEMENT 2-like [Daucus carota subsp. sativus]	238.88	STQTNTK(1)ATAADAAAATAK	2	0.867	1.405	1.02	0.882	0.917	0.91	0.823	0.34942
cds.Camellia_sinensis.comp21350_c0_seq2_m.15219	217	K	"PREDICTED: carotenoid 9,10(9',10')-cleavage dioxygenase 1 [Juglans regia]"	132.5	VLEDGDLQTLGMLDYDK(1)R	3	0.881	1.098	1.311	0.799	0.858	1.054	0.824	0.25704
cds.Camellia_sinensis.comp32098_c3_seq1_m.36836	22	K	PREDICTED: calmodulin-7 isoform X1 [Vitis vinifera]	139.34	EAFSLFDK(1)DGDGCITTK	3	1.196	1.018	1.073	0.783	0.831	1.098	0.825	0.159924
cds.Camellia_sinensis.comp28111_c0_seq1_m.41736	115	K	PREDICTED: thioredoxin H-type [Prunus mume]	159.52	HAAK(1)HAAAPVAVTATA	3	1.001	1.189	1.096	0.817	0.933	0.965	0.826	0.054057
cds.Camellia_sinensis.comp34867_c0_seq1_m.407	574	K	DUF2921 family protein [Medicago truncatula]	96.229	NQK(1)ASWVAEK	2	0.721	1.326	1.178	0.764	1.012		0.826	0.51276
cds.Camellia_sinensis.comp10794_c0_seq1_m.22161	159	K	PREDICTED: BAG family molecular chaperone regulator 7 [Nicotiana sylvestris]	102.87	LFTAKPK(1)PQGGGDR	3	1.28	0.868	1.138	1.148	0.908	0.659	0.826	0.3636
cds.Camellia_sinensis.comp20717_c0_seq1_m.12353	567	K	heat shock cognate 70 kDa protein 2 [Gossypium hirsutum]	121.68	IGEK(1)LPAADKK	2	1.042	1.084	1.161	0.718	0.936	1.061	0.826	0.146759
cds.Camellia_sinensis.comp28835_c0_seq1_m.35332	89	K	PREDICTED: 14-3-3-like protein A [Theobroma cacao]	118.24	GNEDHVSIIK(1)EYR	3	0.811	0.949	1.463		0.926	0.851	0.827	0.52284
cds.Camellia_sinensis.comp34075_c0_seq1_m.10594	16	K	PREDICTED: AP-2 complex subunit alpha-1-like isoform X3 [Nicotiana tomentosiformis]	110.31	ILMGTDVVK(0.989)NVNK(0.011)	3	1.291	0.916	1.076	0.879	1.017	0.82	0.827	0.20018
cds.Camellia_sinensis.comp28876_c0_seq4_m.53544	26	K	"dynein beta chain, ciliary protein [Arabidopsis thaliana]"	67.234	STNLEPPSSTAPK(0.835)K(0.165)	3	1.025	1.182	1.077	0.864	0.973	0.879	0.827	0.029984
cds.Camellia_sinensis.comp15355_c0_seq1_m.41637	123	K	photosystem I reaction center subunit IV A [Medicago truncatula]	78.505	GIGSVVAVDQDPK(1)TR	3	0.996	1.097	1.191	0.729	0.787	1.2	0.827	0.29856
cds.Camellia_sinensis.comp24387_c0_seq2_m.41361	62	K	PREDICTED: apolipoprotein D [Populus euphratica]	128.01	VLNETWNDGK(1)R	3	0.946	1.571	0.765	0.631	1.059	1.028	0.828	0.53922
cds.Camellia_sinensis.comp28885_c0_seq1_m.17355	205	K	PREDICTED: galactinol--sucrose galactosyltransferase-like [Erythranthe guttata]	87.667	VVEPK(1)LSPGLQK	3	1.336	0.901	0.898	0.865			0.828
cds.Camellia_sinensis.comp31135_c1_seq1_m.30434	274	K	PREDICTED: methyl-CpG-binding domain-containing protein 11 isoform X1 [Vitis vinifera]	84.208	VEQTSLEAEK(1)PDTAIVEEK	3	1.277	0.936	0.922	0.866			0.829
cds.Camellia_sinensis.comp23885_c0_seq1_m.9327	304	K	PREDICTED: glycine-rich domain-containing protein 1-like [Juglans regia]	185.2	IVTK(1)QVIASNEHQK	4	1.053	1.163	1.064	0.878	0.839	1.003	0.829	0.036884
cds.Camellia_sinensis.comp33448_c0_seq2_m.21505	129	K	"PREDICTED: phosphoglycerate kinase, cytosolic [Vitis vinifera]"	128.73	FYKEEEK(1)NDPEFAK	3	0.974	1.178	1.128	0.624	0.905	1.192	0.83	0.3472
cds.Camellia_sinensis.comp27639_c0_seq1_m.6860	108	K	PREDICTED: ubiquitin carboxyl-terminal hydrolase 14 [Vitis vinifera]	108.45	K(1)AFEAAPADPTLDLNMQLIK	3	0.991	1.125	1.163	0.976	0.797	0.948	0.83	0.07122
cds.Camellia_sinensis.comp28692_c0_seq1_m.16119	27	K	PREDICTED: 2-hydroxyacyl-CoA lyase [Ipomoea nil]	76.804	ADTNTEAPYSHNSHPPTIDGNVLVAK(1)ALSR	4	0.869		1.315	0.652	1.163		0.831	0.64096
cds.CL89Contig1_m.16639	393	K	PREDICTED: phosphoenolpyruvate carboxylase [Theobroma cacao]	191.48	YGVK(1)LTMFHGR	4	0.936	1.185	1.154	1.025	0.64	1.059	0.832	0.30306
cds.Camellia_sinensis.comp20717_c0_seq1_m.12353	252	K	heat shock cognate 70 kDa protein 2 [Gossypium hirsutum]	166.29	MVNHFVQEFK(1)R	3	0.884	1.229	1.163	0.615	0.753	1.357	0.832	0.50518
cds.Camellia_sinensis.comp33810_c0_seq4_m.9082	88	K	PREDICTED: peptide-N(4)-(N-acetyl-beta-glucosaminyl)asparagine amidase [Ipomoea nil]	158.65	SVDQNAELVK(1)SDEEFAR	3	1.065	0.983	1.167	0.764		1.021	0.833	0.22584
cds.Camellia_sinensis.comp31787_c0_seq1_m.11219	414	K	PREDICTED: YTH domain-containing family protein 1-like [Sesamum indicum]	104.94	NQK(1)GFTPVPLAVK	2	1.047	1.198	1.027	0.725	1.019	0.984	0.834	0.166258
cds.Camellia_sinensis.comp34423_c0_seq1_m.1154	1413	K	PREDICTED: phosphatidylinositol 4-kinase alpha 1 isoform X1 [Theobroma cacao]	151.83	IIDEFTPK(1)AR	3	0.724	1.429	1.119	0.768	0.94	1.021	0.834	0.45156
cds.Camellia_sinensis.comp33702_c0_seq2_m.7924	363	K	PREDICTED: uncharacterized TPR repeat-containing protein At1g05150-like [Ipomoea nil]	89.747	AAVK(1)ALEEAIYLK	3	1.111	1.068			0.522	1.3	0.836	0.6918
cds.Camellia_sinensis.comp34386_c0_seq1_m.3887	789	K	PREDICTED: 26S proteasome non-ATPase regulatory subunit 1 homolog A [Vitis vinifera]	84.665	PSLFEYPRPTSAPTTTSAAK(0.999)LPTAVLSTSAK(0.001)	4	0.935	1.243		0.617		1.206	0.837	0.6467
cds.Camellia_sinensis.comp33925_c0_seq2_m.3411	466	K	PREDICTED: eukaryotic translation initiation factor 3 subunit A [Vitis vinifera]	75.564	LLQQVSQVYQSMK(1)IENLSK	3	0.791		1.323			0.886	0.838
cds.Camellia_sinensis.comp11800_c0_seq1_m.29878	118	K	PREDICTED: glutathione S-transferase L3 [Vitis vinifera]	139.97	EK(1)VYPQNK	2	0.986	1.126	1.149	0.924	0.837	0.978	0.84	0.056437
cds.Camellia_sinensis.comp30979_c1_seq1_m.25752	290	K	"PREDICTED: GDP-mannose 3,5-epimerase 2 [Juglans regia]"	114.7	K(1)LPIHHIPGPEGVR	3	0.962	1.044	1.255	0.969	0.853	0.917	0.84	0.136239
cds.Camellia_sinensis.comp28111_c0_seq1_m.41736	111	K	PREDICTED: thioredoxin H-type [Prunus mume]	115.06	KDELQSTIAK(1)HAAK	3	0.882	1.138	1.24	0.847	0.964	0.929	0.84	0.196583
cds.CL1507Contig1_m.34653	190	K	PREDICTED: elongation factor 1-delta-like [Daucus carota subsp. sativus]	107.57	LVPVGYGIK(0.912)K(0.088)	2	0.932	1.136	1.192	0.936	0.917	0.888	0.841	0.097283
cds.Camellia_sinensis.comp33737_c0_seq5_m.21946	73	K	PREDICTED: suppressor of RPS4-RLD 1 [Citrus sinensis]	112.11	QDISSTK(0.999)QK(0.001)	2	1.148	1.032	1.08	0.691	0.831	1.219	0.841	0.34434
cds.Camellia_sinensis.comp32262_c0_seq1_m.19868	240	K	PREDICTED: actin-7 [Prunus mume]	84.025	SSSSVEK(1)NYELPDGQVITIGAER	3	1.337	0.792	1.129	0.872	0.845	1.026	0.842	0.3659
cds.Camellia_sinensis.comp30427_c0_seq1_m.28594	327	K	uncharacterized LOC102580903 [Solanum tuberosum]	84.173	MLEVDDGK(0.083)AVK(0.916)EEEFK(0.001)	3		0.878	1.293		0.824	1.005	0.842	0.52886
cds.Camellia_sinensis.comp32262_c0_seq1_m.19868	63	K	PREDICTED: actin-7 [Prunus mume]	188.96	DAYVGDEAQSK(1)R	2	0.984	1.281	0.991	0.672	1.135	0.937	0.843	0.36206
cds.CL780Contig1_m.21099	151	K	PREDICTED: 26S proteasome non-ATPase regulatory subunit 4 homolog [Vitis vinifera]	108.75	K(1)NSVALDIVSFGEEDDGK	3	1.01	1.366	0.824	0.774		1.025	0.843	0.5124
cds.CL504Contig1_m.33268	196	K	"PREDICTED: putative quinone-oxidoreductase homolog, chloroplastic [Populus euphratica]"	157.74	NIGFVK(1)SLGADEVIDYK	2	0.968	1.18	1.108	0.992	0.78	0.972	0.843	0.136779
cds.Camellia_sinensis.comp14771_c0_seq1_m.16671	74	K	PREDICTED: NADP-dependent glyceraldehyde-3-phosphate dehydrogenase [Sesamum indicum]	143.88	SSSGK(1)SVSIINPTTR	2	0.92	1.141	1.192	0.738	1.067	0.942	0.844	0.25526
cds.Camellia_sinensis.comp26027_c0_seq1_m.7122	149	K	PREDICTED: probable galactinol--sucrose galactosyltransferase 6 isoform X1 [Populus euphratica]	101.72	FK(1)LWWMAQR	3	1.243	1.222	0.789	0.796	1.121	0.829	0.844	0.40114
cds.Camellia_sinensis.comp20742_c0_seq1_m.46842	25	K	PREDICTED: 40S ribosomal protein S10-1-like [Gossypium hirsutum]	130.02	TYLNLPSEIVPNTLK(1)R	3	1.143	1.022	1.087	0.806	0.794	1.148	0.845	0.23798
cds.Camellia_sinensis.comp33810_c0_seq4_m.9082	338	K	PREDICTED: peptide-N(4)-(N-acetyl-beta-glucosaminyl)asparagine amidase [Ipomoea nil]	85.161	K(1)WHEVLSR	3	0.901	1.081	1.269	1.158	0.771	0.82	0.846	0.35872
cds.Camellia_sinensis.comp31976_c1_seq1_m.38493	191	K	"PREDICTED: ferritin-3, chloroplastic [Theobroma cacao]"	125.36	LTNEK(1)LLSLHAVADR	3	1.074	0.822	1.355	0.716	0.862	1.172	0.846	0.45974
cds.Camellia_sinensis.comp34279_c0_seq20_m.34635	64	K	PREDICTED: HVA22-like protein a isoform X1 [Sesamum indicum]	168.08	K(1)K(1)DIFSK(1)PDDILTAAEK	4	0.421	1.35	1.479	1.201	0.692	0.857	0.846	0.672
cds.Camellia_sinensis.comp32444_c0_seq1_m.4295	474	K	PREDICTED: multiple C2 and transmembrane domain-containing protein 1-like [Jatropha curcas]	141.65	AVIGNQVLK(0.98)TK(0.02)PVQAR	4	1.117	1.099	1.035	0.787	1.109	0.853	0.846	0.173918
cds.Camellia_sinensis.comp20474_c0_seq1_m.33064	84	K	PREDICTED: GTP-binding nuclear protein Ran-3 [Camelina sativa]	127.32	FYCWDTAGQEK(1)FGGLR	3	1.185	0.894	1.169	0.501	0.849	1.402	0.847	0.5851
cds.Camellia_sinensis.comp35106_c0_seq1_m.6667	199	K	PREDICTED: inositol-3-phosphate synthase [Nicotiana tomentosiformis]	114.51	ANNVIK(0.999)GTK(0.001)	2	0.932	0.888	1.427	0.582	1.076	1.094	0.848	0.5309
cds.Camellia_sinensis.comp32345_c0_seq1_m.37112	102	K	PREDICTED: proteasome subunit alpha type-2-A [Daucus carota subsp. sativus]	75.911	LYK(1)EPIPVTQLVR	3	0.797	1.404	1.047	0.819	0.861	1.073	0.848	0.4405
cds.Camellia_sinensis.comp20488_c0_seq1_m.22800	39	K	PREDICTED: TOM1-like protein 2 [Vitis vinifera]	150.9	MK(1)ELFQGPNQVDK	2	0.596	1.418	1.228	0.973	0.76	1.025	0.851	0.57044
cds.Camellia_sinensis.comp31186_c1_seq1_m.18514	99	K	PREDICTED: UDP-glucose 6-dehydrogenase 1 [Vitis vinifera]	134.08	GLGAGK(1)AADLTYWESAAR	3	1.208	1.07	0.962	0.496	0.75	1.515	0.852	0.6383
cds.Camellia_sinensis.comp28111_c0_seq1_m.41736	55	K	PREDICTED: thioredoxin H-type [Prunus mume]	126.03	FIAPILTEMAK(0.991)K(0.009)	3	1.013	1.112	1.115	0.874	0.779	1.107	0.852	0.195435
cds.CL546Contig1_m.8418	258	K	PREDICTED: cell division cycle protein 48 homolog [Jatropha curcas]	69.256	SIGVK(0.002)PPK(0.998)GILLYGPPGSGK	3	1.176		0.984	1.088	0.752		0.852	0.49524
cds.Camellia_sinensis.comp16976_c0_seq1_m.36981	316	K	PREDICTED: heat shock cognate 70 kDa protein 2-like [Phoenix dactylifera]	260.57	NTIKDEK(1)ISAK	2	1.027	1.071	1.141	0.803	0.926	1.032	0.852	0.09772
cds.Camellia_sinensis.comp23991_c0_seq1_m.8691	685	K	"PREDICTED: long chain acyl-CoA synthetase 9, chloroplastic [Vitis vinifera]"	202	K(1)AFSEDLAQLYR	3	1.041	1.07	1.128	0.827	0.751	1.183	0.852	0.30512
cds.Camellia_sinensis.comp30285_c0_seq3_m.43101	56	K	PREDICTED: glycine-rich RNA-binding protein GRP1A-like [Tarenaya hassleriana]	132.79	GFGFVTFK(1)DEQSMR	3	1.032	1.176	1.027	0.688	0.907	1.17	0.855	0.34848
cds.Camellia_sinensis.comp21350_c0_seq2_m.15219	116	K	"PREDICTED: carotenoid 9,10(9',10')-cleavage dioxygenase 1 [Juglans regia]"	168.83	IKDGK(1)ATYVSR	2	0.871	1.202	1.161	0.925	1.092	0.749	0.855	0.3388
cds.Camellia_sinensis.comp24187_c0_seq2_m.39619	85	K	PREDICTED: protein PEROXIN-4 [Ipomoea nil]	91.065	IFHPNVHFK(1)TGEICLDILK	4	0.96	1.303	0.971	0.878	1.128	0.76	0.855	0.37478
cds.Camellia_sinensis.comp33680_c2_seq7_m.24138	140	K	PREDICTED: 26S proteasome non-ATPase regulatory subunit 4 homolog [Glycine max]	111.17	K(1)VLEMIGR	2	0.958	1.104	1.172	0.764	1.085	0.919	0.856	0.23824
cds.CL563Contig1_m.8180	286	K	PREDICTED: probable cytosolic oligopeptidase A [Nicotiana attenuata]	168.85	FEENVLDATK(0.016)K(0.984)	3	1.343	0.946	0.945	0.912	0.886	0.969	0.856	0.3123
cds.Camellia_sinensis.comp13875_c0_seq1_m.28867	86	K	PREDICTED: galactinol synthase 1 [Vitis vinifera]	196.24	LSTTLNPGYSK(1)R	2	0.975	1.102	1.154	1.048	0.793	0.929	0.857	0.166001
cds.Camellia_sinensis.comp25349_c0_seq1_m.49225	98	K	PREDICTED: thioredoxin-like protein CXXS1 [Theobroma cacao]	113.66	AVATK(0.998)YEVK(0.002)	2	1.016	1.055	1.109	0.829	0.991		0.858	0.120438
cds.CL164Contig1_m.696	32	K	PREDICTED: plasma membrane ATPase 4 isoform X1 [Theobroma cacao]	111.66	VPIEEVFEQLK(1)CSR	3		0.944	1.242	0.749	0.678	1.387	0.858	0.65296
cds.Camellia_sinensis.comp33298_c0_seq14_m.32209	141	K	PREDICTED: ubiquitin carboxyl-terminal hydrolase isozyme L3 [Jatropha curcas]	131.06	AAFLEK(1)DR	2	0.828	1.248	1.151	1.004	0.893	0.876	0.859	0.3192
cds.Camellia_sinensis.comp28953_c0_seq4_m.45607	77	K	PREDICTED: mediator of RNA polymerase II transcription subunit 15a-like [Jatropha curcas]	120.59	FEEK(1)IYTAATSQSDYLR	3	0.779	1.259	1.142	0.878	0.943		0.859	0.48484
cds.Camellia_sinensis.comp34234_c0_seq2_m.11139	428	K	PREDICTED: long chain acyl-CoA synthetase 4 [Sesamum indicum]	118.51	YYQSIIDNMYK(0.997)SAK(0.003)	3	1.474	0.853	0.901	0.889	0.675	1.208	0.859	0.5797
cds.Camellia_sinensis.comp32970_c0_seq2_m.28918	116	K	PREDICTED: 26S protease regulatory subunit 8 homolog A [Elaeis guineensis]	119.88	YVVDIDK(1)SIDITK	3	1.114	0.991	1.123	0.834	1.06	0.879	0.859	0.134942
cds.Camellia_sinensis.comp31210_c0_seq1_m.18091	219	K	PREDICTED: elongation factor 1-gamma [Vitis vinifera]	101.53	IIPVVSAK(0.973)K(0.027)PTQPK	4	0.877	1.232	1.116	0.559	0.989	1.227	0.86	0.5357
cds.Camellia_sinensis.comp12317_c0_seq1_m.25908	60	K	PREDICTED: probable fructokinase-4 [Vitis vinifera]	79.489	LGGK(1)SSFVGK	3	1.073	1.221	0.932	0.811	1.001	0.962	0.86	0.21216
cds.Camellia_sinensis.comp31810_c0_seq2_m.6849	507	K	PREDICTED: probable linoleate 9S-lipoxygenase 5 [Juglans regia]	130.69	GVAVEDAK(1)SPHGVR	3	1.028	1.132	1.065	0.959	0.777	1.039	0.86	0.146042
cds.Camellia_sinensis.comp33753_c0_seq1_m.5352	199	K	PREDICTED: protein GPR107-like [Nelumbo nucifera]	142.19	TDGK(1)AAVNLMK	2	1.087	1.205	0.934	0.801	0.998	0.975	0.86	0.20676
cds.Camellia_sinensis.comp34114_c0_seq4_m.21797	278	K	polyol transporter 5-like [Malus domestica]	123.14	EAAGIPEECNDDVVPVPK(1)R	3	0.816	1.001	1.408	0.813	0.896	1.066	0.86	0.4741
cds.Camellia_sinensis.comp33373_c0_seq1_m.2756	384	K	PREDICTED: guanylate-binding protein 2 [Vitis vinifera]	126.32	GAHEVAVQK(1)SFAAFNDSAIGAGSTR	3	1.032	1.277	0.915	0.734	0.816	1.226	0.861	0.46668
cds.Camellia_sinensis.comp35503_c0_seq1_m.31945	21	K	PREDICTED: probable pyridoxal 5'-phosphate synthase subunit PDX1 [Erythranthe guttata]	180.03	AGSGVVTVYGNAAITETTK(0.014)K(0.986)	2	1.38		0.801	0.714	0.491	1.613	0.861	0.77896
cds.Camellia_sinensis.comp23928_c0_seq1_m.4633	428	K	PREDICTED: coatomer subunit beta-1 [Theobroma cacao]	179.8	EIIESNPK(1)LR	2	1.088	1.104	1.032	0.842	0.966	0.969	0.861	0.034278
cds.Camellia_sinensis.comp27057_c0_seq1_m.46221	117	K	PREDICTED: GEM-like protein 5 [Jatropha curcas]	63.906	K(0.009)AEITSHNIWNHLK(0.991)TGPSVSGAAWDK	4			1.074	0.926			0.862
cds.Camellia_sinensis.comp31129_c0_seq1_m.4353	47	K	PREDICTED: intracellular protein transport protein USO1 [Nicotiana attenuata]	112.44	SLNSILLK(1)EAVER	3	1.047	1.447	0.727	0.976	0.893	0.91	0.863	0.55526
cds.Camellia_sinensis.comp28594_c0_seq1_m.35130	64	K	PREDICTED: probable inactive receptor kinase At2g26730 [Vitis vinifera]	92.838	AYYYSK(1)DEK	3	0.861	1.092	1.266	0.821	1.016	0.944	0.864	0.3255
cds.Camellia_sinensis.comp28314_c0_seq2_m.31619	331	K	BAG family molecular chaperone regulator 4 [Asparagus officinalis]	115.73	NSNPFSNNNK(1)AVSVTTK	3	0.788	1.079	1.353	0.831	1.115	0.835	0.864	0.48042
cds.Camellia_sinensis.comp35106_c0_seq1_m.6667	396	K	PREDICTED: inositol-3-phosphate synthase [Nicotiana tomentosiformis]	157.99	YVPYVGDSK(1)R	2	0.991	1.216	1.012	0.824	1.09	0.868	0.864	0.25312
cds.Camellia_sinensis.comp29303_c0_seq1_m.42282	40	K	PREDICTED: serine/threonine-protein phosphatase PP2A catalytic subunit [Vitis vinifera]	179.97	AK(1)EILMEESNVQPVK	2	1.069	0.986	1.163	0.869	0.957	0.955	0.864	0.068357
cds.Camellia_sinensis.comp31810_c0_seq2_m.6849	689	K	PREDICTED: probable linoleate 9S-lipoxygenase 5 [Juglans regia]	133.96	K(1)PLEAFER	3	1.164	1.423	0.586		0.806	1.022	0.864	0.6922
cds.Camellia_sinensis.comp27065_c0_seq2_m.4908	878	K	PREDICTED: DUF724 domain-containing protein 6-like isoform X1 [Ipomoea nil]	100.02	DK(1)QEFLQDQSK	3	1.048	1.097			1.194	0.661	0.865	0.64224
cds.Camellia_sinensis.comp34554_c0_seq1_m.9675	214	K	PREDICTED: probable metal-nicotianamine transporter YSL7 [Solanum tuberosum]	138.76	K(1)PTVSYDDQR	3	1.175	1.112	0.93	0.77	0.769	1.243	0.865	0.45174
cds.Camellia_sinensis.comp28133_c0_seq2_m.22165	218	K	Sulfite exporter TauE/SafE family protein [Arabidopsis thaliana]	130.47	K(1)ELVQQQETVVNSR	3	1.231	0.819	1.168	0.839	1.034	0.909	0.865	0.35862
cds.Camellia_sinensis.comp28520_c0_seq1_m.30390	255	K	PREDICTED: probable voltage-gated potassium channel subunit beta [Ricinus communis]	80.69	FALENYK(1)NLASR	3			1.071			0.929	0.867
cds.Camellia_sinensis.comp20488_c0_seq1_m.22800	8	K	PREDICTED: TOM1-like protein 2 [Vitis vinifera]	96.707	SDNFMDK(1)FSSFSER	2		1.094	1.049		0.812	1.045	0.867	0.35138
cds.Camellia_sinensis.comp14661_c0_seq1_m.38530	125	K	PREDICTED: thioredoxin H9 [Erythranthe guttata]	152.69	LVGANKPELQK(0.987)K(0.013)	3	1.099	1.009	1.105	0.822	0.882	1.082	0.867	0.16742
cds.Camellia_sinensis.comp14948_c0_seq1_m.21121	121	K	PREDICTED: 26S protease regulatory subunit 7 [Gossypium hirsutum]	65.022	FVVGLGDK(1)VSPTDIEEGMR	3	1.243	0.956	1.012	1.025	0.462	1.301	0.868	0.61906
cds.Camellia_sinensis.comp27907_c0_seq1_m.42167	78	K	PREDICTED: protein SRG1 [Theobroma cacao]	93.237	LLNSSSDDDELLK(1)LR	3	1.235	0.765	1.212	0.747	0.85	1.191	0.868	0.52554
cds.Camellia_sinensis.comp34771_c0_seq4_m.12253	384	K	PREDICTED: OTU domain-containing protein 5 [Vitis vinifera]	127.46	NVDK(1)DQIK	2	1.078	0.98	1.152	0.902	0.996	0.892	0.869	0.079357
cds.Camellia_sinensis.comp20507_c0_seq1_m.24765	27	K	PREDICTED: 26S protease regulatory subunit S10B homolog B [Vigna radiata var. radiata]	205.07	LLQHK(1)ELESR	2	1.151	1.016	1.042	0.836	0.988	0.967	0.87	0.091536
cds.Camellia_sinensis.comp34114_c0_seq7_m.24084	508	K	PREDICTED: polyol transporter 5-like [Nicotiana tabacum]	73.927	LFEDK(1)SSSTSNVR	3	1.199	1.127	0.838		0.874	0.961	0.87	0.41694
cds.Camellia_sinensis.comp33698_c0_seq1_m.12524	274	K	PREDICTED: protein NRT1/ PTR FAMILY 8.1-like [Citrus sinensis]	124.68	ALLYETK(1)DGESASIEGSR	3	0.895	1.02	1.292	0.751	0.798	1.245	0.871	0.52168
cds.Camellia_sinensis.comp29390_c0_seq1_m.22240	277	K	"PREDICTED: linolenate hydroperoxide lyase, chloroplastic [Fragaria vesca subsp. vesca]"	105.46	FIEEHGK(1)EVIQR	4	0.816	1.274	1.011		0.9		0.871
cds.Camellia_sinensis.comp28312_c0_seq2_m.16725	84	K	PREDICTED: 40S ribosomal protein S15a [Erythranthe guttata]	98.654	FDVGVK(1)EIEPWTAR	3	1.029	1.103	1.074	0.696	1.068	1.03	0.871	0.3167
cds.Camellia_sinensis.comp17862_c0_seq1_m.51544	89	K	PREDICTED: plasma membrane-associated cation-binding protein 1-like isoform X1 [Nicotiana tomentosiformis]	131.94	AEEPPPETSAAVAEETGGK(1)EIVVEEGK	3	0.833	0.787	1.581	1.017	0.75	1.032	0.874	0.64944
cds.Camellia_sinensis.comp33098_c0_seq1_m.2140	46	K	PREDICTED: ABC transporter C family member 14 [Juglans regia]	85.493	FVSNSRPDPDISK(1)PLVR	3	1.092			1.278		0.631	0.874
cds.Camellia_sinensis.comp32262_c0_seq1_m.19868	330	K	PREDICTED: actin-7 [Prunus mume]	96.665	IK(1)VVAPPER	3	1.269	0.973	0.916	0.756		1.086	0.875	0.53268
cds.Camellia_sinensis.comp28835_c0_seq1_m.35332	36	K	PREDICTED: 14-3-3-like protein A [Theobroma cacao]	260.29	VAK(1)TVDVEELTVEER	3	1.185	1.198	0.816	1.048	0.692	1.06	0.875	0.4871
cds.Camellia_sinensis.comp27112_c0_seq1_m.40457	69	K	PREDICTED: inactive protein RESTRICTED TEV MOVEMENT 2-like [Daucus carota subsp. sativus]	129.36	REEGQETLVVHIPEFK(1)R	4	0.688		1.474	1.347	0.793	0.697	0.875	0.75312
cds.Camellia_sinensis.comp34308_c0_seq1_m.15055	89	K	PREDICTED: T-complex protein 1 subunit theta [Ziziphus jujuba]	77.24	EGHK(1)HLSGLDEAVLK	3		1.014	1.118	0.681		1.187	0.876	0.66014
cds.Camellia_sinensis.comp26460_c0_seq1_m.7641	547	K	"PREDICTED: ferric reduction oxidase 7, chloroplastic isoform X1 [Vitis vinifera]"	143.23	ESEPQLEDGQVSK(1)SVNSFGYPIR	3	1.101	1.215	0.882	0.846	0.734	1.221	0.876	0.4956
cds.Camellia_sinensis.comp20742_c0_seq1_m.46842	80	K	PREDICTED: 40S ribosomal protein S10-1-like [Gossypium hirsutum]	171.83	GGPPGEFGEK(1)GGAPADYQPSFR	2	1.081	0.948	1.168	0.799	1.127	0.876	0.876	0.32662
cds.Camellia_sinensis.comp34054_c0_seq1_m.7832	672	K	PREDICTED: cell division cycle protein 48 homolog [Gossypium hirsutum]	146.5	SPVAK(1)DVDIR	3	1.273	1.093	0.832	0.94	1.07	0.791	0.876	0.43108
cds.Camellia_sinensis.comp33579_c1_seq1_m.50294	25	K	PREDICTED: 14-3-3-like protein GF14 kappa [Nelumbo nucifera]	170.4	IVSSIEQK(1)EEGR	3	0.884	1.15	1.164	1.024	0.937	0.841	0.876	0.27832
cds.Camellia_sinensis.comp35183_c0_seq1_m.41778	86	K	PREDICTED: nucleoside diphosphate kinase 1 [Daucus carota subsp. sativus]	187.78	K(1)IIGATNPSDSAPGTIR	3	0.995	1.14	1.063	1.125	0.725	0.953	0.876	0.34536
cds.Camellia_sinensis.comp32846_c0_seq1_m.32656	167	K	PREDICTED: cinnamoyl-CoA reductase 2-like [Nicotiana attenuata]	94.547	TK(1)AESEALEFAK	3	1.435	0.682	1.08	0.851	1.125	0.826	0.876	0.60906
cds.Camellia_sinensis.comp20873_c0_seq1_m.13915	377	K	PREDICTED: synaptotagmin-2-like [Nelumbo nucifera]	85.536	NMNPNDVQNEK(1)SR	3	1.102			1.056	0.919	0.923	0.877
cds.Camellia_sinensis.comp13703_c0_seq1_m.41549	66	K	PREDICTED: cytochrome b5 isoform A-like isoform X1 [Gossypium raimondii]	162.37	DATDEFEDAGHSK(1)SAR	3	1.135	1.011	1.049	0.932	0.97	0.904	0.878	0.035024
cds.Camellia_sinensis.comp14487_c0_seq1_m.36591	197	K	"triosephosphate isomerase, cytosolic [Capsicum annuum]"	150.37	K(1)WLQANTSPEVAATTR	3	0.856	1.158	1.179	0.948	0.775	1.084	0.879	0.4021
cds.Camellia_sinensis.comp14664_c0_seq1_m.4137	116	K	PREDICTED: histone H1 [Vitis vinifera]	81.016	YIEK(1)AYTNLPSTHSALLTHHLK	4	0.783	0.812	1.557	0.781		1.067	0.879	0.73712
cds.Camellia_sinensis.comp8900_c0_seq1_m.53548	66	K	DUF2365 family protein [Medicago truncatula]	179.94	SISSLDQK(1)EIVR	2	1.066	0.764	1.364	0.767	0.827	1.213	0.879	0.59324
cds.Camellia_sinensis.comp25437_c0_seq1_m.43236	31	K	PREDICTED: E3 ubiquitin-protein ligase RING1-like [Sesamum indicum]	73.928	YGTPPASK(1)SAVEALLDIK	3	1.087			1.165		0.748	0.88
cds.Camellia_sinensis.comp23488_c0_seq1_m.40789	47	K	PREDICTED: glutaredoxin-like [Juglans regia]	128.08	K(1)LLSQLGASYK	2	0.996	1.164	1.032	1.234	0.715	0.859	0.88	0.47594
cds.Camellia_sinensis.comp33210_c0_seq1_m.934	997	K	PREDICTED: protein argonaute 1-like [Solanum tuberosum]	68.329	VPGANAPVRPLPALK(0.927)DNVK(0.073)	4	0.989	1.189	1.013	0.656	1.464	0.689	0.88	0.66342
cds.Camellia_sinensis.comp34179_c0_seq9_m.30086	149	K	PREDICTED: transmembrane protein 120 homolog [Solanum lycopersicum]	72.23	AK(1)MK(0.991)K(0.005)SK(0.005)SK(1)	3	1.193	0.688	1.212		0.907		0.88
cds.Camellia_sinensis.comp34179_c0_seq9_m.30086	142	K	PREDICTED: transmembrane protein 120 homolog [Solanum lycopersicum]	72.23	AK(1)MK(0.998)K(0.002)SK(0.001)SK(0.999)	3	1.193	0.688	1.212		0.907		0.88
cds.Camellia_sinensis.comp34179_c0_seq9_m.30086	144	K	PREDICTED: transmembrane protein 120 homolog [Solanum lycopersicum]	72.23	AK(1)MK(0.998)K(0.002)SK(0.001)SK(0.999)	3	1.193	0.688	1.212		0.907		0.88
cds.Camellia_sinensis.comp21350_c0_seq2_m.15219	389	K	"PREDICTED: carotenoid 9,10(9',10')-cleavage dioxygenase 1 [Juglans regia]"	155.33	FNMK(1)TGLASQR	3	0.883	1.003	1.303	0.822	0.792	1.196	0.881	0.522
cds.Camellia_sinensis.comp34780_c0_seq2_m.3092	261	K	PREDICTED: ubiquitin carboxyl-terminal hydrolase 12 isoform X1 [Vitis vinifera]	99.069	LQYSDTSVATK(1)ELTK	3	0.723	1.276	1.188	0.986	0.745	1.081	0.882	0.5632
cds.Camellia_sinensis.comp34249_c0_seq1_m.1198	325	K	PREDICTED: ALG-2 interacting protein X [Vitis vinifera]	76.759	FAANLK(1)QAADSDAR	3	1.255	1.134	0.799	0.902	1.104	0.806	0.882	0.48284
cds.Camellia_sinensis.comp15966_c0_seq1_m.15878	373	K	PREDICTED: O-acyltransferase WSD1-like [Daucus carota subsp. sativus]	94.767	AFSDMMEK(1)GNPVR	2	0.755	1.384	0.952			0.909	0.882
cds.Camellia_sinensis.comp33160_c1_seq2_m.16209	235	K	PREDICTED: plant UBX domain-containing protein 8 [Vitis vinifera]	109.91	EVGK(1)GYLDQQFDAPDYLSNPGTQQR	3	1.285	1.036	0.865	0.96	0.77	1.084	0.883	0.46134
cds.Camellia_sinensis.comp32585_c0_seq1_m.4306	461	K	PREDICTED: 5-methyltetrahydropteroyltriglutamate--homocysteine methyltransferase [Ziziphus jujuba]	170.74	VTNEAVQK(1)AAAALR	3	1.09	1.048	1.047	1.054	0.821	0.941	0.884	0.148098
cds.Camellia_sinensis.comp33659_c0_seq2_m.20927	283	K	glutamine synthetase cytosolic isozyme 1 [Gossypium hirsutum]	128.03	SDGGFEVIK(0.987)K(0.013)	2	0.79	1.13	1.261	0.877	0.897	1.044	0.886	0.46484
cds.Camellia_sinensis.comp31488_c0_seq1_m.3565	329	K	PREDICTED: uncharacterized membrane protein At1g16860 [Vitis vinifera]	124.39	GWDSK(1)AANPTHR	3	0.825	1.021	1.336	1	1.085	0.733	0.886	0.54306
cds.Camellia_sinensis.comp31489_c0_seq1_m.25731	333	K	PREDICTED: probable indole-3-pyruvate monooxygenase YUCCA10 isoform X1 [Nelumbo nucifera]	120.9	GDNYLLNK(1)DGLAK	2	0.885	1.194	1.102	1.072	0.927	0.82	0.886	0.36118
cds.Camellia_sinensis.comp28859_c0_seq2_m.22443	157	K	PREDICTED: NEDD8-conjugating enzyme Ubc12 [Vitis vinifera]	130.01	DNPK(1)MFESNVR	3	1.083				0.908	1.01	0.886
cds.Camellia_sinensis.comp207013_c0_seq1_m.50709	166	K	PREDICTED: vinorine synthase-like [Nicotiana tabacum]	73.593	GVASTAFGSQVK(1)DPTR	3	0.877		1.201		0.922		0.887
cds.Camellia_sinensis.comp27639_c0_seq1_m.6861	210	K	PREDICTED: ubiquitin carboxyl-terminal hydrolase 14 isoform X2 [Ricinus communis]	106.29	K(1)EQLASWTADKK	3	1.044	1.09	1.043	0.696	1.036	1.092	0.889	0.44496
cds.Camellia_sinensis.comp16620_c0_seq1_m.38325	138	K	PREDICTED: peroxiredoxin-2B [Populus euphratica]	87.184	FALLVDDLK(0.85)VK(0.15)	3	0.742		1.401	0.579	1.08	1.199	0.889	0.75464
cds.Camellia_sinensis.comp29613_c0_seq2_m.38428	219	K	"PREDICTED: glyceraldehyde-3-phosphate dehydrogenase, cytosolic [Vitis vinifera]"	131.42	TVDGPSSK(1)DWR	2	1.033	1.093	1.05	0.91	0.989	0.924	0.889	0.0175639
cds.Camellia_sinensis.comp32612_c0_seq1_m.44258	28	K	PREDICTED: small ubiquitin-related modifier 1 [Eucalyptus grandis]	96.756	VK(1)GQDGNEVFFR	3	1.169	1.196	0.772		0.84	1.023	0.891	0.5896
cds.Camellia_sinensis.comp10794_c0_seq1_m.22161	45	K	PREDICTED: BAG family molecular chaperone regulator 7 [Nicotiana sylvestris]	77.191	K(1)IEIIEPSSPPSLFLR	3		1.078		1.074	0.848		0.891
cds.Camellia_sinensis.comp21052_c0_seq1_m.35948	145	K	PREDICTED: 40S ribosomal protein S10-1-like [Gossypium hirsutum]	141.08	GGPPGEFGGEK(1)GGAPADFQPSFR	2	0.928	1.3	0.943	1.04	0.722	1.068	0.892	0.52782
cds.Camellia_sinensis.comp33779_c0_seq2_m.7206	430	K	AMP deaminase [Morus notabilis]	118.03	K(1)EPDEVVIFR	3	1.23	0.851	1.054		0.948	0.918	0.893	0.4873
cds.Camellia_sinensis.comp33680_c2_seq7_m.24138	151	K	PREDICTED: 26S proteasome non-ATPase regulatory subunit 4 homolog [Glycine max]	190.37	K(1)NSVALDIVNFGEEDEGKAEK	3	0.855	0.931	1.381	0.917	0.839	1.076	0.894	0.56518
cds.Camellia_sinensis.comp34105_c0_seq4_m.5315	840	K	PREDICTED: large proline-rich protein BAG6-like isoform X1 [Juglans regia]	140.47	NLSGVEK(1)ANDQDTQTELQEMVQR	3	1.15	0.923		0.927			0.894
cds.Camellia_sinensis.comp23877_c0_seq1_m.18718	91	K	PREDICTED: galactokinase-like [Ziziphus jujuba]	122.94	KNDAEK(1)LLR	3	0.948	1.056	1.163	0.918	0.928	0.987	0.895	0.165364
cds.Camellia_sinensis.comp32625_c0_seq1_m.1156	208	K	ribulose-1 (chloroplast) [Carpinus putoensis]	70.094	GGLDFTK(1)DDENVNSQPFMR	3	1.089		0.983		0.928		0.896
cds.Camellia_sinensis.comp24467_c0_seq2_m.33654	146	K	PREDICTED: histone deacetylase 2 [Vitis vinifera]	94.538	IIADSIVNLSK(0.833)K(0.167)	3		1.175	0.896			0.929	0.897
cds.Camellia_sinensis.comp28329_c0_seq1_m.34253	75	K	PREDICTED: 40S ribosomal protein S3-3-like [Nelumbo nucifera]	70.908	ELTSVVQK(1)R	3	1.152	1.1	0.911	0.995	1.03	0.811	0.897	0.33644
cds.Camellia_sinensis.comp15407_c0_seq1_m.50282	6	K	PREDICTED: probable CCR4-associated factor 1 homolog 7 [Gossypium hirsutum]	142.1	SELSK(1)NDSIHIR	3		1.083		1.265	0.878	0.775	0.898
cds.Camellia_sinensis.comp29453_c0_seq4_m.44818	133	K	PREDICTED: ubiquitin-conjugating enzyme E2 5B [Erythranthe guttata]	125.31	NK(1)YEMTAR	3	1.162	1.115	0.884	0.401	1.443	0.996	0.898	0.75028
cds.CL245Contig1_m.18020	412	K	PREDICTED: protein transport protein Sec61 subunit alpha-like [Juglans regia]	155.06	ESNLQK(1)ELNR	2	0.93	1.093	1.137	1.156	0.731	0.953	0.899	0.4825
cds.Camellia_sinensis.comp27112_c0_seq1_m.40457	107	K	PREDICTED: inactive protein RESTRICTED TEV MOVEMENT 2-like [Daucus carota subsp. sativus]	145.52	IAISK(1)DCNASEISAK	3	1.067	0.83	1.263	0.788	1.255	0.797	0.899	0.6197
cds.Camellia_sinensis.comp25849_c0_seq1_m.26650	419	K	PREDICTED: NEDD8-activating enzyme E1 catalytic subunit isoform X1 [Eucalyptus grandis]	117.48	DVVHVTGMASK(1)SDR	3	1.142	0.853	1.162	0.766	1.036	1.042	0.901	0.48304
cds.Camellia_sinensis.comp34051_c0_seq7_m.7062	708	K	PREDICTED: receptor protein kinase TMK1 [Vitis vinifera]	75.088	LAPDGK(1)ASVVTK	3	0.952	1.04	1.132	0.794		1.082	0.901	0.47408
cds.Camellia_sinensis.comp33217_c0_seq2_m.9233	46	K	PREDICTED: U-box domain-containing protein 44 [Jatropha curcas]	232.78	TIVK(1)FLSHEQSK	4	1.137	0.966	1.053	0.986	0.943	0.916	0.901	0.124236
cds.Camellia_sinensis.comp28706_c0_seq1_m.43479	138	K	PREDICTED: 40S ribosomal protein S20-2-like isoform X2 [Gossypium hirsutum]	169.79	K(1)SPCGEGTNTWDR	3	1.024	1.01	1.12	1.141	0.95	0.754	0.902	0.4282
cds.Camellia_sinensis.comp27561_c0_seq1_m.6074	162	K	PREDICTED: fruit protein pKIWI501-like [Juglans regia]	169.82	VEAEATAEK(1)TE	2	1.018	1.093	1.044	0.952	0.974	0.92	0.902	0.0188757
cds.Camellia_sinensis.comp32938_c0_seq1_m.2560	27	K	PREDICTED: ABC transporter B family member 27-like [Juglans regia]	81.525	VSLLSK(1)EAR	3	1.193	1.012	0.95	0.839	1.07	0.936	0.902	0.35548
cds.Camellia_sinensis.comp24910_c0_seq1_m.13294	205	K	"PREDICTED: endo-1,3;1,4-beta-D-glucanase [Vitis vinifera]"	104.78	K(1)FDEALNAKPEVDGFVK	3	0.907	1.043	1.205	0.991	0.975	0.879	0.902	0.32864
cds.Camellia_sinensis.comp32062_c0_seq4_m.10927	226	K	PREDICTED: putative clathrin assembly protein At2g25430 [Sesamum indicum]	206.49	ETSGEEK(0.975)K(0.025)DVTPLR	3	1.021	1.026	1.106	1.129	0.985	0.734	0.903	0.43984
cds.Camellia_sinensis.comp26714_c0_seq2_m.30909	135	K	"PREDICTED: peptidyl-tRNA hydrolase 2, mitochondrial isoform X2 [Ipomoea nil]"	302.35	IESEEDLLVLQEK(1)AK	2		1.051				0.949	0.903
cds.Camellia_sinensis.comp27117_c0_seq1_m.17061	276	K	PREDICTED: monodehydroascorbate reductase isoform X1 [Vitis vinifera]	90.385	GQVEEEK(1)GGIETDSFFK	2	1.183	0.867	1.103	1.039	0.677	1.13	0.903	0.57478
cds.Camellia_sinensis.comp35522_c0_seq1_m.26786	340	K	"PREDICTED: fructose-1,6-bisphosphatase, cytosolic [Sesamum indicum]"	158.07	ALYAAEENK(1)	2	1.031	0.999	1.121	0.839	1.096	0.914	0.904	0.29984
cds.Camellia_sinensis.comp32675_c0_seq1_m.32022	146	K	PREDICTED: DCN1-like protein 1 [Theobroma cacao]	122.96	SELKDEQK(1)FR	3	0.759	1.172	1.217	0.865	1	0.986	0.906	0.55016
cds.Camellia_sinensis.comp29470_c0_seq1_m.43811	100	K	PREDICTED: 17.3 kDa class I heat shock protein-like [Nelumbo nucifera]	159.44	SKEHEEK(1)NDK	2	0.745	1.04	1.362	0.778	0.857	1.219	0.907	0.68532
cds.Camellia_sinensis.comp28329_c0_seq1_m.34253	195	K	PREDICTED: 40S ribosomal protein S3-3-like [Nelumbo nucifera]	122.96	IMLDWDPK(0.979)GK(0.021)	3	0.931	0.84	1.376	0.962	0.737	1.154	0.907	0.65726
cds.Camellia_sinensis.comp28996_c0_seq1_m.8832	225	K	PREDICTED: protein FAM188A [Theobroma cacao]	95.073	ALVK(1)SMGEILFLCGNNR	3	1.048				0.952		0.908
cds.Camellia_sinensis.comp30663_c0_seq1_m.9773	29	K	PREDICTED: large proline-rich protein bag6-A isoform X1 [Vitis vinifera]	96.756	IK(1)TLDSQTYTLR	2		1.322	0.774		0.667	1.237	0.908	0.83078
cds.Camellia_sinensis.comp28347_c0_seq2_m.5212	806	K	PREDICTED: U-box domain-containing protein 44 [Vitis vinifera]	127.76	DTLILSSK(1)PR	3	0.77	1.228	1.147	0.929	0.955	0.971	0.908	0.5654
cds.Camellia_sinensis.comp31872_c0_seq1_m.4417	11	K	PREDICTED: 4-alpha-glucanotransferase DPE2 [Prunus mume]	82.774	MVNFDFISGSK(1)SR	2	0.992	1.036	1.115	0.876	1.009	0.972	0.909	0.149523
cds.Camellia_sinensis.comp34780_c0_seq2_m.3092	534	K	PREDICTED: ubiquitin carboxyl-terminal hydrolase 12 isoform X1 [Vitis vinifera]	124.81	IICNVDEK(1)DIAEHLR	3	1.19		0.905	1.099		0.806	0.909	0.68774
cds.Camellia_sinensis.comp24387_c0_seq2_m.41361	145	K	PREDICTED: apolipoprotein D [Populus euphratica]	145.23	AK(1)EEGYDVSK	3	0.934	1.036	1.171	0.923	0.898	1.039	0.911	0.31306
cds.Camellia_sinensis.comp31159_c0_seq1_m.15505	39	K	PREDICTED: protein NRT1/ PTR FAMILY 5.2 [Ricinus communis]	195.27	IEEEK(1)GAVNGR	3	1.041	1.187	0.911	1.09	0.911	0.859	0.911	0.43008
cds.Camellia_sinensis.comp24387_c0_seq1_m.37312	145	K	PREDICTED: temperature-induced lipocalin-1-like [Cucumis melo]	145.23	AK(1)EEGYDVSK	3	0.934	1.036	1.171	0.923	0.898	1.039	0.911	0.31306
cds.Camellia_sinensis.comp24377_c0_seq1_m.25327	107	K	PREDICTED: ATG8-interacting protein 1 [Vitis vinifera]	111.52	SDTK(1)DEENWSIK	3	1.087	0.936	1.117	0.924	1.008	0.929	0.911	0.20958
cds.Camellia_sinensis.comp34105_c0_seq4_m.5315	652	K	PREDICTED: large proline-rich protein BAG6-like isoform X1 [Juglans regia]	179.69	SLSK(1)GSDATSSAPSQNQQTR	3	1.101	1.038	1	0.868	0.898	1.095	0.911	0.2954
cds.Camellia_sinensis.comp32239_c0_seq1_m.9961	347	K	PREDICTED: prolyl endopeptidase [Jatropha curcas]	98.629	K(1)DLLPFVK	3	0.955	1.076	1.107	1.392	0.725	0.745	0.912	0.70224
cds.Camellia_sinensis.comp33674_c0_seq1_m.21430	462	K	PREDICTED: serine hydroxymethyltransferase 4 [Sesamum indicum]	148.28	DIEELK(1)ADVEK	2	1	1.056	1.083	0.822	0.794	1.246	0.912	0.56716
cds.Camellia_sinensis.comp33624_c0_seq1_m.8477	54	K	PREDICTED: ubiquitin receptor RAD23c [Vitis vinifera]	181.66	VLK(1)DATTLEENK	2	1.167	0.996	0.974	0.62	1.181	1.061	0.912	0.63942
cds.Camellia_sinensis.comp17862_c0_seq1_m.51544	70	K	PREDICTED: plasma membrane-associated cation-binding protein 1-like isoform X1 [Nicotiana tomentosiformis]	107.34	VSTFIVTEEK(1)AEEPPPETSAAVAEETGGK	3	1.215	0.798	1.124	1.122	0.815	0.926	0.913	0.58778
cds.Camellia_sinensis.comp34606_c0_seq6_m.25994	44	K	PREDICTED: 2-alkenal reductase (NADP(+)-dependent)-like [Sesamum indicum]	110.8	LQLPEDSK(1)NAILVK	3	1.042		1.068	0.907	0.989	0.993	0.913	0.091161
cds.Camellia_sinensis.comp34869_c0_seq1_m.249	3450	K	PREDICTED: E3 ubiquitin-protein ligase UPL1 isoform X2 [Vitis vinifera]	108.74	AFNK(1)EDMAR	3	0.841	1.158	1.136	0.868	0.9	1.096	0.914	0.50858
cds.Camellia_sinensis.comp16665_c1_seq1_m.38592	96	K	PREDICTED: kirola-like [Sesamum indicum]	106.42	VIK(1)EVIEAIDEENK	3			1.061		0.742	1.197	0.914
cds.Camellia_sinensis.comp32232_c0_seq1_m.2058	878	K	PREDICTED: ABC transporter C family member 10-like [Populus euphratica]	124.08	IYTK(1)EQLK	2	1.02	1.086	1.028	0.989	0.833	1.045	0.915	0.25328
cds.Camellia_sinensis.comp29579_c2_seq1_m.24655	431	K	PREDICTED: ferric reduction oxidase 2-like [Nicotiana tabacum]	96.059	K(1)ESSVGVLVCGPK	3	1.127	0.979		0.806	0.914	1.174	0.916	0.60056
cds.Camellia_sinensis.comp28544_c0_seq2_m.45493	64	K	PREDICTED: histone H1 [Vitis vinifera]	139.02	YIEK(1)AYSNLPATHSTLLTHQLK	3	0.828	1.3	1.004	0.801	1.388	0.679	0.916	0.75074
cds.Camellia_sinensis.comp29398_c0_seq1_m.19933	356	K	PREDICTED: 26S protease regulatory subunit 6A homolog [Arachis ipaensis]	90.229	K(1)MNVHPDVNFEELAR	3	1.059			0.941	1.001		0.917
cds.Camellia_sinensis.comp33680_c2_seq7_m.24138	136	K	PREDICTED: 26S proteasome non-ATPase regulatory subunit 4 homolog [Glycine max]	120.55	IIVFVGSPVK(0.991)YDK(0.009)	3	1.184	0.974	0.971	0.794	0.949	1.127	0.917	0.50924
cds.Camellia_sinensis.comp30427_c0_seq1_m.28594	252	K	uncharacterized LOC102580903 [Solanum tuberosum]	123.54	DQPVIVAHSENTFDGSSIK(1)R	3		1.159	0.928	0.725		1.189	0.917	0.7703
cds.CL546Contig1_m.8418	355	K	PREDICTED: cell division cycle protein 48 homolog [Jatropha curcas]	191.06	IVSQLLTLMDGLK(1)SR	3	0.97	1.104	1.055	0.753	0.664	1.454	0.918	0.76618
cds.Camellia_sinensis.comp26506_c0_seq1_m.23107	305	K	PREDICTED: altered inheritance of mitochondria protein 32 [Vitis vinifera]	186.69	GQMGASVEQAEK(1)ADGR	3	0.86	1.145	1.123	0.758	1.005	1.109	0.918	0.57148
cds.Camellia_sinensis.comp35345_c0_seq1_m.29931	136	K	Thioredoxin family protein [Arabidopsis thaliana]	109.48	NEVPSDK(1)YALEIAGFK	3	0.82	1.235			0.944		0.919
cds.Camellia_sinensis.comp34240_c1_seq1_m.17883	32	K	PREDICTED: plasma membrane ATPase 4-like [Pyrus x bretschneideri]	122.78	IPVDEVFEQLK(1)CTR	3	0.906	0.951	1.244	0.983		0.917	0.919	0.58966
cds.Camellia_sinensis.comp26729_c0_seq1_m.8066	290	K	PREDICTED: beta-amyrin synthase [Sesamum indicum]	282.73	K(1)ELHSQPYDEVNWK	2	1.277	0.902	0.944	0.844	1.051	0.982	0.921	0.57178
cds.Camellia_sinensis.comp29613_c0_seq2_m.38428	90	K	"PREDICTED: glyceraldehyde-3-phosphate dehydrogenase, cytosolic [Vitis vinifera]"	140.33	VKDSK(1)TLLFGEK	2	0.95	1.006	1.167	1.205	0.877	0.794	0.921	0.59146
cds.Camellia_sinensis.comp31860_c0_seq1_m.5968	132	K	PREDICTED: ubiquitin-conjugating enzyme E2 36 [Theobroma cacao]	136.81	IYHPNIDK(1)LGR	2	1.031	1.001	1.089	0.8	0.92	1.158	0.922	0.49618
cds.Camellia_sinensis.comp34253_c1_seq2_m.45510	32	K	PREDICTED: actin-depolymerizing factor 2 [Nelumbo nucifera]	138.45	IEEK(1)QK(1)QVIVEK	3	0.857	1.196				0.946	0.922
cds.Camellia_sinensis.comp34253_c1_seq2_m.45510	30	K	PREDICTED: actin-depolymerizing factor 2 [Nelumbo nucifera]	138.45	IEEK(1)QK(1)QVIVEK	3	0.857	1.196				0.946	0.922
cds.Camellia_sinensis.comp20693_c0_seq1_m.16158	194	K	"PREDICTED: 2,3-bisphosphoglycerate-independent phosphoglycerate mutase [Sesamum indicum]"	160.84	EK(1)GVDAQIASGGGR	2	0.946	1.162	1.013	0.993	0.838	1.046	0.922	0.41378
cds.Camellia_sinensis.comp27528_c0_seq1_m.41225	18	K	Eukaryotic translation initiation factor 5A-4 [Morus notabilis]	163.02	SDEEHHFESK(1)ADAGASK(1)TYPQQAGTIR	4	1.077	1.033	1.012	1.075	0.729	1.074	0.922	0.52438
cds.Camellia_sinensis.comp31857_c0_seq8_m.53027	24	K	PREDICTED: putative E3 ubiquitin-protein ligase XBAT34 isoform X2 [Nicotiana tomentosiformis]	100.45	DELVYQQVNYGNVEGIK(1)ALR	3	1.21		0.87	0.864		1.056	0.923	0.7217
cds.Camellia_sinensis.comp15686_c0_seq1_m.2101	491	K	PREDICTED: protein NBR1 homolog isoform X2 [Citrus sinensis]	113.52	HPHSFK(1)GFYDSNPR	3	1.163	1.001	0.956	0.711	0.861	1.308	0.923	0.69536
cds.Camellia_sinensis.comp29470_c0_seq1_m.43811	57	K	PREDICTED: 17.3 kDa class I heat shock protein-like [Nelumbo nucifera]	106.32	IDWK(1)ETPEAHIFK	3		1.129	0.949	0.935		0.987	0.925	0.49266
cds.Camellia_sinensis.comp24068_c0_seq1_m.34682	76	K	calcium-binding EF hand family protein [Populus trichocarpa]	167.89	TMIK(1)DYDYNHDGR	2	0.915	0.903	1.298	1.015	0.841	1.03	0.926	0.62076
cds.Camellia_sinensis.comp27064_c0_seq1_m.17481	175	K	PREDICTED: putative clathrin assembly protein At2g01600 [Nelumbo nucifera]	121.18	PGQAQEK(1)GYSR	2	1.403	0.759	0.954	0.967	1.056	0.861	0.926	0.71712
cds.Camellia_sinensis.comp30008_c0_seq1_m.29105	28	K	"PREDICTED: translocase of chloroplast 34, chloroplastic isoform X2 [Vitis vinifera]"	80.455	MLELLGK(0.999)LK(0.001)	3	1.306		0.769		0.73	1.195	0.928	0.85232
cds.Camellia_sinensis.comp11267_c0_seq1_m.29394	207	K	PREDICTED: 26S proteasome non-ATPase regulatory subunit 7 homolog A [Nicotiana attenuata]	91.549	LAALK(1)GLDAR	2	1.323	0.899	0.867		1.015	0.897	0.928	0.73042
cds.Camellia_sinensis.comp34384_c0_seq3_m.25787	129	K	"PREDICTED: glycine--tRNA ligase 1, mitochondrial-like [Nicotiana sylvestris]"	73.841	ITEEK(1)ATEFK	3			1.056	0.89	1.043	1.011	0.929
cds.Camellia_sinensis.comp25036_c0_seq1_m.20734	216	K	PREDICTED: S-adenosylmethionine synthase 2 [Eucalyptus grandis]	77.288	EHVIK(1)PVIPEK	3	0.874	1.362	0.851	0.878		1.034	0.929	0.76476
cds.Camellia_sinensis.comp26460_c0_seq1_m.7641	664	K	"PREDICTED: ferric reduction oxidase 7, chloroplastic isoform X1 [Vitis vinifera]"	196.3	AHK(1)ESSQDYVASSNSIQYGR	2	1.019	1.276	0.814	0.864	0.841	1.187	0.93	0.69924
cds.Camellia_sinensis.comp28885_c0_seq1_m.17355	393	K	PREDICTED: galactinol--sucrose galactosyltransferase-like [Erythranthe guttata]	96.012	AISGGPIYVSDSVGK(1)HNFQLLK	4	1.095	0.978		0.889		1.038	0.93	0.5215
cds.Camellia_sinensis.comp27561_c0_seq1_m.6074	107	K	PREDICTED: fruit protein pKIWI501-like [Juglans regia]	94.922	EEVSTPK(1)VAPEPVEEEVK	3	1.297	0.701	1.108	0.916	0.889	1.088	0.931	0.72286
cds.Camellia_sinensis.comp34015_c0_seq1_m.21533	27	K	transmembrane protein [Arabidopsis thaliana]	123.14	HIGDGGAVPFATALQSK(1)SR	3	0.709	1.363			0.778	1.151	0.931	0.8669
cds.Camellia_sinensis.comp34386_c0_seq1_m.3887	818	K	PREDICTED: 26S proteasome non-ATPase regulatory subunit 1 homolog A [Vitis vinifera]	206.8	GITEK(1)SSGAELSSAGSNTGK	3	0.926		1.159	0.687	1.196	1.032	0.932	0.76052
cds.Camellia_sinensis.comp35106_c0_seq1_m.6667	308	K	PREDICTED: inositol-3-phosphate synthase [Nicotiana tomentosiformis]	178.47	GNSLIGGDDFK(1)SGQTK	3	0.906	1.095	1.105	1.072	0.863	0.959	0.932	0.46946
cds.Camellia_sinensis.comp31581_c0_seq2_m.13831	443	K	Dynamin-related protein 1E [Morus notabilis]	87.568	K(1)SIGETQELR	3	0.637		1.447	0.869	1.061	0.986	0.933	0.83604
cds.Camellia_sinensis.comp17243_c0_seq1_m.33103	193	K	PREDICTED: protein rolling stone-like isoform X1 [Populus euphratica]	104.42	EMSGTIK(1)LQR	2		0.613	1.456		0.968	0.963	0.933	0.8967
cds.Camellia_sinensis.comp33680_c2_seq7_m.24138	275	K	PREDICTED: 26S proteasome non-ATPase regulatory subunit 4 homolog [Glycine max]	63.706	QEK(1)GGEQQSTSQDATMTENVSVAAPEAENK	3	0.964	1.077	1.062	0.832	0.733	1.331	0.933	0.73276
cds.Camellia_sinensis.comp20717_c0_seq1_m.12353	518	K	heat shock cognate 70 kDa protein 2 [Gossypium hirsutum]	116.37	LSK(1)EEIEK	3	0.827	1.138	1.14	0.942	0.896	1.058	0.933	0.57616
cds.Camellia_sinensis.comp33448_c0_seq2_m.21505	11	K	"PREDICTED: phosphoglycerate kinase, cytosolic [Vitis vinifera]"	121.02	SVGTLK(1)EADLK	2	0.726	1.207	1.169	1.02	1.048	0.83	0.934	0.70782
cds.Camellia_sinensis.comp31289_c0_seq1_m.5138	722	K	PREDICTED: elongation factor 2 [Juglans regia]	102.05	VIYASQITAK(1)PR	3	1.101	1.046	0.956	1.051	0.655	1.191	0.934	0.7003
cds.Camellia_sinensis.comp32262_c0_seq1_m.19868	115	K	PREDICTED: actin-7 [Prunus mume]	133.94	VAPEEHPVLLTEAPLNPK(1)ANR	3	1.045	1.112	0.943	1.021	0.838	1.04	0.935	0.45466
cds.Camellia_sinensis.comp24910_c0_seq1_m.13294	243	K	"PREDICTED: endo-1,3;1,4-beta-D-glucanase [Vitis vinifera]"	106.28	YKDEDAGAVK(1)SAGEAHK	3	1.178	1.161	0.761	0.976	0.855	1.068	0.935	0.67736
cds.Camellia_sinensis.comp35902_c0_seq1_m.7329	94	K	PREDICTED: V-type proton ATPase subunit a3 [Vitis vinifera]	69.261	AGWSPATK(1)PVGR	3	0.862	1.135	1.103	1.024	0.989	0.886	0.935	0.52204
cds.Camellia_sinensis.comp20474_c0_seq1_m.33064	147	K	PREDICTED: GTP-binding nuclear protein Ran-3 [Camelina sativa]	101.25	AK(1)QVTFHR	3	0.84	1.229	1.029	1.076	0.849	0.976	0.936	0.6403
cds.CL546Contig1_m.8418	524	K	PREDICTED: cell division cycle protein 48 homolog [Jatropha curcas]	145.99	FEK(1)FGMSPSK	2	0.89	1.08	1.127	0.62	0.886	1.397	0.937	0.80028
cds.Camellia_sinensis.comp31722_c0_seq1_m.35849	52	K	alpha/beta-hydrolase superfamily protein [Medicago truncatula]	171.3	DK(1)QSEAEEEGSGTRPVPSSSK	3	1.043	1.036		1.073	1.046	0.802	0.937	0.52508
cds.Camellia_sinensis.comp25607_c0_seq1_m.14266	446	K	PREDICTED: adenosylhomocysteinase [Ziziphus jujuba]	92.906	HLDEK(1)VAALHLGK	3	1.043		1.034	1.031	0.995	0.896	0.938	0.30464
cds.Camellia_sinensis.comp23603_c1_seq1_m.31837	24	K	PREDICTED: secretory carrier-associated membrane protein 2-like [Nicotiana tabacum]	60.735	VK(1)PAGQSNYGGGAFYTTNPNSR	3		0.869	1.206	1.454	0.906	0.565	0.94	0.87222
cds.Camellia_sinensis.comp32262_c0_seq1_m.19868	52	K	PREDICTED: actin-7 [Prunus mume]	138.04	HTGVMVGMGQK(1)DAYVGDEAQSK	3	0.801	1.07	1.22	1.057	0.676	1.176	0.941	0.7705
cds.Camellia_sinensis.comp33730_c0_seq7_m.25290	49	K	"PREDICTED: acetyl-CoA acetyltransferase, cytosolic 1-like isoform X2 [Nelumbo nucifera]"	101.72	GK(1)PSTIVDKDEGLGK	3	0.894	1.178		0.978	0.979	0.971	0.942	0.74552
cds.Camellia_sinensis.comp28335_c0_seq1_m.26034	184	K	PREDICTED: ribosome biogenesis protein WDR12 homolog [Vitis vinifera]	144.41	GMESSTDVSVATASK(1)DR	3	0.814	0.906	1.37	1.072	0.885	0.953	0.942	0.75632
cds.Camellia_sinensis.comp27877_c0_seq1_m.49510	82	K	PREDICTED: prolyl endopeptidase [Jatropha curcas]	136.99	ITK(1)LFDHPR	3	0.951	1.084	1.053	0.58	0.682	1.649	0.943	0.87924
cds.Camellia_sinensis.comp33668_c0_seq2_m.14633	381	K	PREDICTED: T-complex protein 1 subunit gamma [Nelumbo nucifera]	122.46	GASK(1)DLLNEVER	2	1.044	1.088	0.956	0.842	0.791	1.278	0.943	0.72994
cds.Camellia_sinensis.comp32098_c3_seq1_m.36836	78	K	PREDICTED: calmodulin-7 isoform X1 [Vitis vinifera]	172.09	MK(1)DTDSEEELKEAFR	3	0.876	1.221	0.99	0.91	0.965	1.038	0.944	0.61986
cds.Camellia_sinensis.comp33705_c2_seq1_m.6268	382	K	PREDICTED: L-arabinokinase-like [Gossypium arboreum]	179.55	ILQDTAVGK(1)NYASDK	2	1.013	1.013	1.06	1.11	0.742	1.062	0.944	0.67148
cds.Camellia_sinensis.comp12370_c1_seq1_m.15160	439	K	PREDICTED: patellin-3-like [Gossypium arboreum]	114.71	SK(1)FVFAGPSK	2	0.9	1.155	1.014		0.887	1.045	0.944	0.64572
cds.Camellia_sinensis.comp20474_c0_seq1_m.33064	50	K	PREDICTED: GTP-binding nuclear protein Ran-3 [Camelina sativa]	154.85	HLTGEFEK(0.998)K(0.002)	2	1.117		0.948	1.146	0.778	1.01	0.947	0.7442
cds.Camellia_sinensis.comp16445_c0_seq1_m.37082	84	K	PREDICTED: hydroxyacylglutathione hydrolase cytoplasmic [Nicotiana sylvestris]	93.716	VYGGSLDNVK(0.999)GSTNK(0.001)	3	0.998	1.059	1.024	0.709	1.024	1.187	0.948	0.7408
cds.Camellia_sinensis.comp30162_c0_seq1_m.16949	271	K	PREDICTED: cytochrome P450 89A2-like [Nicotiana attenuata]	153.88	VEFVK(1)QR	2	0.891	0.914	1.275	1.354	0.758	0.808	0.948	0.8264
cds.Camellia_sinensis.comp28425_c0_seq1_m.10099	517	K	PREDICTED: heat shock cognate protein 80 [Ziziphus jujuba]	105.98	LVSATK(1)EGLK	3	1.063	0.899	1.101	0.934		1.004	0.949	0.5804
cds.Camellia_sinensis.comp14803_c0_seq2_m.38105	206	K	PREDICTED: ubiquitin thioesterase OTU1 isoform X1 [Nicotiana attenuata]	112.57	EAVEHAQATGHVNFQEYK(1)	3	0.997	1.113	0.965	1.052	0.853	1.02	0.951	0.54824
cds.Camellia_sinensis.comp45314_c0_seq1_m.27017	115	K	PREDICTED: DUF21 domain-containing protein At4g14240 [Vitis vinifera]	99.344	AQLK(1)ALVSIHGQEAGK	3	1.201	0.936	0.923	1.217	0.724		0.951	0.8348
cds.Camellia_sinensis.comp28341_c0_seq1_m.36162	108	K	PREDICTED: 40S ribosomal protein S9-2 [Phoenix dactylifera]	112.83	MLLTLDEK(1)NPR	3	1.153	0.909	1.011	1.015	0.921	0.99	0.952	0.55486
cds.Camellia_sinensis.comp27812_c0_seq1_m.19185	273	K	PREDICTED: inorganic phosphate transporter 1-4-like [Sesamum indicum]	77.776	LSGDK(1)GNDFGLFSK	3	1.033			1.128	0.839		0.952
cds.Camellia_sinensis.comp33558_c0_seq5_m.35964	201	K	PREDICTED: syntaxin-51-like [Sesamum indicum]	133.12	NLAILNK(1)R	3	1.464	0.672	0.936	1.193	0.899	0.836	0.953	0.8612
cds.Camellia_sinensis.comp30465_c2_seq1_m.29438	193	K	PREDICTED: enolase [Prunus mume]	131.09	ISGDSLK(1)NVYK	2	0.654	1.202	1.202	0.952		0.991	0.953	0.85252
cds.Camellia_sinensis.comp35183_c0_seq1_m.41778	47	K	PREDICTED: nucleoside diphosphate kinase 1 [Daucus carota subsp. sativus]	138.02	AFAEK(1)HYADLSAK	3	0.709	1.018	1.342	0.957	0.815	1.159	0.955	0.83598
cds.Camellia_sinensis.comp12739_c0_seq1_m.34624	171	K	PREDICTED: 40S ribosomal protein S3-3-like [Nelumbo nucifera]	193.06	QGPMTPLPDLVTIHTPK(1)EEEEQPFR	3	1.258	1.19	0.621	1.001	0.883	1.047	0.955	0.83564
cds.Camellia_sinensis.comp32458_c0_seq1_m.14581	107	K	PREDICTED: probable galactinol--sucrose galactosyltransferase 2 [Eucalyptus grandis]	193.1	LTGIK(1)ENEK	3	0.774	1.065	1.223	0.918	0.945	1.075	0.96	0.78272
cds.Camellia_sinensis.comp27336_c0_seq2_m.51245	103	K	PREDICTED: ubiquitin carboxyl-terminal hydrolase 12-like [Nicotiana attenuata]	87.641	YQAEEHGLQDAK(0.969)K(0.031)	3	1.038		1.002	0.923	1.038		0.961	0.57942
cds.Camellia_sinensis.comp29398_c0_seq1_m.19933	157	K	PREDICTED: 26S protease regulatory subunit 6A homolog [Arachis ipaensis]	131.41	VK(1)AMEVDEKPTEDYNDIGGLEK	3	0.774	1.201	1.084	1.194	1.147	0.6	0.961	0.87212
cds.Camellia_sinensis.comp34240_c1_seq2_m.39347	148	K	"PREDICTED: ATPase 11, plasma membrane-type [Theobroma cacao]"	72.058	DGK(1)WSEEDAAVLVPGDVVSIK	3			1.03	1.001	0.832	1.137	0.961
cds.Camellia_sinensis.comp32970_c0_seq2_m.28918	26	K	PREDICTED: 26S protease regulatory subunit 8 homolog A [Elaeis guineensis]	93.348	NPMK(1)QHQGGGEGLK	3	0.805	1.075	1.179	0.735	1.007	1.199	0.961	0.83296
cds.Camellia_sinensis.comp20774_c0_seq1_m.26562	166	K	PREDICTED: 60S acidic ribosomal protein P0 [Vitis vinifera]	77.24	K(0.961)GDK(0.039)VGSSEAALLAK	3	0.97	1.09	0.997	1.084	0.747	1.111	0.962	0.77016
cds.Camellia_sinensis.comp32869_c0_seq3_m.45209	117	K	PREDICTED: V-type proton ATPase subunit F-like [Arachis ipaensis]	70.272	VK(1)YLFSAESVASGR	3			1.019	0.981			0.963
cds.Camellia_sinensis.comp34867_c0_seq1_m.407	752	K	DUF2921 family protein [Medicago truncatula]	151.3	EAEAVYEK(1)VPVVSSE	2	0.963	1.054	1.038	1.358	0.723	0.865	0.964	0.86902
cds.Camellia_sinensis.comp30450_c0_seq1_m.45475	49	K	PREDICTED: 60S acidic ribosomal protein P2B-like [Populus euphratica]	145.29	GK(1)DITELIASGR	3	0.649	1.101	1.294		0.673	1.283	0.964	0.91988
cds.Camellia_sinensis.comp12370_c1_seq1_m.15160	78	K	PREDICTED: patellin-3-like [Gossypium arboreum]	166.9	SKPAAEEEK(1)ITESASFK	3	0.798	1.28	0.977	1.051	1.132	0.762	0.964	0.84852
cds.Camellia_sinensis.comp29613_c0_seq2_m.38428	276	K	"PREDICTED: glyceraldehyde-3-phosphate dehydrogenase, cytosolic [Vitis vinifera]"	178.53	LEK(1)GASYQQIK	2	0.903	1.18	0.973	0.803	0.996	1.146	0.964	0.78928
cds.Camellia_sinensis.comp30091_c0_seq1_m.32600	225	K	PREDICTED: protein PPLZ12 [Sesamum indicum]	83.292	ENILNFSHK(1)VEGTSAK	4	1.13		0.912	0.972	1.063	0.923	0.966	0.74208
cds.Camellia_sinensis.comp28570_c0_seq2_m.15458	480	K	MLO-like protein 1 [Cucumis melo]	86.548	VAGK(1)GSAPEEIQPTAGS	2	0.841	1.165	1.044	0.958	0.96	1.033	0.968	0.7525
cds.Camellia_sinensis.comp29013_c0_seq1_m.15938	6	K	PREDICTED: ubiquitin receptor RAD23c-like [Vigna angularis]	143.11	IFVK(1)TLK	2	0.99	0.89	1.167	1.455	0.804	0.694	0.969	0.90664
cds.Camellia_sinensis.comp32537_c0_seq5_m.16986	132	K	PREDICTED: topless-related protein 1 isoform X1 [Vigna radiata var. radiata]	140.45	ENEQLSK(1)YGDTK	2	0.933	0.984	1.129	0.976	1.087	0.892	0.97	0.7285
cds.CL563Contig1_m.8180	285	K	PREDICTED: probable cytosolic oligopeptidase A [Nicotiana attenuata]	178.95	FEENVLDATK(0.968)K(0.032)	2	1.12	0.681	1.222		0.977		0.97
cds.Camellia_sinensis.comp33925_c0_seq2_m.3412	219	K	PREDICTED: eukaryotic translation initiation factor 3 subunit A [Vitis vinifera]	82.417	LVEEK(1)VLHER	3	1.098	0.918	1.03	0.857	1.23	0.868	0.97	0.83116
cds.Camellia_sinensis.comp28062_c1_seq1_m.38608	138	K	PREDICTED: ubiquitin-conjugating enzyme E2 variant 1A [Theobroma cacao]	168.98	K(1)LAQPPDGNEEAR	3	0.822	1.099	1.123	1.131	0.944	0.882	0.971	0.82404
cds.Camellia_sinensis.comp21259_c0_seq1_m.28319	99	K	PREDICTED: protein NRT1/ PTR FAMILY 5.2 [Vitis vinifera]	151.7	DLYELDLEEYTK(0.892)K(0.108)	2	0.866	1.349	0.827	1.028	0.78	1.15	0.972	0.89546
cds.Camellia_sinensis.comp26768_c0_seq1_m.36038	259	K	PREDICTED: carbonic anhydrase 2 isoform X1 [Ricinus communis]	76.357	TISIK(1)GGHYDFVK	3	0.705	1.111	1.216	0.951	1.017		0.974	0.90364
cds.Camellia_sinensis.comp33170_c0_seq5_m.11453	276	K	PREDICTED: TOM1-like protein 2 [Ricinus communis]	224.99	HEAISSGTTVQTEK(1)QNPETVR	3	0.731	1.203	1.105	1.254	0.749	0.957	0.974	0.90414
cds.Camellia_sinensis.comp28222_c0_seq1_m.16700	313	K	"PREDICTED: glutathione reductase, cytosolic isoform X1 [Vitis vinifera]"	143.93	LNLEPVGVELDK(1)TGAVK	3	0.973	1.16	0.905	0.763	0.91	1.287	0.974	0.88824
cds.Camellia_sinensis.comp30608_c1_seq1_m.31492	156	K	PREDICTED: probable protein phosphatase 2C 21 [Theobroma cacao]	68.355	IVK(1)AGGFVQYGR	3	1.013				0.987		0.974
cds.Camellia_sinensis.comp34771_c0_seq3_m.12208	379	K	PREDICTED: OTU domain-containing protein 5 [Vitis vinifera]	130.73	AAMK(1)AQQDQQIDNVLIAEGK	3	0.971	1.106	0.962	1.096	0.841	1.025	0.975	0.78766
cds.Camellia_sinensis.comp14487_c0_seq1_m.36591	155	K	"triosephosphate isomerase, cytosolic [Capsicum annuum]"	134.33	ESGCTMDVVAAQTK(1)AISEK	3	0.922	0.976	1.14	1.044	0.869	1.049	0.975	0.78846
cds.Camellia_sinensis.comp15864_c0_seq1_m.58049	70	K	PREDICTED: heat shock cognate 70 kDa protein 2 [Ricinus communis]	295.26	NTIKDEK(1)ISSK	2	0.966	0.926	1.146	0.927	0.925	1.11	0.975	0.79522
cds.Camellia_sinensis.comp33050_c1_seq1_m.7876	405	K	PREDICTED: sucrose synthase 2 [Ziziphus jujuba]	119.39	IK(1)QQGLDVTPR	3	1.027	1.002		0.77	1.197	1.004	0.976	0.88928
cds.Camellia_sinensis.comp29152_c0_seq1_m.21822	254	K	tetratricopeptide repeat-containing protein isoform 2 [Solanum lycopersicum]	119.17	SIEMKPSYSK(1)AYSR	3	1.307	0.847	0.882	0.782	0.975	1.207	0.976	0.90666
cds.Camellia_sinensis.comp28706_c0_seq1_m.43479	78	K	PREDICTED: 40S ribosomal protein S20-2-like isoform X2 [Gossypium hirsutum]	198.81	PTK(1)PGLEESQEQIHK	3	0.888	1.002	1.145	0.678	1.218	1.068	0.977	0.90024
cds.Camellia_sinensis.comp27292_c0_seq1_m.33110	245	K	PREDICTED: 14-3-3 protein 7 [Ricinus communis]	94.73	DNLTLWTSDLPEEGGEQSK(1)GEEPTAEK	3	0.747		1.281	0.869	0.884	1.218	0.977	0.92984
cds.Camellia_sinensis.comp18197_c0_seq1_m.39880	19	K	PREDICTED: probable histone H2A variant 3 [Gossypium hirsutum]	97.452	GLIMGKTPSK(1)DK(1)	2	0.781	1.208	1.045	0.887	0.75	1.33	0.978	0.92218
cds.Camellia_sinensis.comp18197_c0_seq1_m.39880	17	K	PREDICTED: probable histone H2A variant 3 [Gossypium hirsutum]	97.452	GLIMGKTPSK(1)DK(1)	2	0.781	1.208	1.045	0.887	0.75	1.33	0.978	0.92218
cds.Camellia_sinensis.comp20894_c0_seq2_m.33751	108	K	Putative syntaxin-131 [Morus notabilis]	115.33	LEAISK(1)DNLANR	3	1.077	0.908	1.049	1.002	0.977	0.987	0.978	0.70952
cds.Camellia_sinensis.comp26199_c0_seq1_m.17298	70	K	PREDICTED: pto-interacting protein 1 isoform X2 [Sesamum indicum]	77.554	EITDNFGTK(1)ALIGEGSYGR	3	1.095	1.055	0.883	0.931	0.9	1.136	0.978	0.83428
cds.Camellia_sinensis.comp29972_c0_seq2_m.28176	96	K	PREDICTED: tobamovirus multiplication protein 1 [Prunus mume]	137.13	RFPIESK(1)GR	3	1.101	0.922	1.009	1.131	0.796	1.042	0.979	0.86128
cds.Camellia_sinensis.comp29398_c0_seq1_m.19933	39	K	PREDICTED: 26S protease regulatory subunit 6A homolog [Arachis ipaensis]	167.24	ILK(1)EELQR	3	1.083	1.066	0.882	1.024	0.937	1.008	0.98	0.78156
cds.Camellia_sinensis.comp29193_c0_seq1_m.42653	63	K	PREDICTED: ubiquitin-60S ribosomal protein L40 [Cucumis melo]	303.44	TLADYNIQK(1)ESTLHLVLR	4	1.007	1.076	0.945	0.839	0.953	1.18	0.982	0.87014
cds.Camellia_sinensis.comp21051_c0_seq1_m.38150	86	K	PREDICTED: membrane steroid-binding protein 2-like [Arachis duranensis]	96.464	VYDGSDPK(1)RPLLMAIK	3	0.927	0.984	1.115	1.485	0.635	0.854	0.983	0.9502
cds.Camellia_sinensis.comp27582_c0_seq2_m.41143	91	K	PREDICTED: cytochrome P450 71A25 [Vitis vinifera]	76.165	LQGYDIPTK(1)TR	3	0.681	0.924	1.415	0.767		1.213	0.983	0.96226
cds.Camellia_sinensis.comp34771_c0_seq4_m.12253	388	K	PREDICTED: OTU domain-containing protein 5 [Vitis vinifera]	236.08	NVDKDQIK(1)AVIK	2	0.862	1.046	1.116	1.154	0.778	1.044	0.984	0.9113
cds.Camellia_sinensis.comp28692_c0_seq1_m.16119	304	K	PREDICTED: 2-hydroxyacyl-CoA lyase [Ipomoea nil]	125.47	LNWLLHFGEPPK(1)WSK	4	0.736		1.279		1.248	0.737	0.985	0.97156
cds.Camellia_sinensis.comp29032_c0_seq1_m.32431	197	K	PREDICTED: proteasome subunit beta type-2-A-like [Jatropha curcas]	98.156	ESIK(1)DAAHISTA	2	0.751	1.19	1.082	0.972	0.935	1.071	0.985	0.91878
cds.Camellia_sinensis.comp23042_c0_seq1_m.25951	438	K	PREDICTED: formamidase-like isoform X1 [Ziziphus jujuba]	80.231	TNK(1)VPVGPR	3	0.73	0.959	1.327		1.014	0.969	0.986	0.95486
cds.Camellia_sinensis.comp34443_c0_seq1_m.11218	17	K	PREDICTED: V-type proton ATPase catalytic subunit A [Nelumbo nucifera]	203.11	LTTFEDSEK(1)ESEYGYVR	2	1.065	1.052	0.903	1.12	0.936	0.924	0.987	0.87872
cds.Camellia_sinensis.comp26978_c0_seq1_m.40193	80	K	PREDICTED: E3 ubiquitin-protein ligase RNF170 [Sesamum indicum]	115.58	HNSDAAEILGK(1)IER	3	0.827	0.909	1.281	1.049	0.882	1.051	0.988	0.94194
cds.Camellia_sinensis.comp16665_c1_seq1_m.38592	176	K	PREDICTED: kirola-like [Sesamum indicum]	116.52	DIESHHLK(1)S	2	1.079	0.961	0.976	0.946	1.015	1.024	0.99	0.82786
cds.Camellia_sinensis.comp27664_c0_seq1_m.40058	68	K	PREDICTED: SKP1-like protein 1A isoform X1 [Nicotiana tomentosiformis]	91.616	HVDTPK(0.998)SDDK(0.002)TAEDELK	3	1.008			1.301	0.636	1.056	0.99
cds.Camellia_sinensis.comp23488_c0_seq1_m.40789	105	K	PREDICTED: glutaredoxin-like [Juglans regia]	186.36	HQK(1)GELVPVLTDAGAISK	2	0.818	1.164	1.032	0.967	0.929	1.089	0.99	0.93524
cds.Camellia_sinensis.comp34105_c0_seq7_m.7622	575	K	PREDICTED: large proline-rich protein bag6-A isoform X4 [Vitis vinifera]	124.08	DVPSSSSAVGSINHSK(0.998)GEITLK(0.002)	3	0.752	1.29	0.969	0.827		1.162	0.991	0.9716
cds.Camellia_sinensis.comp32960_c0_seq25_m.26509	78	K	PREDICTED: ubiquitin thioesterase otubain-like [Prunus mume]	113.95	IK(1)VLSEQFDAIR	3	0.961	1.027	1.022		0.643	1.347	0.992	0.98496
cds.Camellia_sinensis.comp28329_c0_seq1_m.34253	62	K	PREDICTED: 40S ribosomal protein S3-3-like [Nelumbo nucifera]	185.33	TQNVLGEK(1)GR	2	1.091	0.961	0.961	0.786	1.272	0.93	0.992	0.9585
cds.Camellia_sinensis.comp32390_c0_seq2_m.23303	54	K	PREDICTED: ubiquitin receptor RAD23b-like [Gossypium hirsutum]	187.85	VLK(1)DESTLAENK	2	1.112	0.782	1.116	1.101	0.786	1.103	0.993	0.96728
cds.Camellia_sinensis.comp28022_c0_seq1_m.46866	19	K	PREDICTED: remorin [Cucumis melo]	124.98	LDDSK(1)ALAIVESVPDSEK	3	0.927	1.006	1.077	0.832	1.091	1.067	0.993	0.94646
cds.Camellia_sinensis.comp7846_c0_seq1_m.35517	147	K	PREDICTED: zinc finger protein WIP3 isoform X1 [Populus euphratica]	90.906	CK(1)DEENK(1)EK(1)	2	1.006	0.844	1.161	0.869	1.135	0.986	0.993	0.95612
cds.Camellia_sinensis.comp7846_c0_seq1_m.35517	145	K	PREDICTED: zinc finger protein WIP3 isoform X1 [Populus euphratica]	90.906	CK(1)DEENK(1)EK(1)	2	1.006	0.844	1.161	0.869	1.135	0.986	0.993	0.95612
cds.Camellia_sinensis.comp7846_c0_seq1_m.35517	140	K	PREDICTED: zinc finger protein WIP3 isoform X1 [Populus euphratica]	90.906	CK(1)DEENK(1)EK(1)	2	1.006	0.844	1.161	0.869	1.135	0.986	0.993	0.95612
cds.Camellia_sinensis.comp31513_c0_seq2_m.27050	68	K	PREDICTED: beta-ureidopropionase [Ipomoea nil]	171.81	LLCASLSPQVFQEVK(1)R	3	1.334	0.855	0.822	0.981	0.819	1.189	0.993	0.9721
cds.Camellia_sinensis.comp26178_c0_seq1_m.25671	226	K	E3 ubiquitin-protein ligase [Arabidopsis thaliana]	113.76	HIK(1)TGEDVVVSR	3	0.843		1.165	1.114	0.919	0.959	0.993	0.96562
cds.Camellia_sinensis.comp37572_c0_seq1_m.2255	768	K	PREDICTED: putative phospholipid-transporting ATPase 9 isoform X1 [Theobroma cacao]	107.97	ALEK(1)AGNESAIR	2	1.03	0.928	1.052	1.103	0.924	0.963	0.993	0.92488
cds.Camellia_sinensis.comp34950_c0_seq1_m.37352	137	K	PREDICTED: glutathione S-transferase-like [Sesamum indicum]	185.66	TDDAVVEENEAK(1)LAK	2	0.658	1.306	1.041	0.933	0.799	1.263	0.997	0.98928
cds.Camellia_sinensis.comp33659_c0_seq2_m.20927	68	K	glutamine synthetase cytosolic isozyme 1 [Gossypium hirsutum]	85.157	K(0.22)LPK(0.78)WNYDGSSTGQAPGEDSEVIIYPQAIFK	4	1.171	0.853	0.98		1.141	0.855	0.997	0.98468
cds.Camellia_sinensis.comp30889_c0_seq1_m.38502	158	K	PREDICTED: Golgi apparatus membrane protein-like protein ECHIDNA [Ipomoea nil]	116.79	K(1)QIQAFASQTIASR	3	0.79	0.79	1.423		1.15	0.848	0.998	0.99502
cds.Camellia_sinensis.comp34525_c2_seq1_m.3453	187	K	PREDICTED: protein EXPORTIN 1A [Vitis vinifera]	96.707	ETMKDNDVLVQYK(1)IMR	3	0.802		1.199	0.976	1.022		0.999	0.9947
cds.Camellia_sinensis.comp36001_c0_seq1_m.34430	145	K	PREDICTED: vesicle-associated protein 4-1-like isoform X2 [Ipomoea nil]	98.676	FVEQPENNEK(1)QQLDQK	3	0.879	1.095	1.028	0.823	0.979	1.196	0.999	0.99204
cds.Camellia_sinensis.comp33629_c1_seq1_m.6279	18	K	"PREDICTED: alpha-glucan phosphorylase, H isozyme [Ricinus communis]"	118.77	SGVSAK(1)AGVFAK	2	0.909	0.88	1.209	1.106	0.807	1.088	1.001	0.99476
cds.Camellia_sinensis.comp27426_c0_seq1_m.30120	142	K	PREDICTED: ras-related protein RABA1f [Tarenaya hassleriana]	88.101	AVSTEDAK(1)AFAER	3	0.999				1.001		1.002
cds.Camellia_sinensis.comp20633_c0_seq1_m.22719	54	K	PREDICTED: ubiquitin receptor RAD23c-like isoform X2 [Gossypium raimondii]	204.32	VLK(1)DGTTLEENK	3	1.016	0.937	1.043	0.897	0.997	1.11	1.003	0.97114
cds.Camellia_sinensis.comp34159_c0_seq1_m.20017	207	K	PREDICTED: probable protein phosphatase 2C BIPP2C1 isoform X1 [Vitis vinifera]	147.62	AVDLESETAVK(1)R	3	1.008		0.989	1.003	1.027	0.974	1.003	0.90126
cds.Camellia_sinensis.comp31013_c0_seq1_m.4933	664	K	PREDICTED: eukaryotic translation initiation factor 3 subunit C [Vitis vinifera]	143	VISK(1)TFR	2	0.957	0.827	1.211	1.119	0.903	0.983	1.003	0.98066
cds.Camellia_sinensis.comp42092_c0_seq1_m.36103	132	K	transmembrane protein [Arabidopsis thaliana]	106.16	SAGK(1)LEMSGK	2	0.775	1.185	1.036	0.931	0.936	1.137	1.003	0.98548
cds.Camellia_sinensis.comp24387_c0_seq2_m.41361	10	K	PREDICTED: apolipoprotein D [Populus euphratica]	137.01	EMEVVK(1)GVDLQR	2	1.112	0.944	0.937	1.313	0.999	0.694	1.004	0.98268
cds.Camellia_sinensis.comp22552_c0_seq1_m.40751	42	K	PREDICTED: plasma membrane-associated cation-binding protein 1 [Solanum tuberosum]	180.56	SFDDSKEEYTK(1)EFEEK	3	1.025	0.862	1.107	0.997	1.171	0.838	1.004	0.97504
cds.Camellia_sinensis.comp34429_c0_seq3_m.51525	154	K	PREDICTED: uncharacterized mitochondrial protein AtMg00810-like isoform X1 [Brachypodium distachyon]	69.03	EK(1)LNK(1)GFICMPFVK	4	1.023	0.942	1.03	1.053	0.846	1.107	1.004	0.96744
cds.Camellia_sinensis.comp34429_c0_seq3_m.51525	157	K	PREDICTED: uncharacterized mitochondrial protein AtMg00810-like isoform X1 [Brachypodium distachyon]	69.03	EK(1)LNK(1)GFICMPFVK	4	1.023	0.942	1.03	1.053	0.846	1.107	1.004	0.96744
cds.Camellia_sinensis.comp21350_c0_seq2_m.15219	373	K	"PREDICTED: carotenoid 9,10(9',10')-cleavage dioxygenase 1 [Juglans regia]"	123.1	EK(1)LENFGNELYEMR	3	0.941	0.952	1.101	1.064	0.767	1.175	1.004	0.97732
cds.Camellia_sinensis.comp26660_c0_seq1_m.40443	78	K	"PREDICTED: LOW QUALITY PROTEIN: BAG family molecular chaperone regulator 8, chloroplastic [Prunus mume]"	64.52	K(1)YQEEFQLHQQTQTR	3		1.012	0.981	0.769		1.237	1.007	0.9804
cds.Camellia_sinensis.comp34215_c0_seq4_m.366	1268	K	PREDICTED: proteasome activator subunit 4 [Vitis vinifera]	61.757	GNHGNSSFQSLADK(1)SITR	3	0.856	0.899	1.235	0.995	0.815	1.2	1.007	0.96942
cds.Camellia_sinensis.comp27164_c0_seq1_m.29784	196	K	PREDICTED: hypersensitive-induced response protein 2 [Solanum tuberosum]	92.439	AEGEAESK(1)YLSGLGIAR	3			0.995	1.26	0.745		1.008
cds.Camellia_sinensis.comp23184_c0_seq1_m.12982	498	K	DUF594 family protein [Medicago truncatula]	77.279	QYDLPK(1)FEWSTK	3	0.944	1.046		0.954	0.679	1.376	1.008	0.97776
cds.Camellia_sinensis.comp24387_c0_seq2_m.41361	153	K	PREDICTED: apolipoprotein D [Populus euphratica]	114.87	AKEEGYDVSK(0.993)LHK(0.006)	4	1.05	1.132	0.805	1.04	0.971	1.003	1.009	0.93276
cds.Camellia_sinensis.comp18914_c0_seq1_m.37497	181	K	PREDICTED: ER membrane protein complex subunit 8/9 homolog [Daucus carota subsp. sativus]	121.5	KLEALSK(0.999)GK(0.001)	3	0.929	0.999	1.058	1.063	0.857	1.094	1.009	0.91608
cds.Camellia_sinensis.comp26914_c0_seq1_m.26134	299	K	PREDICTED: peroxisomal and mitochondrial division factor 2 [Daucus carota subsp. sativus]	113.95	K(1)WVEDLDSVVVK	3	0.769	0.79	1.426	1.165	0.73	1.119	1.01	0.97168
cds.Camellia_sinensis.comp32098_c3_seq1_m.36836	116	K	PREDICTED: calmodulin-7 isoform X1 [Vitis vinifera]	169.72	HVMTNLGEK(1)LTDEEVDEMIR	4	0.956	0.939	1.088	0.938	0.933	1.146	1.011	0.8998
cds.Camellia_sinensis.comp31911_c0_seq1_m.1537	9	K	PREDICTED: clustered mitochondria protein [Vitis vinifera]	76.927	MAGK(0.002)SNK(0.003)GK(0.995)NRR	3	1.352	1.236	0.398	1.257		0.756	1.011	0.98094
cds.Camellia_sinensis.comp30091_c0_seq1_m.32600	160	K	PREDICTED: protein PPLZ12 [Sesamum indicum]	127.87	K(1)AMNEINAAQR	3	0.999	1.048	0.934	1.335	0.895	0.79	1.013	0.94278
cds.Camellia_sinensis.comp26042_c0_seq2_m.31341	250	K	PREDICTED: putative lactoylglutathione lyase isoform X2 [Vitis vinifera]	142.35	SAEVVNLVTQELGGK(1)ITR	3	0.714	0.785	1.48	0.808	1.313	0.9	1.014	0.96376
cds.Camellia_sinensis.comp32158_c1_seq1_m.14727	282	K	PREDICTED: patellin-3 [Populus euphratica]	159.4	K(1)LDFSPGGISTLFQVSDLK	3	1.252	0.886	0.843	1.29	0.73		1.016	0.95518
cds.Camellia_sinensis.comp20633_c0_seq1_m.22719	78	K	PREDICTED: ubiquitin receptor RAD23c-like isoform X2 [Gossypium raimondii]	145.99	NK(1)GSSSEGSTASTVPATK	2	0.838	0.995	1.141	0.895	1.091	1.039	1.017	0.87958
cds.Camellia_sinensis.comp29398_c0_seq1_m.19933	311	K	PREDICTED: 26S protease regulatory subunit 6A homolog [Arachis ipaensis]	120.31	IK(1)VIAATNR	3	1.041	0.947	0.987	0.79	1.005	1.23	1.017	0.90412
cds.Camellia_sinensis.comp34240_c0_seq7_m.27449	350	K	"PREDICTED: ATPase 5, plasma membrane-type-like [Pyrus x bretschneideri]"	156.16	GHVESVVK(1)LK	2	0.893	1.075	1.005	0.966	1.076	0.986	1.018	0.78512
cds.Camellia_sinensis.comp27177_c1_seq1_m.28587	356	K	PREDICTED: protein NRT1/ PTR FAMILY 6.1 isoform X1 [Vitis vinifera]	56.036	NASFDSGELVGLYELPGK(1)R	3	1.283	0.916	0.787		1.013		1.018
cds.CL164Contig1_m.696	939	K	PREDICTED: plasma membrane ATPase 4 isoform X1 [Theobroma cacao]	156.16	GHVESVVK(1)LK	2	0.893	1.075	1.005	0.966	1.076	0.986	1.018	0.78512
cds.Camellia_sinensis.comp33448_c0_seq2_m.21505	341	K	"PREDICTED: phosphoglycerate kinase, cytosolic [Vitis vinifera]"	155.53	FAVGTETTAK(0.997)K(0.003)	2	1.093	0.716	1.163	1.096	1.091	0.841	1.019	0.914
cds.Camellia_sinensis.comp27926_c0_seq1_m.16084	222	K	PREDICTED: ribosomal RNA processing protein 1 homolog B [Nelumbo nucifera]	70.942	CNMFDELLK(1)LGR	4	0.905	0.988	1.084	0.939		1.084	1.019	0.83776
cds.Camellia_sinensis.comp27164_c0_seq1_m.29784	111	K	PREDICTED: hypersensitive-induced response protein 2 [Solanum tuberosum]	191.01	ASVPK(1)MDLDSTFEQK	2	0.925	1.156	0.89	1.13	0.862	1.038	1.02	0.87214
cds.CL28Contig4_m.11804	182	K	"PREDICTED: 6-phosphofructo-2-kinase/fructose-2,6-bisphosphatase [Vitis vinifera]"	99.375	HFNVGK(1)YR	3	0.909	0.875	1.187	0.953	1.044	1.033	1.02	0.85774
cds.Camellia_sinensis.comp31876_c1_seq9_m.17023	463	K	PREDICTED: protein TRANSPARENT TESTA 12 [Jatropha curcas]	111.79	NWNK(1)EVAQAETR	2	1.115	0.82	1.031	0.965	1.122	0.947	1.023	0.83794
cds.Camellia_sinensis.comp34981_c0_seq1_m.15901	50	K	PREDICTED: fructose-bisphosphate aldolase cytoplasmic isozyme [Sesamum indicum]	219.89	GILAADESTGTMGK(1)R	2	1.163	0.958	0.842	0.866	1.079	1.091	1.025	0.8479
cds.Camellia_sinensis.comp16730_c0_seq1_m.27278	198	K	PREDICTED: annexin D1 [Populus euphratica]	73.219	SK(1)AQVNATLNQYK	3	1.218		0.757		1.002	1.022	1.025	0.92512
cds.Camellia_sinensis.comp14887_c0_seq1_m.38598	180	K	keratin-associated protein (DUF1218) [Arabidopsis thaliana]	125.83	EDYFDEVESGGK(1)GDHGHVLASDYDADGALK	4	0.938	1.062	0.963	1.114	0.929	0.994	1.025	0.72796
cds.Camellia_sinensis.comp34299_c3_seq2_m.31009	116	K	PREDICTED: mitochondrial outer membrane protein porin of 34 kDa [Nicotiana attenuata]	134.38	TILSFK(1)VPDQR	3	0.918	0.93	1.115	0.973	0.955	1.109	1.025	0.7737
cds.Camellia_sinensis.comp31715_c0_seq1_m.21131	424	K	PREDICTED: 2-methylbutanal oxime monooxygenase [Theobroma cacao]	147.4	FEK(1)SEIDFR	3	0.994	0.886	1.081	0.977	1.049	1.012	1.026	0.69136
cds.Camellia_sinensis.comp35522_c0_seq1_m.26786	25	K	"PREDICTED: fructose-1,6-bisphosphatase, cytosolic [Sesamum indicum]"	150.51	FVLNEQSK(1)HPESR	3	0.988	1.02	0.954	1.239	0.954	0.845	1.026	0.84182
cds.Camellia_sinensis.comp24958_c0_seq1_m.31985	163	K	"PREDICTED: ribulose bisphosphate carboxylase small chain, chloroplastic isoform X1 [Juglans regia]"	149.4	IIGFDNK(1)R	2	0.937	1.082	0.943	1.093	0.926	1.019	1.026	0.72708
cds.CL782Contig1_m.4507	234	K	PREDICTED: importin subunit beta-1 [Vitis vinifera]	79.875	VVCETTLSPEVK(1)IR	3	0.851	1.064	1.047	0.937	0.995	1.106	1.026	0.7791
cds.Camellia_sinensis.comp34240_c0_seq7_m.27449	342	K	"PREDICTED: ATPase 5, plasma membrane-type-like [Pyrus x bretschneideri]"	126.32	ELNTLK(1)GHVESVVK	3	0.532	0.962	1.465	1.133	1.019	0.888	1.027	0.9275
cds.Camellia_sinensis.comp27501_c0_seq2_m.44008	99	K	PREDICTED: bet1-like SNARE 1-1 [Vitis vinifera]	86.67	MVFETK(1)SSR	3	1.03	1.27	0.659	0.864	0.826	1.352	1.028	0.9157
cds.Camellia_sinensis.comp29193_c0_seq1_m.42653	48	K	PREDICTED: ubiquitin-60S ribosomal protein L40 [Cucumis melo]	244.27	LIFAGK(1)QLEDGR	3	0.908	1.003	1.047	1.119	0.929	0.994	1.028	0.70652
cds.Camellia_sinensis.comp33160_c1_seq2_m.16209	280	K	PREDICTED: plant UBX domain-containing protein 8 [Vitis vinifera]	175.29	AVEQEK(1)ALLEAGEK	2	0.903	0.936	1.119	0.865	1.114	1.064	1.029	0.79392
cds.Camellia_sinensis.comp33677_c0_seq3_m.39927	107	K	PREDICTED: probable glutathione S-transferase [Gossypium raimondii]	91.481	DNK(1)MHSAGSQLLFSTGEAQETAK	3	0.73	1.236		1.26	1.084	0.69	1.029	0.92782
cds.Camellia_sinensis.comp28122_c0_seq1_m.8123	579	K	PREDICTED: G-type lectin S-receptor-like serine/threonine-protein kinase RLK1 isoform X2 [Populus euphratica]	85.163	TEVNVIGQTHHK(1)NLVR	4	0.746	1.22		1.094	0.833	1.108	1.029	0.90054
cds.Camellia_sinensis.comp33659_c0_seq2_m.20927	294	K	glutamine synthetase cytosolic isozyme 1 [Gossypium hirsutum]	174.4	HK(1)EHIAAYGEGNER	2	0.827	1.079	1.05	1.259	0.828	0.957	1.03	0.85496
cds.Camellia_sinensis.comp27117_c0_seq1_m.17061	269	K	PREDICTED: monodehydroascorbate reductase isoform X1 [Vitis vinifera]	193	PLTTLFK(1)GQVEEEK	3	0.885	0.88	1.189	0.91	1.04	1.095	1.031	0.80658
cds.Camellia_sinensis.comp31915_c0_seq2_m.55852	44	K	calcium ion-binding protein [Medicago truncatula]	109.71	K(1)HVEFFDR	3	0.724	1.072	1.158	1.046	1.203	0.797	1.031	0.87136
cds.Camellia_sinensis.comp31423_c0_seq1_m.8048	303	K	PREDICTED: eukaryotic translation initiation factor 3 subunit L-like [Juglans regia]	107.9	ILLYIYK(0.995)IK(0.005)	3	0.97	0.925	1.057	0.832	1.301	0.914	1.032	0.84282
cds.Camellia_sinensis.comp29768_c0_seq2_m.27189	47	K	PREDICTED: serine carboxypeptidase-like isoform X1 [Citrus sinensis]	130.69	PSQSSKVLSSPK(1)	2	1.038	0.933	0.978	0.957	0.968	1.126	1.035	0.6153
cds.Camellia_sinensis.comp29013_c0_seq1_m.15938	28	K	PREDICTED: ubiquitin receptor RAD23c-like [Vigna angularis]	91.065	GSHFEIEVKPQDTVVDVK(0.115)K(0.885)	4	0.718		1.246	1.058	0.979		1.037	0.90376
cds.CL164Contig1_m.696	941	K	PREDICTED: plasma membrane ATPase 4 isoform X1 [Theobroma cacao]	166.03	LK(1)GLDIDTIQQHYTV	3	0.925	0.952	1.068	1.35	0.806	0.899	1.037	0.84306
cds.Camellia_sinensis.comp16591_c0_seq1_m.34054	93	K	PREDICTED: elongation factor 1-beta-like [Sesamum indicum]	160.48	K(1)EAPAGDDDDDLDLFGDETEEEK	3	0.959		0.996	1.163	0.811	1.07	1.038	0.80328
cds.Camellia_sinensis.comp34135_c0_seq4_m.11856	422	K	"PREDICTED: inter alpha-trypsin inhibitor, heavy chain 4 isoform X3 [Vitis vinifera]"	80.455	SK(1)NIPLDR	3	1.008	0.944	0.989	0.965	0.954	1.14	1.04	0.56724
cds.Camellia_sinensis.comp25764_c0_seq1_m.15525	44	K	PREDICTED: protein DA1-related 1 [Daucus carota subsp. sativus]	152.94	K(1)VIDNDSHLEEDEQLAK	3	1.04	1.063	0.837	1.092	1.142	0.826	1.041	0.7586
cds.Camellia_sinensis.comp33904_c0_seq1_m.16939	316	K	PREDICTED: ankyrin repeat-containing protein At2g01680 [Sesamum indicum]	141.82	HEVHSQFLQNEK(1)TNR	4	0.799	0.991	1.15	0.894	0.994	1.173	1.041	0.77222
cds.Camellia_sinensis.comp35503_c0_seq1_m.31945	204	K	PREDICTED: probable pyridoxal 5'-phosphate synthase subunit PDX1 [Erythranthe guttata]	107.93	NMDDDEVFTFAK(0.969)K(0.031)	3	1.026	0.908	1.004	1.26	0.74	1.062	1.042	0.80388
cds.Camellia_sinensis.comp27812_c0_seq1_m.19185	245	K	PREDICTED: inorganic phosphate transporter 1-4-like [Sesamum indicum]	152.67	NAK(1)QAAADMSK	2	1.009	0.847	1.082	0.946	1.071	1.045	1.042	0.6293
cds.Camellia_sinensis.comp13400_c0_seq1_m.38479	51	K	3-demethylubiquinone-9 3-methyltransferase domain protein [Medicago truncatula]	125.71	AAFGAEEVK(1)R	3	0.978	1.039	0.933		1.023	1.028	1.043	0.36608
cds.Camellia_sinensis.comp14771_c0_seq1_m.16671	151	K	PREDICTED: NADP-dependent glyceraldehyde-3-phosphate dehydrogenase [Sesamum indicum]	145.7	EIAKPAK(1)DAVTEVVR	2	1.006	0.862	1.066	0.836	0.86	1.37	1.045	0.8231
cds.Camellia_sinensis.comp35106_c0_seq1_m.6667	484	K	PREDICTED: inositol-3-phosphate synthase [Nicotiana tomentosiformis]	144.97	APLVPPGTPVVNALSK(1)QR	3	1.055	0.776	1.101	1.328	0.853	0.887	1.046	0.81714
cds.Camellia_sinensis.comp34641_c0_seq5_m.25316	170	K	"PREDICTED: leucine--tRNA ligase, cytoplasmic-like [Nelumbo nucifera]"	124.12	ITEK(1)NYSEYLFR	3	1.412	0.746	0.774	0.757	0.786	1.526	1.047	0.89742
cds.Camellia_sinensis.comp24560_c0_seq1_m.30511	109	K	PREDICTED: high mobility group B protein 1-like [Nelumbo nucifera]	169.44	APFEAK(1)AAK	2	0.976	0.82	1.131	1.135	1.127	0.811	1.05	0.74468
cds.Camellia_sinensis.comp19060_c0_seq1_m.4720	588	K	PREDICTED: phosphoenolpyruvate carboxylase 2-like isoform X3 [Ziziphus jujuba]	126.63	IDGK(1)QEVMIGYSDSGK	3	0.816	1.073	1.037	1.105	0.735	1.234	1.051	0.7858
cds.Camellia_sinensis.comp34481_c0_seq1_m.8834	772	K	"PREDICTED: protein TOC75-3, chloroplastic-like [Sesamum indicum]"	161.19	DVK(1)GNPTEVYR	2	0.978	1.027	0.918	0.835	1.178	1.064	1.053	0.6525
cds.Camellia_sinensis.comp34950_c0_seq1_m.37352	2	K	PREDICTED: glutathione S-transferase-like [Sesamum indicum]	158.65	MK(1)VHGSVLSTAAQR	4	1.061	0.903	0.958	0.771	1.241	1.067	1.054	0.73606
cds.Camellia_sinensis.comp20693_c0_seq1_m.16158	407	K	"PREDICTED: 2,3-bisphosphoglycerate-independent phosphoglycerate mutase [Sesamum indicum]"	131.62	ALEISEK(1)AR	3	0.88	1.106	0.933	0.829	1.291	0.96	1.055	0.74422
cds.Camellia_sinensis.comp16722_c0_seq1_m.19086	171	K	PREDICTED: BRO1 domain-containing protein BROX [Citrus sinensis]	92.265	TSADGYQPK(1)VSEESR	3	0.807	1.318	0.794	1.181	0.772	1.127	1.055	0.81518
cds.Camellia_sinensis.comp32754_c0_seq1_m.28553	37	K	PREDICTED: UPF0481 protein At3g47200 [Daucus carota subsp. sativus]	106.88	AIQPLESK(1)AR	3	0.955	1.042	0.922	0.93	0.95	1.201	1.055	0.59736
cds.Camellia_sinensis.comp28022_c0_seq1_m.46866	32	K	PREDICTED: remorin [Cucumis melo]	164.92	ALAIVESVPDSEK(0.945)EK(0.055)	3		0.959		1.113	1.122	0.806	1.057
cds.Camellia_sinensis.comp25607_c0_seq1_m.14266	211	K	PREDICTED: adenosylhomocysteinase [Ziziphus jujuba]	287.29	LVGVSEETTTGVK(1)R	2	0.855	0.946	1.116	1.374	0.91	0.8	1.057	0.78606
cds.Camellia_sinensis.comp30878_c1_seq5_m.46877	109	K	PREDICTED: probable histone H2B.1 [Juglans regia]	126.03	YNK(1)KPTITSR	2	0.986	1.091	0.84	0.789	1.237	1.057	1.057	0.7294
cds.Camellia_sinensis.comp31639_c0_seq2_m.22265	394	K	PREDICTED: tubulin alpha-3 chain [Gossypium raimondii]	72.152	IDHK(1)FDLMYAK	3		1.118	0.826	1.083	0.974		1.058	0.75166
cds.CL2003Contig1_m.12351	634	K	"PREDICTED: glycine--tRNA ligase, mitochondrial 1-like [Nicotiana attenuata]"	155.26	IDITGTSIGK(1)R	3	1.11	0.84	0.963	1.046	0.928	1.114	1.06	0.57278
cds.Camellia_sinensis.comp28417_c0_seq1_m.22467	22	K	"glyceraldehyde-3-phosphate dehydrogenase, cytosolic [Pyrus x bretschneideri]"	157.34	K(1)ATYDEIK	2	0.739	1.069	1.104	0.932	1.052	1.105	1.061	0.66648
cds.Camellia_sinensis.comp34736_c1_seq6_m.4896	797	K	"DNA-directed RNA polymerase subunit beta, putative (DUF630 and DUF632) [Arabidopsis thaliana]"	119.39	IEDDKLAQEK(1)ER	3	1.104	1.057	0.767		0.925	1.147	1.061	0.73138
cds.Camellia_sinensis.comp28111_c0_seq1_m.41736	102	K	PREDICTED: thioredoxin H-type [Prunus mume]	98.754	K(1)DELQSTIAK	3	0.814		1.114	0.715	0.999	1.357	1.062	0.83606
cds.Camellia_sinensis.comp30979_c1_seq1_m.25752	313	K	"PREDICTED: GDP-mannose 3,5-epimerase 2 [Juglans regia]"	133.91	NSDNTLIK(0.999)EK(0.001)	2	1.087	0.994	0.828	1.206	0.947	0.938	1.063	0.62866
cds.Camellia_sinensis.comp33055_c0_seq1_m.12922	80	K	PREDICTED: ubiquitin domain-containing protein DSK2a-like [Nelumbo nucifera]	172.55	ILK(1)DDQALESYGLEADHTVHLVR	5	1.298	0.74	0.871	0.946	0.87	1.275	1.063	0.78638
cds.Camellia_sinensis.comp31559_c0_seq5_m.33305	165	K	Putative vesicle-associated membrane protein 726 [Morus notabilis]	179.94	IELLVDK(1)TENLR	2	0.949	0.902	1.056	1.001	0.869	1.223	1.064	0.61208
cds.Camellia_sinensis.comp33029_c0_seq2_m.12551	463	K	PREDICTED: probable LRR receptor-like serine/threonine-protein kinase At5g10290 isoform X1 [Nicotiana attenuata]	86.573	GTMGHIAPEYLSTGK(1)SSER	3			0.954	0.653	0.841	1.552	1.064
cds.Camellia_sinensis.comp33736_c0_seq1_m.12198	266	K	PREDICTED: ATP-citrate synthase beta chain protein 2-like [Gossypium hirsutum]	107.39	LFK(1)SEVQFGHAGAK	4	0.821	1.026	1.059	0.844	1.216	1.034	1.065	0.65658
cds.Camellia_sinensis.comp17538_c0_seq1_m.4153	461	K	"PREDICTED: glycine--tRNA ligase, chloroplastic/mitochondrial 2 isoform X2 [Vitis vinifera]"	119.34	DLLIMVMQK(0.994)HQK(0.006)	3	0.953	0.969	0.983	0.941	0.909	1.245	1.065	0.61518
cds.CL102Contig1_m.19364	318	K	PREDICTED: elongation factor 1-alpha [Juglans regia]	149.41	GFVASNSK(1)DDPAK	2	0.84	0.921	1.142	0.928	1.254	0.916	1.067	0.67268
cds.Camellia_sinensis.comp18674_c0_seq1_m.44439	103	K	PREDICTED: histone H1 [Jatropha curcas]	72.731	ILGLQLK(0.992)NSAAK(0.008)	3	0.954	0.831	1.117	1.088	0.985	1.026	1.068	0.49734
cds.CL164Contig1_m.696	916	K	PREDICTED: plasma membrane ATPase 4 isoform X1 [Theobroma cacao]	235.01	ELSEIAEQAK(1)R	2	0.709	1.088	1.104	0.937	1.01	1.152	1.068	0.66986
cds.Camellia_sinensis.comp29445_c0_seq1_m.25904	277	K	PREDICTED: E3 ubiquitin protein ligase RIE1 [Theobroma cacao]	180.11	FQTYSNEEK(1)TGIGAGR	2	1.014	1.012	0.876	1.21	0.949	0.94	1.068	0.54582
cds.Camellia_sinensis.comp8900_c0_seq1_m.53548	58	K	DUF2365 family protein [Medicago truncatula]	88.092	IGESK(1)SISSLDQK	3	0.934	1.095	0.87	0.656	1.716	0.73	1.07	0.85538
cds.Camellia_sinensis.comp32869_c0_seq5_m.46979	4	K	PREDICTED: V-type proton ATPase subunit F [Sesamum indicum]	114.19	ANK(1)AQIR	2	0.929	1.07	0.895	0.996	0.952	1.158	1.073	0.43956
cds.Camellia_sinensis.comp33087_c0_seq1_m.7166	800	K	PREDICTED: phospholipase D delta isoform X3 [Vitis vinifera]	132.08	VAEDNWK(1)R	2	0.936	0.774	1.185	1.366	0.858	0.881	1.073	0.74908
cds.Camellia_sinensis.comp29613_c0_seq2_m.38428	284	K	"PREDICTED: glyceraldehyde-3-phosphate dehydrogenase, cytosolic [Vitis vinifera]"	122.33	GASYQQIK(1)DAIK	3	0.911	1.028	0.955	1.059	0.86	1.188	1.074	0.52208
cds.Camellia_sinensis.comp32205_c0_seq2_m.13339	348	K	"PREDICTED: outer envelope protein 64, chloroplastic-like [Nelumbo nucifera]"	114.75	AQIHESLEIEDK(1)EIESCHTIR	4	0.992	0.973	0.947	1.061		1.026	1.075	0.041859
cds.Camellia_sinensis.comp20474_c0_seq1_m.33064	112	K	PREDICTED: GTP-binding nuclear protein Ran-3 [Camelina sativa]	97.813	LTYK(1)NVPTWHR	4	0.918	1.101	0.874	1.157	1.004	0.948	1.075	0.48398
cds.CL2827Contig1_m.38535	19	K	alpha/beta-Hydrolases superfamily protein [Arabidopsis thaliana]	82.663	AEYDPK(1)NDLLDQEFMLK	3	1.137		0.776	0.994	1.114	0.979	1.076	0.65232
cds.Camellia_sinensis.comp33196_c0_seq2_m.28361	288	K	PREDICTED: 26S proteasome non-ATPase regulatory subunit 14 homolog [Juglans regia]	66.152	AVQEEDELPPEK(1)LAIANVGR	3	0.963			1.037			1.077
cds.Camellia_sinensis.comp28215_c0_seq8_m.14740	189	K	PREDICTED: heterogeneous nuclear ribonucleoprotein 1-like [Juglans regia]	68.262	ALPK(1)DANVGGGGGGR	3	1.011	0.901	0.997		1.101	0.989	1.078	0.30544
cds.Camellia_sinensis.comp20488_c0_seq1_m.22800	336	K	PREDICTED: TOM1-like protein 2 [Vitis vinifera]	147.4	VGK(1)EDALIR	2	0.859	1.056	0.971	1.071	1.078	0.964	1.079	0.32778
cds.Camellia_sinensis.comp23173_c0_seq1_m.24596	238	K	PREDICTED: TOM1-like protein 2 isoform X2 [Populus euphratica]	110.25	YLPVFHQTYMNLK(1)TR	3	1.056	0.868			0.808	1.268	1.079	0.7886
cds.Camellia_sinensis.comp35021_c0_seq1_m.26701	72	K	PREDICTED: 14-3-3-like protein D isoform X1 [Ricinus communis]	229.68	ILSSIEQK(1)EESK	2	0.681	0.924	1.28	1.205	0.87	1.04	1.08	0.71968
cds.Camellia_sinensis.comp28022_c0_seq1_m.46866	96	K	PREDICTED: remorin [Cucumis melo]	106.79	AAIEAELK(1)QIEEK	3	0.949				0.645	1.407	1.081
cds.Camellia_sinensis.comp34474_c0_seq9_m.42724	160	K	PREDICTED: protein SUPPRESSOR OF K(+) TRANSPORT GROWTH DEFECT 1-like [Cicer arietinum]	87.476	FPQFFVGK(1)R	3	1.037	0.974	0.872	0.587	0.77	1.76	1.081	0.85158
cds.Camellia_sinensis.comp28835_c0_seq1_m.35332	75	K	PREDICTED: 14-3-3-like protein A [Theobroma cacao]	241.39	IISSIEQK(1)EESR	2	0.923	0.995	0.965	0.968	1.029	1.121	1.082	0.186044
cds.Camellia_sinensis.comp28417_c0_seq1_m.22464	57	K	"PREDICTED: glyceraldehyde-3-phosphate dehydrogenase, cytosolic [Eucalyptus grandis]"	120.6	YDSVHGQWK(1)HHELK	3	0.749	1.461	0.672	0.837	1.166	1.115	1.082	0.78616
cds.Camellia_sinensis.comp20709_c0_seq1_m.51241	36	K	DNA-binding family protein [Populus trichocarpa]	124.29	DVVQEK(1)AVIPHPPPPVEEK	4	0.883	1.02	0.976	0.924	1.325	0.871	1.084	0.61816
cds.Camellia_sinensis.comp32098_c3_seq1_m.36836	76	K	PREDICTED: calmodulin-7 isoform X1 [Vitis vinifera]	172.09	K(0.977)MK(0.023)DTDSEEELK	3	0.949		0.953	1.135	0.935	1.028	1.086	0.29332
cds.Camellia_sinensis.comp27292_c0_seq1_m.33110	143	K	PREDICTED: 14-3-3 protein 7 [Ricinus communis]	143.4	K(1)EVADQALK	3	0.904	1.029	0.944	1.128	1.125	0.87	1.086	0.42822
cds.Camellia_sinensis.comp28022_c0_seq1_m.46866	88	K	PREDICTED: remorin [Cucumis melo]	119.53	K(1)AAIEAELK	2	0.983	1.023	0.869	0.73	1.176	1.219	1.087	0.63608
cds.Camellia_sinensis.comp32202_c0_seq1_m.40220	4	K	PREDICTED: 40S ribosomal protein S24-1 [Sesamum indicum]	85.676	ADK(1)AVTIR	2	0.801	0.871	1.221	0.874		1.232	1.092	0.70688
cds.Camellia_sinensis.comp28964_c0_seq1_m.33040	120	K	PREDICTED: TOM1-like protein 2 [Ipomoea nil]	108.28	K(1)PTTDAGMVDYLSGDTYNSER	3	1.057	0.991	0.82	1.158	0.908	1.067	1.092	0.4337
cds.Camellia_sinensis.comp27561_c0_seq1_m.6074	125	K	PREDICTED: fruit protein pKIWI501-like [Juglans regia]	85.988	EITESVK(1)APEPVIEAPK	3	1.085		0.826	1.305	0.783		1.093	0.79
cds.Camellia_sinensis.comp26895_c0_seq1_m.15701	306	K	PREDICTED: polyadenylate-binding protein 2-like [Jatropha curcas]	111.52	FEQTVK(1)EAVDK	3	0.848	1.281	0.736	0.765	0.907	1.462	1.094	0.75638
cds.Camellia_sinensis.comp31171_c0_seq1_m.26823	278	K	PREDICTED: IST1 homolog [Solanum pennellii]	62.357	SSMNDNATQVSELK(0.127)K(0.873)	3	0.832	1.171	0.861	1.067	0.964	1.106	1.095	0.47826
cds.Camellia_sinensis.comp18674_c0_seq1_m.44439	87	K	PREDICTED: histone H1 [Jatropha curcas]	126.71	YMEEEHK(1)PVLPENFR	2	0.616	0.892	1.353	1.28	1.117	0.742	1.097	0.74654
cds.Camellia_sinensis.comp33304_c0_seq1_m.11300	36	K	PREDICTED: synaptotagmin-2 [Ricinus communis]	211.83	NMDPNDAQNEK(1)SR	2	1.057	0.906	0.897	1.3	0.71	1.13	1.098	0.63664
cds.Camellia_sinensis.comp29613_c0_seq1_m.38462	294	K	"PREDICTED: glyceraldehyde-3-phosphate dehydrogenase, cytosolic [Vitis vinifera]"	204.85	DAIKEESEGK(1)LK	2	0.93	0.92	1.007	1.104	1.035	1.002	1.099	0.080725
cds.Camellia_sinensis.comp31222_c2_seq1_m.42949	86	K	PREDICTED: nucleoside diphosphate kinase B-like [Nelumbo nucifera]	95.9	K(1)IIGATNPSESAPGTIR	3	0.824		1.063	1.061	0.966	1.086	1.1	0.41912
cds.Camellia_sinensis.comp32801_c0_seq3_m.30883	223	K	PREDICTED: V-type proton ATPase subunit D [Theobroma cacao]	133.47	QLASAK(1)QFSEDQLAGK	3	0.585	1.142	1.13	0.868	1.15	1.125	1.1	0.66552
cds.Camellia_sinensis.comp26248_c0_seq1_m.28827	283	K	"PREDICTED: 3-deoxy-manno-octulosonate cytidylyltransferase, mitochondrial-like isoform X1 [Nicotiana attenuata]"	128.72	VIK(1)VDHEAHGVDIPEDVEK	3	0.575	1.291	1.019	0.872	1.244		1.1	0.77136
cds.Camellia_sinensis.comp29613_c0_seq2_m.38428	130	K	"PREDICTED: glyceraldehyde-3-phosphate dehydrogenase, cytosolic [Vitis vinifera]"	106.31	ETGAEFVVESTGVFTDK(0.984)EK(0.016)	3	0.921	0.983		1.017		1.079	1.101	0.15996
cds.Camellia_sinensis.comp27639_c0_seq1_m.6860	204	K	PREDICTED: ubiquitin carboxyl-terminal hydrolase 14 [Vitis vinifera]	189.24	ANAGK(1)PDLDPSK	2	0.807	1.009	1.038	0.99	1.3	0.856	1.102	0.55234
cds.Camellia_sinensis.comp20717_c0_seq1_m.12353	523	K	heat shock cognate 70 kDa protein 2 [Gossypium hirsutum]	171.26	EEIEK(1)MVQEAEK	3	0.802	1.099	0.954	1.086	1.155	0.904	1.102	0.44358
cds.Camellia_sinensis.comp17389_c0_seq1_m.5176	87	K	PREDICTED: 26S proteasome non-ATPase regulatory subunit 2 homolog A [Prunus mume]	99.669	TSTSSMTSVPK(1)PLK	3	1.104	0.77	0.979	0.985	1.032	1.13	1.103	0.40906
cds.Camellia_sinensis.comp20488_c0_seq1_m.22800	17	K	PREDICTED: TOM1-like protein 2 [Vitis vinifera]	150.15	LK(1)IGGAEVGR	3	0.818	0.847	1.188	1.085	0.909	1.153	1.103	0.52046
cds.Camellia_sinensis.comp32585_c0_seq1_m.4306	340	K	PREDICTED: 5-methyltetrahydropteroyltriglutamate--homocysteine methyltransferase [Ziziphus jujuba]	80.905	TLDLIK(1)GGFPSGK	3			0.928	0.928	0.731	1.412	1.103
cds.Camellia_sinensis.comp34568_c0_seq4_m.3640	418	K	PREDICTED: ubiquitin-activating enzyme E1 1 [Vitis vinifera]	78.939	VEDINPK(1)LLR	3	0.95					1.05	1.105
cds.Camellia_sinensis.comp30380_c0_seq1_m.8250	684	K	PREDICTED: CSC1-like protein ERD4 [Jatropha curcas]	171.62	ELK(1)ETPNMEVIFR	2	0.868	0.902	1.079	1.195	1.029	0.928	1.106	0.37672
cds.Camellia_sinensis.comp28022_c0_seq1_m.46866	34	K	PREDICTED: remorin [Cucumis melo]	173.59	ALAIVESVPDSEK(0.001)EK(0.999)TAEGSINR	4	0.746	0.959	1.142	0.929	1.321	0.902	1.107	0.597
cds.Camellia_sinensis.comp27367_c0_seq1_m.14464	271	K	PREDICTED: probable inorganic phosphate transporter 1-3 [Sesamum indicum]	185.66	VLNVELDPEEAK(1)IAK	2	0.75	1.308	0.789	1.226	0.707	1.22	1.107	0.7029
cds.Camellia_sinensis.comp29613_c0_seq2_m.38428	294	K	"PREDICTED: glyceraldehyde-3-phosphate dehydrogenase, cytosolic [Vitis vinifera]"	232.6	DAIKEESGGK(1)LK	2	1.14	0.824	0.884	0.965	1.16	1.028	1.107	0.41782
cds.Camellia_sinensis.comp32129_c0_seq1_m.9761	66	K	PREDICTED: sugar transporter ERD6-like 5 isoform X2 [Nicotiana tabacum]	110.64	K(1)ANISEEATEIR	3		0.838	1.04	0.732	1.231	1.159	1.108	0.66812
cds.Camellia_sinensis.comp29013_c0_seq1_m.15938	27	K	PREDICTED: ubiquitin receptor RAD23c-like [Vigna angularis]	168.16	GSHFEIEVKPQDTVVDVK(0.983)K(0.017)	3	0.705	1.092	1.049	0.985	0.937	1.232	1.108	0.53848
cds.Camellia_sinensis.comp20920_c0_seq1_m.53904	8	K	PREDICTED: probable inactive receptor kinase RLK902 [Nicotiana attenuata]	149.32	SSNVLLTK(1)SYEAR	2	0.728	1.403	0.741	0.961	1.167		1.111	0.74392
cds.Camellia_sinensis.comp27112_c0_seq1_m.40457	20	K	PREDICTED: inactive protein RESTRICTED TEV MOVEMENT 2-like [Daucus carota subsp. sativus]	161.1	ATAADAAAATAK(1)TAAPPK	2	0.839	0.889	1.114	1.106	0.964	1.087	1.111	0.3336
cds.Camellia_sinensis.comp27385_c1_seq2_m.39231	73	K	PREDICTED: ADP-ribosylation factor 1 isoform X1 [Fragaria vesca subsp. vesca]	139.64	NISFTVWDVGGQDK(1)IRPLWR	3	0.791	0.967	1.079	0.831	1.399	0.933	1.115	0.60506
cds.CL504Contig1_m.33268	297	K	"PREDICTED: putative quinone-oxidoreductase homolog, chloroplastic [Populus euphratica]"	143.7	LK(1)TVIDSK	2	0.91	0.918	1.008	1.224	0.95	0.991	1.116	0.29424
cds.Camellia_sinensis.comp25931_c0_seq1_m.22736	251	K	PREDICTED: sugar transport protein 14-like [Ipomoea nil]	195.48	GTK(1)NVDAEFDDLIDASNAAR	3	1.167	1.043	0.657	1.119	1.014		1.116	0.62154
cds.Camellia_sinensis.comp24881_c0_seq1_m.50454	4	K	PREDICTED: aquaporin PIP1-3 [Theobroma cacao]	108.47	MEGK(1)EEDVK	2	0.912	0.974	0.944	0.971	0.993	1.205	1.12	0.21478
cds.Camellia_sinensis.comp24881_c0_seq1_m.50454	14	K	PREDICTED: aquaporin PIP1-3 [Theobroma cacao]	148.94	LGANK(1)FTER	3	0.767	1.012	1.051	1.201	0.931	1.039	1.12	0.39198
cds.Camellia_sinensis.comp25331_c0_seq1_m.52870	56	K	PREDICTED: calcineurin B-like protein 3 isoform X2 [Sesamum indicum]	101.53	K(1)ISSAVIDDGLINK	2		0.943		1.057			1.121
cds.Camellia_sinensis.comp31715_c0_seq1_m.21131	68	K	PREDICTED: 2-methylbutanal oxime monooxygenase [Theobroma cacao]	110.41	K(1)HGPVMLLR	3	0.883	0.568	1.378	0.928	1.274	0.968	1.121	0.68436
cds.Camellia_sinensis.comp25502_c0_seq1_m.37641	132	K	abscisic stress-ripening protein 2-like [Citrus sinensis]	183.06	FSEETPDYEK(1)EVK	3	0.864	1.01	0.986		0.807	1.332	1.122	0.60918
cds.Camellia_sinensis.comp33028_c0_seq1_m.3160	614	K	PREDICTED: protein transport protein Sec24-like At3g07100 [Vitis vinifera]	136.52	VYGTDK(1)EHALR	3	0.806	1.068	0.953	0.962	1.176	1.035	1.122	0.30644
cds.Camellia_sinensis.comp36069_c0_seq1_m.40367	11	K	PREDICTED: universal stress protein A-like protein [Nicotiana attenuata]	123.95	MEEDQGSSTGK(0.893)K(0.107)	2	0.751	0.988	1.087	1.155	1.198	0.822	1.123	0.49492
cds.Camellia_sinensis.comp32444_c0_seq1_m.4295	350	K	PREDICTED: multiple C2 and transmembrane domain-containing protein 1-like [Jatropha curcas]	75.02	DKDMVK(1)DDFVGIVR	4	1.015	0.962	0.848	1.117	1.034	1.024	1.124	0.111944
cds.Camellia_sinensis.comp30119_c0_seq2_m.13290	269	K	PREDICTED: probable inactive receptor kinase At1g48480 [Jatropha curcas]	128.76	EVAAVK(1)QTEVEIPGR	2	1.354	0.727	0.739	0.809	1.101	1.27	1.128	0.65246
cds.Camellia_sinensis.comp33668_c0_seq2_m.14633	212	K	PREDICTED: T-complex protein 1 subunit gamma [Nelumbo nucifera]	196.27	VPGGQLEDSK(1)VLK	3	0.896	0.908	1.016	1.362	0.905	0.913	1.128	0.48404
cds.Camellia_sinensis.comp25549_c0_seq1_m.3438	129	K	PREDICTED: hexokinase-1 isoform X1 [Vitis vinifera]	131.86	QVADAMTVEMHAGLASEGGSK(0.973)LK(0.027)	4	0.655	1.128	1.035	1.095	0.846	1.242	1.13	0.54704
cds.Camellia_sinensis.comp29713_c0_seq1_m.26476	354	K	PREDICTED: probable cinnamyl alcohol dehydrogenase 1 [Ipomoea nil]	137.4	FVVDVVASK(1)LDQ	3		0.856	0.997	1.179	0.943	1.025	1.132	0.32228
cds.Camellia_sinensis.comp16608_c0_seq2_m.32924	74	K	PREDICTED: pleiotropic drug resistance protein 2-like [Sesamum indicum]	125.82	K(1)GMLQQVTSHGR	3	0.734	0.802	1.279	0.821	1.354	1.011	1.132	0.62192
cds.Camellia_sinensis.comp33098_c0_seq1_m.2140	212	K	PREDICTED: ABC transporter C family member 14 [Juglans regia]	80.102	LYEPLLDK(0.995)SK(0.005)	3	0.688	0.862	1.297		0.754	1.399	1.134	0.7291
cds.Camellia_sinensis.comp25849_c0_seq1_m.26650	181	K	PREDICTED: NEDD8-activating enzyme E1 catalytic subunit isoform X1 [Eucalyptus grandis]	137.32	EETVKPMVDGGTEGFK(1)GHAR	4	0.827	0.894	1.091	1.329	0.944	0.916	1.134	0.46304
cds.Camellia_sinensis.comp33672_c0_seq1_m.4477	490	K	PREDICTED: puromycin-sensitive aminopeptidase isoform X1 [Vitis vinifera]	84.605	MYK(1)TLLGSQGFR	3	0.713		1.136	1.223	0.919	1.009	1.136	0.56648
cds.Camellia_sinensis.comp34771_c0_seq3_m.12208	375	K	PREDICTED: OTU domain-containing protein 5 [Vitis vinifera]	136.01	NVDRDQVK(1)AAMK	2	1.053	0.817	0.938	1.294	1.069	0.83	1.137	0.4413
cds.Camellia_sinensis.comp14887_c0_seq1_m.38598	198	K	keratin-associated protein (DUF1218) [Arabidopsis thaliana]	127.49	GDHGHVLASDYDADGALK(1)LGA	2	0.788	0.945	1.075	1.135	0.952	1.105	1.137	0.27168
cds.Camellia_sinensis.comp30747_c0_seq1_m.20482	13	K	PREDICTED: gibberellin receptor GID1B [Vitis vinifera]	103.76	AGSNEINANESK(1)R	2		0.905		1.376	0.651	1.069	1.14
cds.CL271Contig1_m.26532	244	K	PREDICTED: tobamovirus multiplication protein 2A-like [Gossypium hirsutum]	131.67	EK(1)YGLDTAEFTYNPSESNR	3	0.992	0.898	0.912	1.484	0.772	0.942	1.141	0.60436
cds.Camellia_sinensis.comp26353_c0_seq1_m.23328	429	K	PREDICTED: F-box protein SKIP16 [Sesamum indicum]	86.803	LADPK(1)SRPFEVEVAR	4		0.938	0.905	1.082	1.085	0.99	1.142	0.052941
cds.Camellia_sinensis.comp33087_c0_seq1_m.7166	472	K	PREDICTED: phospholipase D delta isoform X3 [Vitis vinifera]	78.529	ISHSHDDSLIK(1)IDR	4		0.857	0.986	0.668	1.462	1.028	1.142	0.6917
cds.Camellia_sinensis.comp33605_c0_seq6_m.24251	138	K	PREDICTED: glutathione S-transferase L3 [Vitis vinifera]	110.38	TVFTSFK(1)GDPAK	2	0.652	0.927	1.22	1.021	1.169	1.011	1.144	0.4789
cds.Camellia_sinensis.comp32098_c3_seq1_m.36836	87	K	PREDICTED: calmodulin-7 isoform X1 [Vitis vinifera]	270.02	MKDTDSEEELK(1)EAFR	3	1.024	0.818	0.955	0.92	0.896	1.387	1.145	0.47274
cds.Camellia_sinensis.comp25412_c0_seq1_m.11339	120	K	PREDICTED: 26S proteasome non-ATPase regulatory subunit 6 [Ziziphus jujuba]	95.618	ALEQLK(0.997)LTESK(0.003)	3	0.701	1.057	1.037	1.332	0.876	0.996	1.146	0.48818
cds.Camellia_sinensis.comp17897_c0_seq1_m.37208	137	K	PREDICTED: E3 ubiquitin-protein ligase RING1-like [Nelumbo nucifera]	88.486	YGTPPASK(1)SAVEALPEIK	2	0.765	0.853	1.178	0.996	0.823	1.385	1.146	0.54944
cds.Camellia_sinensis.comp18197_c0_seq1_m.39880	135	K	PREDICTED: probable histone H2A variant 3 [Gossypium hirsutum]	122.96	SLINK(1)SSK(1)E	2	1.239	1.137	0.516		1.107		1.148
cds.Camellia_sinensis.comp35270_c0_seq1_m.24855	38	K	PREDICTED: glycerate dehydrogenase [Malus domestica]	89.805	VVSTK(1)AMPGTR	3	0.78	1.056	0.953	1.046	1.124	1.041	1.151	0.172844
cds.Camellia_sinensis.comp30380_c0_seq1_m.8250	44	K	PREDICTED: CSC1-like protein ERD4 [Jatropha curcas]	102.39	ILK(1)GMDPFEGGSISR	3	1.151	1	0.639	0.983	0.802	1.425	1.151	0.59006
cds.Camellia_sinensis.comp33918_c0_seq3_m.50730	76	K	PREDICTED: proteasome subunit alpha type-4 [Ipomoea nil]	105.17	K(0.096)VTSK(0.904)LLQTSTSTEK	3		0.87	0.987		0.873	1.269	1.153	0.5614
cds.Camellia_sinensis.comp28964_c0_seq3_m.39000	95	K	PREDICTED: target of Myb protein 1 [Vitis vinifera]	133.86	K(0.98)K(0.02)PDLNIR	3	0.589	1.167	1.029	1.033	1.131	1.051	1.154	0.46316
cds.Camellia_sinensis.comp28885_c0_seq1_m.17355	277	K	PREDICTED: galactinol--sucrose galactosyltransferase-like [Erythranthe guttata]	76.221	VELAK(1)AYYK	3	0.668	0.941	1.176	0.904	1.439	0.872	1.154	0.57532
cds.Camellia_sinensis.comp16538_c0_seq1_m.13562	569	K	PREDICTED: dynamin-related protein 5A [Sesamum indicum]	94.61	EAK(1)QLGSLLDEDPTIMQR	3		0.991	0.865	1.09		1.054	1.155	0.159059
cds.Camellia_sinensis.comp27385_c1_seq2_m.39231	142	K	PREDICTED: ADP-ribosylation factor 1 isoform X1 [Fragaria vesca subsp. vesca]	168.17	QDLPNAMNAAEITDK(1)LGLHSLR	3	1.144		0.712		1.148	0.996	1.155	0.59368
cds.Camellia_sinensis.comp34048_c0_seq1_m.4458	179	K	"PREDICTED: ATPase 11, plasma membrane-type [Theobroma cacao]"	64.349	LLEGDPLK(1)IDQSALTGESLPVTK	3	0.928			1.072			1.155
cds.Camellia_sinensis.comp32716_c0_seq2_m.17812	544	K	"PREDICTED: phosphoglucomutase, cytoplasmic [Daucus carota subsp. sativus]"	83.226	LYIEQYEK(0.983)DTSK(0.017)	3		1.167	0.734	1.099			1.156
cds.Camellia_sinensis.comp34645_c2_seq7_m.4543	89	K	PREDICTED: probable sucrose-phosphate synthase 3 [Prunus mume]	88.596	K(1)QLEWEDFQR	3			0.927			1.073	1.157
cds.Camellia_sinensis.comp16591_c0_seq1_m.34054	92	K	PREDICTED: elongation factor 1-beta-like [Sesamum indicum]	141.59	IAGQGPPIEAAPAK(0.849)K(0.151)	3	0.927					1.073	1.157
cds.Camellia_sinensis.comp23766_c0_seq1_m.21984	270	K	PREDICTED: E3 ubiquitin-protein ligase At1g12760 isoform X1 [Nelumbo nucifera]	106.2	EDVEQLTK(0.958)YK(0.042)	3	0.927	0.996	0.856	1.096	1.303	0.823	1.159	0.36536
cds.Camellia_sinensis.comp16608_c0_seq2_m.32924	118	K	PREDICTED: pleiotropic drug resistance protein 2-like [Sesamum indicum]	181.68	VVEDDNEK(1)FLNR	2	0.665	0.958	1.156	0.933	1.246	1.042	1.159	0.43396
cds.Camellia_sinensis.comp27336_c0_seq1_m.49826	43	K	PREDICTED: LOW QUALITY PROTEIN: ubiquitin carboxyl-terminal hydrolase 12-like [Malus domestica]	81.789	YQAEQYGLQDAK(0.81)K(0.19)	3	0.978	0.847		0.809	1.349	1.016	1.159	0.53614
cds.Camellia_sinensis.comp26789_c0_seq1_m.42137	8	K	PREDICTED: universal stress protein A-like protein [Vitis vinifera]	87.696	AVVESGK(0.814)K(0.186)	2	0.885	0.892	1.001	1.083	1.07	1.069	1.16	0.059541
cds.Camellia_sinensis.comp32027_c0_seq1_m.3932	457	K	"PREDICTED: ATPase 10, plasma membrane-type [Eucalyptus grandis]"	74.962	VHAIIDK(1)FAER	3		0.889		1.162	1.297	0.652	1.166
cds.Camellia_sinensis.comp26900_c0_seq2_m.38553	73	K	PREDICTED: histidine-containing phosphotransfer protein 1 [Vitis vinifera]	138.25	K(1)VDGNVHQLK	2	0.847		0.972	0.973	0.954	1.255	1.166	0.34134
cds.Camellia_sinensis.comp15686_c0_seq1_m.2101	338	K	PREDICTED: protein NBR1 homolog isoform X2 [Citrus sinensis]	68.751	SVESNFPTSDNK(1)EVR	3	0.888	0.992	0.888	0.966	0.815	1.452	1.168	0.47178
cds.Camellia_sinensis.comp31358_c0_seq1_m.43005	190	K	PREDICTED: Golgi SNAP receptor complex member 1-1 [Vitis vinifera]	91.789	STFGGINSK(1)LSNVSSR	3	0.657	0.845	1.266	0.892	1.374	0.967	1.168	0.54422
cds.Camellia_sinensis.comp31810_c0_seq2_m.6849	277	K	PREDICTED: probable linoleate 9S-lipoxygenase 5 [Juglans regia]	134.68	LNPK(1)VYNNEANSK	2		1.003	0.814	1.119	1.019	1.045	1.168	0.153959
cds.Camellia_sinensis.comp20766_c0_seq1_m.23754	321	K	PREDICTED: probable sugar phosphate/phosphate translocator At5g25400 [Nelumbo nucifera]	214.26	K(1)AAQLDEEAGR	2	0.694	1.089	0.981	0.777	1.453	1.005	1.17	0.53386
cds.Camellia_sinensis.comp34386_c0_seq1_m.3887	833	K	PREDICTED: 26S proteasome non-ATPase regulatory subunit 1 homolog A [Vitis vinifera]	101.3	SSGAELSSAGSNTGK(0.754)GK(0.246)	3	0.887	0.797	1.08	1.016	1.316	0.905	1.171	0.34806
cds.Camellia_sinensis.comp36769_c0_seq1_m.58934	89	K	"PREDICTED: organellar oligopeptidase A, chloroplastic/mitochondrial-like, partial [Nicotiana tabacum]"	117.25	LVDPLEK(1)IIDR	3	1.003	0.642	1.117	1.14	1.017	1.081	1.172	0.34264
cds.Camellia_sinensis.comp28916_c0_seq2_m.34040	314	K	PREDICTED: BTB/POZ domain-containing protein At1g21780 isoform X2 [Vitis vinifera]	102.9	DEINHFFK(1)QADR	3	0.897			1.049	1.055		1.173
cds.Camellia_sinensis.comp34114_c0_seq13_m.35078	50	K	PREDICTED: polyol transporter 5 [Theobroma cacao]	252.14	TSDSK(1)EEAQLR	2	0.836	0.836	1.089	1.047	1.089	1.104	1.173	0.137081
cds.Camellia_sinensis.comp31494_c0_seq1_m.11585	190	K	PREDICTED: phosphatidylserine decarboxylase proenzyme 3-like [Malus domestica]	96.447	ISLSCSVEDPIETEK(1)SFVR	3	0.885			1.015	1.247	0.853	1.173
cds.Camellia_sinensis.comp27367_c0_seq1_m.14464	274	K	PREDICTED: probable inorganic phosphate transporter 1-3 [Sesamum indicum]	143.73	IAK(1)MAEEPR	2	0.814	0.78	1.165	1.071	0.988	1.182	1.175	0.30068
cds.Camellia_sinensis.comp31443_c0_seq2_m.5583	135	K	PREDICTED: phototropin-2 [Vitis vinifera]	102.63	FLQGPETDQGTVSK(1)IR	3	0.884	0.873	1	0.905	1.32	1.017	1.176	0.28296
cds.Camellia_sinensis.comp33135_c1_seq6_m.3926	148	K	PREDICTED: DNA damage-binding protein 1-like [Ipomoea nil]	125.74	LQLIAEK(0.999)ETK(0.001)	2	1.316	0.584	0.853	0.914	1.283	1.049	1.179	0.53018
cds.Camellia_sinensis.comp33698_c0_seq1_m.12524	291	K	PREDICTED: protein NRT1/ PTR FAMILY 8.1-like [Citrus sinensis]	129.37	KLDHTK(1)DLGFFDK	3	0.599	1.013	1.137	1.002	0.897	1.352	1.183	0.47606
cds.Camellia_sinensis.comp33944_c1_seq7_m.26581	46	K	PREDICTED: acyl-CoA-binding domain-containing protein 4 [Ricinus communis]	98.253	DVESEFETGQEGK(1)IR	3	0.623	1.169	0.956	1.263	1.037	0.953	1.184	0.41174
cds.Camellia_sinensis.comp33448_c0_seq2_m.21505	136	K	"PREDICTED: phosphoglycerate kinase, cytosolic [Vitis vinifera]"	86.498	FYKEEEKNDPEFAK(0.821)K(0.179)	4	0.801	1.007	0.933	0.984	1.227	1.049	1.189	0.140697
cds.Camellia_sinensis.comp13875_c0_seq1_m.28867	108	K	PREDICTED: galactinol synthase 1 [Vitis vinifera]	80.455	GVVGLAK(1)GLR	3	1.103	0.74	0.895	1.2	0.954	1.108	1.191	0.242
cds.Camellia_sinensis.comp31931_c0_seq1_m.7532	697	K	PREDICTED: pyrophosphate-energized vacuolar membrane proton pump-like [Ipomoea nil]	93.649	K(1)YIEAGVSEHAR	3	0.601	0.658	1.477	1.151	0.923	1.19	1.193	0.58286
cds.Camellia_sinensis.comp24653_c0_seq1_m.30997	200	K	PREDICTED: 2-alkenal reductase (NADP(+)-dependent) [Vitis vinifera]	60.489	EK(1)LGFDDAFNYKEETDLK	4		0.912			1.088		1.193
cds.Camellia_sinensis.comp29193_c0_seq1_m.42653	33	K	PREDICTED: ubiquitin-60S ribosomal protein L40 [Cucumis melo]	201.08	IQDK(1)EGIPPDQQR	3	0.754	0.915	1.066	0.872	1.564	0.827	1.193	0.52798
cds.Camellia_sinensis.comp29453_c0_seq2_m.21808	184	K	PREDICTED: ankyrin repeat domain-containing protein 2B-like [Juglans regia]	99.973	YWNDK(1)DVLQK	3	0.81	0.774	1.151	0.694	1.659	0.911	1.193	0.6066
cds.Camellia_sinensis.comp34203_c0_seq1_m.10841	103	K	PREDICTED: protein SIEVE ELEMENT OCCLUSION B-like [Juglans regia]	222.56	K(1)GVQGHMETLEEK	4	0.697	0.975	1.063	1.254	1.092	0.919	1.194	0.29488
cds.Camellia_sinensis.comp28724_c0_seq1_m.17777	15	K	PREDICTED: probable nucleoredoxin 1 isoform X1 [Prunus mume]	161.48	RDDGVASEQTK(1)EDQTHDLHSILSSSER	4	0.667	0.926	1.14	0.782	1.555	0.93	1.195	0.55068
cds.Camellia_sinensis.comp27664_c0_seq1_m.40058	72	K	PREDICTED: SKP1-like protein 1A isoform X1 [Nicotiana tomentosiformis]	158.06	SDDK(1)TAEDELK	2	0.71	0.937	1.087	1.142	1.067	1.059	1.195	0.189478
cds.Camellia_sinensis.comp23877_c0_seq1_m.18718	373	K	PREDICTED: galactokinase-like [Ziziphus jujuba]	117.71	ASHVYAEAK(1)R	3	1.132	0.729	0.872	1.195	1.071	1.002	1.196	0.24438
cds.Camellia_sinensis.comp34203_c0_seq1_m.10841	46	K	PREDICTED: protein SIEVE ELEMENT OCCLUSION B-like [Juglans regia]	130.47	MTPGSMQQLIK(1)GDR	2	0.789	0.976	0.967	0.908	1.02	1.34	1.196	0.27976
cds.Camellia_sinensis.comp25747_c1_seq1_m.2467	1070	K	PREDICTED: splicing factor 3B subunit 3 [Vitis vinifera]	108.75	LAQDVSDEIEEDPTGGK(0.965)IK(0.035)	3		0.884		1.368		0.748	1.197
cds.CL680Contig1_m.5310	9	K	PLAC8 family protein [Medicago truncatula]	214.61	ASQAHLDK(1)MTVR	2	0.945	0.847	0.938	0.971	1.002	1.297	1.198	0.172696
cds.Camellia_sinensis.comp20774_c0_seq1_m.26562	107	K	PREDICTED: 60S acidic ribosomal protein P0 [Vitis vinifera]	145.9	EVSEEVAK(0.996)YK(0.004)	3	0.968	0.958	0.8	0.617	1.082	1.575	1.201	0.5523
cds.Camellia_sinensis.comp34299_c3_seq1_m.27800	97	K	PREDICTED: mitochondrial outer membrane protein porin of 34 kDa [Nicotiana attenuata]	92.866	TIFSFK(1)IPDQR	3	0.956	0.826		0.445	0.99	1.783	1.204	0.74232
cds.Camellia_sinensis.comp33740_c0_seq4_m.44344	170	K	"PREDICTED: putative quinone-oxidoreductase homolog, chloroplastic [Vitis vinifera]"	131.45	NMDFVK(1)SLGADEVLDYK	3	1.134	0.779	0.807	1.257	1.005	1.018	1.206	0.25426
cds.Camellia_sinensis.comp29559_c0_seq3_m.35150	124	K	PREDICTED: receptor-like serine/threonine-protein kinase SD1-8 isoform X3 [Theobroma cacao]	80.014	SLDSILFNK(0.967)EK(0.033)	3	0.877			0.734	1.389		1.21
cds.Camellia_sinensis.comp27367_c0_seq1_m.14464	248	K	PREDICTED: probable inorganic phosphate transporter 1-3 [Sesamum indicum]	128.6	YTALIAK(1)NAR	3	0.631	1.045	1.038	1.01	1.062	1.214	1.211	0.27234
cds.Camellia_sinensis.comp27370_c0_seq1_m.26641	240	K	PREDICTED: DNA damage-inducible protein 1 [Pyrus x bretschneideri]	97.073	YK(1)GIAHGVGQSEILGR	3	0.912	0.787	1.009	1.146	0.592	1.553	1.215	0.53386
cds.Camellia_sinensis.comp31896_c0_seq2_m.899	1184	K	PREDICTED: nuclear pore complex protein NUP205 isoform X1 [Vitis vinifera]	76.341	NPATSAK(1)GGIYYYSER	3	0.944	1.087	0.731	1.089	1.149		1.215	0.23916
cds.Camellia_sinensis.comp30008_c0_seq2_m.32150	38	K	PREDICTED: ras-related protein Rab7 [Gossypium arboreum]	74.147	FSNQYK(1)ATIGADFLTK	3		0.903				1.097	1.215
cds.Camellia_sinensis.comp33777_c0_seq2_m.11553	362	K	PREDICTED: NADP-dependent malic enzyme [Jatropha curcas]	155.09	IFLVDSK(1)GLIVSSR	3	0.824	1.089	0.793	0.757	1.03	1.506	1.217	0.45746
cds.Camellia_sinensis.comp32863_c1_seq1_m.3632	936	K	PREDICTED: phototropin-1 isoform X2 [Vitis vinifera]	77.533	QK(1)TFANILHK	3	0.898	0.89	0.917	0.68	0.712	1.903	1.218	0.67346
cds.Camellia_sinensis.comp20709_c0_seq1_m.51241	101	K	DNA-binding family protein [Populus trichocarpa]	117.01	AWEDSEK(0.999)SK(0.001)	2	0.88	1.022	0.801	1.142	0.964	1.191	1.22	0.1043
cds.Camellia_sinensis.comp28022_c0_seq1_m.46866	66	K	PREDICTED: remorin [Cucumis melo]	117.01	AWEDSEK(0.999)SK(0.001)	2	0.88	1.022	0.801	1.142	0.964	1.191	1.22	0.1043
cds.CL164Contig1_m.696	180	K	PREDICTED: plasma membrane ATPase 4 isoform X1 [Theobroma cacao]	66.52	LLEGDPLK(1)VDQSALTGESLPVTK	3	0.741	1.164	0.798	1.009	1.141	1.148	1.22	0.2296
cds.Camellia_sinensis.comp17242_c0_seq1_m.26782	231	K	PREDICTED: PI-PLC X-box domain-containing protein DDB_G0293730 [Ziziphus jujuba]	139.08	FESNLK(1)HLSDQSPVMSR	3	0.905	0.638	1.158	0.688	0.969	1.642	1.221	0.56754
cds.Camellia_sinensis.comp20820_c0_seq1_m.38571	149	K	PREDICTED: glutathione S-transferase F9-like [Jatropha curcas]	123.51	LIQESEEK(0.998)LGK(0.002)	3		0.858		0.785	1.243	1.114	1.221
cds.Camellia_sinensis.comp24206_c0_seq1_m.41922	4	K	PREDICTED: CASP-like protein 1 [Sesamum indicum]	69.379	ASK(1)EK(1)VAPPPEASEK	3			0.9			1.1	1.222
cds.CL504Contig1_m.33268	215	K	"PREDICTED: putative quinone-oxidoreductase homolog, chloroplastic [Populus euphratica]"	164.93	TPEGQALK(1)SPSGK	2	1.082	0.669	0.947	1.296	0.688	1.318	1.224	0.448
cds.Camellia_sinensis.comp12370_c1_seq1_m.15160	539	K	PREDICTED: patellin-3-like [Gossypium arboreum]	105.14	K(1)IVPADETVVSGSFK	3			0.87	1.394	0.736		1.224
cds.Camellia_sinensis.comp16443_c0_seq1_m.40438	177	K	transmembrane protein [Arabidopsis thaliana]	82.837	K(1)MGYIAVPAADTPPAVK	3	0.929	0.738	1.029	1.413	0.988	0.903	1.226	0.32168
cds.Camellia_sinensis.comp33668_c0_seq2_m.14633	529	K	PREDICTED: T-complex protein 1 subunit gamma [Nelumbo nucifera]	62.532	K(0.999)QAPGAQAPSK(0.001)PTIEQEGDADNEQMIPE	3		0.935	0.862		0.804	1.399	1.226	0.56808
cds.Camellia_sinensis.comp32098_c3_seq1_m.36836	95	K	PREDICTED: calmodulin-7 isoform X1 [Vitis vinifera]	125.67	VFDK(1)DQNGFISAAELR	3	0.882	0.901	0.911	0.894	1.084	1.328	1.227	0.24658
cds.Camellia_sinensis.comp14441_c0_seq1_m.10332	247	K	cationic amino acid transporter 3 family protein [Populus trichocarpa]	56.29	YSTSNDNIEEEK(0.016)PK(0.984)DHIGSSTQSTR	4	0.819		0.976	1.3		0.905	1.228	0.43652
cds.Camellia_sinensis.comp29538_c0_seq1_m.25104	174	K	PREDICTED: cysteine synthase [Vitis vinifera]	69.084	GTGGK(1)VDAFVSGIGTGGTITGAGR	3		1.154	0.702			1.143	1.232
cds.Camellia_sinensis.comp27117_c0_seq1_m.17061	140	K	PREDICTED: monodehydroascorbate reductase isoform X1 [Vitis vinifera]	96.208	LTDFGVQGADAK(1)NIYYLR	3		0.883	0.871	0.866	0.503	1.876	1.233	0.66772
cds.Camellia_sinensis.comp32116_c0_seq3_m.15155	114	K	PREDICTED: probable protein phosphatase 2C 60 isoform X1 [Nelumbo nucifera]	172.56	ILK(1)AGGFIHAGR	2	0.724	0.994	0.969	1.097	1.112	1.104	1.233	0.136663
cds.Camellia_sinensis.comp43546_c0_seq1_m.36228	116	K	PREDICTED: BTB/POZ and MATH domain-containing protein 3-like isoform X1 [Vigna radiata var. radiata]	87.806	YYTLSAGK(1)VR	3	0.701	0.926	1.059	1.122	0.972	1.221	1.234	0.174363
cds.Camellia_sinensis.comp32027_c0_seq5_m.15245	209	K	PREDICTED: transmembrane protein DDB_G0292058-like [Lupinus angustifolius]	82.202	VYTK(1)QHLVFEGDK	3	0.942	0.881	0.918	0.989	1.269		1.236	0.36932
cds.Camellia_sinensis.comp27812_c0_seq1_m.19185	265	K	PREDICTED: inorganic phosphate transporter 1-4-like [Sesamum indicum]	195.94	VLQVELEAEQEK(1)VEK	3	0.659	0.913	1.108	1.384	0.868	1.067	1.238	0.34404
cds.Camellia_sinensis.comp20709_c0_seq1_m.51241	30	K	DNA-binding family protein [Populus trichocarpa]	138.59	KVVIADVSTAEPPPAAEAPPHVK(1)DVVQEK	4	1.135	0.542	1.001	1.596	0.676	1.051	1.241	0.54066
cds.Camellia_sinensis.comp25223_c0_seq1_m.19626	457	K	PREDICTED: patatin-like protein 2 [Vitis vinifera]	149.6	LIHDHDSETGLLK(1)NTR	3	0.876	1.073	0.724	0.601	1.265	1.46	1.244	0.47878
cds.Camellia_sinensis.comp29118_c0_seq2_m.37046	181	K	PREDICTED: caffeoylshikimate esterase-like isoform X2 [Nicotiana tomentosiformis]	104.17	TK(1)ENPEFGSLPR	3	0.659	0.84	1.166	0.456	1.275	1.603	1.251	0.5811
cds.Camellia_sinensis.comp34114_c0_seq8_m.24244	202	K	PREDICTED: putative polyol transporter 2 [Ziziphus jujuba]	228.98	TSDSK(1)AEAQLR	2	0.729	0.99	0.947	1.178	0.943	1.213	1.251	0.130022
cds.Camellia_sinensis.comp31715_c0_seq1_m.21131	200	K	PREDICTED: 2-methylbutanal oxime monooxygenase [Theobroma cacao]	95.477	SYEGK(1)QFESGK	3	0.895	1.037	0.727	1.352	0.966	1.023	1.256	0.2042
cds.Camellia_sinensis.comp29538_c0_seq1_m.25104	169	K	PREDICTED: cysteine synthase [Vitis vinifera]	122.16	IHYETTGPEIWK(0.999)GTGGK(0.001)	3	0.685	1.045	0.992		0.874	1.405	1.256	0.41366
cds.Camellia_sinensis.comp34981_c0_seq1_m.15901	366	K	PREDICTED: fructose-bisphosphate aldolase cytoplasmic isozyme [Sesamum indicum]	204.67	LSEGAAESLHVK(1)DYK	2	0.92	0.603	1.133	1.355	1.021	0.968	1.259	0.30676
cds.CL1793Contig1_m.29167	115	K	PREDICTED: TVP38/TMEM64 family membrane protein slr0305-like [Daucus carota subsp. sativus]	98.629	LK(1)DYPQFR	3	0.854	0.865	0.998		0.944	1.339	1.26	0.23434
cds.Camellia_sinensis.comp29613_c0_seq2_m.38428	244	K	"PREDICTED: glyceraldehyde-3-phosphate dehydrogenase, cytosolic [Vitis vinifera]"	126.07	AASFNIIPSSTGAAK(0.153)AVGK(0.847)	2	0.767		1.071		1.162		1.264
cds.Camellia_sinensis.comp34950_c0_seq1_m.37352	125	K	PREDICTED: glutathione S-transferase-like [Sesamum indicum]	134.08	SMFGMK(1)TDDAVVEENEAK	3	0.791	0.842	1.015	1.065	1.054	1.233	1.266	0.058063
cds.Camellia_sinensis.comp18855_c0_seq1_m.21765	173	K	isocitrate dehydrogenase family protein [Populus trichocarpa]	125.23	LVFVPEGK(1)DEK	3		0.818	0.907	1.374	0.803	1.098	1.266	0.36542
cds.Camellia_sinensis.comp27164_c0_seq1_m.29784	89	K	PREDICTED: hypersensitive-induced response protein 2 [Solanum tuberosum]	145.81	ASDAFYK(0.998)LSNTK(0.002)	2	0.747	0.906	0.993	1.059	1.172	1.122	1.267	0.040758
cds.Camellia_sinensis.comp31454_c0_seq28_m.37341	87	K	PREDICTED: E3 ubiquitin-protein ligase RGLG2-like isoform X2 [Sesamum indicum]	202.79	VPLPPPVYGAPSFSNSK(1)PSR	3	0.799	0.883	0.965	1.103	0.916	1.335	1.267	0.144818
cds.Camellia_sinensis.comp31022_c0_seq2_m.27008	296	K	peroxisomal (S)-2-hydroxy-acid oxidase GLO1 isoform X1 [Cajanus cajan]	178.52	GTDVFK(1)ALALGASGIFIGR	3	0.545	0.973	1.12	1.043	1.242	1.077	1.274	0.25788
cds.Camellia_sinensis.comp26887_c0_seq1_m.34748	108	K	PREDICTED: neurofilament heavy polypeptide [Vitis vinifera]	67.227	NVETEENK(0.203)EK(0.797)EGMTEELDKPK	4	0.867	0.964			1.169		1.277
cds.Camellia_sinensis.comp30362_c0_seq1_m.16010	275	K	PREDICTED: probable inositol transporter 2 [Nelumbo nucifera]	237.48	ESVEAEIQEK(1)GSSEK	3	0.863	0.795	0.975	1.301	1.164	0.902	1.279	0.129139
cds.Camellia_sinensis.comp33158_c0_seq1_m.20871	130	K	PREDICTED: selenium-binding protein 2 [Pyrus x bretschneideri]	205.59	IYAIDTQK(1)NPR	2	0.872	0.914	0.84	1.186	1.043	1.145	1.285	0.0063562
cds.Camellia_sinensis.comp34299_c3_seq1_m.27800	236	K	PREDICTED: mitochondrial outer membrane protein porin of 34 kDa [Nicotiana attenuata]	168.47	VNNTGK(1)ASALIQHEWRPK	4	0.766	0.813	1.045	0.963	1.477	0.937	1.287	0.2692
cds.Camellia_sinensis.comp32027_c0_seq4_m.14972	210	K	"transmembrane protein, putative [Medicago truncatula]"	87.429	VYTK(1)QHQPAHGQGVEGVK	3	0.65	0.98	0.988	1.208	1.325	0.848	1.291	0.2341
cds.Camellia_sinensis.comp26631_c0_seq1_m.33058	297	K	PREDICTED: non-functional NADPH-dependent codeinone reductase 2-like [Daucus carota subsp. sativus]	118.03	K(1)IGEIPQSR	3	0.889	1.006	0.721	1.086	1.077	1.221	1.294	0.054262
cds.Camellia_sinensis.comp26768_c0_seq1_m.36038	49	K	PREDICTED: carbonic anhydrase 2 isoform X1 [Ricinus communis]	144.18	LLSEK(1)GDLEPVAAAK	2	0.894	0.906	0.812	1.17	0.999	1.218	1.297	0.023758
cds.Camellia_sinensis.comp36875_c0_seq1_m.47520	11	K	PLAC8 family protein [Medicago truncatula]	223.58	SMASQEHLDK(1)MQLR	2	1.032	0.777	0.802	1.367	1.263	0.759	1.298	0.27362
cds.Camellia_sinensis.comp26768_c0_seq1_m.36038	105	K	PREDICTED: carbonic anhydrase 2 isoform X1 [Ricinus communis]	169.94	NSALYGELAK(1)GQSPK	2	0.809	0.765	1.105	1.431		0.889	1.299	0.35472
cds.Camellia_sinensis.comp33740_c0_seq1_m.40906	214	K	"PREDICTED: putative quinone-oxidoreductase homolog, chloroplastic [Prunus mume]"	137.89	TVIDSK(1)YPVSK	2	0.833	0.705	1.071	1.534	0.952	0.906	1.3	0.31762
cds.Camellia_sinensis.comp16116_c0_seq1_m.38134	163	K	PREDICTED: remorin [Daucus carota subsp. sativus]	110.92	GSSQAK(1)ADAWEK	2	0.894	0.754	0.961	1.324	1.193	0.875	1.3	0.149616
cds.Camellia_sinensis.comp23173_c0_seq1_m.24596	202	K	PREDICTED: TOM1-like protein 2 isoform X2 [Populus euphratica]	118.87	MIDDPK(1)TDLANR	3	1.031	1.004	0.572	1.351	1.069	0.973	1.301	0.23388
cds.Camellia_sinensis.comp27528_c0_seq1_m.41225	11	K	Eukaryotic translation initiation factor 5A-4 [Morus notabilis]	155.1	SDEEHHFESK(1)ADAGASK(1)TYPQQAGTIR	4	0.976	0.704	0.925	0.736	1.049	1.609	1.303	0.38302
cds.Camellia_sinensis.comp34743_c1_seq4_m.16761	319	K	PREDICTED: chaperone protein dnaJ 13 [Vitis vinifera]	99.815	K(1)ISQFSTVR	3	0.845	1.215	0.615		0.86	1.465	1.304	0.45822
cds.Camellia_sinensis.comp33546_c0_seq3_m.1849	167	K	cytochrome c oxidase subunit 2 (mitochondrion) [Beta macrocarpa]	109.44	VVVPAK(1)THLR	3	0.762	1.069	0.773	1.091	1.052	1.252	1.304	0.088638
cds.Camellia_sinensis.comp29403_c0_seq1_m.1875	125	K	glycine-rich family protein [Populus trichocarpa]	68.088	LSK(1)EPYVEDPDDEAEGR	3			0.867		1.133		1.307
cds.Camellia_sinensis.comp30380_c0_seq1_m.8250	303	K	PREDICTED: CSC1-like protein ERD4 [Jatropha curcas]	105.17	LEAEQK(1)VTLR	3	0.901	0.915	0.785	0.949	1.135	1.316	1.307	0.079122
cds.Camellia_sinensis.comp14664_c0_seq1_m.4137	249	K	PREDICTED: histone H1 [Vitis vinifera]	125.36	LNSGVEEFGGPVVGK(1)R	3	0.701	0.87	1.029	1.329	1.074	0.997	1.308	0.125398
cds.Camellia_sinensis.comp31257_c1_seq2_m.37787	39	K	PREDICTED: malate dehydrogenase [Sesamum indicum]	141.65	NVAIYK(1)SQASALEK	3	0.692	0.781	1.126	1.394	1.015	0.992	1.309	0.2235
cds.Camellia_sinensis.comp17862_c0_seq1_m.51544	97	K	PREDICTED: plasma membrane-associated cation-binding protein 1-like isoform X1 [Nicotiana tomentosiformis]	131.62	EIVVEEGK(0.962)K(0.038)	2	0.922	0.777	0.97	1.045		1.286	1.31	0.099519
cds.Camellia_sinensis.comp48037_c0_seq1_m.51329	112	K	PREDICTED: probably inactive leucine-rich repeat receptor-like protein kinase At5g48380 [Juglans regia]	93.228	EFASEMATLGNVK(1)NR	3	0.902	0.581	1.114	1.16	1.11	1.133	1.31	0.22638
cds.Camellia_sinensis.comp27164_c0_seq1_m.29784	254	K	PREDICTED: hypersensitive-induced response protein 2 [Solanum tuberosum]	184.22	EIGASSK(1)SSAVFIPHGPGAVR	3	0.682	0.915	1.001	1.233	1.019	1.151	1.31	0.07796
cds.Camellia_sinensis.comp29398_c0_seq1_m.19933	130	K	PREDICTED: 26S protease regulatory subunit 6A homolog [Arachis ipaensis]	105.4	LK(1)PGDLVGVNK	3	0.806		0.88	0.841	1.848	0.625	1.31	0.62856
cds.Camellia_sinensis.comp30457_c0_seq1_m.29771	96	K	PREDICTED: syntaxin-71-like [Pyrus x bretschneideri]	116.71	VK(1)GLSTEEFAAR	3	0.745	0.783	1.066	1.232	1.226	0.95	1.314	0.119715
cds.Camellia_sinensis.comp24881_c0_seq1_m.50454	9	K	PREDICTED: aquaporin PIP1-3 [Theobroma cacao]	180.3	MEGKEEDVK(1)LGANK	3	0.748	0.73	1.111	1.121	1.083	1.207	1.317	0.10166
cds.Camellia_sinensis.comp22253_c0_seq1_m.45388	33	K	PREDICTED: major allergen Pru ar 1-like [Nelumbo nucifera]	63.998	ALMLDSHNLIPK(0.999)LLPQSIK(0.001)	4	0.889		0.789	1.035	1.279	1.008	1.32	0.106276
cds.Camellia_sinensis.comp37161_c0_seq1_m.54381	5	K	"PREDICTED: dynein light chain LC6, flagellar outer arm [Ziziphus jujuba]"	69.345	MLEGK(1)AVIGETDMR	3	0.67	1.003		1.288	0.973	1.066	1.326	0.21344
cds.Camellia_sinensis.comp12317_c0_seq1_m.25908	186	K	PREDICTED: probable fructokinase-4 [Vitis vinifera]	120.63	LPLWPSEK(1)EAR	3	0.634	0.919	1.025	0.585	0.532	2.304	1.327	0.66064
cds.Camellia_sinensis.comp23173_c0_seq1_m.24596	421	K	PREDICTED: TOM1-like protein 2 isoform X2 [Populus euphratica]	90.422	IETEMADSQK(1)QESPESNK	3	0.852	0.866	0.858	1.199	1.405	0.82	1.329	0.24082
cds.Camellia_sinensis.comp27164_c0_seq1_m.29784	126	K	PREDICTED: hypersensitive-induced response protein 2 [Solanum tuberosum]	161.25	NDIAK(1)AVEEELEK	3	0.979	0.761	0.832	1.065	0.85	1.513	1.333	0.23744
cds.Camellia_sinensis.comp32214_c0_seq1_m.34384	85	K	PREDICTED: 14-3-3-like protein GF14 kappa [Daucus carota subsp. sativus]	108.9	K(1)NEDHVVLVK	2	0.745		0.92	1.429	1.003	0.903	1.335	0.29068
cds.Camellia_sinensis.comp15115_c0_seq1_m.20262	294	K	PREDICTED: CBL-interacting serine/threonine-protein kinase 6 [Jatropha curcas]	143.98	SEEITSFEDSGK(0.993)GK(0.007)	2	0.927	0.579	1.062	0.885	1.337	1.209	1.336	0.21794
cds.Camellia_sinensis.comp32793_c0_seq1_m.16679	36	K	PREDICTED: rust resistance kinase Lr10-like isoform X2 [Vitis vinifera]	97.734	FLEDYK(0.991)ALK(0.009)PAR	3	0.802	0.766	0.998	0.862	1.514	1.059	1.339	0.23256
cds.Camellia_sinensis.comp31210_c0_seq1_m.18091	259	K	PREDICTED: elongation factor 1-gamma [Vitis vinifera]	85.672	AEDVEEEEAPK(0.78)PK(0.22)	3			0.854		1.146		1.342
cds.Camellia_sinensis.comp28632_c0_seq1_m.24756	141	K	PREDICTED: cytochrome P450 94A1 [Sesamum indicum]	75.739	TASYEFNTK(1)SLR	3	0.855		0.94		1.205		1.343
cds.Camellia_sinensis.comp20665_c0_seq1_m.20922	103	K	PREDICTED: enolase [Sesamum indicum]	96.756	DGGSDYLGK(0.996)GVSK(0.004)	3			0.795	0.656	1.108	1.442	1.344
cds.Camellia_sinensis.comp22882_c0_seq1_m.27684	69	K	PREDICTED: transmembrane protein 56-B [Ziziphus jujuba]	148.56	SYNALTK(1)LQR	2	0.725	0.964	0.87	1.658	0.945	0.838	1.345	0.33198
cds.Camellia_sinensis.comp18674_c0_seq1_m.44439	70	K	PREDICTED: histone H1 [Jatropha curcas]	156.83	EALLALNEK(1)SGSSPYAIAK	3	0.975	0.826	0.749	1.179	1.017	1.254	1.353	0.035796
cds.Camellia_sinensis.comp29470_c0_seq1_m.43811	74	K	PREDICTED: 17.3 kDa class I heat shock protein-like [Nelumbo nucifera]	236.28	K(1)EEVKVEVEEGR	2	0.594	0.971	0.982	1.094	1.118	1.24	1.355	0.089665
cds.Camellia_sinensis.comp34299_c1_seq2_m.31768	63	K	PREDICTED: signal peptide peptidase-like 4 [Vitis vinifera]	99.343	EAAIEQDK(1)LLK	3	0.808	0.772	0.959	1.148	1.342	0.97	1.363	0.065237
cds.Camellia_sinensis.comp34075_c0_seq1_m.10594	347	K	PREDICTED: AP-2 complex subunit alpha-1-like isoform X3 [Nicotiana tomentosiformis]	187.5	KAEDTEADTAEQSATK(1)LR	3	0.802	0.715	1.021	1.187	0.977	1.297	1.364	0.078263
cds.Camellia_sinensis.comp33298_c0_seq14_m.32209	8	K	PREDICTED: ubiquitin carboxyl-terminal hydrolase isozyme L3 [Jatropha curcas]	168.25	MDESPSAK(1)R	2	0.78	0.873	0.876	1.185	1.261	1.024	1.372	0.0149425
cds.Camellia_sinensis.comp28417_c0_seq1_m.22467	33	K	"glyceraldehyde-3-phosphate dehydrogenase, cytosolic [Pyrus x bretschneideri]"	145.28	AAIK(1)AASEGNMK	2	0.701	0.779	1.126	1.403	0.991		1.378	0.24558
cds.Camellia_sinensis.comp43546_c0_seq1_m.36228	256	K	PREDICTED: BTB/POZ and MATH domain-containing protein 3-like isoform X1 [Vigna radiata var. radiata]	103.83	VISQTPTK(1)SDNFEFK	3	0.955		0.727	1.352	0.966		1.378	0.29178
cds.Camellia_sinensis.comp23789_c0_seq1_m.35175	178	K	fiber protein Fb34 [Medicago truncatula]	101.65	DTGIGMGAYK(1)	2	0.701	0.843	0.975	0.85	1.325	1.306	1.382	0.139564
cds.Camellia_sinensis.comp27426_c0_seq1_m.30120	202	K	PREDICTED: ras-related protein RABA1f [Tarenaya hassleriana]	98.253	GQTINVGK(1)DDVSAVK	3	0.831		0.846		0.914	1.409	1.385	0.41638
cds.Camellia_sinensis.comp13400_c0_seq1_m.38479	59	K	3-demethylubiquinone-9 3-methyltransferase domain protein [Medicago truncatula]	149.59	K(1)AEQELPLVLSAELK	3	0.896	0.917	0.702	1.247	0.932	1.306	1.386	0.074415
cds.Camellia_sinensis.comp32801_c0_seq3_m.30883	233	K	PREDICTED: V-type proton ATPase subunit D [Theobroma cacao]	67.648	QFSEDQLAGK(1)VSLQR	3	0.645	1.027		1.003		1.325	1.392	0.3196
cds.Camellia_sinensis.comp28964_c0_seq1_m.33040	102	K	PREDICTED: TOM1-like protein 2 [Ipomoea nil]	193.3	KPAYAK(1)NEPVR	2	0.708	1.019	0.777	1.093	1.238	1.164	1.396	0.032841
cds.Camellia_sinensis.comp33777_c0_seq2_m.11553	57	K	PREDICTED: NADP-dependent malic enzyme [Jatropha curcas]	127.68	GLAFTEK(1)ER	3	0.762		0.852	0.912	1.219	1.254	1.398	0.112177
cds.Camellia_sinensis.comp21259_c0_seq1_m.28319	87	K	PREDICTED: protein NRT1/ PTR FAMILY 5.2 [Vitis vinifera]	121.44	VPIPSDPK(1)DLYELDLEEYTK	3		0.548	1.12	1.407	0.925		1.398	0.46836
cds.Camellia_sinensis.comp30128_c0_seq1_m.15344	64	K	PREDICTED: cationic amino acid transporter 1-like [Daucus carota subsp. sativus]	172.17	SLDSAELEVK(1)AR	2	0.817	0.809	0.866	1.143	1.306	1.06	1.408	0.010378
cds.Camellia_sinensis.comp34190_c0_seq1_m.8571	9	K	PREDICTED: nuclear pore complex protein NUP93A [Vitis vinifera]	88.768	ISTLPK(1)TNLGDSSTR	3	1.001	0.704	0.786	1.143	1.137	1.228	1.408	0.022098
cds.Camellia_sinensis.comp29152_c0_seq1_m.21822	189	K	tetratricopeptide repeat-containing protein isoform 2 [Solanum lycopersicum]	87.713	NLAETFK(1)SQGNR	3	0.622	0.982		0.977	1.03	1.39	1.412	0.22136
cds.Camellia_sinensis.comp32624_c0_seq18_m.48943	177	K	"PREDICTED: organellar oligopeptidase A, chloroplastic/mitochondrial [Vitis vinifera]"	140.63	FEENILDATK(0.977)K(0.023)	2		0.784			1.28	0.936	1.413
cds.Camellia_sinensis.comp33740_c0_seq4_m.44344	181	K	"PREDICTED: putative quinone-oxidoreductase homolog, chloroplastic [Vitis vinifera]"	155.2	SLGADEVLDYK(1)TPDGAALR	2	0.666	1.132	0.683	1.16	0.935	1.425	1.419	0.171499
cds.Camellia_sinensis.comp33918_c0_seq3_m.50730	72	K	PREDICTED: proteasome subunit alpha type-4 [Ipomoea nil]	87.824	K(0.817)VTSK(0.183)LLQTSTSTEK	3	0.826			1.174			1.421
cds.Camellia_sinensis.comp19060_c0_seq1_m.4720	628	K	PREDICTED: phosphoenolpyruvate carboxylase 2-like isoform X3 [Ziziphus jujuba]	222.18	EYGVK(1)LTMFHGR	3	0.729	0.805	0.941	1.527	1.324	0.674	1.424	0.25652
cds.Camellia_sinensis.comp27664_c0_seq1_m.40058	130	K	PREDICTED: SKP1-like protein 1A isoform X1 [Nicotiana tomentosiformis]	69.331	K(1)TFNIK(1)NDFTPDEEEEVRR	4	0.824			1.176			1.427
cds.Camellia_sinensis.comp33262_c0_seq1_m.1290	284	K	PREDICTED: ABC transporter C family member 10-like [Nicotiana attenuata]	68.044	QK(1)QIDPSSQPSIWR	3		0.777		0.678	1.545		1.431
cds.Camellia_sinensis.comp21019_c0_seq1_m.29951	192	K	PREDICTED: bromodomain-containing protein 4-like [Ziziphus jujuba]	83.167	VKDEEGFPSFALVNK(1)ATGQAIK	4	1.032	0.941	0.73			1.296	1.438
cds.Camellia_sinensis.comp29943_c0_seq5_m.37948	270	K	PREDICTED: protein vip1-like [Fragaria vesca subsp. vesca]	134.4	AANVASDLGSHDVK(0.837)K(0.163)	3	0.694	1	1.007	1.299			1.443
cds.CL2003Contig1_m.12351	169	K	"PREDICTED: glycine--tRNA ligase, mitochondrial 1-like [Nicotiana attenuata]"	111.83	ASGHVDK(1)FTDLMVK	3	0.696	0.868	0.891	1.39	1.215	0.94	1.444	0.065996
cds.Camellia_sinensis.comp34051_c0_seq7_m.7062	602	K	PREDICTED: receptor protein kinase TMK1 [Vitis vinifera]	166.34	SEIAVLTK(1)VR	2	0.88	0.775	0.784	1.402	0.983	1.177	1.46	0.040762
cds.Camellia_sinensis.comp20064_c0_seq1_m.24530	136	K	PREDICTED: probable protein phosphatase 2C 9 [Sesamum indicum]	113.38	K(1)LWVANVGDSR	2	0.775	0.874	0.783	1.208	1.081	1.278	1.467	0.0045407
cds.Camellia_sinensis.comp29787_c0_seq2_m.12219	499	K	PREDICTED: probable polyol transporter 6 [Eucalyptus grandis]	85.17	STTSPSDGAGNGIEIQAGK(1)GPNIHVSQK	4	0.74			1.696	0.801	0.762	1.468
cds.Camellia_sinensis.comp29579_c2_seq1_m.24655	391	K	PREDICTED: ferric reduction oxidase 2-like [Nicotiana tabacum]	107.09	QVQDMEGGK(1)LTR	3	0.813	0.994	0.716		1.095	1.381	1.472	0.076904
cds.Camellia_sinensis.comp28916_c0_seq2_m.34041	70	K	PREDICTED: BTB/POZ domain-containing protein At1g21780 [Ricinus communis]	106.88	ASK(1)EQPPIAR	3	0.725	0.829		1.123	0.909	1.414	1.478	0.149597
cds.Camellia_sinensis.comp11800_c0_seq1_m.29878	247	K	PREDICTED: glutathione S-transferase L3 [Vitis vinifera]	116.87	PK(1)LAAWIEELNKNEAYK	4	1.362	0.794	0.523	1.321			1.479
cds.Camellia_sinensis.comp34240_c0_seq7_m.27449	352	K	"PREDICTED: ATPase 5, plasma membrane-type-like [Pyrus x bretschneideri]"	78.505	LK(1)GLDIDNIQQHYTV	3	0.635	0.91	0.871	1.142	0.958	1.483	1.483	0.091816
cds.Camellia_sinensis.comp25223_c0_seq1_m.19626	245	K	PREDICTED: patatin-like protein 2 [Vitis vinifera]	138.81	NLEEEATEVLGK(1)ETR	3	0.882	0.881	0.653	0.989	1.021	1.574	1.483	0.1298
cds.Camellia_sinensis.comp30436_c0_seq17_m.33209	3	K	PREDICTED: probable aquaporin PIP2-8 [Tarenaya hassleriana]	141.73	SK(1)EVSEEGQTQHGK	3	1.012	0.686	0.813	1.155		1.333	1.486	0.061398
cds.Camellia_sinensis.comp23603_c1_seq1_m.31837	84	K	PREDICTED: secretory carrier-associated membrane protein 2-like [Nicotiana tabacum]	163.66	ELQAK(1)ESELR	3	0.545	0.795	1.072	1.661	1.09	0.837	1.488	0.24418
cds.Camellia_sinensis.comp30523_c0_seq1_m.30366	196	K	PREDICTED: GDT1-like protein 4 [Ipomoea nil]	80.737	LEAGQGK(1)TMVR	3	0.637	0.879	0.992		1.023	1.469	1.49	0.151577
cds.Camellia_sinensis.comp29470_c0_seq1_m.43811	78	K	PREDICTED: 17.3 kDa class I heat shock protein-like [Nelumbo nucifera]	101.72	K(0.059)EEVK(0.941)VEVEEGR	4	0.678	0.972	0.842	1.533	0.976		1.51	0.168864
cds.Camellia_sinensis.comp32467_c0_seq1_m.27579	370	K	PREDICTED: 2-methylene-furan-3-one reductase [Theobroma cacao]	85.473	LNPALESGK(0.992)VK(0.008)PVVDSK	4		0.845	0.744		1.502	0.908	1.517	0.30616
cds.Camellia_sinensis.comp32262_c0_seq1_m.19868	328	K	PREDICTED: actin-7 [Prunus mume]	117.95	EITALAPSSMK(0.966)IK(0.034)	3	0.724		0.8	1.44	0.963	1.073	1.521	0.125796
cds.Camellia_sinensis.comp30843_c0_seq2_m.33537	135	K	PREDICTED: COP9 signalosome complex subunit 1 [Nicotiana attenuata]	78.098	TNLIK(1)ESIR	3	0.878	0.902	0.598	1.029	0.878	1.715	1.523	0.20662
cds.Camellia_sinensis.comp34297_c0_seq1_m.1942	1290	K	PREDICTED: Niemann-Pick C1 protein [Vitis vinifera]	62.69	SLVMEK(1)QDEQTPVPSHP	3	0.791				1.209		1.528
cds.Camellia_sinensis.comp20709_c0_seq1_m.51241	94	K	DNA-binding family protein [Populus trichocarpa]	119.25	LSFIK(1)AWEDSEK	2	0.695		0.815	1.474	0.707	1.309	1.541	0.27206
cds.Camellia_sinensis.comp28366_c0_seq1_m.6550	6	K		64.121	MHSLVK(1)TPFHEQKR	4	1.05		0.454	1.207	1.017	1.272	1.55	0.18762
cds.Camellia_sinensis.comp16110_c0_seq1_m.43593	157	K	PREDICTED: glycosyltransferase-like protein gnt13 [Nicotiana tomentosiformis]	69.525	PYSGGDEDEDGK(1)SGSGGGYGEYFK	3			0.784	1.216			1.551
cds.Camellia_sinensis.comp27285_c0_seq3_m.45741	12	K	PREDICTED: probable mannitol dehydrogenase [Ricinus communis]	107.45	HPVK(1)AFGWAAR	3	0.88		0.62	0.78	1.042	1.677	1.555	0.32802
cds.Camellia_sinensis.comp26111_c0_seq1_m.26282	168	K	PREDICTED: helicase and polymerase-containing protein TEBICHI isoform X3 [Vitis vinifera]	89.369	IVMIMGK(0.994)K(0.006)	2	0.636		0.918	1.328		1.118	1.574	0.126542
cds.Camellia_sinensis.comp25694_c0_seq1_m.29312	116	K	PREDICTED: probable vacuolar amino acid transporter YPQ3 isoform X2 [Populus euphratica]	97.291	K(1)IDSIEAYYVDPVDVK	3	0.828		0.843			1.329	1.591
cds.Camellia_sinensis.comp35106_c0_seq1_m.6667	14	K	PREDICTED: inositol-3-phosphate synthase [Nicotiana tomentosiformis]	66.437	VESPNVK(1)YTESEIHSVYNYETTELVHENK	5	0.713			0.592		1.696	1.604
cds.Camellia_sinensis.comp34386_c0_seq1_m.3887	853	K	PREDICTED: 26S proteasome non-ATPase regulatory subunit 1 homolog A [Vitis vinifera]	147.6	SSGDKDGDSMQVDSLTEK(0.967)K(0.033)	3	0.812		0.609	1.315	0.97	1.294	1.679	0.059364
cds.Camellia_sinensis.comp28022_c0_seq1_m.46866	59	K	PREDICTED: remorin [Cucumis melo]	74.237	LSLIK(1)AWEDSEK	3			0.687		1.019	1.294	1.683
cds.Camellia_sinensis.comp32612_c0_seq1_m.44258	14	K	PREDICTED: small ubiquitin-related modifier 1 [Eucalyptus grandis]	116.39	SATGGGGGQEEDK(1)K(1)PTDQSGHINLK	4	0.984	0.743	0.502	0.76	2.404	0.607	1.692	0.4341
cds.Camellia_sinensis.comp20709_c0_seq1_m.51241	49	K	DNA-binding family protein [Populus trichocarpa]	222.88	AVIPHPPPPVEEK(1)VDEHK	3	0.652		0.706	0.951	1.021	1.669	1.787	0.168361
cds.Camellia_sinensis.comp30590_c0_seq2_m.27446	111	K	PREDICTED: E3 ubiquitin-protein ligase RGLG1-like [Juglans regia]	135.02	SNEWTGK(1)QSFNR	2		0.981	0.581	1.438			1.841
cds.Camellia_sinensis.comp33810_c0_seq4_m.9082	78	K	PREDICTED: peptide-N(4)-(N-acetyl-beta-glucosaminyl)asparagine amidase [Ipomoea nil]	145.17	LLSVNDEEGK(1)SVDQNAELVK	3	0.608			1.349	1.271	0.772	1.86
cds.Camellia_sinensis.comp34645_c2_seq13_m.18737	149	K	PREDICTED: TBC1 domain family member 17 isoform X3 [Vitis vinifera]	79.471	VTEQIPVTK(1)DPLEYDK	3			0.546	0.972	0.823	1.659	2.109
cds.Camellia_sinensis.comp32116_c0_seq3_m.15155	91	K	PREDICTED: probable protein phosphatase 2C 60 isoform X1 [Nelumbo nucifera]	133.99	K(1)GQAYNLSR	3		0.963	0.237	0.999	1.985	0.816	2.111	0.30574
cds.Camellia_sinensis.comp31826_c0_seq4_m.33774	304	K	PREDICTED: nicotinate phosphoribosyltransferase-like [Populus euphratica]	107.93	LNPTPYK(1)VSVSAK	3	0.582	0.662	0.633	1.669	1.054	1.4	2.197	0.052977
cds.Camellia_sinensis.comp25931_c0_seq1_m.22736	13	K	PREDICTED: sugar transport protein 14-like [Ipomoea nil]	116.74	AGAVIGDAGAGK(1)R	3	0.626	0.599	0.668	1.846		1.262	2.463	0.195495
cds.Camellia_sinensis.comp29787_c0_seq2_m.12219	508	K	PREDICTED: probable polyol transporter 6 [Eucalyptus grandis]	112.85	GPNIHVSQK(1)A	2	1.094	0.032		1.875			3.33
cds.Camellia_sinensis.comp29579_c2_seq1_m.24655	273	K	PREDICTED: ferric reduction oxidase 2-like [Nicotiana tabacum]	120.6	EK(1)QPISENEQKPLR	3			0.21	1.645	1.142	1.003	6.016
cds.Camellia_sinensis.comp32085_c0_seq1_m.16219	176	K	PREDICTED: sulfoquinovosyl transferase SQD2-like [Nicotiana tabacum]	82.765	SFPFPWYQK(1)VPLSLALSPR	3				1
cds.Camellia_sinensis.comp26184_c0_seq1_m.32281	139	K	PREDICTED: guanine nucleotide-binding protein subunit beta-like protein [Erythranthe guttata]	107.88	LWNTLGECK(1)YTIQDGDAHSDWVSCVR	4						1
cds.Camellia_sinensis.comp26184_c0_seq1_m.32281	184	K	PREDICTED: guanine nucleotide-binding protein subunit beta-like protein [Erythranthe guttata]	116.52	IWNLTNCK(1)IR	3	1
cds.Camellia_sinensis.comp32255_c0_seq3_m.816	1093	K	PREDICTED: DNA-directed RNA polymerase II subunit 1 [Eucalyptus grandis]	72.99	IMNDEAPK(1)GELQDESAEDDVFLK	3	0.742	1.258
cds.Camellia_sinensis.comp28692_c0_seq1_m.16119	207	K	PREDICTED: 2-hydroxyacyl-CoA lyase [Ipomoea nil]	148.85	QQEVIEK(1)FDNSEIEK	3
cds.Camellia_sinensis.comp20709_c0_seq1_m.51241	8	K	DNA-binding family protein [Populus trichocarpa]	49.497	K(1)VVIADVSTAEPPPAAEAPPHVK	4				0.933	0.905	1.162
cds.Camellia_sinensis.comp24910_c0_seq1_m.13295	96	K	PREDICTED: probable chalcone--flavonone isomerase 3 [Prunus mume]	71.545	EIK(1)GSQYGVQLESAVR	3	1.346	0.654
cds.Camellia_sinensis.comp31222_c4_seq1_m.33714	251	K	14-3-3 protein [Vitis vinifera]	110.4	DNLTLWTSDMQDDGADEIK(0.986)EAPK(0.014)	3
cds.Camellia_sinensis.comp33518_c0_seq4_m.18496	377	K	"PREDICTED: ribulose bisphosphate carboxylase/oxygenase activase, chloroplastic isoform X2 [Vitis vinifera]"	74.966	LVNSK(1)EGPPTFEQPK	3	0.906	1.185	0.909
cds.Camellia_sinensis.comp37354_c0_seq1_m.22487	273	K	PREDICTED: E3 ubiquitin-protein ligase RHF2A [Vitis vinifera]	74.89	AGPSEFQSFSESLK(1)SR	3
cds.Camellia_sinensis.comp33751_c1_seq3_m.1895	24	K	PREDICTED: GEM-like protein 5 [Vitis vinifera]	63.138	TGKPEEPQTNPPPPPPSSSYPTK(0.776)SK(0.224)	3		1
cds.Camellia_sinensis.comp9385_c0_seq1_m.59123	39	K	PREDICTED: phenylalanine ammonia-lyase 4 [Tarenaya hassleriana]	73.219	LHDIDPLQK(0.019)PK(0.981)QDR	4	0.954	0.789	1.257
cds.Camellia_sinensis.comp31581_c0_seq2_m.13831	581	K	Dynamin-related protein 1E [Morus notabilis]	65.022	EAK(1)QLAQLLDEDPALMER	3	1
cds.Camellia_sinensis.comp32703_c0_seq4_m.34716	189	K	PREDICTED: serine/threonine-protein kinase CDL1-like [Sesamum indicum]	103.14	GLEYLHDK(1)ANPPVIYR	3		0.948	1.052
cds.Camellia_sinensis.comp24868_c0_seq1_m.30310	308	K	"PREDICTED: putative methylesterase 14, chloroplastic [Populus euphratica]"	84.249	FFIQTLDDHALSPDVQEK(1)LVR	4				1.01	0.99
cds.Camellia_sinensis.comp12164_c0_seq1_m.26995	66	K	PREDICTED: leucoanthocyanidin reductase [Theobroma cacao]	113.65	VIHGVVK(1)DQAFMEK	3	0.926	1.142	0.932
cds.Camellia_sinensis.comp33690_c0_seq1_m.25763	168	K	PREDICTED: 40S ribosomal protein S4-like [Ziziphus jujuba]	70.889	LDLETNK(0.999)ITDFIK(0.001)	3
cds.Camellia_sinensis.comp33325_c0_seq1_m.21011	392	K	PREDICTED: phospholipase A(1) LCAT3 isoform X2 [Theobroma cacao]	90.912	YSFVDGDETVPAESAK(1)ADGFAATER	3		1
cds.Camellia_sinensis.comp20553_c0_seq1_m.40282	18	K	PREDICTED: probable glutathione peroxidase 5 [Vitis vinifera]	105.03	SIHDFSVK(0.988)DSK(0.012)	2				1
cds.Camellia_sinensis.comp33450_c0_seq1_m.11201	210	K	PREDICTED: ankyrin repeat and zinc finger domain-containing protein 1 isoform X1 [Populus euphratica]	117.53	CLREK(1)EVIEK	2						1
cds.Camellia_sinensis.comp24818_c0_seq1_m.28200	328	K	PREDICTED: phenylalanine ammonia-lyase 1 [Daucus carota subsp. sativus]	118.5	AFEEELMALLPK(1)EVESAR	3
cds.Camellia_sinensis.comp33785_c0_seq2_m.24838	342	K	PREDICTED: caffeine synthase 1 [Theobroma cacao]	66.826	LYDK(1)FTHIVVSDLEAK	3	1
cds.Camellia_sinensis.comp32158_c1_seq1_m.14727	121	K	PREDICTED: patellin-3 [Populus euphratica]	86.376	VEEIPAK(0.009)PTSDTAPK(0.991)PPDTETHISEESGIVK	4						1
cds.Camellia_sinensis.comp32158_c1_seq1_m.14727	113	K	PREDICTED: patellin-3 [Populus euphratica]	43.369	VEEIPAK(0.935)PTSDTAPK(0.065)PPDTETHISEESGIVK	4				1
cds.CL1507Contig1_m.34653	15	K	PREDICTED: elongation factor 1-delta-like [Daucus carota subsp. sativus]	166.03	AVSFSGVNSQSGLK(0.971)K(0.029)	2
cds.Camellia_sinensis.comp31378_c0_seq1_m.15382	255	K	PREDICTED: LIMR family protein At5g01460 [Citrus sinensis]	86.911	SQYIK(1)EATELGK	3
cds.Camellia_sinensis.comp34443_c0_seq1_m.11218	26	K	PREDICTED: V-type proton ATPase catalytic subunit A [Nelumbo nucifera]	61.16	K(1)VSGPVVVADGMAGAAMYELVR	3
cds.Camellia_sinensis.comp33659_c0_seq2_m.20927	128	K	glutamine synthetase cytosolic isozyme 1 [Gossypium hirsutum]	153.27	FNAAK(1)IFSHPDVVAEEPWYGIEQEYTLLQK	4		1.178	0.822
cds.Camellia_sinensis.comp33659_c0_seq2_m.20927	64	K	glutamine synthetase cytosolic isozyme 1 [Gossypium hirsutum]	84.169	TLSGPVSDPK(0.821)K(0.145)LPK(0.034)	3					1
cds.Camellia_sinensis.comp33659_c0_seq2_m.20927	65	K	glutamine synthetase cytosolic isozyme 1 [Gossypium hirsutum]	84.169	K(0.796)LPK(0.204)WNYDGSSTGQAPGEDSEVIIYPQAIFK	4				1
cds.Camellia_sinensis.comp28909_c0_seq2_m.30785	85	K	plant/T19L5-60 protein [Medicago truncatula]	77.221	LSHGGEVK(1)ADGNCLFTASQK	3
cds.Camellia_sinensis.comp33304_c0_seq1_m.11300	9	K	PREDICTED: synaptotagmin-2 [Ricinus communis]	61.495	MGLNVVPLK(0.999)QLTPEELK(0.001)	3					1
cds.CL1381Contig1_m.30652	161	K	RING finger protein B [Morus notabilis]	58.107	LQAALGEQTEITK(1)FSQQEYER	3				1.222	0.778
cds.Camellia_sinensis.comp32716_c0_seq2_m.17812	285	K	"PREDICTED: phosphoglucomutase, cytoplasmic [Daucus carota subsp. sativus]"	71.696	MGLGK(1)SSSQGEPPEFGAAADGDADR	3	1
cds.Camellia_sinensis.comp34981_c0_seq1_m.15901	323	K	PREDICTED: fructose-bisphosphate aldolase cytoplasmic isozyme [Sesamum indicum]	64.035	ALQASTLK(0.167)AWLGK(0.833)PENVQNAQAAFLTR	4				1
cds.Camellia_sinensis.comp31987_c0_seq1_m.26508	184	K	"PREDICTED: chlorophyllase-2, chloroplastic [Vitis vinifera]"	73.953	FSALIGIDPVDGMDK(0.902)GK(0.098)	3	0.659		1.341
cds.Camellia_sinensis.comp32865_c0_seq1_m.13403	34	K	PREDICTED: probable aspartyl aminopeptidase [Juglans regia]	128.47	LEQSQGSSVAADLVSFLNASPTAFHAVDEVK(0.778)K(0.222)	4				1
cds.Camellia_sinensis.comp25270_c0_seq1_m.513	2067	K	PREDICTED: dnaJ homolog subfamily C GRV2 isoform X2 [Prunus mume]	86.918	LQFGLTSLQNLLTSDPK(1)LASVFSTK	3		1.28	0.72
cds.Camellia_sinensis.comp27350_c0_seq2_m.26012	181	K	PREDICTED: chalcone synthase 1 [Juglans regia]	79.586	SK(1)ITHLVFCTTSGVDMPGADYQLTK	3	1
cds.Camellia_sinensis.comp33831_c0_seq4_m.8751	185	K	myb family transcription factor family protein [Populus trichocarpa]	71.888	LK(1)GEICLDNLSVR	3
cds.Camellia_sinensis.comp29682_c0_seq1_m.10171	326	K	PREDICTED: transmembrane 9 superfamily member 11 [Vitis vinifera]	106.75	YEELDK(1)EAQAQMNEELSGWK	3					0.65	1.35
cds.Camellia_sinensis.comp20693_c0_seq1_m.16158	482	K	"PREDICTED: 2,3-bisphosphoglycerate-independent phosphoglycerate mutase [Sesamum indicum]"	113.18	K(1)GEPQLDK	2
cds.Camellia_sinensis.comp24992_c0_seq1_m.29544	21	K	PREDICTED: probable aquaporin PIP-type 7a [Gossypium raimondii]	90.906	LGANK(1)FPER	3		1
cds.Camellia_sinensis.comp20894_c0_seq2_m.33751	50	K	Putative syntaxin-131 [Morus notabilis]	73.951	QIQDVEK(1)QVDK	3
cds.Camellia_sinensis.comp34869_c0_seq1_m.249	3487	K	PREDICTED: E3 ubiquitin-protein ligase UPL1 isoform X2 [Vitis vinifera]	84.892	LQVHK(1)AYGAPER	3	0.939	1.061
cds.Camellia_sinensis.comp26557_c0_seq1_m.48630	123	K	PREDICTED: phenylalanine ammonia-lyase [Nelumbo nucifera]	109.1	TK(1)EGGALQK(1)ELIR	4	1.081	0.908	1.011
cds.Camellia_sinensis.comp26557_c0_seq1_m.48630	116	K	PREDICTED: phenylalanine ammonia-lyase [Nelumbo nucifera]	109.1	TK(1)EGGALQK(1)ELIR	4	1.081	0.908	1.011
cds.Camellia_sinensis.comp16546_c0_seq1_m.45497	118	K	PREDICTED: oleosin 1-like [Sesamum indicum]	118.28	IAGAATELK(1)DR	3				0.636	1.364
cds.CL102Contig1_m.19364	172	K	PREDICTED: elongation factor 1-alpha [Juglans regia]	127.71	YDEIVK(1)EVSSYLK	3					1
cds.Camellia_sinensis.comp30979_c1_seq1_m.25752	315	K	"PREDICTED: GDP-mannose 3,5-epimerase 2 [Juglans regia]"	73.9	EK(1)LGWAPTMR	3	1.068	0.771	1.161
cds.Camellia_sinensis.comp29947_c0_seq2_m.16040	5	K	PREDICTED: glutamate decarboxylase 1 [Vitis vinifera]	67.928	VLSK(1)TTSGASDVSVHSTFASR	4				0.771	1.204	1.025
cds.Camellia_sinensis.comp17242_c0_seq1_m.26782	54	K	PREDICTED: PI-PLC X-box domain-containing protein DDB_G0293730 [Ziziphus jujuba]	68.044	NWMAGLNPEK(0.984)VHLNK(0.016)	3						1
cds.Camellia_sinensis.comp34123_c1_seq1_m.6016	257	K	PREDICTED: heat shock protein 83 [Populus euphratica]	107.39	VK(1)EVTHEWQLINK	3	0.758		1.242
cds.Camellia_sinensis.comp28862_c0_seq1_m.33708	136	K	PREDICTED: probable E3 ubiquitin-protein ligase RNF144A-B [Jatropha curcas]	78.501	AEEVGESSHGFCEICVEK(0.159)K(0.841)	3	0.856		1.144
cds.Camellia_sinensis.comp27536_c0_seq1_m.28571	231	K	PREDICTED: spermidine sinapoyl-CoA acyltransferase [Juglans regia]	69.979	LDK(1)GFSPYSSSSGPVVR	3
cds.Camellia_sinensis.comp36410_c0_seq1_m.33918	205	K	PREDICTED: tetraspanin-19 [Capsicum annuum]	84.817	SK(1)NDSWNVR	3					0.762	1.238
cds.Camellia_sinensis.comp25454_c0_seq1_m.28314	382	K	"PREDICTED: naringenin,2-oxoglutarate 3-dioxygenase [Ziziphus jujuba]"	159.44	LLQDQQDIEK(0.021)AK(0.979)	2			1
cds.Camellia_sinensis.comp25454_c0_seq1_m.28314	214	K	"PREDICTED: naringenin,2-oxoglutarate 3-dioxygenase [Ziziphus jujuba]"	117.7	EALTK(1)ACVDMDQK	2
cds.Camellia_sinensis.comp33738_c0_seq3_m.25223	104	K	PREDICTED: hippocampus abundant transcript-like protein 1 isoform X3 [Juglans regia]	102.78	QPILTNDEETTQSDGESASK(1)VDVFK	3				1.146	0.854
cds.Camellia_sinensis.comp32458_c0_seq1_m.14581	359	K	PREDICTED: probable galactinol--sucrose galactosyltransferase 2 [Eucalyptus grandis]	88.056	K(1)LVLPDGSVLR	3
cds.Camellia_sinensis.comp27164_c0_seq1_m.29784	177	K	PREDICTED: hypersensitive-induced response protein 2 [Solanum tuberosum]	125.23	VAANEK(1)AEAEK	2
cds.Camellia_sinensis.comp32458_c1_seq2_m.46697	75	K	PREDICTED: probable galactinol--sucrose galactosyltransferase 2 [Sesamum indicum]	114.97	FK(1)LWWMTQR	3
cds.Camellia_sinensis.comp24565_c0_seq1_m.18709	339	K	PREDICTED: probable protein S-acyltransferase 7 isoform X1 [Vitis vinifera]	66.467	VVGGGGFVGPNTGK(1)SMADIETGR	3
cds.Camellia_sinensis.comp29606_c0_seq1_m.18809	16	K	PREDICTED: UNC93-like protein 1 [Daucus carota subsp. sativus]	65.085	GLQGDEETGTPVTTK(1)SSIFR	3				1
cds.Camellia_sinensis.comp28835_c0_seq1_m.35332	148	K	PREDICTED: 14-3-3-like protein A [Theobroma cacao]	126.32	K(1)EAAESTLLAYK	3	0.761	1.087	1.152
cds.Camellia_sinensis.comp33135_c1_seq6_m.3926	151	K	PREDICTED: DNA damage-binding protein 1-like [Ipomoea nil]	121.5	LQLIAEK(0.047)ETK(0.953)	2				1
cds.Camellia_sinensis.comp25849_c0_seq1_m.26650	354	K	PREDICTED: NEDD8-activating enzyme E1 catalytic subunit isoform X1 [Eucalyptus grandis]	125.39	K(1)FIDLLEEHPQLLLSR	3		1
cds.Camellia_sinensis.comp34123_c0_seq1_m.23759	381	K	PREDICTED: bifunctional nitrilase/nitrile hydratase NIT4A [Citrus sinensis]	139.11	DHPTDPVTFTSASGK(1)TEGSHN	3				0.665		1.335
cds.Camellia_sinensis.comp30530_c0_seq2_m.8334	453	K	PREDICTED: ABC transporter F family member 4-like [Juglans regia]	116.52	LSEMEQQLKK(1)	2
cds.Camellia_sinensis.comp25502_c0_seq1_m.37641	197	K	abscisic stress-ripening protein 2-like [Citrus sinensis]	59.789	HKIEEEIAAVAAVGSGGYAFHEHHEK(0.753)K(0.247)	5			1
cds.Camellia_sinensis.comp22253_c0_seq1_m.45388	138	K	PREDICTED: major allergen Pru ar 1-like [Nelumbo nucifera]	113.93	VDELTAGK(0.983)DK(0.017)	2				0.911	0.819	1.27
cds.Camellia_sinensis.comp34780_c0_seq2_m.3092	509	K	PREDICTED: ubiquitin carboxyl-terminal hydrolase 12 isoform X1 [Vitis vinifera]	69.261	FTK(1)YSNAYMLVYIR	3		1
cds.Camellia_sinensis.comp27877_c0_seq1_m.49510	58	K	PREDICTED: prolyl endopeptidase [Jatropha curcas]	110.04	WLEDPDAEEVKDFVEK(0.961)QVK(0.039)	4					1
cds.Camellia_sinensis.comp35415_c0_seq1_m.34796	209	K	PREDICTED: proteasome subunit beta type-6 [Theobroma cacao]	135.69	DEAEQLVVK(1)AVSLAIAR	3
cds.Camellia_sinensis.comp30168_c0_seq1_m.26337	332	K	PREDICTED: lipid phosphate phosphatase 2-like isoform X2 [Prunus mume]	67.396	HSDAFIPVSSSSIDIESGK(0.804)K(0.196)	3	1
cds.Camellia_sinensis.comp33515_c0_seq1_m.9639	109	K	PREDICTED: protein QUIRKY-like [Nicotiana tabacum]	105.25	DK(0.946)DFVK(0.054)DDFIGR	3		1
cds.Camellia_sinensis.comp29672_c0_seq1_m.33549	176	K		73.415	VEVLPVK(1)ESETVVVK	3			1
cds.Camellia_sinensis.comp31310_c0_seq1_m.36302	106	K	PREDICTED: carbonic anhydrase 2-like [Citrus sinensis]	94.767	NIANLVPGFNK(1)LR	3
cds.Camellia_sinensis.comp26251_c0_seq1_m.32703	281	K	Glutelin type-B 5 [Morus notabilis]	65.374	VLETTLK(1)GGNLFIVPR	3
cds.Camellia_sinensis.comp29965_c0_seq1_m.3740	697	K	PREDICTED: protein argonaute 7 [Juglans regia]	74.173	LK(1)LGDGGFIR	3	0.422	1.578
cds.Camellia_sinensis.comp19897_c0_seq1_m.29037	6	K	PREDICTED: probable CCR4-associated factor 1 homolog 7 [Vitis vinifera]	99.5	SVLPK(1)SDSIQIR	2
cds.Camellia_sinensis.comp35503_c0_seq1_m.31945	20	K	PREDICTED: probable pyridoxal 5'-phosphate synthase subunit PDX1 [Erythranthe guttata]	194.67	AGSGVVTVYGNAAITETTK(0.839)K(0.161)	2		1
cds.CL504Contig1_m.33268	289	K	"PREDICTED: putative quinone-oxidoreductase homolog, chloroplastic [Populus euphratica]"	108.98	AQNLEYLVK(1)LVK	3					1
cds.Camellia_sinensis.comp32716_c1_seq2_m.4101	259	K	PREDICTED: cellulose synthase A catalytic subunit 2 [UDP-forming] isoform X2 [Eucalyptus grandis]	69.188	EAIHVISCGYEDK(0.984)TEWGK(0.016)	3
cds.Camellia_sinensis.comp27870_c0_seq1_m.37067	178	K	PREDICTED: clathrin light chain 2-like [Cucumis sativus]	89.232	AIAELIPNEVPTIEK(1)R	3	1.294		0.706
cds.Camellia_sinensis.comp31022_c0_seq2_m.27008	230	K	peroxisomal (S)-2-hydroxy-acid oxidase GLO1 isoform X1 [Cajanus cajan]	83.395	WLQTITTLPILVK(1)GVLTAEDAR	3		1
cds.Camellia_sinensis.comp33160_c1_seq2_m.16209	560	K	PREDICTED: plant UBX domain-containing protein 8 [Vitis vinifera]	181.97	SDK(1)LQSLFDFIDVGR	3						1
cds.Camellia_sinensis.comp33160_c1_seq2_m.16209	298	K	PREDICTED: plant UBX domain-containing protein 8 [Vitis vinifera]	74.618	GGASELEPFK(1)STELGDMGK	3
cds.Camellia_sinensis.comp33135_c1_seq9_m.5256	206	K	PREDICTED: DNA damage-binding protein 1 isoform X1 [Vitis vinifera]	121.18	PTIVVLYQDNK(1)DAR	3
cds.Camellia_sinensis.comp16641_c0_seq1_m.38102	217	K	PREDICTED: potassium transporter 5-like [Juglans regia]	71.853	SGIVHLVGENEVIAGK(0.996)GAGIGK(0.004)	3
cds.Camellia_sinensis.comp27561_c0_seq1_m.6074	135	K	PREDICTED: fruit protein pKIWI501-like [Juglans regia]	79.589	APEPVIEAPK(0.997)DEVVVEK(0.003)EEEKPVEAEQK	5				0.802	1.198
cds.Camellia_sinensis.comp27561_c0_seq1_m.6074	77	K	PREDICTED: fruit protein pKIWI501-like [Juglans regia]	101.04	VTETAAAPEEPAAPEPEAPAAEVEAK(0.81)EEK(0.19)	3						1
cds.Camellia_sinensis.comp16608_c0_seq2_m.32924	296	K	PREDICTED: pleiotropic drug resistance protein 2-like [Sesamum indicum]	97.823	EK(0.018)EAGIK(0.982)PDPEIDAFMK	4					0.752	1.248
cds.Camellia_sinensis.comp16608_c0_seq2_m.32924	291	K	PREDICTED: pleiotropic drug resistance protein 2-like [Sesamum indicum]	79.514	EK(0.971)EAGIK(0.029)PDPEIDAFMK	3					0.521	1.479
cds.Camellia_sinensis.comp16608_c0_seq2_m.32924	186	K	PREDICTED: pleiotropic drug resistance protein 2-like [Sesamum indicum]	93.181	VIK(1)ILHDVSGVIKPSR	3					1
cds.Camellia_sinensis.comp32304_c0_seq3_m.11225	667	K	PREDICTED: phenylalanine ammonia-lyase [Vitis vinifera]	53.998	EELGTGFLTGEK(0.995)IVSPGEEFDK(0.005)	3			1
cds.Camellia_sinensis.comp32304_c0_seq3_m.11225	554	K	PREDICTED: phenylalanine ammonia-lyase [Vitis vinifera]	141.2	FCEK(1)DLIK	2	1.033		0.967
cds.Camellia_sinensis.comp32304_c0_seq3_m.11225	523	K	PREDICTED: phenylalanine ammonia-lyase [Vitis vinifera]	162.38	YLEENLK(1)NTVR	2	0.679	1.02	1.301
cds.Camellia_sinensis.comp32304_c0_seq3_m.11225	93	K	PREDICTED: phenylalanine ammonia-lyase [Vitis vinifera]	114.06	AAVQASSEWVMESMNK(1)GTDSYGVTTGFGATSHR	4	1.086	1.092	0.822
cds.Camellia_sinensis.comp32304_c0_seq3_m.11225	337	K	PREDICTED: phenylalanine ammonia-lyase [Vitis vinifera]	109.95	LHEMDPLQK(0.082)PK(0.918)QDR	3		1.06	0.94
cds.Camellia_sinensis.comp32304_c0_seq3_m.11225	335	K	PREDICTED: phenylalanine ammonia-lyase [Vitis vinifera]	91.307	LHEMDPLQK(0.994)PK(0.006)	3	0.743	1.143	1.114
cds.Camellia_sinensis.comp29787_c0_seq2_m.12219	479	K	PREDICTED: probable polyol transporter 6 [Eucalyptus grandis]	82.85	TLEEMEAIFSK(1)R	3					0.733	1.267
cds.Camellia_sinensis.comp63389_c0_seq1_m.43336	182	K	putative mannitol dehydrogenase [Morus notabilis]	95.307	YFELDK(1)PGMHVGVVGLGGLGHLAVK	4				0.7		1.3
cds.Camellia_sinensis.comp33810_c0_seq4_m.9082	244	K	PREDICTED: peptide-N(4)-(N-acetyl-beta-glucosaminyl)asparagine amidase [Ipomoea nil]	84.169	YNDPLK(1)LLETR	3						1
cds.Camellia_sinensis.comp34146_c0_seq1_m.30688	401	K	PREDICTED: cysteine-rich receptor-like protein kinase 10 [Theobroma cacao]	71.268	NEVVLVAK(1)LQHR	3
cds.Camellia_sinensis.comp33310_c0_seq4_m.30096	312	K	PREDICTED: protein CROWDED NUCLEI 4-like [Daucus carota subsp. sativus]	61.52	VIEDSQYQQEIISEK(0.991)IEEK(0.009)	3
cds.Camellia_sinensis.comp14771_c0_seq1_m.16671	148	K	PREDICTED: NADP-dependent glyceraldehyde-3-phosphate dehydrogenase [Sesamum indicum]	85.976	EIAK(0.753)PAK(0.247)DAVTEVVR	4		1
cds.Camellia_sinensis.comp33516_c0_seq1_m.500	1355	K	vacuolar protein sorting protein [Medicago truncatula]	78.352	IK(0.045)DQVTNSEK(0.955)WFTTSEIEGSPAVK	3
cds.Camellia_sinensis.comp33516_c0_seq1_m.500	949	K	vacuolar protein sorting protein [Medicago truncatula]	92.633	LHNQSFMK(1)VLLAEESR	3
cds.Camellia_sinensis.comp33563_c0_seq2_m.5313	383	K	catalytic/pyridoxal phosphate-binding protein [Medicago truncatula]	69.422	K(1)SVMASLQNQSGHTGSGIVK	2
cds.Camellia_sinensis.comp27140_c0_seq1_m.23629	70	K	PREDICTED: anthocyanidin 3-O-glucosyltransferase 7 [Vitis vinifera]	94.281	SNLQTFSGAK(0.995)ANQFDNIK(0.005)	3
cds.Camellia_sinensis.comp29039_c0_seq1_m.39236	27	K	PREDICTED: ubiquitin-conjugating enzyme E2 variant 1D [Sesamum indicum]	69.071	GEK(1)GIGDGTVSYGMDDGDDIYMR	3
cds.Camellia_sinensis.comp29039_c0_seq1_m.39236	136	K	PREDICTED: ubiquitin-conjugating enzyme E2 variant 1D [Sesamum indicum]	158.79	K(1)LVQPPEGTYF	2			1
cds.Camellia_sinensis.comp91388_c0_seq1_m.56881	65	K	"transmembrane protein, putative [Medicago truncatula]"	99.834	K(1)AAAILDESNFAGR	3
cds.Camellia_sinensis.comp31559_c0_seq5_m.33305	97	K	Putative vesicle-associated membrane protein 726 [Morus notabilis]	97.2	YVGGK(1)AATAAANSLNR	3
cds.Camellia_sinensis.comp31058_c0_seq1_m.3937	864	K	"PREDICTED: aconitate hydratase, cytoplasmic [Citrus sinensis]"	81.379	YK(1)AAGQQTIVLAGAEYGSGSSR	3					1.163	0.837
cds.Camellia_sinensis.comp14849_c0_seq1_m.54978	42	K	PREDICTED: HMG-Y-related protein A [Theobroma cacao]	59.561	SAISK(1)YIESTYGDLPAGHTTLLSHHLNR	4						1
cds.Camellia_sinensis.comp25036_c0_seq1_m.20734	180	K	PREDICTED: S-adenosylmethionine synthase 2 [Eucalyptus grandis]	104.26	TQVTVEYYNDK(1)GAMVPIR	3	1.166	0.847	0.987
cds.Camellia_sinensis.comp26589_c0_seq1_m.29291	319	K	26S proteasome regulatory subunit RPN13 [Cajanus cajan]	78.078	TGQIDLTQFGIDPSK(0.816)YK(0.184)	3					1
cds.Camellia_sinensis.comp27285_c0_seq3_m.45741	182	K	PREDICTED: probable mannitol dehydrogenase [Ricinus communis]	67.785	YFELDK(1)PGIHVGVVGLGGLGHVGVK	4				1
cds.Camellia_sinensis.comp34793_c0_seq12_m.8950	229	K	PREDICTED: tripeptidyl-peptidase 2 isoform X1 [Vitis vinifera]	66.387	VYTMGDVYPNSTK(0.989)LPK(0.011)	3						1
cds.Camellia_sinensis.comp30436_c0_seq9_m.19783	54	K	PREDICTED: histone H3.2-like [Nicotiana tabacum]	141.71	K(0.796)YQK(0.204)STELLIR	3	1
cds.Camellia_sinensis.comp30080_c0_seq1_m.19030	147	K	PREDICTED: glutaredoxin domain-containing cysteine-rich protein 1 [Jatropha curcas]	73.833	VGFEQPTESGGGYK(1)PVR	3
cds.Camellia_sinensis.comp20488_c0_seq1_m.22800	113	K	PREDICTED: TOM1-like protein 2 [Vitis vinifera]	105.5	VQFLALSLLETVVK(0.752)NCEK(0.248)	3			1
cds.Camellia_sinensis.comp31810_c0_seq2_m.6849	688	K	PREDICTED: probable linoleate 9S-lipoxygenase 5 [Juglans regia]	91.592	DTHDWTTDK(0.752)K(0.248)PLEAFER	4						1
cds.Camellia_sinensis.comp32836_c0_seq2_m.19349	274	K	PREDICTED: protein SSUH2 homolog [Ricinus communis]	72.289	GK(1)IPCATCGSR	3						1
cds.Camellia_sinensis.comp32836_c0_seq2_m.19349	15	K	PREDICTED: protein SSUH2 homolog [Ricinus communis]	119.37	MEEALLSEK(1)SDVVEETQSFER	3					0.939	1.061
cds.Camellia_sinensis.comp34770_c2_seq1_m.8453	208	K	PREDICTED: cellulose synthase A catalytic subunit 3 [UDP-forming] [Nelumbo nucifera]	72.167	AQK(1)VPEEGWLMQDGTPWPGNNTR	3		1
cds.Camellia_sinensis.comp27117_c0_seq1_m.17061	405	K	PREDICTED: monodehydroascorbate reductase isoform X1 [Vitis vinifera]	61.757	VVGAFLESGTPEENK(0.87)AIAK(0.13)	3
cds.Camellia_sinensis.comp31135_c1_seq1_m.30434	105	K	PREDICTED: methyl-CpG-binding domain-containing protein 11 isoform X1 [Vitis vinifera]	64.249	SHPGGPAISK(1)FDWGTGETPR	3
cds.Camellia_sinensis.comp26895_c0_seq1_m.15701	117	K	PREDICTED: polyadenylate-binding protein 2-like [Jatropha curcas]	73.887	K(1)SGTANIFIK	3				0.95	1.05
cds.Camellia_sinensis.comp31635_c0_seq1_m.27990	105	K	PREDICTED: E3 ubiquitin-protein ligase RMA1H1 [Eucalyptus grandis]	63.46	GQTAK(1)SSETK(1)SPHLGIVVPR	4						1
cds.Camellia_sinensis.comp31635_c0_seq1_m.27990	100	K	PREDICTED: E3 ubiquitin-protein ligase RMA1H1 [Eucalyptus grandis]	63.46	GQTAK(1)SSETK(1)SPHLGIVVPR	4						1
cds.Camellia_sinensis.comp32637_c0_seq1_m.12436	433	K	PREDICTED: protein MLP1 isoform X2 [Vitis vinifera]	55.322	EDELSRSISSSRVEADVLK(1)	4					1
cds.Camellia_sinensis.comp28997_c0_seq1_m.29127	213	K	PREDICTED: eukaryotic translation initiation factor 3 subunit I [Cucumis sativus]	69.069	SADSSHFLTGSLDK(0.989)SAK(0.011)	3
cds.Camellia_sinensis.comp14948_c0_seq1_m.21121	13	K	PREDICTED: 26S protease regulatory subunit 7 [Gossypium hirsutum]	78.354	APEPEDEIK(0.169)DEK(0.831)NPRPLDEDDIALLK	4	1.01		0.99
cds.Camellia_sinensis.comp34560_c1_seq1_m.10301	665	K	PREDICTED: wall-associated receptor kinase-like 1 [Vitis vinifera]	92.38	NRPAMK(1)DVAVELEGIR	3
cds.Camellia_sinensis.comp26027_c0_seq1_m.7122	433	K	PREDICTED: probable galactinol--sucrose galactosyltransferase 6 isoform X1 [Populus euphratica]	110.51	SDALAVQGLGLVQPK(0.828)K(0.172)	3	1
cds.Camellia_sinensis.comp32585_c0_seq1_m.4306	203	K	PREDICTED: 5-methyltetrahydropteroyltriglutamate--homocysteine methyltransferase [Ziziphus jujuba]	76.1	AVNEFK(0.996)EAK(0.004)	3	1.707	0.192	1.102
cds.Camellia_sinensis.comp27177_c1_seq1_m.28587	383	K	PREDICTED: protein NRT1/ PTR FAMILY 6.1 isoform X1 [Vitis vinifera]	86.497	AALQLK(1)EDSAESSPWR	3
cds.Camellia_sinensis.comp30468_c0_seq1_m.32890	198	K	chalcone--flavonone isomerase 2 [Vitis vinifera]	80.859	QLSEAVLESIIGK(0.999)HGVSPAAK(0.001)	4	1.327	0.536	1.137
cds.Camellia_sinensis.comp33224_c0_seq1_m.18045	96	K	catalase isozyme 3 [Nicotiana tabacum]	133.52	GPILLEDYHLVEK(1)LANFDR	3				1.095		0.905
cds.Camellia_sinensis.comp34303_c0_seq1_m.1172	16	K	PREDICTED: MLP-like protein 423 isoform X2 [Ziziphus jujuba]	70.412	SK(0.997)PEK(0.003)FWHGIR	4	1.065	0.848	1.087
cds.Camellia_sinensis.comp13487_c0_seq1_m.27899	75	K	PREDICTED: quinone oxidoreductase-like [Nicotiana tabacum]	88.706	WEDVEIGEPK(1)EGEIR	3					0.496	1.504
cds.Camellia_sinensis.comp14167_c0_seq1_m.35045	47	K	PREDICTED: glutathione S-transferase U17 [Eucalyptus grandis]	70.728	SDLLLK(0.933)LNPVYK(0.067)	3	1
cds.Camellia_sinensis.comp35522_c0_seq1_m.26786	272	K	"PREDICTED: fructose-1,6-bisphosphatase, cytosolic [Sesamum indicum]"	119.62	TLLYGGIFLYPADK(0.129)K(0.871)	3						1
cds.Camellia_sinensis.comp20469_c0_seq1_m.23763	39	K	PREDICTED: RAN GTPase-activating protein 1 [Vitis vinifera]	77.372	TNDVGEVMISEK(0.983)AK(0.017)	3
cds.Camellia_sinensis.comp20469_c0_seq1_m.23763	41	K	PREDICTED: RAN GTPase-activating protein 1 [Vitis vinifera]	62.69	TNDVGEVMISEK(0.17)AK(0.83)	3		1.098	0.902
cds.Camellia_sinensis.comp10170_c0_seq1_m.56821	80	K	PREDICTED: phenylalanine ammonia-lyase-like [Citrus sinensis]	111.83	VLVDHALINK(0.997)DDIK(0.003)	4	0.769	1.231
cds.Camellia_sinensis.comp31628_c0_seq1_m.23367	421	K	PREDICTED: ubiquitin-activating enzyme E1 1-like [Ziziphus jujuba]	93.667	LEEIDPK(1)LLR	3	0.716	1.447	0.837
cds.Camellia_sinensis.comp34105_c0_seq7_m.7622	581	K	PREDICTED: large proline-rich protein bag6-A isoform X4 [Vitis vinifera]	113.54	DVPSSSSAVGSINHSK(0.247)GEITLK(0.753)	3					1
cds.CL164Contig1_m.696	454	K	PREDICTED: plasma membrane ATPase 4 isoform X1 [Theobroma cacao]	94.767	VHGIIDK(1)FAER	3		1
cds.CL164Contig1_m.696	348	K	PREDICTED: plasma membrane ATPase 4 isoform X1 [Theobroma cacao]	94.781	LSVDK(1)NLIEVFAK	3	1
cds.CL164Contig1_m.696	13	K	PREDICTED: plasma membrane ATPase 4 isoform X1 [Theobroma cacao]	92.952	AISLEEIK(1)NETVDLEK	3
cds.Camellia_sinensis.comp27300_c1_seq1_m.38184	118	K	"PREDICTED: chlorophyll a-b binding protein CP29.1, chloroplastic [Ricinus communis]"	77.66	FESADVK(1)STPFQPYTEVFGLQR	3	1
cds.Camellia_sinensis.comp30426_c0_seq1_m.40832	196	K	PREDICTED: ras-related protein RABA2a [Prunus mume]	63.062	SLSSDEPAPASIK(0.117)EGK(0.883)	3					1
cds.Camellia_sinensis.comp14159_c0_seq1_m.5231	968	K	PREDICTED: protein argonaute 5 [Vitis vinifera]	88.311	NVEVRPLPLIK(0.827)DNVK(0.173)	3		0.939	1.061
cds.Camellia_sinensis.comp31022_c0_seq1_m.26968	230	K	peroxisomal (S)-2-hydroxy-acid oxidase GLO1 isoform X1 [Cajanus cajan]	69.398	WLQTITQLPILVK(1)GVLTAEDAR	3		1
cds.Camellia_sinensis.comp20923_c0_seq1_m.1885	450	K	ketose-bisphosphate aldolase class-II family protein [Arabidopsis thaliana]	160.72	LVDAPVSGGVK(1)R	3					1.625	0.375
cds.Camellia_sinensis.comp20921_c0_seq1_m.19574	174	K	PREDICTED: ruvB-like 2 [Sesamum indicum]	125.73	TTEMETVYDLGAK(0.999)MIEALGK(0.001)	3
cds.Camellia_sinensis.comp14661_c0_seq1_m.38530	120	K	PREDICTED: thioredoxin H9 [Erythranthe guttata]	89.9	LVGANK(1)PELQK	3	1.13	0.571	1.299
cds.CL1901Contig1_m.19829	75	K	PREDICTED: cyclic nucleotide-gated ion channel 1 [Theobroma cacao]	72.681	SLSSIAVK(1)DLGSR	3
cds.Camellia_sinensis.comp28425_c0_seq1_m.10099	429	K	PREDICTED: heat shock cognate protein 80 [Ziziphus jujuba]	110.41	TK(1)LAELLR	3
cds.Camellia_sinensis.comp28425_c0_seq1_m.10099	265	K	PREDICTED: heat shock cognate protein 80 [Ziziphus jujuba]	68.978	EVSHEWSLVNK(0.213)QK(0.787)PIWMR	4			1
cds.Camellia_sinensis.comp32626_c2_seq1_m.40398	50	K	TATA BINDING protein ASSOCIATED FACTOR 21KDA SUBUNIT [Populus trichocarpa]	63.292	TLLK(1)SMGVDEYEPR	3		0.805	1.195
cds.Camellia_sinensis.comp31610_c0_seq1_m.25962	220	K	"PREDICTED: insulin-degrading enzyme-like 1, peroxisomal [Theobroma cacao]"	81.185	ESVDK(1)IQSLVESK	3				1
cds.Camellia_sinensis.comp26248_c0_seq1_m.28827	116	K	"PREDICTED: 3-deoxy-manno-octulosonate cytidylyltransferase, mitochondrial-like isoform X1 [Nicotiana attenuata]"	140.63	MATTLDHVVVATDDEK(1)IAECCR	3					0.892	1.108
cds.Camellia_sinensis.comp25891_c0_seq1_m.22045	371	K	"PREDICTED: stAR-related lipid transfer protein 7, mitochondrial-like isoform X1 [Nicotiana tabacum]"	72.09	SLESAEDSPETEVQGSPEK(1)R	3
cds.Camellia_sinensis.comp13680_c0_seq1_m.56025	15	K	PREDICTED: phenylalanine ammonia-lyase 1 [Daucus carota subsp. sativus]	132.76	STVSQVAK(1)R	2		1.152	0.848
cds.Camellia_sinensis.comp31226_c1_seq1_m.33340	14	K	PREDICTED: farnesyl pyrophosphate synthase 1 [Arachis duranensis]	79.337	SLSLSLSQSMTDLK(0.964)SK(0.036)	2
cds.Camellia_sinensis.comp32054_c0_seq1_m.4387	127	K	PREDICTED: exportin-2 [Vitis vinifera]	104.16	IQSQLSEALAVIGK(0.994)HDFPK(0.006)	4					1
cds.Camellia_sinensis.comp34048_c0_seq1_m.4458	453	K	"PREDICTED: ATPase 11, plasma membrane-type [Theobroma cacao]"	94.767	VHAVIDK(1)FAER	3				1.085	0.915
cds.Camellia_sinensis.comp27207_c0_seq1_m.37062	184	K	PREDICTED: vesicle transport v-SNARE 13 [Vitis vinifera]	104.44	K(1)ILTNMSR	3
cds.Camellia_sinensis.comp34599_c0_seq1_m.633	69	K	PREDICTED: protein lingerer isoform X1 [Vitis vinifera]	87.719	LLSQDPFHEVK(0.959)SK(0.041)	3	1.135	0.865
cds.Camellia_sinensis.comp20717_c0_seq1_m.12353	191	K	heat shock cognate 70 kDa protein 2 [Gossypium hirsutum]	127.91	IINEPTAAAIAYGLDK(0.814)K(0.186)	3					1
cds.Camellia_sinensis.comp32094_c0_seq1_m.5391	161	K	"PREDICTED: LOW QUALITY PROTEIN: calcium-transporting ATPase 4, plasma membrane-type-like [Ziziphus jujuba]"	69.805	LNVPLSEGVK(1)TSDVPIR	3				1.015		0.985
cds.Camellia_sinensis.comp32094_c0_seq1_m.5391	639	K	"PREDICTED: LOW QUALITY PROTEIN: calcium-transporting ATPase 4, plasma membrane-type-like [Ziziphus jujuba]"	158.31	DVEEIINSFASK(1)ALR	3				1.316		0.684
cds.Camellia_sinensis.comp35876_c0_seq1_m.40720	25	K	quinone reductase family protein [Arabidopsis lyrata subsp. lyrata]	115.34	K(1)GAATVEGVEAK	2
cds.Camellia_sinensis.comp33545_c1_seq6_m.43779	126	K	PREDICTED: rac-like GTP-binding protein ARAC5 [Brassica napus]	83.064	EDK(1)QFFVDHPGAVPITTAQGEELKK	4	1
cds.Camellia_sinensis.comp34979_c0_seq1_m.37351	11	K	plant/F25P12-18 protein [Medicago truncatula]	68.481	AK(1)AEFYQGNDLCQEK	3	1.046	0.954
cds.Camellia_sinensis.comp34979_c0_seq1_m.37351	165	K	plant/F25P12-18 protein [Medicago truncatula]	72.864	AEVGGGNVSVTAAAVAAQVK(1)EV	3		1
cds.Camellia_sinensis.comp34203_c0_seq1_m.10841	62	K	PREDICTED: protein SIEVE ELEMENT OCCLUSION B-like [Juglans regia]	81.144	SMLMSSDDNVLMK(1)QIQGTHNPDGR	4	1
cds.Camellia_sinensis.comp32940_c0_seq1_m.6630	669	K	PREDICTED: receptor-like protein kinase FERONIA [Eucalyptus grandis]	80.905	TTNILLDEK(0.935)WVAK(0.065)	3
