# Supplementary material for: Global Ubiquitome Profiling Revealed the Roles of Ubiquitinated Proteins in Metabolic Pathways of Tea Leaves in Responding to Drought Stress
Source: Sci Rep. 2019 Mar 12;9:4286. doi: 10.1038/s41598-019-41041-3 (PMC6414630; doi:10.1038/s41598-019-41041-3)
Supplement: Supplementary file 1 — Dataset [file 41598_2019_41041_MOESM1_ESM.zip › Supplemental Table 2.xlsx]

## Sheet: CK-specific
Global Ubiquitome Profiling Revealed the Roles of Ubiquitinated Proteins in Metabolic Pathways of Tea Leaves in Responding to Drought Stress Hui Xie1, Yu Wang1, Yiqian Ding1, Chen Qiu1, Litao Sun1, Zhongshuai Gai2, Honglian Gu1, Zhaotang Ding1* 1 Tea Research Institute, Qingdao Agricultural University, Qingdao, 266109, China 2 College of Life Science, Yantai University, Yantai，Shandong, 264005, C…
Kub sites in CK in tea plants
Protein accession	Position	Protein description	Protein annotation
			Subcellular localization	KEGG KO No.	KEGG Gene
cds.CL164Contig1_m.696	348	PREDICTED: plasma membrane ATPase 4 isoform X1 [Theobroma cacao]	plasma membrane	K01535	PMA1; H+-transporting ATPase [EC:3.6.3.6]
cds.Camellia_sinensis.comp10170_c0_seq1_m.56821	80	PREDICTED: phenylalanine ammonia-lyase-like [Citrus sinensis]	cytoplasm
cds.Camellia_sinensis.comp12164_c0_seq1_m.26995	66	PREDICTED: leucoanthocyanidin reductase [Theobroma cacao]	cytoplasm
cds.Camellia_sinensis.comp13680_c0_seq1_m.56025	15	PREDICTED: phenylalanine ammonia-lyase 1 [Daucus carota subsp. sativus]	chloroplast	K11593
cds.Camellia_sinensis.comp14159_c0_seq1_m.5231	968	PREDICTED: protein argonaute 5 [Vitis vinifera]	chloroplast	K00799	GST; glutathione S-transferase [EC:2.5.1.18]
cds.Camellia_sinensis.comp14167_c0_seq1_m.35045	47	PREDICTED: glutathione S-transferase U17 [Eucalyptus grandis]	chloroplast	K03671
cds.Camellia_sinensis.comp14661_c0_seq1_m.38530	120	PREDICTED: thioredoxin H9 [Erythranthe guttata]	nucleus	K00131	gapN; glyceraldehyde-3-phosphate dehydrogenase (NADP+) [EC:1.2.1.9]
cds.Camellia_sinensis.comp14771_c0_seq1_m.16671	148	PREDICTED: NADP-dependent glyceraldehyde-3-phosphate dehydrogenase [Sesamum indicum]	chloroplast	K03061	PSMC2; 26S proteasome regulatory subunit T1
cds.Camellia_sinensis.comp14948_c0_seq1_m.21121	13	PREDICTED: 26S protease regulatory subunit 7 [Gossypium hirsutum]	cytoplasm	K14319	RANGAP1; Ran GTPase-activating protein 1
cds.Camellia_sinensis.comp20469_c0_seq1_m.23763	41	PREDICTED: RAN GTPase-activating protein 1 [Vitis vinifera]	cytoplasm
cds.Camellia_sinensis.comp20488_c0_seq1_m.22800	113	PREDICTED: TOM1-like protein 2 [Vitis vinifera]	cytoplasm	K01859	E5.5.1.6; chalcone isomerase [EC:5.5.1.6]
cds.Camellia_sinensis.comp24910_c0_seq1_m.13295	96	PREDICTED: probable chalcone--flavonone isomerase 3 [Prunus mume]	cytoskeleton	K09872
cds.Camellia_sinensis.comp24992_c0_seq1_m.29544	21	PREDICTED: probable aquaporin PIP-type 7a [Gossypium raimondii]	plasma membrane	K00789	metK; S-adenosylmethionine synthetase [EC:2.5.1.6]
cds.Camellia_sinensis.comp25036_c0_seq1_m.20734	180	PREDICTED: S-adenosylmethionine synthase 2 [Eucalyptus grandis]	cytoskeleton	K09533
cds.Camellia_sinensis.comp25270_c0_seq1_m.513	2067	PREDICTED: dnaJ homolog subfamily C GRV2 isoform X2 [Prunus mume]	plasma membrane	K00475	E1.14.11.9; naringenin 3-dioxygenase [EC:1.14.11.9]
cds.Camellia_sinensis.comp25454_c0_seq1_m.28314	382	"PREDICTED: naringenin,2-oxoglutarate 3-dioxygenase [Ziziphus jujuba]"	cytoplasm
cds.Camellia_sinensis.comp25502_c0_seq1_m.37641	197	abscisic stress-ripening protein 2-like [Citrus sinensis]	chloroplast	K10686	UBE1C; ubiquitin-activating enzyme E1 C [EC:6.2.1.45]
cds.Camellia_sinensis.comp25849_c0_seq1_m.26650	354	PREDICTED: NEDD8-activating enzyme E1 catalytic subunit isoform X1 [Eucalyptus grandis]	cytoplasm	K06617	E2.4.1.82; raffinose synthase [EC:2.4.1.82]
cds.Camellia_sinensis.comp26027_c0_seq1_m.7122	433	PREDICTED: probable galactinol--sucrose galactosyltransferase 6 isoform X1 [Populus euphratica]	chloroplast	K14753
cds.Camellia_sinensis.comp26184_c0_seq1_m.32281	184	PREDICTED: guanine nucleotide-binding protein subunit beta-like protein [Erythranthe guttata]	chloroplast
cds.Camellia_sinensis.comp26557_c0_seq1_m.48630	116	PREDICTED: phenylalanine ammonia-lyase [Nelumbo nucifera]	cytoplasm
cds.Camellia_sinensis.comp26557_c0_seq1_m.48630	123	PREDICTED: phenylalanine ammonia-lyase [Nelumbo nucifera]	cytoplasm	K08915	LHCB4; light-harvesting complex II chlorophyll a/b binding protein 4
cds.Camellia_sinensis.comp27300_c1_seq1_m.38184	118	"PREDICTED: chlorophyll a-b binding protein CP29.1, chloroplastic [Ricinus communis]"	chloroplast	K00660	CHS; chalcone synthase [EC:2.3.1.74]
cds.Camellia_sinensis.comp27350_c0_seq2_m.26012	181	PREDICTED: chalcone synthase 1 [Juglans regia]	chloroplast
cds.Camellia_sinensis.comp27870_c0_seq1_m.37067	178	PREDICTED: clathrin light chain 2-like [Cucumis sativus]	nucleus
cds.Camellia_sinensis.comp28425_c0_seq1_m.10099	265	PREDICTED: heat shock cognate protein 80 [Ziziphus jujuba]	cytoplasm	K06630
cds.Camellia_sinensis.comp28835_c0_seq1_m.35332	148	PREDICTED: 14-3-3-like protein A [Theobroma cacao]	nucleus,plasma membrane	K11975
cds.Camellia_sinensis.comp28862_c0_seq1_m.33708	136	PREDICTED: probable E3 ubiquitin-protein ligase RNF144A-B [Jatropha curcas]	nucleus	K10704
cds.Camellia_sinensis.comp29039_c0_seq1_m.39236	136	PREDICTED: ubiquitin-conjugating enzyme E2 variant 1D [Sesamum indicum]	cytoplasm
cds.Camellia_sinensis.comp29672_c0_seq1_m.33549	176		chloroplast	K11593
cds.Camellia_sinensis.comp29965_c0_seq1_m.3740	697	PREDICTED: protein argonaute 7 [Juglans regia]	cytoplasm	K18693	DPP1; diacylglycerol diphosphate phosphatase / phosphatidate phosphatase [EC:3.1.3.81 3.1.3.4]
cds.Camellia_sinensis.comp30168_c0_seq1_m.26337	332	PREDICTED: lipid phosphate phosphatase 2-like isoform X2 [Prunus mume]	plasma membrane	K11253
cds.Camellia_sinensis.comp30436_c0_seq9_m.19783	54	PREDICTED: histone H3.2-like [Nicotiana tabacum]	nucleus	K01859	E5.5.1.6; chalcone isomerase [EC:5.5.1.6]
cds.Camellia_sinensis.comp30468_c0_seq1_m.32890	198	chalcone--flavonone isomerase 2 [Vitis vinifera]	nucleus	K10046	GME; GDP-D-mannose 3', 5'-epimerase [EC:5.1.3.18 5.1.3.-]
cds.Camellia_sinensis.comp30979_c1_seq1_m.25752	315	"PREDICTED: GDP-mannose 3,5-epimerase 2 [Juglans regia]"	cytoskeleton	K11517	HAO; (S)-2-hydroxy-acid oxidase [EC:1.1.3.15]
cds.Camellia_sinensis.comp31022_c0_seq1_m.26968	230	peroxisomal (S)-2-hydroxy-acid oxidase GLO1 isoform X1 [Cajanus cajan]	peroxisome	K11517	HAO; (S)-2-hydroxy-acid oxidase [EC:1.1.3.15]
cds.Camellia_sinensis.comp31022_c0_seq2_m.27008	230	peroxisomal (S)-2-hydroxy-acid oxidase GLO1 isoform X1 [Cajanus cajan]	cytoplasm
cds.Camellia_sinensis.comp31581_c0_seq2_m.13831	581	Dynamin-related protein 1E [Morus notabilis]	cytoplasm
cds.Camellia_sinensis.comp31628_c0_seq1_m.23367	421	PREDICTED: ubiquitin-activating enzyme E1 1-like [Ziziphus jujuba]	nucleus	K08099	E3.1.1.14; chlorophyllase [EC:3.1.1.14]
cds.Camellia_sinensis.comp31987_c0_seq1_m.26508	184	"PREDICTED: chlorophyllase-2, chloroplastic [Vitis vinifera]"	chloroplast	K03006	RPB1; DNA-directed RNA polymerase II subunit RPB1 [EC:2.7.7.6]
cds.Camellia_sinensis.comp32255_c0_seq3_m.816	1093	PREDICTED: DNA-directed RNA polymerase II subunit 1 [Eucalyptus grandis]	vacuolar membrane	K10775	PAL; phenylalanine ammonia-lyase [EC:4.3.1.24]
cds.Camellia_sinensis.comp32304_c0_seq3_m.11225	93	PREDICTED: phenylalanine ammonia-lyase [Vitis vinifera]	cytoplasm	K10775	PAL; phenylalanine ammonia-lyase [EC:4.3.1.24]
cds.Camellia_sinensis.comp32304_c0_seq3_m.11225	335	PREDICTED: phenylalanine ammonia-lyase [Vitis vinifera]	cytoplasm	K10775	PAL; phenylalanine ammonia-lyase [EC:4.3.1.24]
cds.Camellia_sinensis.comp32304_c0_seq3_m.11225	337	PREDICTED: phenylalanine ammonia-lyase [Vitis vinifera]	cytoplasm	K10775	PAL; phenylalanine ammonia-lyase [EC:4.3.1.24]
cds.Camellia_sinensis.comp32304_c0_seq3_m.11225	523	PREDICTED: phenylalanine ammonia-lyase [Vitis vinifera]	cytoplasm	K10775	PAL; phenylalanine ammonia-lyase [EC:4.3.1.24]
cds.Camellia_sinensis.comp32304_c0_seq3_m.11225	554	PREDICTED: phenylalanine ammonia-lyase [Vitis vinifera]	cytoplasm	K10775	PAL; phenylalanine ammonia-lyase [EC:4.3.1.24]
cds.Camellia_sinensis.comp32304_c0_seq3_m.11225	667	PREDICTED: phenylalanine ammonia-lyase [Vitis vinifera]	cytoplasm
cds.Camellia_sinensis.comp32585_c0_seq1_m.4306	203	PREDICTED: 5-methyltetrahydropteroyltriglutamate--homocysteine methyltransferase [Ziziphus jujuba]	chloroplast	K03133	TAF9B; transcription initiation factor TFIID subunit 9B
cds.Camellia_sinensis.comp32626_c2_seq1_m.40398	50	TATA BINDING protein ASSOCIATED FACTOR 21KDA SUBUNIT [Populus trichocarpa]	chloroplast	K13430	PBS1; serine/threonine-protein kinase PBS1 [EC:2.7.11.1]
cds.Camellia_sinensis.comp32703_c0_seq4_m.34716	189	PREDICTED: serine/threonine-protein kinase CDL1-like [Sesamum indicum]	cytoplasm	K01835	pgm; phosphoglucomutase [EC:5.4.2.2]
cds.Camellia_sinensis.comp32716_c0_seq2_m.17812	285	"PREDICTED: phosphoglucomutase, cytoplasmic [Daucus carota subsp. sativus]"	chloroplast
cds.Camellia_sinensis.comp33325_c0_seq1_m.21011	392	PREDICTED: phospholipase A(1) LCAT3 isoform X2 [Theobroma cacao]	nucleus
cds.Camellia_sinensis.comp33515_c0_seq1_m.9639	109	PREDICTED: protein QUIRKY-like [Nicotiana tabacum]	plasma membrane
cds.Camellia_sinensis.comp33518_c0_seq4_m.18496	377	"PREDICTED: ribulose bisphosphate carboxylase/oxygenase activase, chloroplastic isoform X2 [Vitis vinifera]"	chloroplast	K04392	RAC1; Ras-related C3 botulinum toxin substrate 1
cds.Camellia_sinensis.comp33545_c1_seq6_m.43779	126	PREDICTED: rac-like GTP-binding protein ARAC5 [Brassica napus]	cytoplasm	K01915	glnA; glutamine synthetase [EC:6.3.1.2]
cds.Camellia_sinensis.comp33659_c0_seq2_m.20927	128	glutamine synthetase cytosolic isozyme 1 [Gossypium hirsutum]	cytoplasm
cds.Camellia_sinensis.comp33751_c1_seq3_m.1895	24	glutamine synthetase cytosolic isozyme 1 [Gossypium hirsutum]	nucleus	K21484
cds.Camellia_sinensis.comp33785_c0_seq2_m.24838	342	PREDICTED: caffeine synthase 1 [Theobroma cacao]	nucleus	K04079	HSP90A; molecular chaperone HtpG
cds.Camellia_sinensis.comp34123_c1_seq1_m.6016	257	PREDICTED: heat shock protein 83 [Populus euphratica]	cytoplasm
cds.Camellia_sinensis.comp34203_c0_seq1_m.10841	62	PREDICTED: protein SIEVE ELEMENT OCCLUSION B-like [Juglans regia]	chloroplast
cds.Camellia_sinensis.comp34303_c0_seq1_m.1172	16	PREDICTED: MLP-like protein 423 isoform X2 [Ziziphus jujuba]	cytoplasm
cds.Camellia_sinensis.comp34599_c0_seq1_m.633	69	PREDICTED: protein lingerer isoform X1 [Vitis vinifera]	nucleus	K10999
cds.Camellia_sinensis.comp34770_c2_seq1_m.8453	208	PREDICTED: cellulose synthase A catalytic subunit 3 [UDP-forming] [Nelumbo nucifera]	plasma membrane	K11838
cds.Camellia_sinensis.comp34780_c0_seq2_m.3092	509	PREDICTED: ubiquitin carboxyl-terminal hydrolase 12 isoform X1 [Vitis vinifera]	cytoplasm	K10592	HUWE1; E3 ubiquitin-protein ligase HUWE1 [EC:2.3.2.26]
cds.Camellia_sinensis.comp34869_c0_seq1_m.249	3487	PREDICTED: E3 ubiquitin-protein ligase UPL1 isoform X2 [Vitis vinifera]	plasma membrane
cds.Camellia_sinensis.comp34979_c0_seq1_m.37351	11	plant/F25P12-18 protein [Medicago truncatula]	cytoplasm
cds.Camellia_sinensis.comp34979_c0_seq1_m.37351	165	plant/F25P12-18 protein [Medicago truncatula]	cytoplasm	K06215	pdxS; pyridoxal 5'-phosphate synthase pdxS subunit [EC:4.3.3.6]
cds.Camellia_sinensis.comp35503_c0_seq1_m.31945	20	PREDICTED: probable pyridoxal 5'-phosphate synthase subunit PDX1 [Erythranthe guttata]	cytoplasm
cds.Camellia_sinensis.comp9385_c0_seq1_m.59123	39	PREDICTED: phenylalanine ammonia-lyase 4 [Tarenaya hassleriana]	cytoplasm

## Sheet: DT-specific
Kub sites in DT in tea plants
Protein accession	Position	Protein description	Protein annotation
			Subcellular localization	KEGG KO No.	KEGG Gene
cds.CL102Contig1_m.19364	172	PREDICTED: elongation factor 1-alpha [Juglans regia]	cytoplasm	K03231	EEF1A; elongation factor 1-alpha
cds.CL1381Contig1_m.30652	161	RING finger protein B [Morus notabilis]	chloroplast
cds.CL504Contig1_m.33268	289	"PREDICTED: putative quinone-oxidoreductase homolog, chloroplastic [Populus euphratica]"	cytoplasm
cds.Camellia_sinensis.comp13487_c0_seq1_m.27899	75	PREDICTED: quinone oxidoreductase-like [Nicotiana tabacum]	chloroplast	K00344
cds.Camellia_sinensis.comp14849_c0_seq1_m.54978	42	PREDICTED: HMG-Y-related protein A [Theobroma cacao]	nucleus
cds.Camellia_sinensis.comp16546_c0_seq1_m.45497	118	PREDICTED: oleosin 1-like [Sesamum indicum]	cytoplasm
cds.Camellia_sinensis.comp16608_c0_seq2_m.32924	186	PREDICTED: pleiotropic drug resistance protein 2-like [Sesamum indicum]	chloroplast
cds.Camellia_sinensis.comp16608_c0_seq2_m.32924	291	PREDICTED: pleiotropic drug resistance protein 2-like [Sesamum indicum]	chloroplast
cds.Camellia_sinensis.comp16608_c0_seq2_m.32924	296	PREDICTED: pleiotropic drug resistance protein 2-like [Sesamum indicum]	chloroplast
cds.Camellia_sinensis.comp17242_c0_seq1_m.26782	54	PREDICTED: PI-PLC X-box domain-containing protein DDB_G0293730 [Ziziphus jujuba]	cytoplasm
cds.Camellia_sinensis.comp20553_c0_seq1_m.40282	18	PREDICTED: probable glutathione peroxidase 5 [Vitis vinifera]	chloroplast	K00432	gpx; glutathione peroxidase [EC:1.11.1.9]
cds.Camellia_sinensis.comp20709_c0_seq1_m.51241	8	DNA-binding family protein [Populus trichocarpa]	cytoplasm
cds.Camellia_sinensis.comp20717_c0_seq1_m.12353	191	heat shock cognate 70 kDa protein 2 [Gossypium hirsutum]	cytoplasm	K03283	HSPA1s; heat shock 70kDa protein 1/2/6/8
cds.Camellia_sinensis.comp20923_c0_seq1_m.1885	450	ketose-bisphosphate aldolase class-II family protein [Arabidopsis thaliana]	chloroplast
cds.Camellia_sinensis.comp22253_c0_seq1_m.45388	138	PREDICTED: major allergen Pru ar 1-like [Nelumbo nucifera]	cytoplasm
cds.Camellia_sinensis.comp24868_c0_seq1_m.30310	308	"PREDICTED: putative methylesterase 14, chloroplastic [Populus euphratica]"	nucleus
cds.Camellia_sinensis.comp26184_c0_seq1_m.32281	139	PREDICTED: guanine nucleotide-binding protein subunit beta-like protein [Erythranthe guttata]	chloroplast	K14753
cds.Camellia_sinensis.comp26248_c0_seq1_m.28827	116	"PREDICTED: 3-deoxy-manno-octulosonate cytidylyltransferase, mitochondrial-like isoform X1 [Nicotiana attenuata]"	chloroplast	K00979	kdsB; 3-deoxy-manno-octulosonate cytidylyltransferase (CMP-KDO synthetase) [EC:2.7.7.38]
cds.Camellia_sinensis.comp26589_c0_seq1_m.29291	319	26S proteasome regulatory subunit RPN13 [Cajanus cajan]	extracellular	K06691	RPN13; 26S proteasome regulatory subunit N13
cds.Camellia_sinensis.comp26895_c0_seq1_m.15701	117	PREDICTED: polyadenylate-binding protein 2-like [Jatropha curcas]	peroxisome	K13126	PABPC; polyadenylate-binding protein
cds.Camellia_sinensis.comp27285_c0_seq3_m.45741	182	PREDICTED: probable mannitol dehydrogenase [Ricinus communis]	cytoplasm
cds.Camellia_sinensis.comp27561_c0_seq1_m.6074	77	PREDICTED: fruit protein pKIWI501-like [Juglans regia]	nucleus
cds.Camellia_sinensis.comp27561_c0_seq1_m.6074	135	PREDICTED: fruit protein pKIWI501-like [Juglans regia]	nucleus
cds.Camellia_sinensis.comp27877_c0_seq1_m.49510	58	PREDICTED: prolyl endopeptidase [Jatropha curcas]	cytoplasm
cds.Camellia_sinensis.comp29606_c0_seq1_m.18809	16	PREDICTED: UNC93-like protein 1 [Daucus carota subsp. sativus]	plasma membrane
cds.Camellia_sinensis.comp29682_c0_seq1_m.10171	326	PREDICTED: transmembrane 9 superfamily member 11 [Vitis vinifera]	plasma membrane
cds.Camellia_sinensis.comp29787_c0_seq2_m.12219	479	PREDICTED: probable polyol transporter 6 [Eucalyptus grandis]	vacuolar membrane
cds.Camellia_sinensis.comp29947_c0_seq2_m.16040	5	PREDICTED: glutamate decarboxylase 1 [Vitis vinifera]	chloroplast	K01580	E4.1.1.15; glutamate decarboxylase [EC:4.1.1.15]
cds.Camellia_sinensis.comp30426_c0_seq1_m.40832	196	PREDICTED: ras-related protein RABA2a [Prunus mume]	chloroplast	K07904	RAB11A; Ras-related protein Rab-11A
cds.Camellia_sinensis.comp31058_c0_seq1_m.3937	864	"PREDICTED: aconitate hydratase, cytoplasmic [Citrus sinensis]"	chloroplast	K01681	ACO; aconitate hydratase [EC:4.2.1.3]
cds.Camellia_sinensis.comp31610_c0_seq1_m.25962	220	"PREDICTED: insulin-degrading enzyme-like 1, peroxisomal [Theobroma cacao]"	cytoplasm
cds.Camellia_sinensis.comp31635_c0_seq1_m.27990	100	PREDICTED: E3 ubiquitin-protein ligase RMA1H1 [Eucalyptus grandis]	nucleus	K10666	RNF5; E3 ubiquitin-protein ligase RNF5 [EC:2.3.2.27]
cds.Camellia_sinensis.comp31635_c0_seq1_m.27990	105	PREDICTED: E3 ubiquitin-protein ligase RMA1H1 [Eucalyptus grandis]	nucleus	K10666	RNF5; E3 ubiquitin-protein ligase RNF5 [EC:2.3.2.27]
cds.Camellia_sinensis.comp31810_c0_seq2_m.6849	688	PREDICTED: probable linoleate 9S-lipoxygenase 5 [Juglans regia]	cytoplasm	K15718	LOX1_5; linoleate 9S-lipoxygenase [EC:1.13.11.58]
cds.Camellia_sinensis.comp32054_c0_seq1_m.4387	127	PREDICTED: exportin-2 [Vitis vinifera]	nucleus
cds.Camellia_sinensis.comp32085_c0_seq1_m.16219	176	PREDICTED: sulfoquinovosyl transferase SQD2-like [Nicotiana tabacum]	chloroplast	K06119	SQD2; sulfoquinovosyltransferase [EC:2.4.1.-]
cds.Camellia_sinensis.comp32094_c0_seq1_m.5391	161	"PREDICTED: LOW QUALITY PROTEIN: calcium-transporting ATPase 4, plasma membrane-type-like [Ziziphus jujuba]"	plasma membrane	K01537
cds.Camellia_sinensis.comp32094_c0_seq1_m.5391	639	"PREDICTED: LOW QUALITY PROTEIN: calcium-transporting ATPase 4, plasma membrane-type-like [Ziziphus jujuba]"	plasma membrane	K01537
cds.Camellia_sinensis.comp32158_c1_seq1_m.14727	113	PREDICTED: patellin-3 [Populus euphratica]	cytoplasm
cds.Camellia_sinensis.comp32158_c1_seq1_m.14727	121	PREDICTED: patellin-3 [Populus euphratica]	cytoplasm
cds.Camellia_sinensis.comp32637_c0_seq1_m.12436	433	PREDICTED: protein MLP1 isoform X2 [Vitis vinifera]	chloroplast
cds.Camellia_sinensis.comp32836_c0_seq2_m.19349	15	PREDICTED: protein SSUH2 homolog [Ricinus communis]	cytoskeleton
cds.Camellia_sinensis.comp32836_c0_seq2_m.19349	274	PREDICTED: protein SSUH2 homolog [Ricinus communis]	cytoskeleton
cds.Camellia_sinensis.comp32865_c0_seq1_m.13403	34	PREDICTED: probable aspartyl aminopeptidase [Juglans regia]	chloroplast	K01267
cds.Camellia_sinensis.comp33135_c1_seq6_m.3926	151	PREDICTED: DNA damage-binding protein 1-like [Ipomoea nil]	cytoplasm
cds.Camellia_sinensis.comp33160_c1_seq2_m.16209	560	PREDICTED: plant UBX domain-containing protein 8 [Vitis vinifera]	nucleus
cds.Camellia_sinensis.comp33224_c0_seq1_m.18045	96	catalase isozyme 3 [Nicotiana tabacum]	chloroplast	K03781	katE; catalase [EC:1.11.1.6]
cds.Camellia_sinensis.comp33304_c0_seq1_m.11300	9	PREDICTED: synaptotagmin-2 [Ricinus communis]	cytoplasm
cds.Camellia_sinensis.comp33450_c0_seq1_m.11201	210	PREDICTED: ankyrin repeat and zinc finger domain-containing protein 1 isoform X1 [Populus euphratica]	nucleus
cds.Camellia_sinensis.comp33659_c0_seq2_m.20927	64	glutamine synthetase cytosolic isozyme 1 [Gossypium hirsutum]	cytoplasm	K01915	glnA; glutamine synthetase [EC:6.3.1.2]
cds.Camellia_sinensis.comp33659_c0_seq2_m.20927	65	glutamine synthetase cytosolic isozyme 1 [Gossypium hirsutum]	cytoplasm	K01915	glnA; glutamine synthetase [EC:6.3.1.2]
cds.Camellia_sinensis.comp33738_c0_seq3_m.25223	104	PREDICTED: hippocampus abundant transcript-like protein 1 isoform X3 [Juglans regia]	vacuolar membrane
cds.Camellia_sinensis.comp33810_c0_seq4_m.9082	244	PREDICTED: peptide-N(4)-(N-acetyl-beta-glucosaminyl)asparagine amidase [Ipomoea nil]	nucleus	K01456	E3.5.1.52; peptide-N4-(N-acetyl-beta-glucosaminyl)asparagine amidase [EC:3.5.1.52]
cds.Camellia_sinensis.comp34048_c0_seq1_m.4458	453	"PREDICTED: ATPase 11, plasma membrane-type [Theobroma cacao]"	plasma membrane	K01535	PMA1; H+-transporting ATPase [EC:3.6.3.6]
cds.Camellia_sinensis.comp34105_c0_seq7_m.7622	581	PREDICTED: large proline-rich protein bag6-A isoform X4 [Vitis vinifera]	nucleus
cds.Camellia_sinensis.comp34123_c0_seq1_m.23759	381	PREDICTED: bifunctional nitrilase/nitrile hydratase NIT4A [Citrus sinensis]	chloroplast	K13035	NIT4; beta-cyano-L-alanine hydratase/nitrilase [EC:3.5.5.4 4.2.1.65]
cds.Camellia_sinensis.comp34793_c0_seq12_m.8950	229	PREDICTED: tripeptidyl-peptidase 2 isoform X1 [Vitis vinifera]	cytoplasm
cds.Camellia_sinensis.comp34981_c0_seq1_m.15901	323	PREDICTED: fructose-bisphosphate aldolase cytoplasmic isozyme [Sesamum indicum]	cytoplasm	K01623	ALDO; fructose-bisphosphate aldolase, class I [EC:4.1.2.13]
cds.Camellia_sinensis.comp35522_c0_seq1_m.26786	272	"PREDICTED: fructose-1,6-bisphosphatase, cytosolic [Sesamum indicum]"	cytoplasm	K03841	FBP; fructose-1,6-bisphosphatase I [EC:3.1.3.11]
cds.Camellia_sinensis.comp36410_c0_seq1_m.33918	205	PREDICTED: tetraspanin-19 [Capsicum annuum]	cytoplasm
cds.Camellia_sinensis.comp63389_c0_seq1_m.43336	182	putative mannitol dehydrogenase [Morus notabilis]	cytoplasm
