# Supplementary material for: Global Ubiquitome Profiling Revealed the Roles of Ubiquitinated Proteins in Metabolic Pathways of Tea Leaves in Responding to Drought Stress
Source: Sci Rep. 2019 Mar 12;9:4286. doi: 10.1038/s41598-019-41041-3 (PMC6414630; doi:10.1038/s41598-019-41041-3)
Supplement: Supplementary file 1 — Dataset [file 41598_2019_41041_MOESM1_ESM.zip › Supplemental Table 3.xlsx]

## Sheet: Identified ptoteins
Global Ubiquitome Profiling Revealed the Roles of Ubiquitinated Proteins in Metabolic Pathways of Tea Leaves in Responding to Drought Stress Hui Xie1, Yu Wang1, Yiqian Ding1, Chen Qiu1, Litao Sun1, Zhongshuai Gai2, Honglian Gu1, Zhaotang Ding1* 1 Tea Research Institute, Qingdao Agricultural University, Qingdao, 266109, China 2 College of Life Science, Yantai University, Yantai，Shandong, 264005, C…
Note: j: protein molecular weight, k: percent of the protein sequence covered by identified peptides, l: numbers of peptides, m: numbers of identified protein peptide sequence (peptides spectrum matches), n: numbers of unique peptides.
Drought stress changes protein exprssion in tea plants
Protein accession	Protein description	MW [kDa]j	Score	Coverage [%]k	Peptidesl	PSMsm	Unique peptidesn	CK1	CK2	CK3	DT1	DT2	DT3	DT/CK Ratio	DT/CK P value
cds.Camellia_sinensis.comp24298_c0_seq1_m.23229	PREDICTED: 3-ketoacyl-CoA synthase 6 [Sesamum indicum]	56.181	4.7365	4.4	2	3	2	1.558	1.615	1.613	0.265	0.345	0.41	0.213	0.0065975
cds.Camellia_sinensis.comp29470_c0_seq1_m.43811	PREDICTED: 17.3 kDa class I heat shock protein-like [Nelumbo nucifera]	18.121	7.5093	28.3	5	7	3	1.459	1.406	1.484	0.488	0.5	0.509	0.344	3.7616e-07
cds.Camellia_sinensis.comp27350_c0_seq1_m.24260	PREDICTED: chalcone synthase 1 [Juglans regia]	48.966	67.923	32.2	11	35	2	1.518	1.391	1.424	0.472	0.54	0.506	0.35	2.1715e-05
cds.Camellia_sinensis.comp12164_c0_seq1_m.26995	PREDICTED: leucoanthocyanidin reductase [Theobroma cacao]	37.588	1.2298	4.1	2	2	2	1.429	1.296	1.581	0.591	0.449	0.524	0.363	0.00049526
cds.Camellia_sinensis.comp28030_c0_seq1_m.24237	enoyl-CoA hydratase/isomerase family protein [Populus trichocarpa]	50.105	27.293	12.9	6	8	6	1.425	1.421	1.381	0.502	0.508	0.547	0.368	2.0193e-06
cds.Camellia_sinensis.comp28751_c0_seq1_m.36414	PREDICTED: non-specific lipid transfer protein GPI-anchored 1 [Vitis vinifera]	20.567	6.1567	5.2	1	1	1	1.458	1.459	1.338	0.517	0.547	0.543	0.378	4.3096e-06
cds.Camellia_sinensis.comp12781_c0_seq1_m.25470	PREDICTED: dihydroflavonol-4-reductase-like [Daucus carota subsp. sativus]	38.694	20.965	19.6	9	16	9	1.433	1.386	1.417	0.53	0.54	0.534	0.379	5.3059e-08
cds.Camellia_sinensis.comp26557_c0_seq1_m.48630	PREDICTED: phenylalanine ammonia-lyase [Nelumbo nucifera]	14.501	3.5862	33.8	4	4	2	1.442	1.345	1.454	0.473	0.552	0.597	0.382	0.000183143
cds.Camellia_sinensis.comp16373_c0_seq1_m.51330	PREDICTED: chalcone synthase [Pyrus x bretschneideri]	19.938	47.804	46.6	6	27	1	1.467	1.452	1.298	0.561	0.511	0.575	0.391	6.0093e-05
cds.Camellia_sinensis.comp25454_c0_seq1_m.28314	PREDICTED: naringenin,2-oxoglutarate 3-dioxygenase [Ziziphus jujuba]	44.491	178.49	49.4	18	49	18	1.386	1.375	1.399	0.556	0.589	0.561	0.41	5.6631e-07
cds.Camellia_sinensis.comp27034_c0_seq1_m.33320	PREDICTED: dihydrofolate reductase [Vitis vinifera]	32.39	61.654	9.1	2	3	2	1.401	1.392	1.43	0.561	0.682	0.507	0.414	0.0095387
cds.Camellia_sinensis.comp35217_c0_seq1_m.27870	PREDICTED: leucoanthocyanidin dioxygenase [Theobroma cacao]	40.057	51.661	24.5	7	9	7	1.343	1.36	1.416	0.567	0.584	0.561	0.416	8.0294e-07
cds.Camellia_sinensis.comp32304_c0_seq3_m.11225	PREDICTED: phenylalanine ammonia-lyase [Vitis vinifera]	77.077	118.08	37.8	25	54	6	1.375	1.378	1.392	0.561	0.579	0.587	0.417	1.9214e-07
cds.Camellia_sinensis.comp28445_c0_seq1_m.18163	PREDICTED: bifunctional 3-dehydroquinate dehydratase/shikimate dehydrogenase, chloroplastic [Vitis vinifera]	56.806	13.472	8.6	5	7	4	1.421	1.362	1.341	0.547	0.603	0.591	0.422	1.74871e-05
cds.Camellia_sinensis.comp27225_c0_seq1_m.28449	anthocyanidin reductase [Vitis vinifera]	36.273	62.198	30.3	11	25	6	1.404	1.342	1.365	0.559	0.608	0.576	0.424	3.3192e-06
cds.Camellia_sinensis.comp31295_c0_seq1_m.4827	PREDICTED: 4-coumarate--CoA ligase 2 [Theobroma cacao]	61.529	11.529	4.7	3	3	2	1.387	1.367	1.352	0.531	0.651	0.592	0.432	0.0049202
cds.Camellia_sinensis.comp22317_c0_seq4_m.51213	PREDICTED: GRIP and coiled-coil domain-containing protein 2 [Vitis vinifera]	12.78	-2	7.3	1	1	1	1.427	1.238	1.435	0.553	0.626	0.6	0.434	0.000160176
cds.Camellia_sinensis.comp25037_c0_seq1_m.30194	PREDICTED: flavonol synthase/flavanone 3-hydroxylase-like [Prunus mume]	37.581	105.57	29.6	10	30	10	1.37	1.357	1.379	0.599	0.605	0.604	0.44	6.4962e-09
cds.Camellia_sinensis.comp30019_c0_seq1_m.15873	PREDICTED: blue-light photoreceptor PHR2 [Nicotiana tomentosiformis]	49.656	2.6415	2.6	1	1	1	1.473	1.266	1.338	0.627	0.559	0.615	0.442	0.000137717
cds.Camellia_sinensis.comp32394_c0_seq7_m.10219	PREDICTED: probable acyl-activating enzyme 18, peroxisomal [Ziziphus jujuba]	81.183	52.494	14.9	9	10	9	1.289	1.404	1.323	0.588	0.58	0.607	0.442	4.5252e-06
cds.Camellia_sinensis.comp28704_c0_seq1_m.23471	PREDICTED: BAHD acyltransferase DCR [Nicotiana attenuata]	49.995	46.095	13.4	5	6	5	1.335	1.368	1.341	0.636	0.605	0.629	0.462	6.9019e-07
cds.Camellia_sinensis.comp26137_c0_seq1_m.14029	PREDICTED: flavonoid 3',5'-hydroxylase 2-like [Jatropha curcas]	57.074	16.113	17.6	8	10	8	1.242	1.363	1.379	0.639	0.682	0.588	0.479	0.000164929
cds.Camellia_sinensis.comp24818_c0_seq1_m.28200	PREDICTED: phenylalanine ammonia-lyase 1 [Daucus carota subsp. sativus]	45.753	19.992	40.3	16	32	7	1.376	1.315	1.268	0.616	0.661	0.625	0.48	2.07e-05
cds.Camellia_sinensis.comp32717_c0_seq1_m.34599	PREDICTED: glutathione S-transferase U17-like [Malus domestica]	25.892	29.821	32.2	7	15	7	1.337	1.307	1.346	0.645	0.642	0.635	0.482	1.0654e-07
cds.Camellia_sinensis.comp31451_c0_seq1_m.18500	PREDICTED: cytochrome P450 86B1-like [Sesamum indicum]	57.848	5.5293	6.8	3	3	3	1.404	1.26	1.295	0.609	0.584	0.735	0.487	0.00074222
cds.Camellia_sinensis.comp30057_c1_seq2_m.50785	PREDICTED: phospho-2-dehydro-3-deoxyheptonate aldolase 1, chloroplastic-like [Malus domestica]	19.615	40.349	26.9	4	8	4	1.335	1.244	1.382	0.642	0.668	0.639	0.492	3.5688e-05
cds.Camellia_sinensis.comp133106_c0_seq1_m.54569	PREDICTED: dammarenediol II synthase-like [Sesamum indicum]	14.114	3.3692	15.2	2	2	2	1.409	1.282	1.25	0.624	0.618	0.707	0.495	0.00023976
cds.Camellia_sinensis.comp39971_c0_seq1_m.51236	PREDICTED: glycine-rich RNA-binding protein RZ1C isoform X1 [Fragaria vesca subsp. vesca]	12.197	2.0356	7.6	1	1	1	1.315	1.349	1.269	0.589	0.705	0.673	0.5	0.00025705
cds.Camellia_sinensis.comp29266_c0_seq2_m.32997	PREDICTED: BURP domain protein RD22-like, partial [Juglans regia]	22.294	8.7869	16.2	4	4	4	1.34	1.282	1.299	0.638	0.669	0.656	0.501	1.7024e-06
cds.CL1371Contig1_m.20317	PREDICTED: UDP-glycosyltransferase 708A6-like [Ziziphus jujuba]	55.498	1.9449	3.4	2	2	2	1.291	1.277	1.364	0.711	0.649	0.62	0.504	0.000104207
cds.Camellia_sinensis.comp27065_c0_seq2_m.4908	PREDICTED: DUF724 domain-containing protein 6-like isoform X1 [Ipomoea nil]	107.66	3.7258	2.4	2	2	2	1.266	1.394	1.269	0.768	0.586	0.631	0.505	0.00136163
cds.Camellia_sinensis.comp33776_c0_seq1_m.19252	PREDICTED: (-)-alpha-terpineol synthase [Vitis vinifera]	70.02	47.141	12.2	7	10	7	1.351	1.265	1.304	0.639	0.691	0.651	0.505	2.1488e-05
cds.Camellia_sinensis.comp14868_c0_seq1_m.51576	PREDICTED: heavy metal-associated isoprenylated plant protein 26-like [Sesamum indicum]	15.323	1.323	5.1	1	1	1	1.373	1.289	1.244	0.632	0.668	0.691	0.51	6.2441e-05
cds.Camellia_sinensis.comp18938_c0_seq1_m.40311	Heat shock 70 kDa protein [Morus notabilis]	32.963	7.7704	28.2	9	25	1	1.299	1.277	1.335	0.661	0.684	0.653	0.511	1.901e-06
cds.Camellia_sinensis.comp34132_c2_seq2_m.479	PREDICTED: acetyl-CoA carboxylase 1 [Theobroma cacao]	252.94	89.799	14.8	30	35	30	1.296	1.316	1.3	0.677	0.649	0.673	0.511	5.6612e-07
cds.Camellia_sinensis.comp34979_c0_seq1_m.37351	plant/F25P12-18 protein [Medicago truncatula]	18.363	77.213	47.3	6	14	6	1.332	1.28	1.31	0.71	0.626	0.669	0.511	6.0496e-05
cds.Camellia_sinensis.comp17573_c0_seq1_m.30215	PREDICTED: eukaryotic translation initiation factor 4B2-like [Juglans regia]	37.334	12.135	17.4	5	5	3	1.357	1.197	1.342	0.656	0.678	0.675	0.516	9.5054e-05
cds.Camellia_sinensis.comp30057_c0_seq1_m.29301	2-dehydro-3-deoxyphosphoheptonate aldolase family protein [Populus trichocarpa]	43.241	36.368	32.1	13	31	7	1.294	1.258	1.324	0.676	0.671	0.673	0.521	0.00052287
cds.Camellia_sinensis.comp34303_c0_seq1_m.1172	PREDICTED: MLP-like protein 423 isoform X2 [Ziziphus jujuba]	17.014	106.91	51.7	9	20	9	1.255	1.332	1.276	0.671	0.675	0.674	0.523	0.00075815
cds.Camellia_sinensis.comp27225_c0_seq2_m.28877	anthocyanidin reductase [Vitis vinifera]	37.459	8.2769	20.5	7	18	2	1.311	1.253	1.313	0.684	0.687	0.663	0.525	2.2436e-06
cds.Camellia_sinensis.comp41274_c0_seq1_m.27135	PREDICTED: omega-hydroxypalmitate O-feruloyl transferase [Vitis vinifera]	50.195	15.876	13.3	6	10	6	1.296	1.24	1.31	0.678	0.725	0.652	0.534	5.9268e-05
cds.Camellia_sinensis.comp34996_c0_seq1_m.19097	flavonoid 3' hydroxylase [Vitis vinifera]	57.059	17.251	19.1	9	14	9	1.248	1.29	1.269	0.668	0.678	0.703	0.538	2.0893e-06
cds.Camellia_sinensis.comp26171_c0_seq2_m.40947	PREDICTED: NADPH--cytochrome P450 reductase 2 [Prunus mume]	20.603	4.2638	7.5	1	1	1	1.296	1.3	1.218	0.754	0.658	0.691	0.551	0.000184686
cds.Camellia_sinensis.comp30219_c0_seq1_m.27886	PREDICTED: rho-N domain-containing protein 1, chloroplastic [Vitis vinifera]	40.079	4.7068	5.3	2	2	2	1.265	1.217	1.338	0.742	0.683	0.678	0.551	0.000118238
cds.Camellia_sinensis.comp19426_c0_seq1_m.51061	PREDICTED: protein DCL, chloroplastic [Prunus mume]	19.488	14.194	6.7	1	1	1	1.292	1.245	1.275	0.674	0.73	0.7	0.552	1.99737e-05
cds.Camellia_sinensis.comp31922_c0_seq2_m.26835	PREDICTED: ATP-citrate synthase alpha chain protein 2 [Nicotiana attenuata]	48.023	1.21	10.3	5	9	2	1.348	1.238	1.215	0.647	0.688	0.769	0.554	0.00058055
cds.Camellia_sinensis.comp24910_c0_seq1_m.13295	PREDICTED: probable chalcone--flavonone isomerase 3 [Prunus mume]	23.229	80.777	23.4	5	10	5	1.326	1.256	1.273	0.771	0.733	0.635	0.555	0.0006029
cds.Camellia_sinensis.comp12441_c0_seq1_m.14154	PREDICTED: bifunctional 3-dehydroquinate dehydratase/shikimate dehydrogenase, chloroplastic [Vitis vinifera]	58.235	113.88	32.7	17	30	16	1.237	1.275	1.282	0.707	0.716	0.69	0.557	1.481e-06
cds.Camellia_sinensis.comp24164_c0_seq1_m.25907	PREDICTED: protein ECERIFERUM 26 [Vitis vinifera]	49.78	18.322	13.3	5	8	5	1.223	1.255	1.319	0.68	0.807	0.629	0.557	0.00155607
cds.Camellia_sinensis.comp14651_c0_seq1_m.44151	anthocyanidin reductase [Vitis vinifera]	13.547	15.52	37.4	3	5	3	1.259	1.307	1.22	0.707	0.747	0.665	0.56	0.000119327
cds.Camellia_sinensis.comp20622_c0_seq1_m.34048	glycine-rich RNA-binding family protein [Populus trichocarpa]	31.011	10.65	6.8	2	3	2	1.238	1.288	1.278	0.667	0.746	0.716	0.56	7.79e-05
cds.Camellia_sinensis.comp23543_c0_seq1_m.33026	PREDICTED: cinnamoyl-CoA reductase 1 [Solanum tuberosum]	36.641	29.051	21.3	7	16	7	1.264	1.283	1.25	0.716	0.719	0.699	0.562	4.8904e-07
cds.Camellia_sinensis.comp33380_c0_seq5_m.5253	PREDICTED: eukaryotic translation initiation factor 4B1 [Solanum lycopersicum]	24.027	7.8008	3.9	1	1	1	1.257	1.248	1.287	0.725	0.714	0.692	0.562	2.0344e-06
cds.Camellia_sinensis.comp26419_c0_seq1_m.19908	PREDICTED: probable xyloglucan endotransglucosylase/hydrolase protein 6 [Juglans regia]	32.893	26.298	26.8	8	11	6	1.24	1.256	1.279	0.758	0.72	0.685	0.573	5.6598e-05
cds.Camellia_sinensis.comp31831_c0_seq3_m.20572	PREDICTED: U3 small nucleolar RNA-associated protein 25 [Jatropha curcas]	40.236	48.52	19.8	6	13	4	1.308	1.202	1.239	0.708	0.658	0.781	0.573	0.00054197
cds.Camellia_sinensis.comp28142_c0_seq1_m.18076	PREDICTED: trans-cinnamate 4-monooxygenase [Jatropha curcas]	60.624	61.458	26.1	13	20	13	1.245	1.257	1.245	0.711	0.741	0.714	0.578	1.1033e-06
cds.Camellia_sinensis.comp17446_c0_seq1_m.36742	PREDICTED: probable methyltransferase PMT2 [Sesamum indicum]	28.568	2.1685	3.1	1	1	1	1.239	1.309	1.203	0.721	0.729	0.723	0.579	0.0020847
cds.Camellia_sinensis.comp32592_c3_seq4_m.29222	PREDICTED: arogenate dehydratase 3, chloroplastic [Vitis vinifera]	45.948	3.0291	4.3	2	2	1	1.331	1.137	1.271	0.663	0.842	0.675	0.583	0.0037844
cds.Camellia_sinensis.comp33599_c1_seq11_m.43029	PREDICTED: histone H2AX [Citrus sinensis]	14.658	6.2367	25	5	15	2	1.193	1.245	1.316	0.749	0.739	0.704	0.584	9.7162e-05
cds.Camellia_sinensis.comp35044_c0_seq1_m.44426	PREDICTED: cytochrome b5 [Vitis vinifera]	17.783	29.766	39.6	4	8	4	1.317	1.204	1.242	0.773	0.657	0.768	0.584	0.00080406
cds.Camellia_sinensis.comp30452_c0_seq2_m.40812	PREDICTED: methyl-CpG-binding domain-containing protein 11 [Vitis vinifera]	29.818	34.764	28.8	6	8	5	1.237	1.268	1.251	0.782	0.683	0.745	0.588	0.000184631
cds.Camellia_sinensis.comp34400_c0_seq9_m.12194	PREDICTED: granule-bound starch synthase 1, chloroplastic/amyloplastic isoform X2 [Theobroma cacao]	67.174	39.882	21.9	12	21	11	1.242	1.24	1.25	0.718	0.734	0.744	0.588	4.8674e-07
cds.Camellia_sinensis.comp32371_c0_seq1_m.8400	PREDICTED: nucleolin 2 [Prunus mume]	79.316	3.9865	2	1	1	1	1.251	1.248	1.228	0.744	0.722	0.735	0.591	4.6967e-07
cds.Camellia_sinensis.comp38050_c0_seq1_m.42138	PREDICTED: phenylalanine ammonia-lyase G4 [Ricinus communis]	26.074	3.7057	24.1	7	13	3	1.227	1.231	1.292	0.762	0.75	0.707	0.592	4.4683e-05
cds.Camellia_sinensis.comp19929_c0_seq1_m.31347	PREDICTED: clathrin light chain 1-like [Capsicum annuum]	37.317	14.334	9.5	3	3	2	1.269	1.241	1.205	0.735	0.758	0.719	0.595	1.86559e-05
cds.Camellia_sinensis.comp36199_c0_seq1_m.25892	PREDICTED: very-long-chain 3-oxoacyl-CoA reductase 1 [Juglans regia]	35.595	5.1761	11.2	4	4	4	1.276	1.221	1.168	0.709	0.7	0.803	0.604	0.00056233
cds.Camellia_sinensis.comp15518_c0_seq1_m.22248	PREDICTED: dnaJ protein homolog 2 isoform X2 [Solanum pennellii]	46.487	54.094	16.9	7	12	2	1.26	1.201	1.286	0.744	0.787	0.751	0.609	4.4744e-05
cds.Camellia_sinensis.comp24956_c0_seq1_m.23294	PREDICTED: peroxidase 42 [Eucalyptus grandis]	37.589	27.808	24	6	6	6	1.202	1.251	1.235	0.749	0.773	0.725	0.609	2.1356e-05
cds.Camellia_sinensis.comp30146_c0_seq1_m.21634	PREDICTED: nuclear pore complex protein NUP50A [Theobroma cacao]	44.255	6.2386	12.8	4	4	4	1.311	1.197	1.167	0.75	0.718	0.78	0.612	0.00032291
cds.Camellia_sinensis.comp34468_c1_seq3_m.20334	PREDICTED: KH domain-containing protein At4g18375-like [Malus domestica]	41.231	1.5079	2.4	1	1	1	1.211	1.186	1.27	0.841	0.722	0.713	0.621	0.00107972
cds.Camellia_sinensis.comp31578_c0_seq2_m.37745	SNF7 family protein [Populus trichocarpa]	27.134	10.817	15.2	4	4	4	1.216	1.204	1.226	0.72	0.775	0.776	0.623	4.3905e-05
cds.Camellia_sinensis.comp33835_c0_seq1_m.2917	PREDICTED: calmodulin-binding transcription activator 3 isoform X2 [Vitis vinifera]	101.35	3.8512	3.1	2	3	2	1.042	1.343	1.269	0.742	0.729	0.825	0.628	0.0058837
cds.Camellia_sinensis.comp32762_c0_seq1_m.10285	PREDICTED: ABC transporter G family member 11 [Ricinus communis]	79.525	7.4286	2.7	2	2	2	1.174	1.224	1.243	0.792	0.761	0.749	0.632	4.1424e-05
cds.Camellia_sinensis.comp29812_c0_seq1_m.18555	PREDICTED: 4-coumarate--CoA ligase 2-like [Jatropha curcas]	60.204	4.0311	7.8	5	5	2	1.142	1.254	1.239	0.822	0.723	0.767	0.636	0.00066248
cds.Camellia_sinensis.comp25884_c0_seq1_m.21957	PREDICTED: DNA ligase 1 [Camelina sativa]	42.672	5.2113	6.6	2	3	2	1.187	1.256	1.178	0.711	0.73	0.871	0.638	0.0024841
cds.Camellia_sinensis.comp32343_c1_seq1_m.13967	PREDICTED: fatty acid amide hydrolase-like [Sesamum indicum]	66.642	2.9938	3.3	2	2	2	1.191	1.182	1.254	0.774	0.74	0.799	0.638	0.000100247
cds.Camellia_sinensis.comp11716_c0_seq1_m.37295	PREDICTED: 40S ribosomal protein S7 [Nelumbo nucifera]	26.673	10.971	19.4	5	8	5	1.188	1.23	1.177	0.751	0.773	0.773	0.639	1.54787e-05
cds.Camellia_sinensis.comp24911_c0_seq1_m.38588	PREDICTED: 40S ribosomal protein S11-like [Daucus carota subsp. sativus]	17.858	12.377	35.2	7	8	7	1.2	1.215	1.197	0.766	0.767	0.774	0.639	7.5856e-08
cds.Camellia_sinensis.comp29266_c0_seq1_m.27706	Dehydration-responsive protein RD22 precursor [Populus trichocarpa]	12.51	42.2	31.7	5	7	5	1.259	1.173	1.193	0.721	0.8	0.794	0.639	0.00034392
cds.Camellia_sinensis.comp16963_c0_seq1_m.38523	PREDICTED: ycf3-interacting protein 1, chloroplastic [Nelumbo nucifera]	30.199	57.802	17.5	4	9	4	1.225	1.268	1.168	0.741	0.855	0.751	0.641	0.00097741
cds.Camellia_sinensis.comp30373_c0_seq1_m.9012	PREDICTED: subtilisin-like protease SBT1.7 [Ricinus communis]	81.232	18.578	7.5	6	7	6	1.169	1.214	1.187	0.738	0.76	0.79	0.641	3.9466e-05
cds.Camellia_sinensis.comp32378_c0_seq1_m.4555	PREDICTED: phosphatidylinositol 4-phosphate 5-kinase 9-like [Sesamum indicum]	92.934	1.9421	1	1	1	1	1.22	1.184	1.215	0.769	0.804	0.747	0.641	4.2325e-05
cds.Camellia_sinensis.comp20492_c0_seq1_m.1946	putative serine/threonine-protein kinase dyrk2 [Morus notabilis]	133.28	7.2607	1.5	1	1	1	1.264	1.312	1.033	0.733	0.772	0.812	0.642	0.0053752
cds.Camellia_sinensis.comp28924_c0_seq8_m.8435	PREDICTED: protein STRUBBELIG-RECEPTOR FAMILY 6 [Vitis vinifera]	68.544	3.0036	1.6	1	1	1	1.175	1.199	1.237	0.738	0.785	0.809	0.646	0.00014203
cds.Camellia_sinensis.comp29485_c0_seq1_m.3324	PREDICTED: phosphoglucan, water dikinase, chloroplastic isoform X1 [Vitis vinifera]	132.97	225.44	32.9	33	52	33	1.207	1.184	1.213	0.777	0.775	0.78	0.647	2.8013e-07
cds.Camellia_sinensis.comp26887_c0_seq1_m.34748	PREDICTED: neurofilament heavy polypeptide [Vitis vinifera]	29.224	40.323	27.8	6	9	6	1.203	1.22	1.195	0.795	0.754	0.794	0.648	1.96775e-05
cds.Camellia_sinensis.comp25442_c0_seq1_m.40798	PREDICTED: 40S ribosomal protein S15 [Ricinus communis]	17.202	10.646	19.2	2	5	1	1.215	1.125	1.264	0.756	0.871	0.713	0.649	0.0031795
cds.Camellia_sinensis.comp34663_c0_seq10_m.34729	PREDICTED: 50S ribosomal protein L15, chloroplastic [Vitis vinifera]	29.408	47.897	29.7	7	10	7	1.179	1.227	1.204	0.766	0.789	0.787	0.649	4.2028e-06
cds.Camellia_sinensis.comp30991_c1_seq6_m.41940	PREDICTED: HMG-Y-related protein A-like [Raphanus sativus]	19.574	49.648	32.3	6	14	1	1.251	1.197	1.148	0.771	0.811	0.758	0.651	0.000179711
cds.Camellia_sinensis.comp33614_c1_seq4_m.11953	PREDICTED: LOW QUALITY PROTEIN: dynamin-2A-like [Ziziphus jujuba]	25.277	3.5301	15	3	3	3	1.22	1.199	1.178	0.78	0.797	0.766	0.651	4.8129e-06
cds.Camellia_sinensis.comp22097_c0_seq1_m.39846	PREDICTED: small heat shock protein, chloroplastic [Theobroma cacao]	24.684	4.7051	12.4	2	3	2	1.319	1.149	1.122	0.825	0.757	0.761	0.653	0.00179981
cds.Camellia_sinensis.comp26976_c0_seq1_m.27661	PREDICTED: translation initiation factor IF-3 [Ricinus communis]	31.233	28.789	13.9	3	6	3	1.234	1.202	1.17	0.792	0.79	0.772	0.653	1.82243e-05
cds.Camellia_sinensis.comp24163_c0_seq1_m.42497	PREDICTED: ribosome-binding factor PSRP1, chloroplastic [Citrus sinensis]	25.735	3.7748	4.3	2	3	2	1.181	1.215	1.211	0.784	0.813	0.762	0.654	3.6888e-05
cds.Camellia_sinensis.comp30452_c0_seq1_m.32345	PREDICTED: methyl-CpG-binding domain-containing protein 11 [Vitis vinifera]	34.5	18.045	16.8	5	10	2	1.24	1.175	1.188	0.747	0.82	0.788	0.654	0.000177988
cds.Camellia_sinensis.comp26983_c0_seq9_m.28144	PREDICTED: THO complex subunit 4D [Solanum pennellii]	22.581	6.3836	14.7	3	4	3	1.156	1.179	1.26	0.781	0.879	0.697	0.656	0.0040604
cds.Camellia_sinensis.comp35775_c0_seq1_m.39035	PREDICTED: dnaJ protein homolog [Nicotiana tabacum]	26.466	2.2782	4.7	1	1	1	1.215	1.207	1.163	0.726	0.827	0.8	0.656	0.00051955
cds.Camellia_sinensis.comp28106_c0_seq1_m.46951	PREDICTED: 60S ribosomal protein L21-1 [Daucus carota subsp. sativus]	18.716	16.424	30.5	6	12	6	1.198	1.207	1.205	0.774	0.798	0.807	0.659	2.5449e-06
cds.Camellia_sinensis.comp24396_c0_seq1_m.28042	PREDICTED: probable methyltransferase PMT2 [Fragaria vesca subsp. vesca]	40.978	1.4661	5	2	2	2	1.294	1.166	1.112	0.787	0.737	0.835	0.66	0.00196337
cds.Camellia_sinensis.comp7306_c0_seq1_m.21311	PREDICTED: pectinesterase-like [Gossypium hirsutum]	56.944	99.605	20.4	8	22	8	1.19	1.181	1.217	0.809	0.786	0.78	0.662	4.3041e-06
cds.CL83Contig1_m.15259	PREDICTED: tubulin alpha chain [Ziziphus jujuba]	49.677	103.8	32	12	24	2	1.164	1.213	1.213	0.788	0.835	0.757	0.663	0.0002003
cds.Camellia_sinensis.comp33740_c0_seq4_m.44344	PREDICTED: putative quinone-oxidoreductase homolog, chloroplastic [Vitis vinifera]	26.873	48.773	37.5	8	16	8	0.76	0.787	0.842	1.169	1.224	1.244	1.522	0.00028294
cds.Camellia_sinensis.comp34586_c0_seq4_m.32396	PREDICTED: endochitinase PR4-like [Nelumbo nucifera]	24.711	10.503	11.5	2	2	2	0.855	0.774	0.763	1.226	1.205	1.246	1.537	0.00031634
cds.Camellia_sinensis.comp27564_c0_seq1_m.19725	PREDICTED: low-temperature-induced cysteine proteinase [Theobroma cacao]	57.02	5.8985	3.1	1	1	1	0.876	0.79	0.712	1.169	1.275	1.245	1.551	0.0024757
cds.Camellia_sinensis.comp26812_c0_seq1_m.34139	PREDICTED: transmembrane ascorbate ferrireductase 1 [Sesamum indicum]	25.265	34.592	4.8	1	4	1	0.834	0.748	0.738	1.216	1.26	1.272	1.616	0.000302
cds.Camellia_sinensis.comp24206_c0_seq1_m.41922	PREDICTED: CASP-like protein 1 [Sesamum indicum]	20.47	14.223	26.4	5	9	5	0.785	0.771	0.76	1.206	1.294	1.253	1.62	2.3765e-05
cds.Camellia_sinensis.comp26398_c0_seq2_m.42894	PREDICTED: miraculin [Theobroma cacao]	24.856	4.7454	9.9	2	3	2	0.733	0.826	0.764	1.235	1.352	1.182	1.622	0.00079538
cds.Camellia_sinensis.comp26828_c0_seq1_m.56452	PREDICTED: beta-galactosidase 1-like isoform X3 [Eucalyptus grandis]	12.448	1.3163	7.3	1	2	1	0.73	0.768	0.694	1.271	1.311	1.322	1.781	5.6298e-05
cds.Camellia_sinensis.comp32732_c0_seq5_m.39027	PREDICTED: thiosulfate sulfurtransferase 16, chloroplastic-like [Nicotiana tabacum]	20.187	20.809	13.9	2	4	2	0.708	0.694	0.783	1.411	1.215	1.441	1.861	0.00069584
cds.Camellia_sinensis.comp151911_c0_seq1_m.50408	PREDICTED: EG45-like domain containing protein [Juglans regia]	12.876	57.379	42.4	3	7	3	0.68	0.698	0.747	1.243	1.34	1.394	1.872	0.000139175
cds.Camellia_sinensis.comp21197_c0_seq3_m.57054	plant/T7H20-70 protein [Medicago truncatula]	12.866	24.987	26.3	2	2	2	0.751	0.648	0.629	1.42	1.348	1.319	2.015	0.00028201
cds.Camellia_sinensis.comp53621_c0_seq1_m.37575	PREDICTED: cannabidiolic acid synthase-like 1 [Citrus sinensis]	34.518	5.1177	10.8	3	3	3	0.623	0.613	0.553	1.402	1.527	1.424	2.433	4.0395e-05
cds.Camellia_sinensis.comp34802_c1_seq1_m.780	PREDICTED: chromatin structure-remodeling complex protein SYD isoform X1 [Ziziphus jujuba]	88.729	3.0965	3.4	3	3	3	1.074	1.42	1.076	0.746	0.925	0.711	0.667	0.030802
cds.Camellia_sinensis.comp24729_c0_seq1_m.48307	PREDICTED: 50S ribosomal protein L31, chloroplastic [Vitis vinifera]	15.72	8.7437	8.6	1	2	1	1.267	1.176	1.112	0.759	0.825	0.797	0.67	0.00087785
cds.Camellia_sinensis.comp32523_c0_seq2_m.19658	PREDICTED: tubulin beta-1 chain [Ipomoea nil]	50.754	48.789	30.2	9	19	2	1.252	1.157	1.144	0.734	0.777	0.869	0.67	0.0021417
cds.Camellia_sinensis.comp10805_c0_seq1_m.49876	PREDICTED: glycine-rich RNA-binding protein RZ1A-like [Gossypium hirsutum]	17.868	12.882	21.3	3	5	3	1.145	1.153	1.244	0.744	0.842	0.799	0.673	0.00089505
cds.Camellia_sinensis.comp29403_c0_seq1_m.1874	PREDICTED: sucrose synthase [Nicotiana tabacum]	92.452	93.255	23.2	18	25	15	1.152	1.168	1.246	0.763	0.812	0.824	0.673	0.00030071
cds.Camellia_sinensis.comp19347_c0_seq1_m.29962	PREDICTED: inositol oxygenase 1-like [Juglans regia]	36.11	9.2103	3.9	1	1	1	1.258	1.238	1.051	0.813	0.773	0.806	0.674	0.0027793
cds.Camellia_sinensis.comp34468_c1_seq6_m.20890	PREDICTED: KH domain-containing protein At4g18375-like [Prunus mume]	26.268	12.034	12.8	3	4	3	1.156	1.142	1.255	0.789	0.797	0.811	0.675	0.00021757
cds.Camellia_sinensis.comp31135_c2_seq2_m.13406	PREDICTED: long chain acyl-CoA synthetase 1 [Sesamum indicum]	74.769	7.8079	7.4	5	5	5	1.103	1.245	1.211	0.907	0.831	0.668	0.676	0.0153212
cds.Camellia_sinensis.comp32458_c1_seq1_m.45032	PREDICTED: probable galactinol--sucrose galactosyltransferase 2 [Citrus sinensis]	18.413	46.075	30.8	3	6	2	1.227	1.145	1.162	0.755	0.835	0.805	0.678	0.00042106
cds.Camellia_sinensis.comp27855_c0_seq2_m.26247	PREDICTED: very-long-chain enoyl-CoA reductase isoform X1 [Vitis vinifera]	36.396	6.2256	9	3	4	3	1.099	1.257	1.193	0.876	0.743	0.791	0.679	0.0033152
cds.Camellia_sinensis.comp28721_c0_seq1_m.33393	PREDICTED: DNA-directed RNA polymerases IV and V subunit 4 [Malus domestica]	23.06	3.4038	11.7	3	3	3	1.186	1.157	1.205	0.885	0.762	0.766	0.68	0.00153945
cds.Camellia_sinensis.comp15246_c0_seq1_m.45602	PREDICTED: phosphatidylinositol 3,4,5-trisphosphate 3-phosphatase and protein-tyrosine-phosphatase PTEN2A[Vitis vinifera]	14.7	1.9197	6.4	1	1	1	1.196	1.115	1.227	0.844	0.752	0.817	0.682	0.00101975
cds.Camellia_sinensis.comp30468_c0_seq2_m.34663	chalcone--flavonone isomerase 2 [Vitis vinifera]	24.735	189.7	55.2	10	24	10	1.205	1.153	1.183	0.791	0.814	0.811	0.682	1.83213e-05
cds.Camellia_sinensis.comp27190_c0_seq2_m.27972	PREDICTED: 60S ribosomal protein L13a-4 [Sesamum indicum]	29.869	1.7124	18.8	5	8	1	1.209	1.188	1.133	0.771	0.818	0.824	0.684	0.000182516
cds.Camellia_sinensis.comp32458_c0_seq1_m.14581	PREDICTED: probable galactinol--sucrose galactosyltransferase 2 [Eucalyptus grandis]	64.87	86.998	19.5	12	20	12	1.139	1.189	1.21	0.835	0.79	0.795	0.684	0.000115486
cds.Camellia_sinensis.comp33177_c0_seq1_m.33010	isoflavone reductase-like protein [Cajanus cajan]	37.403	158.3	40.5	11	31	10	1.187	1.168	1.174	0.79	0.824	0.804	0.685	4.3029e-06
cds.Camellia_sinensis.comp23594_c0_seq1_m.30848	PREDICTED: translation initiation factor IF-2, chloroplastic isoform X1 [Sesamum indicum]	28.92	6.8192	20.5	5	6	5	1.15	1.22	1.173	0.827	0.811	0.791	0.686	6.1625e-05
cds.Camellia_sinensis.comp32581_c1_seq3_m.881	PREDICTED: heat shock protein 90-5, chloroplastic [Ziziphus jujuba]	91.123	323.31	41.9	26	55	22	1.194	1.155	1.172	0.807	0.787	0.827	0.688	2.3256e-05
cds.Camellia_sinensis.comp33267_c1_seq4_m.44623	PREDICTED: ribosome biogenesis protein erb1 isoform X2 [Citrus sinensis]	12.982	4.0755	27.4	2	2	2	1.24	1.164	1.115	0.763	0.827	0.831	0.688	0.00083904
cds.Camellia_sinensis.comp35586_c0_seq1_m.34293	PREDICTED: protein HHL1, chloroplastic isoform X1 [Juglans regia]	26.68	24.876	22.9	5	7	5	1.191	1.171	1.167	0.808	0.816	0.803	0.688	5.7555e-07
cds.Camellia_sinensis.comp24446_c0_seq1_m.37788	PREDICTED: 30S ribosomal protein S9, chloroplastic-like [Nelumbo nucifera]	22.414	6.9776	14.5	3	4	3	1.162	1.171	1.17	0.787	0.83	0.798	0.689	0.00187509
cds.Camellia_sinensis.comp31909_c0_seq1_m.17647	PREDICTED: 26S proteasome regulatory subunit 4 homolog A [Sesamum indicum]	49.555	81.331	42.7	19	25	19	1.173	1.171	1.16	0.817	0.807	0.794	0.69	1.0192e-06
cds.Camellia_sinensis.comp14849_c0_seq1_m.54978	PREDICTED: HMG-Y-related protein A [Theobroma cacao]	14.829	3.189	10.9	1	1	1	0.962	1.355	1.214	0.823	0.859	0.761	0.692	0.0283
cds.Camellia_sinensis.comp31443_c0_seq2_m.5584	PREDICTED: phototropin-2-like [Malus domestica]	22.588	31.686	28.9	5	5	4	1.233	1.126	1.186	0.789	0.788	0.877	0.692	0.00112356
cds.Camellia_sinensis.comp34294_c1_seq1_m.16054	PREDICTED: protein SUPPRESSOR OF GENE SILENCING 3 homolog [Vigna angularis]	52.393	16.872	12.8	6	6	6	1.189	1.137	1.201	0.812	0.834	0.805	0.695	5.6434e-05
cds.Camellia_sinensis.comp7765_c0_seq1_m.49699	PREDICTED: tubulin alpha-3 chain-like [Malus domestica]	15.45	7.7989	44.9	5	9	2	1.1	1.09	1.325	0.765	0.856	0.823	0.695	0.0073246
cds.Camellia_sinensis.comp28624_c0_seq1_m.45429	PREDICTED: cytochrome b5 [Vitis vinifera]	18.273	18.801	16.2	2	2	2	1.217	1.16	1.125	0.743	0.876	0.823	0.697	0.0024225
cds.Camellia_sinensis.comp30453_c1_seq1_m.29710	PREDICTED: probable 2-oxoglutarate-dependent dioxygenase AOP1 [Vitis vinifera]	22.474	10.463	18.7	4	4	4	1.142	1.146	1.222	0.804	0.807	0.834	0.697	0.000135627
cds.Camellia_sinensis.comp31806_c0_seq1_m.4333	PREDICTED: protein argonaute 4-like isoform X2 [Juglans regia]	102.18	81.51	23.8	20	28	11	1.142	1.186	1.174	0.82	0.825	0.795	0.697	2.166e-05
cds.Camellia_sinensis.comp16285_c0_seq1_m.52727	PREDICTED: 40S ribosomal protein S4-3-like [Pyrus x bretschneideri]	18.551	-2	26.7	5	11	1	1.184	1.142	1.179	0.822	0.83	0.796	0.698	2.4946e-05
cds.Camellia_sinensis.comp31580_c0_seq1_m.19204	BSD domain-containing family protein [Populus trichocarpa]	53.407	2.1591	2.1	1	1	1	1.177	1.197	1.132	0.935	0.786	0.732	0.7	0.0082815
cds.Camellia_sinensis.comp31888_c0_seq4_m.43428	Metal-dependent phosphohydrolase [Arabidopsis thaliana]	25.147	12.217	16.6	3	3	3	1.163	1.175	1.164	0.81	0.803	0.837	0.7	1.52837e-05
cds.Camellia_sinensis.comp32038_c0_seq1_m.13087	PREDICTED: auxilin-related protein 2 [Vitis vinifera]	84.421	4.8131	2.6	2	3	2	1.144	1.224	1.125	0.693	0.791	0.966	0.701	0.022022
cds.Camellia_sinensis.comp35287_c0_seq1_m.32879	PREDICTED: 50S ribosomal protein L3, chloroplastic [Beta vulgaris subsp. vulgaris]	34.481	38.478	20	6	10	5	1.101	1.217	1.172	0.855	0.827	0.763	0.701	0.00134055
cds.Camellia_sinensis.comp18441_c0_seq1_m.49795	PREDICTED: tubulin beta chain [Ricinus communis]	14.998	4.0042	11.1	1	2	1	1.17	1.161	1.167	0.852	0.799	0.806	0.702	0.0032598
cds.Camellia_sinensis.comp37631_c0_seq1_m.44158	PREDICTED: mavicyanin-like [Gossypium hirsutum]	18.427	2.0941	9.7	2	2	2	1.13	1.157	1.213	0.833	0.807	0.818	0.702	0.000100512
cds.Camellia_sinensis.comp29954_c0_seq2_m.42248	PREDICTED: 60S ribosomal protein L23-like [Nicotiana tabacum]	15.061	23.705	39.3	5	9	5	1.179	1.179	1.152	0.831	0.825	0.813	0.703	1.9922e-06
cds.Camellia_sinensis.comp30381_c0_seq1_m.28307	PREDICTED: protein trichome birefringence-like 41 [Ipomoea nil]	42.034	1.4934	2.2	1	1	1	1.154	1.115	1.229	0.828	0.804	0.826	0.703	0.00030112
cds.CL168Contig1_m.5686	PREDICTED: ribonuclease J isoform X1 [Theobroma cacao]	93.003	3.7114	4	4	5	3	1.215	1.183	1.09	0.843	0.809	0.809	0.706	0.00060149
cds.Camellia_sinensis.comp19292_c0_seq1_m.44318	PREDICTED: selenoprotein H [Vitis vinifera]	18.474	11.985	20.1	4	7	4	1.185	1.132	1.144	0.781	0.844	0.818	0.706	0.000195554
cds.Camellia_sinensis.comp23253_c0_seq1_m.58877	PREDICTED: haloacid dehalogenase-like hydrolase domain-containing protein Sgpp [Populus euphratica]	11.591	1.3079	7.7	1	1	1	1.167	1.211	1.113	0.835	0.836	0.794	0.706	0.00030321
cds.Camellia_sinensis.comp35002_c0_seq1_m.43995	PREDICTED: 60S ribosomal protein L32-1-like [Cucumis melo]	15.662	11.261	26.3	4	8	4	1.107	1.185	1.187	0.802	0.822	0.831	0.706	0.000160377
cds.Camellia_sinensis.comp20402_c0_seq1_m.28705	PREDICTED: titin-like [Fragaria vesca subsp. vesca]	19.986	4.7872	15.1	3	5	3	1.118	1.203	1.17	0.851	0.85	0.771	0.708	0.00089998
cds.Camellia_sinensis.comp30980_c0_seq2_m.28639	PREDICTED: 50S ribosomal protein L24, chloroplastic [Sesamum indicum]	19.973	7.8095	12.4	2	3	2	1.189	1.116	1.18	0.773	0.857	0.836	0.708	0.00072054
cds.Camellia_sinensis.comp32936_c1_seq1_m.15923		17.216	2.7012	12.8	2	2	2	1.235	1.101	1.145	0.778	0.783	0.902	0.708	0.0041381
cds.Camellia_sinensis.comp29358_c0_seq1_m.36435	PREDICTED: 60S ribosomal protein L9 [Cucumis melo]	23.154	78.166	54.2	10	22	10	1.197	1.165	1.142	0.8	0.856	0.83	0.709	0.000137463
cds.Camellia_sinensis.comp30436_c0_seq28_m.56874	Histone superfamily protein [Arabidopsis thaliana]	13.537	10.603	27.5	5	14	3	1.189	1.173	1.1	0.883	0.792	0.779	0.709	0.00169788
cds.Camellia_sinensis.comp34798_c0_seq1_m.436	PREDICTED: serine/threonine-protein kinase TOR [Theobroma cacao]	277.53	14.952	3	7	7	7	0.804	1.867	0.819	0.714	0.785	0.977	0.709	0.40948
cds.Camellia_sinensis.comp35045_c0_seq1_m.29822	CS domain protein [Medicago truncatula]	23.006	46.815	32.7	8	19	8	1.184	1.134	1.152	0.794	0.808	0.858	0.709	0.00020336
cds.Camellia_sinensis.comp36514_c0_seq1_m.48039	PREDICTED: glycine-rich RNA-binding protein RZ1B-like [Ziziphus jujuba]	16.847	1.4399	4.5	1	1	1	1.183	1.11	1.186	0.703	0.871	0.893	0.709	0.0115213
cds.Camellia_sinensis.comp34545_c0_seq1_m.1794	PREDICTED: probable inactive ATP-dependent zinc metalloprotease FTSHI 5, chloroplastic [Vitis vinifera]	152.43	1.2732	0.5	1	1	1	1.164	1.155	1.165	0.796	0.886	0.79	0.71	0.0114187
cds.Camellia_sinensis.comp35757_c0_seq1_m.13862	PREDICTED: 3-phosphoshikimate 1-carboxyvinyltransferase 2 [Juglans regia]	55.63	53.83	20.8	9	18	9	1.124	1.158	1.158	0.814	0.822	0.808	0.71	3.3264e-06
cds.Camellia_sinensis.comp28544_c0_seq2_m.45493	PREDICTED: histone H1 [Vitis vinifera]	25.458	13.92	18.1	4	6	4	1.18	1.147	1.172	0.82	0.863	0.805	0.711	0.000104981
cds.Camellia_sinensis.comp33614_c1_seq1_m.4575	PREDICTED: dynamin-2A-like [Nicotiana tabacum]	63.783	77	18.1	10	11	10	1.142	1.167	1.152	0.833	0.78	0.849	0.711	0.00020394
cds.Camellia_sinensis.comp28002_c0_seq1_m.43612	PREDICTED: S-adenosylmethionine synthase 5 [Vitis vinifera]	16.905	8.329	33.8	5	13	1	1.185	1.116	1.175	0.749	0.859	0.866	0.712	0.0025188
cds.Camellia_sinensis.comp30210_c1_seq1_m.22782	PREDICTED: la protein 1 [Vitis vinifera]	53.937	15.402	9.2	4	4	4	1.199	1.172	1.103	0.824	0.767	0.883	0.712	0.0020368
cds.Camellia_sinensis.comp31629_c2_seq1_m.24972	PREDICTED: ABC transporter G family member 11 [Vitis vinifera]	47.276	9.734	2.4	1	1	1	1.233	1.228	1.006	0.775	0.805	0.893	0.713	0.0134445
cds.Camellia_sinensis.comp32382_c0_seq1_m.25543	PREDICTED: 60S ribosomal protein L7-2-like [Ipomoea nil]	28.589	51.596	44.7	10	14	10	1.139	1.172	1.166	0.796	0.863	0.82	0.713	0.000178324
cds.Camellia_sinensis.comp27384_c0_seq1_m.32444	PREDICTED: xyloglucan endotransglucosylase/hydrolase protein 9 [Gossypium arboreum]	33.85	4.9624	12.5	4	5	4	1.145	1.211	1.132	0.887	0.77	0.834	0.714	0.0018208
cds.Camellia_sinensis.comp31599_c0_seq1_m.8884	40S ribosomal protein S14-3 [Morus notabilis]	16.325	78.275	46	6	12	6	1.159	1.168	1.142	0.814	0.835	0.827	0.714	2.2488e-06
cds.Camellia_sinensis.comp25544_c0_seq1_m.33642	PREDICTED: UPF0301 protein Cpha266_0885 [Citrus sinensis]	31.92	1.1885	9.2	2	2	2	1.12	1.31	1.04	0.819	0.752	0.912	0.716	0.0193405
cds.Camellia_sinensis.comp30472_c3_seq2_m.23353	PREDICTED: pectin acetylesterase 8 [Vitis vinifera]	43.665	91.807	38.3	12	19	12	1.154	1.166	1.154	0.829	0.845	0.813	0.716	4.4108e-06
cds.Camellia_sinensis.comp18602_c0_seq1_m.17410	PREDICTED: aldehyde dehydrogenase family 3 member F1-like [Nicotiana sylvestris]	54.591	21.556	12.7	6	7	5	1.152	1.168	1.139	0.856	0.831	0.792	0.717	0.000144921
cds.Camellia_sinensis.comp12874_c0_seq1_m.59108	PREDICTED: probable methionine--tRNA ligase [Daucus carota subsp. sativus]	11.747	1.1922	36.3	3	3	1	1.246	1.051	1.165	0.777	0.91	0.799	0.718	0.0088408
cds.Camellia_sinensis.comp13050_c0_seq1_m.35139	PREDICTED: methyl-CpG-binding domain-containing protein 11 [Theobroma cacao]	32.049	57.584	35.1	9	17	7	1.174	1.121	1.111	0.804	0.822	0.82	0.718	5.855e-05
cds.Camellia_sinensis.comp36290_c0_seq1_m.44094	PREDICTED: protein canopy-1 [Vitis vinifera]	23.03	17.86	23.8	4	7	4	1.118	1.167	1.194	0.83	0.834	0.834	0.718	0.0034
cds.Camellia_sinensis.comp17573_c0_seq2_m.32838	PREDICTED: eukaryotic translation initiation factor 4B2-like [Juglans regia]	37.239	2.9224	11.9	4	4	2	1.211	1.176	1.074	0.822	0.809	0.857	0.719	0.00119584
cds.Camellia_sinensis.comp25502_c0_seq1_m.37641	abscisic stress-ripening protein 2-like [Citrus sinensis]	23.762	59.028	34.3	5	17	5	1.231	1.097	1.134	0.802	0.836	0.855	0.72	0.00110255
cds.Camellia_sinensis.comp25190_c0_seq1_m.35088	PREDICTED: 40S ribosomal protein S6-like [Cucumis sativus]	28.255	52.56	31.7	7	12	4	1.158	1.139	1.154	0.799	0.829	0.86	0.721	0.000117408
cds.Camellia_sinensis.comp28844_c0_seq1_m.6125	PREDICTED: endo-1,4-beta-xylanase A-like [Ziziphus jujuba]	104.79	11.525	2.8	2	2	2	1.066	1.213	1.185	0.819	0.75	0.929	0.721	0.0111182
cds.Camellia_sinensis.comp12828_c1_seq1_m.58512	60S ribosomal protein L35a-3 [Morus notabilis]	12.254	1.9256	13.2	2	2	2	1.098	1.204	1.164	0.907	0.783	0.811	0.722	0.0032163
cds.CL1865Contig1_m.42192	PREDICTED: 50S ribosomal protein L18, chloroplastic [Prunus mume]	18.583	6.2433	11.4	3	3	3	1.106	1.154	1.201	0.866	0.828	0.814	0.725	0.00043722
cds.Camellia_sinensis.comp25562_c0_seq2_m.49216	PREDICTED: 1-aminocyclopropane-1-carboxylate oxidase [Gossypium hirsutum]	11.278	1.4641	8.9	1	1	1	1.056	1.22	1.184	0.926	0.742	0.843	0.726	0.0142835
cds.Camellia_sinensis.comp31831_c0_seq2_m.20143	PREDICTED: plasminogen activator inhibitor 1 RNA-binding protein [Vitis vinifera]	40.744	35.755	13.6	4	5	3	1.107	1.144	1.206	0.882	0.789	0.839	0.726	0.00141602
cds.Camellia_sinensis.comp33360_c0_seq1_m.13258	PREDICTED: glucose-1-phosphate adenylyltransferase large subunit 1-like isoform X1 [Juglans regia]	58.663	33.295	13.7	6	9	5	1.193	1.167	1.164	0.899	0.868	0.796	0.727	0.00098331
cds.Camellia_sinensis.comp14308_c0_seq1_m.56539		12.959	49.047	26	3	5	3	1.149	1.123	1.164	0.844	0.808	0.854	0.729	9.55e-05
cds.Camellia_sinensis.comp24118_c0_seq1_m.41021	PREDICTED: phenylalanine ammonia-lyase [Eucalyptus grandis]	31.858	3.0121	22.6	5	9	2	1.095	1.193	1.162	0.847	0.873	0.795	0.729	0.00107923
cds.Camellia_sinensis.comp29537_c0_seq1_m.2052	PREDICTED: DNA-directed RNA polymerase V subunit 1 [Vitis vinifera]	102.79	6.1456	3.6	3	3	3	1.066	1.337	1.053	1.011	0.759	0.748	0.729	0.062559
cds.Camellia_sinensis.comp29537_c0_seq1_m.2053	PREDICTED: DNA-directed RNA polymerase V subunit 1 isoform X2 [Juglans regia]	56.261	1.3349	1.6	1	1	1	1.054	1.145	1.254	0.826	0.837	0.854	0.729	0.0035639
cds.CL3334Contig1_m.18342	PREDICTED: protein HGV2 isoform X2 [Vitis vinifera]	50.412	5.8536	6.3	3	3	3	1.142	1.065	1.238	0.847	0.809	0.861	0.731	0.0027352
cds.CL3510Contig1_m.34721	PREDICTED: dnaJ protein homolog 2-like [Nelumbo nucifera]	39.427	1.8909	5.9	2	2	1	1.165	1.153	1.124	0.868	0.793	0.855	0.731	0.00046254
cds.Camellia_sinensis.comp29917_c0_seq1_m.18255	PREDICTED: 4-coumarate--CoA ligase 1 [Nicotiana attenuata]	58.683	20.605	9.8	5	5	3	1.067	1.257	1.129	0.902	0.798	0.824	0.731	0.0066615
cds.Camellia_sinensis.comp34526_c0_seq2_m.10529	PREDICTED: luminal-binding protein 5 [Theobroma cacao]	73.573	240.54	44	30	69	23	1.135	1.17	1.147	0.844	0.839	0.841	0.731	2.1029e-06
cds.Camellia_sinensis.comp35420_c0_seq1_m.48498	PREDICTED: 40S ribosomal protein S2-2 [Theobroma cacao]	13.297	30.235	41.3	6	10	2	1.135	1.167	1.142	0.862	0.793	0.863	0.731	0.00042367
cds.Camellia_sinensis.comp26707_c0_seq1_m.474	PREDICTED: pre-mRNA-processing-splicing factor 8A [Theobroma cacao]	268.39	25.359	3.9	9	10	9	1.162	1.193	1.139	0.882	0.833	0.843	0.732	0.000141514
cds.Camellia_sinensis.comp34751_c2_seq1_m.4380	PREDICTED: probable polyribonucleotide nucleotidyltransferase 1, chloroplastic [Vitis vinifera]	69.87	29.843	12.9	7	8	7	1.138	1.204	1.142	0.772	0.88	0.9	0.732	0.0036166
cds.Camellia_sinensis.comp30675_c0_seq1_m.8779	PREDICTED: 1,4-alpha-glucan-branching enzyme 1, chloroplastic/amyloplastic isoform X1 [Vitis vinifera]	96.568	48.838	20.9	18	20	18	1.139	1.137	1.156	0.85	0.833	0.833	0.733	1.7103e-06
cds.Camellia_sinensis.comp31494_c0_seq2_m.28102	PREDICTED: phosphatidylserine decarboxylase proenzyme 2 [Vitis vinifera]	42.343	4.6582	16.1	7	8	4	1.131	1.097	1.212	0.871	0.84	0.815	0.734	0.00093795
cds.CL3325Contig1_m.15610	PREDICTED: luminal-binding protein 4-like [Nelumbo nucifera]	77.071	7.6128	13.1	9	16	3	1.177	1.137	1.128	0.887	0.88	0.763	0.735	0.003603
cds.Camellia_sinensis.comp24168_c0_seq1_m.26608	ribosomal RNA small subunit methyltransferase J [Arabidopsis thaliana]	41.529	44.173	17.8	5	9	5	1.074	1.107	1.229	0.87	0.803	0.843	0.738	0.0029842
cds.Camellia_sinensis.comp35781_c0_seq1_m.36035	PREDICTED: putative UDP-rhamnose:rhamnosyltransferase 1 [Vitis vinifera]	35.201	3.8539	6	2	3	2	1.048	1.179	1.209	0.864	0.842	0.83	0.738	0.0026977
cds.Camellia_sinensis.comp24851_c0_seq1_m.28271	PREDICTED: 40S ribosomal protein S18 [Erythranthe guttata]	17.698	121.85	50	7	15	7	1.128	1.127	1.147	0.82	0.861	0.833	0.739	4.0146e-05
cds.Camellia_sinensis.comp24422_c1_seq1_m.11497	PREDICTED: protein SUPPRESSOR OF GENE SILENCING 3 [Vitis vinifera]	73.283	35.512	14.4	9	10	9	1.125	1.127	1.177	0.849	0.871	0.817	0.74	0.00022108
cds.Camellia_sinensis.comp32716_c3_seq1_m.24652	PREDICTED: desiccation-related protein At2g46140 [Ziziphus jujuba]	34.969	57.56	30.8	11	18	11	1.162	1.127	1.143	0.854	0.848	0.842	0.741	3.3337e-06
cds.Camellia_sinensis.comp30087_c0_seq1_m.47948	PREDICTED: 2S albumin-like [Ricinus communis]	17.357	37.043	33.6	6	10	6	1.119	1.136	1.161	0.826	0.847	0.86	0.742	4.3493e-05
cds.Camellia_sinensis.comp33568_c0_seq10_m.48518	PREDICTED: cysteine synthase isoform X1 [Glycine max]	15.483	6.5529	13	2	4	1	1.075	1.277	1.072	0.881	0.816	0.846	0.743	0.0089426
cds.Camellia_sinensis.comp26983_c0_seq12_m.33669	PREDICTED: THO complex subunit 4A-like [Juglans regia]	28.209	15.891	24.8	8	13	1	1.134	1.08	1.206	0.834	0.851	0.859	0.744	0.000878
cds.Camellia_sinensis.comp27636_c0_seq1_m.40910	PREDICTED: basic transcription factor 3 [Eucalyptus grandis]	21.115	4.7737	9.7	3	5	3	1.141	1.131	1.128	0.85	0.849	0.829	0.744	2.3754e-06
cds.Camellia_sinensis.comp31831_c0_seq7_m.23621	PREDICTED: plasminogen activator inhibitor 1 RNA-binding protein [Vitis vinifera]	38.619	114.14	26	7	15	6	1.16	1.134	1.089	0.834	0.844	0.838	0.744	9.7632e-05
cds.Camellia_sinensis.comp33613_c0_seq3_m.4842	PREDICTED: protein TSS [Vitis vinifera]	101.64	20.313	6.1	6	7	4	1.187	1.114	1.098	0.867	0.789	0.876	0.745	0.00197806
cds.Camellia_sinensis.comp14102_c0_seq1_m.37770	PREDICTED: 50S ribosomal protein L6, chloroplastic-like [Malus domestica]	24.949	17.897	40.7	9	12	9	1.123	1.114	1.143	0.835	0.862	0.826	0.746	3.9756e-05
cds.Camellia_sinensis.comp30127_c0_seq1_m.36678	immunophilin family protein [Populus trichocarpa]	23.23	5.6207	5.3	1	1	1	1.103	1.137	1.175	0.783	0.891	0.874	0.746	0.0026435
cds.Camellia_sinensis.comp34765_c0_seq72_m.31574	PREDICTED: U2 small nuclear ribonucleoprotein A' [Ipomoea nil]	33.296	56.787	29.8	7	9	7	1.143	1.172	1.146	0.895	0.872	0.816	0.746	0.00051614
cds.Camellia_sinensis.comp35329_c0_seq1_m.34688	PREDICTED: 50S ribosomal protein L5, chloroplastic [Sesamum indicum]	28.944	43.108	34.1	8	14	8	1.076	1.195	1.139	0.834	0.879	0.83	0.746	0.00117616
cds.CL230Contig1_m.8625	PREDICTED: 3-dehydroquinate synthase, chloroplastic-like [Juglans regia]	48.666	27.352	20.7	10	17	10	1.154	1.112	1.148	0.839	0.86	0.854	0.748	2.4723e-05
cds.Camellia_sinensis.comp24875_c0_seq1_m.21153	PREDICTED: 60S ribosomal protein L4 [Ziziphus jujuba]	44.76	78.066	38	13	22	8	1.125	1.15	1.145	0.848	0.853	0.857	0.748	1.2466e-06
cds.Camellia_sinensis.comp28660_c0_seq1_m.35924	PREDICTED: 60S ribosomal protein L8-1-like [Erythranthe guttata]	29.08	36.374	23.2	6	10	6	1.131	1.136	1.179	0.876	0.838	0.865	0.748	0.000100038
cds.Camellia_sinensis.comp18188_c0_seq1_m.33943	PREDICTED: probable ribosome-binding factor A, chloroplastic [Theobroma cacao]	25.487	3.8121	10.2	2	3	2	1.153	1.153	1.158	0.927	0.792	0.874	0.749	0.023916
cds.Camellia_sinensis.comp26555_c0_seq1_m.49470	PREDICTED: 60S ribosomal protein L28-2-like [Nelumbo nucifera]	19.166	18.148	32.2	6	10	6	1.141	1.081	1.164	0.847	0.835	0.855	0.749	0.00023952
cds.Camellia_sinensis.comp33690_c0_seq1_m.25763	PREDICTED: 40S ribosomal protein S4-like [Ziziphus jujuba]	29.877	119.54	53	14	30	10	1.147	1.13	1.143	0.84	0.875	0.846	0.749	2.349e-05
cds.Camellia_sinensis.comp20979_c0_seq1_m.1889	PREDICTED: splicing factor 3B subunit 1 [Nelumbo nucifera]	23.939	38.865	24	5	6	5	1.091	1.144	1.176	0.906	0.893	0.764	0.751	0.0080365
cds.Camellia_sinensis.comp32523_c0_seq3_m.20537	PREDICTED: tubulin beta-1 chain [Oryza brachyantha]	54.973	54.033	29.5	10	23	3	1.169	1.162	1.091	0.838	0.866	0.867	0.751	0.0003209
cds.Camellia_sinensis.comp34416_c0_seq1_m.6374	putative cytoskeletal protein mRNA [Populus trichocarpa]	85.626	10.155	7.9	7	8	7	1.168	1.074	1.135	0.845	0.812	0.882	0.752	0.00114139
cds.Camellia_sinensis.comp12032_c0_seq1_m.38308	PREDICTED: probable histone H2A.1 [Nicotiana attenuata]	13.993	19.493	33.6	6	16	3	1.184	1.141	1.088	0.827	0.805	0.938	0.753	0.0057965
cds.Camellia_sinensis.comp53351_c0_seq1_m.53378	PREDICTED: serine carboxypeptidase-like [Erythranthe guttata]	17.209	1.7211	5.2	1	1	1	1.168	1.141	1.092	0.89	0.828	0.843	0.753	0.00063919
cds.Camellia_sinensis.comp27752_c0_seq1_m.38156	PREDICTED: protein LOW PSII ACCUMULATION 2, chloroplastic [Jatropha curcas]	11.417	14.846	26.4	3	4	3	1.028	1.084	1.292	0.749	0.988	0.834	0.755	0.056399
cds.Camellia_sinensis.comp16348_c0_seq1_m.43055	PREDICTED: 40S ribosomal protein S17-4-like [Daucus carota subsp. sativus]	17.554	18.444	37.1	5	8	5	1.143	1.189	1.055	0.855	0.898	0.806	0.756	0.0039984
cds.Camellia_sinensis.comp24412_c0_seq2_m.45149	histone H2A variant 1 [Ananas comosus]	18.569	10.066	20.5	4	8	3	1.096	1.131	1.175	0.896	0.838	0.84	0.757	0.00072053
cds.Camellia_sinensis.comp23018_c0_seq1_m.18026	PREDICTED: dnaJ homolog 1, mitochondrial-like [Sesamum indicum]	55.904	65.371	28.8	16	27	9	1.149	1.133	1.113	0.831	0.85	0.894	0.758	0.00029812
cds.Camellia_sinensis.comp28359_c0_seq1_m.6188	PREDICTED: protein PLASTID MOVEMENT IMPAIRED 1 [Theobroma cacao]	95.151	88.673	19.6	16	21	16	1.13	1.122	1.143	0.854	0.868	0.852	0.758	2.0416e-06
cds.Camellia_sinensis.comp28865_c0_seq1_m.27741	PREDICTED: 33 kDa ribonucleoprotein, chloroplastic [Erythranthe guttata]	36.156	83.966	20	4	8	4	1.114	1.162	1.129	0.859	0.883	0.838	0.758	0.000141836
cds.Camellia_sinensis.comp28984_c0_seq1_m.44429	PREDICTED: cysteine proteinase inhibitor-like [Populus euphratica]	13.513	76.668	33.1	6	19	2	1.116	1.075	1.204	0.821	0.905	0.852	0.759	0.0032813
cds.Camellia_sinensis.comp35046_c0_seq1_m.27092	PREDICTED: glutamine synthetase nodule isozyme [Ziziphus jujuba]	39.204	24.323	36.2	12	50	4	1.158	1.121	1.104	0.808	0.888	0.873	0.759	0.00102456
cds.Camellia_sinensis.comp23644_c0_seq1_m.2851	PREDICTED: DNA-directed RNA polymerase II subunit RPB2 [Ziziphus jujuba]	134.92	9.3801	3.1	3	4	3	1.122	1.136	1.161	0.891	0.862	0.848	0.761	0.000100526
cds.Camellia_sinensis.comp30878_c1_seq5_m.46877	PREDICTED: probable histone H2B.1 [Juglans regia]	16.206	31.564	48	8	37	8	1.153	1.132	1.096	0.844	0.846	0.882	0.761	0.000182947
cds.Camellia_sinensis.comp25036_c0_seq1_m.20734	PREDICTED: S-adenosylmethionine synthase 2 [Eucalyptus grandis]	43.081	157.68	42.7	15	44	7	1.149	1.106	1.14	0.849	0.875	0.863	0.762	4.4077e-05
cds.Camellia_sinensis.comp28431_c0_seq1_m.36056	PREDICTED: 60S ribosomal protein L10 [Vitis vinifera]	27.358	17.045	21.2	5	6	5	1.151	1.104	1.095	0.84	0.859	0.853	0.762	8.2605e-05
cds.Camellia_sinensis.comp31792_c2_seq1_m.12491	PREDICTED: uncharacterized membrane protein At3g27390 [Sesamum indicum]	28.132	4.0855	4	1	1	1	1.181	1.031	1.169	0.807	0.868	0.903	0.762	0.0077992
cds.Camellia_sinensis.comp11884_c0_seq1_m.37327	PREDICTED: OTU domain-containing protein At3g57810 [Jatropha curcas]	26.012	4.7359	4.3	1	1	1	1.148	1.042	1.194	0.805	0.911	0.865	0.763	0.007476
cds.Camellia_sinensis.comp19664_c1_seq1_m.22757	PREDICTED: inner membrane protein PPF-1, chloroplastic isoform X2 [Nelumbo nucifera]	43.585	25.629	15.1	5	8	5	1.136	1.121	1.084	0.837	0.825	0.888	0.763	0.00051875
cds.Camellia_sinensis.comp24570_c0_seq1_m.46922	PREDICTED: S-adenosylmethionine synthase 5 [Prunus mume]	15.734	-2	31.2	4	11	1	1.165	1.143	1.073	0.821	0.9	0.858	0.763	0.001737
cds.Camellia_sinensis.comp27471_c0_seq1_m.27836	PREDICTED: probable plastid-lipid-associated protein 3, chloroplastic [Nelumbo nucifera]	42.804	41.71	26.3	8	16	7	1.092	1.141	1.127	0.883	0.815	0.867	0.763	0.00060184
cds.Camellia_sinensis.comp27864_c0_seq1_m.32651	PREDICTED: 40S ribosomal protein S6-like [Musa acuminata subsp. malaccensis]	28.348	5.7212	17.7	4	7	1	1.013	1.393	0.983	0.898	0.851	0.836	0.763	0.085238
cds.Camellia_sinensis.comp33249_c0_seq1_m.20076	PREDICTED: LON peptidase N-terminal domain and RING finger protein 1 isoform X1 [Sesamum indicum]	61.012	-2	1.5	1	1	1	1.168	1.091	1.121	0.815	0.843	0.92	0.763	0.0027368
cds.Camellia_sinensis.comp34487_c0_seq7_m.35493	PREDICTED: MICOS complex subunit mic25a-like isoform X2 [Nelumbo nucifera]	21.575	2.2728	20.5	4	4	4	1.141	1.133	1.106	0.827	0.832	0.92	0.763	0.00162188
cds.Camellia_sinensis.comp47520_c0_seq1_m.36626	PREDICTED: probable sarcosine oxidase [Vitis vinifera]	39.465	3.6348	4	1	1	1	1.137	1.074	1.18	1.099	0.677	0.812	0.763	0.114395
cds.Camellia_sinensis.comp32566_c0_seq2_m.24088	PREDICTED: ERBB-3 BINDING PROTEIN 1 [Theobroma cacao]	43.52	52.548	30.6	11	13	8	1.199	1.148	1.055	0.862	0.882	0.855	0.764	0.0022822
cds.Camellia_sinensis.comp33793_c0_seq9_m.50887	PREDICTED: ATPase 11, plasma membrane-type-like, partial [Ziziphus jujuba]	19.483	-2	26.1	4	7	1	1.16	1.111	1.11	0.872	0.906	0.806	0.764	0.00195629
cds.CL3548Contig1_m.10891	PREDICTED: KH domain-containing protein At4g18375 [Vitis vinifera]	51.606	3.4907	2.8	1	1	1	1.087	1.152	1.143	0.864	0.838	0.885	0.765	0.00037605
cds.Camellia_sinensis.comp33098_c0_seq1_m.2140	PREDICTED: ABC transporter C family member 14 [Juglans regia]	164.88	28.019	6.4	8	9	7	1.115	1.088	1.181	0.829	0.87	0.89	0.765	0.00112414
cds.Camellia_sinensis.comp33227_c0_seq34_m.36211	PREDICTED: peptidyl-tRNA hydrolase ICT1, mitochondrial isoform X1 [Nelumbo nucifera]	26.743	3.3688	4.6	1	1	1	1.139	1.068	1.172	0.845	0.851	0.89	0.765	0.00111885
cds.CL494Contig1_m.6764	PREDICTED: GBF-interacting protein 1-like isoform X1 [Vitis vinifera]	83.811	1.3491	1	1	1	1	1.09	1.129	1.162	0.857	0.862	0.87	0.766	0.000144983
cds.Camellia_sinensis.comp27140_c0_seq1_m.23629	PREDICTED: anthocyanidin 3-O-glucosyltransferase 7 [Vitis vinifera]	50.677	82.478	25	10	18	10	1.134	1.114	1.12	0.837	0.859	0.885	0.766	9.7889e-05
cds.Camellia_sinensis.comp31119_c0_seq1_m.23072	PREDICTED: UDP-glycosyltransferase 74E2-like isoform X1 [Juglans regia]	54.517	2.6303	3.7	2	2	2	1.212	1.119	1.041	0.838	0.855	0.89	0.766	0.0050044
cds.Camellia_sinensis.comp11161_c0_seq1_m.44788	PREDICTED: 60S ribosomal protein L4 [Ziziphus jujuba]	28.225	18.139	35.5	8	11	3	1.114	1.147	1.114	0.822	0.84	0.926	0.767	0.0021445
cds.Camellia_sinensis.comp28080_c0_seq2_m.39935	PREDICTED: 60S ribosomal protein L11 [Ricinus communis]	21.368	16.851	21.3	4	10	1	1.144	1.1	1.132	0.835	0.894	0.859	0.767	0.0003198
cds.Camellia_sinensis.comp25955_c0_seq1_m.37552	PREDICTED: 60S ribosomal protein L6-1-like [Pyrus x bretschneideri]	26.046	12.725	28.8	7	11	4	1.132	1.114	1.149	0.884	0.875	0.848	0.768	6.3604e-05
cds.Camellia_sinensis.comp29649_c0_seq1_m.4774	binding protein [Arabidopsis lyrata subsp. lyrata]	31.408	5.1456	7	2	2	2	1.152	1.122	1.101	0.885	0.848	0.858	0.768	0.000136691
cds.Camellia_sinensis.comp35567_c0_seq1_m.24399	PREDICTED: basic leucine zipper and W2 domain-containing protein 2-like [Daucus carota subsp. sativus]	47.198	65.478	20.9	7	8	7	1.123	1.1	1.141	0.866	0.849	0.869	0.768	3.659e-05
cds.CL1436Contig1_m.4483	acetyltransferase-related family protein [Populus trichocarpa]	80.427	17.449	12.8	9	10	9	1.119	1.161	1.124	0.893	0.84	0.884	0.769	0.00029528
cds.Camellia_sinensis.comp24050_c0_seq1_m.19288	PREDICTED: protein RETICULATA-RELATED 1, chloroplastic-like [Solanum tuberosum]	60.605	5.2906	5	3	3	3	1.11	1.168	1.096	0.849	0.895	0.85	0.769	0.00054303
cds.Camellia_sinensis.comp28544_c2_seq1_m.42824	PREDICTED: histone H1 [Vitis vinifera]	16.262	36.331	32.9	7	9	7	1.099	1.122	1.151	0.81	0.863	0.921	0.769	0.0026012
cds.Camellia_sinensis.comp25050_c0_seq1_m.47802	PREDICTED: histone H2A.1-like [Prunus mume]	19.906	2.7071	13.4	4	8	2	1.226	1.072	1.062	0.776	0.808	1.004	0.77	0.045442
cds.Camellia_sinensis.comp25717_c0_seq2_m.450	PREDICTED: 30S ribosomal protein S20, chloroplastic-like [Nicotiana attenuata]	20.293	4.4965	4.9	1	1	1	1.08	1.091	1.205	0.873	0.901	0.825	0.77	0.0038583
cds.Camellia_sinensis.comp26250_c0_seq1_m.2533	PREDICTED: starch synthase 3, chloroplastic/amyloplastic [Vitis vinifera]	62.555	13.859	11.7	6	7	6	1.182	1.131	1.058	0.849	0.829	0.917	0.77	0.0041241
cds.Camellia_sinensis.comp28981_c0_seq2_m.32966	PREDICTED: protein trichome birefringence-like 38 [Sesamum indicum]	44.457	26.795	14.4	4	7	4	1.11	1.146	1.138	0.863	0.872	0.88	0.77	2.0116e-05
cds.Camellia_sinensis.comp31767_c1_seq1_m.31627	PREDICTED: 60S ribosomal protein L14-2-like [Nelumbo nucifera]	15.416	10.763	35.8	5	14	2	1.11	1.113	1.124	0.877	0.831	0.87	0.77	0.000104848
cds.Camellia_sinensis.comp28649_c0_seq1_m.14486	PREDICTED: la-related protein 6B [Juglans regia]	56.159	4.4973	2	1	1	1	1.185	1.089	1.089	0.8	0.87	0.923	0.771	0.0065002
cds.Camellia_sinensis.comp29013_c0_seq1_m.15937	PREDICTED: TPR repeat-containing thioredoxin TDX isoform X2 [Malus domestica]	44.496	34.283	15.1	7	9	7	1.135	1.116	1.139	0.854	0.893	0.867	0.771	5.8757e-05
cds.Camellia_sinensis.comp29672_c0_seq1_m.33549		34.169	33.488	30.8	9	12	8	1.161	1.081	1.123	0.852	0.855	0.886	0.771	0.00041883
cds.Camellia_sinensis.comp23816_c0_seq1_m.50338	PREDICTED: photosynthetic NDH subunit of subcomplex B 3, chloroplastic [Jatropha curcas]	19.385	4.4973	5.6	1	2	1	1.155	1.115	1.098	0.94	0.836	0.826	0.773	0.0040846
cds.Camellia_sinensis.comp35765_c0_seq1_m.14995	PREDICTED: nephrocystin-3 [Daucus carota subsp. sativus]	66.62	9.7843	8.6	4	4	4	1.444	1.201	0.695	0.798	0.81	0.974	0.773	0.39754
cds.Camellia_sinensis.comp34380_c0_seq3_m.15281	PREDICTED: serine/threonine-protein phosphatase 6 regulatory subunit 3 isoform X4 [Vitis vinifera]	74.971	2.2651	3.2	2	2	2	1.193	1.072	1.09	0.746	0.859	0.992	0.774	0.041976
cds.Camellia_sinensis.comp28169_c0_seq1_m.38581	PREDICTED: 60S ribosomal protein L13-1 [Nelumbo nucifera]	23.908	22.169	23.7	5	8	5	1.136	1.116	1.11	0.855	0.887	0.865	0.775	3.9515e-05
cds.Camellia_sinensis.comp35447_c0_seq1_m.38935	PREDICTED: late embryogenesis abundant protein-like [Capsicum annuum]	24.057	49.586	31.7	7	18	7	1.134	1.079	1.144	0.881	0.852	0.87	0.775	0.00025552
cds.Camellia_sinensis.comp17725_c0_seq1_m.42198	PREDICTED: protein argonaute 4A-like [Juglans regia]	21.705	8.487	14.4	2	3	2	1.144	1.123	1.093	0.955	0.756	0.898	0.776	0.022363
cds.Camellia_sinensis.comp20864_c0_seq1_m.32920	Caffeoyl-CoA O-methyltransferase [Morus notabilis]	27.553	18.841	33.1	7	10	7	1.168	1.096	1.118	0.852	0.881	0.893	0.776	0.00041861
cds.Camellia_sinensis.comp23458_c0_seq1_m.12251	PREDICTED: probable methyltransferase PMT14 [Theobroma cacao]	69.76	13.154	8.9	5	5	5	1.031	1.151	1.183	0.903	0.731	0.976	0.776	0.053916
cds.Camellia_sinensis.comp24958_c0_seq1_m.31985	PREDICTED: ribulose bisphosphate carboxylase small chain, chloroplastic isoform X1 [Juglans regia]	20.359	132.75	61.5	14	95	10	1.042	1.151	1.169	0.88	0.876	0.857	0.777	0.002459
cds.Camellia_sinensis.comp27190_c0_seq1_m.27944	PREDICTED: 60S ribosomal protein L13a-4 [Sesamum indicum]	23.641	14.441	27.7	6	9	2	1.094	1.124	1.142	0.87	0.869	0.873	0.777	0.0025007
cds.Camellia_sinensis.comp34446_c0_seq1_m.10981	PREDICTED: proton pump-interactor 1 [Vitis vinifera]	72.596	30.611	14.3	8	9	8	1.081	1.137	1.164	0.882	0.896	0.85	0.777	0.00071836
cds.Camellia_sinensis.comp31068_c0_seq1_m.13277	DCD (development and cell death) domain protein [Medicago truncatula]	44.829	3.814	2.5	1	1	1	1.041	1.134	1.183	0.824	0.838	0.951	0.778	0.0128974
cds.Camellia_sinensis.comp18377_c0_seq1_m.650	PREDICTED: nuclear-pore anchor isoform X1 [Vitis vinifera]	235.5	21.868	6.1	13	13	13	1.082	1.093	1.149	0.897	0.84	0.852	0.779	0.00078239
cds.Camellia_sinensis.comp30431_c0_seq1_m.9052	PREDICTED: DEAD-box ATP-dependent RNA helicase 3, chloroplastic isoform X1 [Nelumbo nucifera]	81.033	54.478	25.5	15	25	10	1.105	1.116	1.145	0.889	0.847	0.886	0.779	0.00018366
cds.Camellia_sinensis.comp27452_c0_seq1_m.38379	PREDICTED: acyl carrier protein 1, chloroplastic-like [Citrus sinensis]	19.958	11.939	8.1	1	2	1	1.035	1.178	1.142	0.8	0.903	0.915	0.78	0.0127351
cds.Camellia_sinensis.comp31069_c0_seq1_m.10638	PREDICTED: protein S-acyltransferase 8 [Ricinus communis]	48.481	7.3907	7.8	3	4	3	1.141	1.07	1.152	0.877	0.871	0.876	0.78	0.0087214
cds.Camellia_sinensis.comp11149_c0_seq1_m.18881	PREDICTED: ammonium transporter 3 member 1-like [Jatropha curcas]	52.367	2.0667	3.5	2	2	2	1.166	1.133	1.051	0.91	0.831	0.874	0.781	0.0036634
cds.CL3522Contig1_m.48014	late embryogenesis abundant protein Lea5 [Citrus sinensis]	13.474	5.6271	13.7	2	2	2	1.092	1.116	1.143	0.855	0.868	0.898	0.782	0.00023651
cds.Camellia_sinensis.comp26187_c0_seq1_m.24832	PREDICTED: 40S ribosomal protein S3a [Sesamum indicum]	29.806	68.408	48.7	10	22	10	1.097	1.12	1.091	0.845	0.876	0.866	0.782	5.5142e-05
cds.Camellia_sinensis.comp32917_c0_seq4_m.31727	PREDICTED: chorismate mutase 1, chloroplastic-like isoform X1 [Nelumbo nucifera]	36.759	20.297	23.6	7	7	5	1.255	0.89	1.197	0.779	0.974	0.861	0.782	0.129816
cds.Camellia_sinensis.comp34645_c2_seq6_m.4156	PREDICTED: probable sucrose-phosphate synthase isoform X3 [Nicotiana tabacum]	118.13	15.906	9.5	11	13	7	1.089	1.163	1.099	0.87	0.874	0.877	0.782	0.0070406
cds.CL3233Contig1_m.1856	PREDICTED: translocase of chloroplast 120, chloroplastic isoform X1 [Vitis vinifera]	44.644	1.3694	1.9	1	1	1	1.097	1.138	1.116	0.922	0.844	0.858	0.783	0.00109589
cds.Camellia_sinensis.comp25955_c0_seq2_m.40421	PREDICTED: 60S ribosomal protein L6-1-like [Pyrus x bretschneideri]	27.725	26.374	31.4	8	13	5	1.092	1.153	1.116	0.868	0.907	0.855	0.783	0.00049705
cds.Camellia_sinensis.comp32936_c1_seq1_m.15922	PREDICTED: methyl-CpG-binding domain-containing protein 11-like [Nelumbo nucifera]	17.779	1.9602	7.5	1	1	1	1.15	1.065	1.133	0.835	0.955	0.83	0.783	0.0086836
cds.Camellia_sinensis.comp74698_c0_seq1_m.45845	PREDICTED: cysteine-rich repeat secretory protein 55-like [Gossypium hirsutum]	26.69	7.2489	12.1	2	2	2	1.047	1.295	1.01	0.964	0.734	0.925	0.783	0.098959
cds.Camellia_sinensis.comp21006_c1_seq1_m.26070	tyrosine phosphatase, putative [Medicago truncatula]	41.261	246.04	51	20	64	20	1.127	1.101	1.119	0.865	0.884	0.876	0.784	1.65082e-05
cds.Camellia_sinensis.comp28885_c0_seq1_m.17355	PREDICTED: galactinol--sucrose galactosyltransferase-like [Erythranthe guttata]	69.958	41.945	16.6	12	27	12	1.116	1.108	1.108	0.872	0.874	0.865	0.784	2.0624e-07
cds.Camellia_sinensis.comp29859_c0_seq1_m.23083	PREDICTED: uncharacterized GTP-binding protein YjiA [Ricinus communis]	20.676	31.415	32.8	5	6	5	1.118	1.151	1.063	0.861	0.882	0.87	0.784	0.00056105
cds.Camellia_sinensis.comp33315_c0_seq1_m.7168	PREDICTED: probable ADP-ribosylation factor GTPase-activating protein AGD14 isoform X1 [Juglans regia]	81.628	9.284	5.2	4	4	4	1.161	1.14	1.079	0.85	0.867	0.933	0.784	0.0024585
cds.Camellia_sinensis.comp35697_c0_seq1_m.49233	zinc finger/BTB domain protein [Arabidopsis thaliana]	17.019	12.721	25.5	4	5	4	1.128	1.096	1.156	0.889	0.893	0.868	0.784	0.000162156
cds.Camellia_sinensis.comp20436_c0_seq1_m.16763	PREDICTED: splicing factor SF3a60 homolog [Juglans regia]	61.133	19.596	11.2	5	5	5	1.084	1.119	1.126	0.871	0.892	0.851	0.785	0.00017826
cds.Camellia_sinensis.comp26255_c0_seq2_m.14870	PREDICTED: peptidyl-prolyl cis-trans isomerase FKBP20-1 isoform X1 [Nelumbo nucifera]	20.505	4.3603	6.4	1	1	1	1.112	1.17	1.064	0.903	0.839	0.884	0.785	0.0023159
cds.Camellia_sinensis.comp27568_c0_seq3_m.38351	PREDICTED: DAG protein, chloroplastic [Daucus carota subsp. sativus]	25.737	56.057	13.7	2	6	2	1.151	1.15	1.042	0.877	0.879	0.869	0.785	0.0184998
cds.Camellia_sinensis.comp31135_c1_seq1_m.30434	PREDICTED: methyl-CpG-binding domain-containing protein 11 isoform X1 [Vitis vinifera]	37.597	159.77	62.2	20	32	18	1.134	1.121	1.096	0.874	0.866	0.889	0.785	4.154e-05
cds.Camellia_sinensis.comp33067_c0_seq2_m.36662	PREDICTED: 60S ribosomal protein L23a [Cucumis melo]	17.502	31.985	26.5	4	9	4	1.15	1.116	1.084	0.831	0.917	0.881	0.785	0.00187887
cds.Camellia_sinensis.comp35389_c0_seq1_m.56728	PREDICTED: heat shock protein 90-1-like [Gossypium raimondii]	14.198	5.8399	33.1	3	6	1	1.074	1.207	1.064	0.879	0.839	0.909	0.785	0.006765
cds.Camellia_sinensis.comp21036_c0_seq1_m.27186	PREDICTED: grpE protein homolog, mitochondrial [Sesamum indicum]	41.759	90.694	24	9	21	9	1.134	1.11	1.119	0.869	0.876	0.898	0.786	3.6324e-05
cds.Camellia_sinensis.comp23383_c0_seq1_m.31016	PREDICTED: peroxidase 31 [Vitis vinifera]	36.737	2.4008	3.6	1	1	1	0.976	1.283	1.093	0.91	0.905	0.82	0.786	0.05244
cds.Camellia_sinensis.comp29364_c0_seq1_m.23336	PREDICTED: tyrosine aminotransferase-like [Nicotiana attenuata]	46.995	38.035	17.1	7	9	7	1.101	1.111	1.143	0.87	0.889	0.879	0.786	4.4344e-05
cds.Camellia_sinensis.comp32485_c0_seq3_m.14868	PREDICTED: 70 kDa peptidyl-prolyl isomerase-like [Prunus mume]	64.493	1.6608	4.5	3	6	1	1.094	1.105	1.146	0.914	0.829	0.887	0.786	0.00168378
cds.Camellia_sinensis.comp207013_c0_seq1_m.50709	PREDICTED: vinorine synthase-like [Nicotiana tabacum]	20.017	52.278	26.2	4	8	4	1.1	1.1	1.152	0.873	0.92	0.846	0.787	0.00115865
cds.Camellia_sinensis.comp7156_c0_seq1_m.36164	PREDICTED: tryptophan aminotransferase-related protein 2 [Vitis vinifera]	36.233	1.5395	2.8	1	1	1	0.444	1.522	1.425	1.148	0.853	0.667	0.787	0.77836
cds.CL3183Contig1_m.34717	PREDICTED: 50S ribosomal protein L21, chloroplastic [Sesamum indicum]	20.722	2.9491	8.6	2	3	2	1.142	1.099	1.096	0.868	0.874	0.887	0.788	8.2673e-05
cds.Camellia_sinensis.comp24864_c0_seq1_m.40533		19.3	7.8641	11	2	4	2	1.148	1.107	1.083	0.881	0.869	0.88	0.788	0.000175525
cds.Camellia_sinensis.comp29108_c0_seq5_m.42787	PREDICTED: vacuolar protein sorting-associated protein 32 homolog 2 [Cucumis melo]	23.571	20.332	38.5	8	8	2	1.148	1.106	1.084	0.9	0.794	0.935	0.788	0.0098952
cds.Camellia_sinensis.comp32566_c0_seq3_m.24185	PREDICTED: EBP1 isoform X1 [Solanum tuberosum]	19.199	12.455	29.7	5	6	2	1.039	1.412	0.889	0.911	0.806	0.914	0.788	0.194017
cds.Camellia_sinensis.comp35593_c0_seq1_m.42827	PREDICTED: FK506-binding protein 2 [Populus euphratica]	19.619	78.26	29.4	5	12	5	1.156	1.099	1.086	0.898	0.842	0.893	0.788	0.00106243
cds.Camellia_sinensis.comp27630_c0_seq1_m.38510	PREDICTED: 40S ribosomal protein S8 isoform X2 [Zea mays]	28.739	2.8368	19.8	4	5	1	0.994	1.088	1.265	0.882	0.889	0.869	0.789	0.081316
cds.Camellia_sinensis.comp33821_c0_seq1_m.3784	PREDICTED: calmodulin-binding transcription activator 4 isoform X4 [Vitis vinifera]	102.32	1.9756	0.9	1	1	1	1.144	0.939	1.252	0.854	0.78	0.998	0.789	0.102541
cds.CL3474Contig1_m.38487	PREDICTED: acetyl-coenzyme A carboxylase carboxyl transferase subunit alpha, chloroplastic-like [Nicotiana tabacum]	26.019	2.1233	3.5	1	1	1	1.012	1.206	1.127	0.974	0.858	0.81	0.79	0.033999
cds.Camellia_sinensis.comp20894_c0_seq2_m.33751	Putative syntaxin-131 [Morus notabilis]	15.86	3.1934	17.2	3	3	3	1.115	1.107	1.123	0.877	0.874	0.891	0.79	2.6376e-06
cds.Camellia_sinensis.comp31076_c0_seq1_m.8629	Delta(24)-sterol reductase [Morus notabilis]	72.586	13.681	6.2	4	4	4	1.123	1.1	1.117	0.892	0.895	0.852	0.79	0.000159246
cds.Camellia_sinensis.comp34971_c0_seq1_m.24340	PREDICTED: 60S ribosomal protein L3 [Vitis vinifera]	44.428	36.622	27.2	13	26	9	1.095	1.107	1.126	0.905	0.858	0.869	0.791	0.000199974
cds.Camellia_sinensis.comp29933_c0_seq2_m.34592	haloacid dehalogenase-like hydrolase family protein [Populus trichocarpa]	27.33	34.643	21.8	5	7	5	1.12	1.088	1.097	0.883	0.875	0.859	0.792	3.9502e-05
cds.Camellia_sinensis.comp32641_c0_seq1_m.1177	PREDICTED: transcription elongation factor SPT6 homolog [Vitis vinifera]	189.38	8.921	0.9	2	2	2	1.068	1.138	1.129	0.893	0.843	0.905	0.792	0.00138462
cds.Camellia_sinensis.comp33133_c0_seq1_m.7964	PREDICTED: 50S ribosomal protein L17, chloroplastic-like [Nicotiana tabacum]	32.902	3.3185	7.1	2	2	2	1.034	1.208	1.094	0.858	0.932	0.853	0.792	0.0125216
cds.Camellia_sinensis.comp10702_c0_seq1_m.27407	PREDICTED: UBP1-associated protein 2A [Daucus carota subsp. sativus]	41.879	1.7058	3.8	2	2	2	1.154	1.093	1.082	0.9	0.894	0.846	0.793	0.00116102
cds.Camellia_sinensis.comp15966_c0_seq1_m.15878	PREDICTED: O-acyltransferase WSD1-like [Daucus carota subsp. sativus]	60.034	90.549	26.2	14	32	14	1.114	1.1	1.11	0.874	0.876	0.885	0.793	8.5995e-07
cds.Camellia_sinensis.comp31546_c0_seq2_m.19660	GYF domain-containing family protein [Populus trichocarpa]	23.868	9.4244	10.1	1	1	1	1.225	1.025	1.072	0.856	0.832	0.947	0.793	0.025603
cds.Camellia_sinensis.comp26027_c0_seq1_m.7122	PREDICTED: probable galactinol--sucrose galactosyltransferase 6 isoform X1 [Populus euphratica]	93.927	323.31	34.1	25	62	25	1.11	1.106	1.111	0.88	0.89	0.872	0.794	1.4324e-06
cds.Camellia_sinensis.comp29672_c0_seq2_m.58600		12.028	1.9488	17	2	3	1	1.154	1.063	1.111	0.875	0.898	0.868	0.794	0.00087562
cds.Camellia_sinensis.comp30291_c0_seq1_m.11527	PREDICTED: primary amine oxidase-like [Juglans regia]	82.737	135.73	36.9	23	47	23	1.122	1.097	1.104	0.881	0.887	0.87	0.794	1.62245e-05
cds.Camellia_sinensis.comp23551_c0_seq1_m.11022	PREDICTED: transcription initiation factor TFIID subunit 15b [Sesamum indicum]	41.732	30.181	13	5	8	5	1.125	1.148	1.05	0.864	0.864	0.914	0.795	0.0022379
cds.Camellia_sinensis.comp31911_c0_seq1_m.1537	PREDICTED: clustered mitochondria protein [Vitis vinifera]	155.82	19.682	4.4	5	5	5	1.089	1.12	1.113	0.854	0.846	0.942	0.795	0.0028845
cds.Camellia_sinensis.comp34012_c0_seq1_m.9574	PREDICTED: histone-lysine N-methyltransferase, H3 lysine-9 specific SUVH1 [Vitis vinifera]	62.024	18.599	12	6	6	6	1.133	1.139	1.052	0.858	0.918	0.868	0.795	0.0022975
cds.Camellia_sinensis.comp16577_c0_seq1_m.15298	PREDICTED: UBP1-associated protein 2A [Vitis vinifera]	54.081	9.8999	7.7	4	5	4	1.129	1.066	1.142	0.974	0.856	0.825	0.796	0.0134601
cds.Camellia_sinensis.comp25125_c0_seq1_m.14406	PREDICTED: lycopene beta cyclase, chloroplastic [Vitis vinifera]	56.64	4.5273	4.2	2	3	2	1.164	1.126	1.032	0.902	0.859	0.884	0.796	0.0041829
cds.Camellia_sinensis.comp26455_c1_seq1_m.45521	PREDICTED: proline--tRNA ligase, cytoplasmic-like [Nelumbo nucifera]	17.849	18.132	34	5	5	3	1.167	1.049	1.073	0.802	0.936	0.879	0.796	0.0143032
cds.Camellia_sinensis.comp31457_c0_seq1_m.2138	ATPase family AAA domain-containing protein 1 [Morus notabilis]	137.34	12.061	2.6	2	2	1	1.045	1.157	1.127	0.934	0.79	0.926	0.796	0.021077
cds.CL976Contig1_m.11581	PREDICTED: apoptotic chromatin condensation inducer in the nucleus isoform X2 [Vitis vinifera]	65.388	52.01	24.6	12	14	12	1.104	1.085	1.119	0.877	0.879	0.881	0.797	0.00158135
cds.Camellia_sinensis.comp24762_c0_seq1_m.20309	PREDICTED: pentatricopeptide repeat-containing protein At1g60770 isoform X1 [Vitis vinifera]	56.417	1.8303	1.8	1	1	1	1.029	1.195	1.103	0.876	0.898	0.878	0.797	0.0068814
cds.Camellia_sinensis.comp34320_c0_seq5_m.4979	PREDICTED: putative GTP diphosphokinase RSH1, chloroplastic isoform X2 [Citrus sinensis]	61.549	2.0247	1.5	1	1	1	1.12	1.116	1.086	0.869	0.896	0.884	0.797	6.3492e-05
cds.Camellia_sinensis.comp26033_c0_seq1_m.41032	PREDICTED: coiled-coil domain-containing protein 25 isoform X1 [Vitis vinifera]	25.144	1.1908	7	2	2	2	1.059	1.163	1.098	0.854	0.818	0.979	0.798	0.0199838
cds.Camellia_sinensis.comp31870_c0_seq1_m.10965	PREDICTED: probable cadmium/zinc-transporting ATPase HMA1, chloroplastic [Sesamum indicum]	44.186	2.7391	3.8	2	2	2	1.133	1.079	1.109	0.849	0.934	0.867	0.798	0.0021608
cds.Camellia_sinensis.comp31981_c0_seq1_m.2452	PREDICTED: structural maintenance of chromosomes protein 3 [Vitis vinifera]	63.56	8.4056	5.8	4	5	4	1.059	1.108	1.146	0.873	0.884	0.886	0.798	0.00064081
cds.Camellia_sinensis.comp25316_c0_seq1_m.8737	PREDICTED: translation initiation factor IF-2, chloroplastic-like [Nelumbo nucifera]	81.562	49.172	14.6	10	12	10	1.103	1.11	1.107	0.897	0.895	0.862	0.799	0.0033751
cds.Camellia_sinensis.comp34451_c1_seq1_m.17892	sodium/calcium exchanger family protein [Populus trichocarpa]	64.451	5.3938	6.4	3	4	3	1.099	1.137	1.083	0.846	0.914	0.892	0.799	0.00113906
cds.Camellia_sinensis.comp20347_c0_seq1_m.30439	PREDICTED: cysteine protease RD19A [Ipomoea nil]	40.173	6.8764	9	3	7	2	1.101	1.134	1.055	0.871	0.874	0.886	0.8	0.0004978
cds.Camellia_sinensis.comp27284_c0_seq2_m.32028	PREDICTED: 60S ribosomal protein L17-2 [Juglans regia]	20.667	5.7439	21.3	4	7	2	1.074	1.111	1.136	0.891	0.901	0.866	0.8	0.00038039
cds.Camellia_sinensis.comp32632_c0_seq1_m.2349	SH3 domain protein [Medicago truncatula]	116.34	3.2732	2.1	3	3	3	1.072	1.098	1.151	0.881	0.887	0.889	0.8	0.0088358
cds.Camellia_sinensis.comp20857_c0_seq2_m.40730	PREDICTED: histone H2A-like [Sesamum indicum]	15.635	1.4511	15.6	3	8	1	1.11	1.094	1.112	0.866	0.903	0.888	0.801	7.694e-05
cds.Camellia_sinensis.comp25808_c0_seq1_m.685	PREDICTED: protein TSS [Vitis vinifera]	181.39	34.367	6.1	10	10	8	1.096	1.067	1.138	0.942	0.839	0.864	0.801	0.0048773
cds.Camellia_sinensis.comp27695_c0_seq1_m.29118	Translation initiation factor eIF-2B subunit delta [Morus notabilis]	42.783	3.6592	5.5	2	3	2	1.136	1.078	1.101	0.868	0.867	0.919	0.801	0.00081882
cds.Camellia_sinensis.comp33816_c0_seq1_m.11403	PREDICTED: probable methyltransferase PMT3 [Sesamum indicum]	70.795	11.198	10.5	7	7	7	1.136	1.095	1.13	0.916	0.917	0.858	0.801	0.00085584
cds.Camellia_sinensis.comp35355_c0_seq1_m.52503	PREDICTED: 60S ribosomal protein L14-2 [Ipomoea nil]	12.528	24.42	44.4	5	15	2	1.067	1.115	1.136	0.923	0.863	0.872	0.801	0.00136214
cds.Camellia_sinensis.comp33887_c0_seq1_m.271	PREDICTED: auxin transport protein BIG [Vitis vinifera]	333.18	32.131	4.4	13	13	13	1.116	1.114	1.142	0.861	0.89	0.953	0.802	0.0020156
cds.Camellia_sinensis.comp28274_c0_seq1_m.4439	PREDICTED: calmodulin-binding transcription activator 6 isoform X1 [Vitis vinifera]	106.06	6.616	3.7	4	4	4	1.135	1.067	1.102	0.877	0.877	0.9	0.803	0.00038126
cds.Camellia_sinensis.comp31378_c0_seq1_m.15382	PREDICTED: LIMR family protein At5g01460 [Citrus sinensis]	56.249	2.9756	2	1	2	1	0.979	1.284	1.059	1.016	0.766	0.885	0.803	0.127838
cds.Camellia_sinensis.comp25004_c0_seq2_m.48898	PREDICTED: histone H4-like [Zea mays]	11.409	80.118	58.3	7	40	7	1.105	1.078	1.089	0.875	0.898	0.858	0.804	0.000135371
cds.Camellia_sinensis.comp27397_c0_seq1_m.13150	PREDICTED: clathrin interactor EPSIN 1 [Vitis vinifera]	41.831	6.3554	8.5	2	2	2	1.166	1.098	1.042	0.852	0.853	0.952	0.804	0.0111757
cds.Camellia_sinensis.comp28425_c0_seq1_m.10099	PREDICTED: heat shock cognate protein 80 [Ziziphus jujuba]	62.23	267.5	45.3	27	68	14	1.112	1.084	1.104	0.873	0.881	0.899	0.804	4.2889e-05
cds.Camellia_sinensis.comp21420_c0_seq1_m.45997	PREDICTED: hevein-like preproprotein [Cicer arietinum]	21.021	31.624	6.5	1	3	1	1.092	1.114	1.158	0.921	0.878	0.908	0.805	0.00062174
cds.Camellia_sinensis.comp27960_c0_seq1_m.32009	PREDICTED: calnexin homolog [Nelumbo nucifera]	35.4	18.662	9.3	2	3	2	1.27	0.94	1.088	0.845	0.817	0.993	0.805	0.114099
cds.Camellia_sinensis.comp33017_c1_seq9_m.123	ribosomal protein L2 (chloroplast) [Nicotiana otophora]	15.145	9.8927	28.9	3	8	3	1.132	1.08	1.058	0.874	0.858	0.899	0.805	0.00084476
cds.Camellia_sinensis.comp8505_c0_seq1_m.28563	PREDICTED: putative invertase inhibitor [Ziziphus jujuba]	21.54	2.1267	5.1	1	1	1	0.984	1.102	1.233	0.884	0.953	0.834	0.805	0.0472
cds.Camellia_sinensis.comp34751_c2_seq1_m.4381	PREDICTED: polyribonucleotide nucleotidyltransferase 1, chloroplastic-like [Nicotiana tabacum]	33.056	2.9873	9.3	3	3	3	1.075	1.083	1.152	0.889	0.875	0.904	0.806	0.00083854
cds.CL1185Contig1_m.11093	PREDICTED: factor of DNA methylation 1 isoform X2 [Vitis vinifera]	73.837	2.2803	2.1	1	1	1	1.067	1.101	1.142	0.956	0.858	0.858	0.807	0.0063425
cds.Camellia_sinensis.comp30589_c0_seq1_m.21761	PREDICTED: diacylglycerol kinase 5-like [Nicotiana tabacum]	54.002	1.2213	3.1	2	2	2	1.079	1.129	1.099	0.867	0.915	0.888	0.807	0.0004631
cds.Camellia_sinensis.comp31617_c0_seq1_m.20299	PREDICTED: cytochrome P450 98A2 [Citrus sinensis]	59.852	9.0653	5.9	4	4	4	1.173	1.061	1.04	0.875	0.884	0.883	0.807	0.029416
cds.Camellia_sinensis.comp34838_c1_seq1_m.2286	PREDICTED: coatomer subunit alpha-1 [Ricinus communis]	136.7	124.24	17.8	22	32	22	1.119	1.106	1.094	0.91	0.89	0.879	0.807	5.943e-05
cds.Camellia_sinensis.comp35338_c0_seq1_m.58333	PREDICTED: heat shock protein 90-2, partial [Cucumis melo]	12.776	2.1117	34.3	4	10	2	1.158	1.072	1.072	0.874	0.884	0.907	0.807	0.00157615
cds.Camellia_sinensis.comp25488_c0_seq1_m.16338	PREDICTED: protein disulfide isomerase-like 1-4 [Populus euphratica]	64.24	102.49	28.5	15	20	15	1.115	1.113	1.082	0.912	0.881	0.883	0.808	0.000138382
cds.Camellia_sinensis.comp32202_c0_seq1_m.40220	PREDICTED: 40S ribosomal protein S24-1 [Sesamum indicum]	15.8	2.504	11.7	2	5	2	1.108	1.129	1.076	0.859	0.894	0.928	0.809	0.00129654
cds.Camellia_sinensis.comp34085_c1_seq1_m.20728	glycine-rich family protein [Populus trichocarpa]	49.596	35.995	14.8	6	8	6	1.114	1.101	1.093	0.889	0.905	0.881	0.809	2.2591e-05
cds.Camellia_sinensis.comp31241_c0_seq2_m.19977	PREDICTED: mitochondrial import inner membrane translocase subunit TIM44-2 [Theobroma cacao]	61.556	3.8747	4.3	3	4	3	1.075	1.121	1.119	0.872	0.902	0.916	0.811	0.00047543
cds.Camellia_sinensis.comp31393_c0_seq1_m.18843	PREDICTED: uncharacterized membrane protein At1g16860-like [Solanum tuberosum]	50.551	2.071	3.8	2	2	2	1.107	1.091	1.101	0.915	0.837	0.924	0.811	0.022042
cds.Camellia_sinensis.comp29333_c0_seq1_m.15486	PREDICTED: molybdate-anion transporter [Citrus sinensis]	50.72	1.8137	3.5	2	2	2	1.067	1.125	1.108	0.881	0.899	0.898	0.812	0.00025794
cds.Camellia_sinensis.comp32594_c0_seq1_m.2005	PREDICTED: translocase of chloroplast 159, chloroplastic [Nicotiana attenuata]	145.19	169.24	17.4	19	26	19	1.093	1.091	1.089	0.9	0.863	0.894	0.812	0.0038986
cds.Camellia_sinensis.comp33771_c0_seq4_m.2898	PREDICTED: protein MLP1 [Prunus mume]	89.027	37.497	13.4	10	13	10	1.077	1.111	1.101	0.902	0.865	0.905	0.812	0.00027526
cds.Camellia_sinensis.comp37118_c0_seq1_m.40237	PREDICTED: eukaryotic translation initiation factor 4B2 [Vitis vinifera]	33.312	2.7258	3.3	1	1	1	1.038	1.117	1.147	0.874	0.969	0.839	0.812	0.0161384
cds.CL977Contig1_m.7693	PREDICTED: LETM1 and EF-hand domain-containing protein 1, mitochondrial isoform X1 [Theobroma cacao]	85.465	30.62	11.9	8	10	8	1.128	1.056	1.129	0.848	0.909	0.936	0.813	0.0048192
cds.Camellia_sinensis.comp20498_c0_seq1_m.16852	PREDICTED: non-specific phospholipase C1 isoform X1 [Vitis vinifera]	37.641	14.439	12.4	4	6	3	1.108	1.066	1.092	0.885	0.88	0.891	0.813	6.1503e-05
cds.Camellia_sinensis.comp35063_c0_seq1_m.37893	PREDICTED: peptidyl-prolyl cis-trans isomerase CYP19-4 [Malus domestica]	22.45	48.611	36.5	7	23	5	1.107	1.116	1.074	0.896	0.882	0.901	0.813	9.937e-05
cds.Camellia_sinensis.comp33702_c0_seq3_m.51726	PREDICTED: cyprosin-like [Nicotiana attenuata]	12.418	1.8133	8	1	2	1	1.071	1.147	1.079	0.926	0.882	0.875	0.814	0.00182303
cds.CL2147Contig1_m.5684	PREDICTED: alpha-mannosidase 2 [Vitis vinifera]	105.17	8.7406	6	6	8	6	1.058	1.141	1.086	0.93	0.865	0.881	0.815	0.0027213
cds.Camellia_sinensis.comp29174_c0_seq1_m.31554	PREDICTED: RNA-binding protein CP29B, chloroplastic [Vitis vinifera]	37.304	54.173	19.5	6	11	6	1.104	1.089	1.115	0.92	0.911	0.865	0.815	0.0005415
cds.Camellia_sinensis.comp34112_c0_seq1_m.1184	PREDICTED: UDP-glucose:glycoprotein glucosyltransferase isoform X1 [Solanum tuberosum]	61.979	20.19	10.9	6	6	6	1.086	1.095	1.135	0.946	0.858	0.9	0.815	0.0028197
cds.Camellia_sinensis.comp15033_c0_seq1_m.11004	PREDICTED: photosystem II 10 kDa polypeptide, chloroplastic [Juglans regia]	14.263	26.492	23.2	3	13	3	1.13	1.056	1.106	0.885	0.916	0.884	0.816	0.00092072
cds.Camellia_sinensis.comp24104_c0_seq1_m.25122	PREDICTED: pentatricopeptide repeat-containing protein At1g61870, mitochondrial [Vitis vinifera]	44.525	2.8009	3.8	2	2	2	1.108	1.105	1.078	0.922	0.918	0.847	0.816	0.002158
cds.Camellia_sinensis.comp24243_c0_seq8_m.7109	PREDICTED: CCR4-NOT transcription complex subunit 3 isoform X2 [Vitis vinifera]	94.569	4.8684	4.2	4	4	4	1.069	1.088	1.149	0.887	0.924	0.888	0.816	0.00136445
cds.Camellia_sinensis.comp28715_c0_seq1_m.16881	PREDICTED: WD-40 repeat-containing protein MSI4-like [Populus euphratica]	56.68	111.44	22.5	8	13	3	1.078	1.073	1.142	0.913	0.892	0.883	0.816	0.00081979
cds.Camellia_sinensis.comp29005_c0_seq1_m.10811	PREDICTED: D-3-phosphoglycerate dehydrogenase 2, chloroplastic-like [Nicotiana attenuata]	71.371	74.516	22.4	14	23	12	1.084	1.108	1.082	0.881	0.888	0.901	0.816	3.754e-05
cds.Camellia_sinensis.comp29023_c0_seq3_m.29152	lipoxygenase [Vitis vinifera]	52.425	1.3242	1.7	1	1	1	1.107	1.124	1.06	0.901	0.935	0.85	0.816	0.0034396
cds.Camellia_sinensis.comp29122_c0_seq1_m.32494	PREDICTED: bark storage protein A-like [Juglans regia]	36.404	3.7657	4.2	1	1	1	0.887	1.31	1.103	0.882	0.898	0.913	0.816	0.23416
cds.CL1715Contig1_m.18765	PREDICTED: serine carboxypeptidase-like 20 [Citrus sinensis]	55.629	14.729	6	3	5	3	1.133	1.081	1.074	0.893	0.905	0.888	0.817	0.00034055
cds.Camellia_sinensis.comp19170_c0_seq1_m.26266	PREDICTED: COP9 signalosome complex subunit 2 [Sesamum indicum]	51.367	2.4245	6.6	2	2	2	1.012	1.143	1.135	0.845	0.818	1.025	0.817	0.063477
cds.Camellia_sinensis.comp28911_c0_seq2_m.47475	PREDICTED: 17.3 kDa class I heat shock protein-like [Gossypium raimondii]	17.116	74.141	46	6	16	4	1.108	1.063	1.106	0.864	0.896	0.917	0.817	0.00077694
cds.Camellia_sinensis.comp28948_c0_seq1_m.3320	PREDICTED: protein CROWDED NUCLEI 1 [Cucumis melo]	73.4	13.392	12.9	9	10	8	1.124	1.066	1.07	0.893	0.884	0.886	0.817	0.00031536
cds.Camellia_sinensis.comp34086_c1_seq1_m.19789	PREDICTED: probable ADP-ribosylation factor GTPase-activating protein AGD6 [Nelumbo nucifera]	50.492	2.1232	4	2	2	2	1.107	1.06	1.121	0.888	0.832	0.965	0.817	0.0114643
cds.Camellia_sinensis.comp33221_c2_seq1_m.12402	PREDICTED: protein IQ-DOMAIN 14 [Daucus carota subsp. sativus]	61.594	4.0248	1.8	1	1	1	1.202	1.077	0.998	0.853	0.849	0.98	0.818	0.049403
cds.Camellia_sinensis.comp8436_c0_seq1_m.50373	PREDICTED: pectin acetylesterase 10 [Nelumbo nucifera]	20.935	6.1345	6.4	1	1	1	1	1.156	1.139	0.951	0.847	0.897	0.818	0.024559
cds.CL776Contig1_m.41420	PREDICTED: glycerophosphodiester phosphodiesterase GDPD1, chloroplastic-like [Pyrus x bretschneideri]	18.072	11.28	29.8	5	8	5	1.104	1.06	1.117	0.876	0.901	0.911	0.819	0.00053879
cds.Camellia_sinensis.comp27806_c0_seq1_m.43057	PREDICTED: 60S ribosomal protein L24-like [Jatropha curcas]	18.518	11.774	12.3	3	4	3	1.077	1.122	1.101	0.895	0.914	0.895	0.819	0.000136038
cds.Camellia_sinensis.comp30049_c0_seq1_m.26651	PREDICTED: methyl-CpG-binding domain-containing protein 13 isoform X4 [Vitis vinifera]	45.456	14.276	10.6	3	3	3	1.13	1.068	1.083	0.838	0.907	0.943	0.819	0.0066014
cds.Camellia_sinensis.comp30436_c0_seq9_m.19783	PREDICTED: histone H3.2-like [Nicotiana tabacum]	15.302	1.8199	16.9	3	7	1	1.087	1.076	1.122	0.816	0.96	0.914	0.819	0.0153566
cds.Camellia_sinensis.comp31839_c1_seq13_m.43609	PREDICTED: 40S ribosomal protein S26-3 [Vitis vinifera]	17.755	3.7895	33.3	5	10	1	1.119	1.083	1.08	0.801	0.958	0.929	0.819	0.022964
cds.Camellia_sinensis.comp24618_c0_seq1_m.22659	PREDICTED: acyl-coenzyme A thioesterase 9, mitochondrial [Ricinus communis]	58.206	5.288	3.9	3	3	3	1.101	1.114	1.069	0.928	0.867	0.899	0.82	0.0010209
cds.Camellia_sinensis.comp25087_c0_seq1_m.41266	PREDICTED: 60S ribosomal protein L22-2-like [Ziziphus jujuba]	13.995	24.424	25.8	3	4	3	1.024	1.122	1.104	0.916	0.871	0.879	0.82	0.0035575
cds.Camellia_sinensis.comp27284_c0_seq1_m.31468	PREDICTED: 60S ribosomal protein L17-2 [Ziziphus jujuba]	24.958	43.431	25.7	5	9	3	1.08	1.096	1.122	0.918	0.932	0.854	0.82	0.0024022
cds.Camellia_sinensis.comp36751_c0_seq1_m.21704	PREDICTED: protein STRICTOSIDINE SYNTHASE-LIKE 3-like [Jatropha curcas]	43.85	64.193	34.1	12	16	12	1.091	1.116	1.058	0.871	0.886	0.92	0.82	0.00089501
cds.Camellia_sinensis.comp30914_c0_seq1_m.13785	PREDICTED: LOW QUALITY PROTEIN: 65-kDa microtubule-associated protein 1-like [Vitis vinifera]	65.614	19.226	10.4	5	5	5	1.139	1.076	1.067	0.998	0.851	0.847	0.821	0.025976
cds.Camellia_sinensis.comp32183_c0_seq1_m.8166	PREDICTED: UDP-N-acetylmuramoyl-L-alanyl-D-glutamate--2,6-diaminopimelate ligase-like [Nicotiana tabacum]	86.924	2.953	2	2	2	2	1.063	1.098	1.123	0.872	0.914	0.91	0.821	0.00083962
cds.Camellia_sinensis.comp32654_c0_seq1_m.12782	PREDICTED: peptidyl-prolyl cis-trans isomerase PASTICCINO1 isoform X1 [Vitis vinifera]	70.005	10.659	6.1	3	3	3	1.04	1.116	1.044	0.911	0.851	0.864	0.821	0.0030435
cds.Camellia_sinensis.comp9186_c0_seq1_m.31693	PREDICTED: peroxisomal trans-2-enoyl-CoA reductase [Sesamum indicum]	29.245	4.4668	3.8	1	2	1	0.896	1.47	0.922	0.901	0.882	0.918	0.821	0.40176
cds.Camellia_sinensis.comp11900_c0_seq1_m.29683	PREDICTED: peroxidase 4 [Citrus sinensis]	35.543	92.403	36.8	9	22	8	1.125	1.091	1.049	0.908	0.876	0.901	0.822	0.00105665
cds.Camellia_sinensis.comp18724_c0_seq1_m.36095	PREDICTED: DNA-damage-repair/toleration protein DRT111, chloroplastic [Vitis vinifera]	22.122	2.7568	13.2	2	2	2	0.905	1.536	0.842	0.875	0.845	0.98	0.822	0.4578
cds.Camellia_sinensis.comp31239_c0_seq1_m.8873	PREDICTED: eukaryotic translation initiation factor 3 subunit B [Vitis vinifera]	85.203	15.558	7	5	8	5	0.984	1.141	1.168	0.946	0.856	0.904	0.822	0.033279
cds.Camellia_sinensis.comp32637_c0_seq1_m.12436	PREDICTED: protein MLP1 isoform X2 [Vitis vinifera]	76.674	11.268	7.2	5	6	4	1.065	1.144	1.081	0.882	0.892	0.929	0.822	0.00187757
cds.Camellia_sinensis.comp34335_c1_seq1_m.24901	PREDICTED: beta-hexosaminidase 2 [Vitis vinifera]	55.016	3.6431	4.2	2	2	2	1.039	1.144	1.103	1.021	0.787	0.893	0.822	0.066456
cds.Camellia_sinensis.comp34451_c2_seq2_m.41716	PREDICTED: 40S ribosomal protein S13-like [Erythranthe guttata]	17.136	12.895	24.5	4	8	4	1.107	1.092	1.073	0.894	0.925	0.87	0.822	0.00059525
cds.Camellia_sinensis.comp24239_c0_seq1_m.27428	S-adenosylmethionine synthase 2 [Nicotiana tabacum]	40.335	3.5347	21.9	8	18	3	1.115	1.095	1.068	0.893	0.923	0.882	0.823	0.00045701
cds.Camellia_sinensis.comp25720_c0_seq2_m.26153	actin cross-linking protein [Medicago truncatula]	33.561	1.3064	3	1	1	1	1.034	1.197	1.049	0.894	0.838	0.968	0.823	0.036042
cds.Camellia_sinensis.comp27335_c0_seq1_m.32917	PREDICTED: beta-glucosidase 13 [Vitis vinifera]	42.59	22.017	12.4	5	10	5	1.093	1.083	1.122	0.943	0.886	0.886	0.823	0.00112177
cds.Camellia_sinensis.comp32612_c0_seq1_m.44258	PREDICTED: small ubiquitin-related modifier 1 [Eucalyptus grandis]	11.644	63.404	33.3	4	8	1	1.095	1.016	1.17	0.962	0.784	0.954	0.823	0.065104
cds.Camellia_sinensis.comp32721_c3_seq1_m.7620	PREDICTED: DNA-binding protein SMUBP-2 [Theobroma cacao]	97.559	4.3756	3.9	4	4	4	1.046	1.138	1.098	0.916	0.933	0.853	0.823	0.0060566
cds.Camellia_sinensis.comp14680_c0_seq1_m.21638	Chaperone protein DnaJ [Morus notabilis]	57.761	11.501	13	7	8	7	1.112	1.034	1.129	0.936	0.859	0.902	0.824	0.0061972
cds.Camellia_sinensis.comp24028_c0_seq1_m.36099	PREDICTED: UPF0235 protein At5g63440 [Ricinus communis]	25.76	1.8266	6.9	2	2	2	1	1.346	0.933	0.894	0.879	0.928	0.824	0.2516
cds.Camellia_sinensis.comp24764_c0_seq1_m.35070	PREDICTED: 2-hydroxyisoflavanone dehydratase-like [Juglans regia]	36.259	45.113	23.2	8	15	8	1.104	1.077	1.072	0.899	0.892	0.891	0.824	3.7728e-05
cds.Camellia_sinensis.comp34935_c0_seq1_m.42009	PREDICTED: ferredoxin [Ziziphus jujuba]	15.691	2.9641	6.8	1	3	1	1.181	1.077	1.01	0.821	0.84	1.031	0.824	0.082278
cds.Camellia_sinensis.comp24387_c0_seq1_m.37312	PREDICTED: temperature-induced lipocalin-1-like [Cucumis melo]	21.394	4.5388	18.4	4	8	2	1.025	1.141	1.112	0.822	0.997	0.885	0.825	0.039882
cds.Camellia_sinensis.comp27016_c0_seq1_m.34053		26.014	26.705	14	3	6	3	1.129	1.104	1.004	0.881	0.879	0.91	0.825	0.0070766
cds.Camellia_sinensis.comp28425_c0_seq1_m.10101	PREDICTED: heat shock cognate protein 80 [Ziziphus jujuba]	19.329	55.962	33.5	6	15	6	1.058	1.149	1.06	0.898	0.9	0.897	0.825	0.0195578
cds.Camellia_sinensis.comp34745_c0_seq3_m.30675	PREDICTED: 3-methyl-2-oxobutanoate hydroxymethyltransferase 1, mitochondrial [Juglans regia]	38.47	12.005	7.9	3	4	3	1.094	1.034	1.153	1.014	0.862	0.831	0.825	0.047001
cds.Camellia_sinensis.comp35073_c0_seq1_m.47663	PREDICTED: 40S ribosomal protein S25-2 [Citrus sinensis]	14.911	4.9295	19	3	3	3	1.013	1.142	1.126	0.9	0.923	0.883	0.825	0.0086967
cds.Camellia_sinensis.comp27792_c0_seq1_m.11601	PREDICTED: mannosyl-oligosaccharide 1,2-alpha-mannosidase MNS1-like [Nicotiana attenuata]	23.408	14.129	25.7	5	7	5	1.05	1.069	1.157	0.897	0.884	0.926	0.826	0.0044167
cds.Camellia_sinensis.comp29128_c0_seq1_m.17628	PREDICTED: homeobox protein knotted-1-like 13 isoform X3 [Vitis vinifera]	34.562	3.8194	5.9	2	2	2	1.071	1.169	1.038	1.023	0.853	0.833	0.826	0.05898
cds.Camellia_sinensis.comp31054_c0_seq1_m.44381	PREDICTED: glutathione S-transferase L3 isoform X1 [Vitis vinifera]	18.406	10.927	22.6	5	8	5	1.12	1.064	1.083	0.907	0.894	0.899	0.826	0.00025992
cds.Camellia_sinensis.comp32734_c0_seq1_m.19033	PREDICTED: serine/threonine-protein kinase rio1 [Theobroma cacao]	55.265	-2	1.8	1	1	1	1.053	1.091	1.133	0.923	0.905	0.88	0.826	0.00165982
cds.Camellia_sinensis.comp33935_c0_seq3_m.47980	PREDICTED: probable sodium/metabolite cotransporter BASS2, chloroplastic isoform X1 [Nelumbo nucifera]	20.286	6.6018	6.9	1	1	1	1.089	1.057	1.128	0.848	0.923	0.932	0.826	0.0055806
cds.Camellia_sinensis.comp13716_c0_seq1_m.40622		16.969	6.2586	16.8	2	2	2	1.132	1.115	1.021	0.833	0.945	0.924	0.827	0.0194429
cds.Camellia_sinensis.comp24100_c0_seq1_m.27039	PREDICTED: LOW QUALITY PROTEIN: cell division protein FtsZ homolog 1, chloroplastic-like [Capsicum annuum]	44.362	25.589	14.9	5	6	5	1.083	1.073	1.113	0.844	0.86	1.001	0.827	0.025178
cds.Camellia_sinensis.comp27630_c0_seq2_m.38611	PREDICTED: 40S ribosomal protein S8-like [Oryza brachyantha]	25.06	34.033	29.3	5	9	2	1.172	0.984	1.124	0.826	0.895	0.992	0.827	0.063979
cds.Camellia_sinensis.comp28080_c0_seq3_m.40155	PREDICTED: 60S ribosomal protein L11 [Amborella trichopoda]	24.404	20.326	22.3	5	11	2	1.092	1.04	1.128	0.873	0.929	0.894	0.827	0.0031013
cds.Camellia_sinensis.comp30621_c0_seq1_m.31503	zinc finger family protein [Populus trichocarpa]	34.394	1.8312	2.4	1	1	1	1.091	1.105	1.078	0.962	0.868	0.876	0.827	0.0046831
cds.Camellia_sinensis.comp35782_c0_seq1_m.21655	PREDICTED: calreticulin-3-like [Populus euphratica]	53.159	24.522	16.7	8	8	6	1.088	1.068	1.125	0.905	0.942	0.868	0.827	0.0025047
cds.Camellia_sinensis.comp35892_c0_seq1_m.47220	PREDICTED: putative UDP-rhamnose:rhamnosyltransferase 1 [Populus euphratica]	18.03	2.0242	11.8	2	2	2	1.127	1.079	1.064	0.948	0.871	0.89	0.828	0.0035835
cds.Camellia_sinensis.comp37907_c0_seq1_m.56509	PREDICTED: fruit protein pKIWI502-like [Nicotiana tabacum]	13.301	20.582	28.7	3	5	2	1.178	0.977	1.112	0.877	0.985	0.844	0.828	0.060256
cds.Camellia_sinensis.comp24125_c0_seq1_m.34400	PREDICTED: nuclear pore complex protein NUP54-like [Gossypium hirsutum]	38.664	3.1382	3.4	1	1	1	0.918	1.473	0.889	1.043	0.883	0.793	0.829	0.41222
cds.Camellia_sinensis.comp27402_c0_seq1_m.37995	PREDICTED: membrane steroid-binding protein 2-like [Sesamum indicum]	21.237	5.9064	12.4	2	2	2	1.07	1.159	1.04	0.89	0.898	0.921	0.829	0.0053397
cds.Camellia_sinensis.comp29080_c0_seq1_m.18560	PREDICTED: chorismate synthase 1, chloroplastic [Vitis vinifera]	47.258	9.5773	16.5	8	11	8	1.056	1.116	1.071	0.878	0.891	0.921	0.829	0.00101749
cds.Camellia_sinensis.comp33104_c1_seq1_m.10864	PREDICTED: protein CHUP1, chloroplastic [Vitis vinifera]	76.402	28.278	14.6	10	10	10	1.098	1.072	1.096	0.899	0.883	0.924	0.829	0.0002448
cds.CL89Contig1_m.16640	PREDICTED: phosphoenolpyruvate carboxylase, housekeeping isozyme [Juglans regia]	21.338	14.112	37.9	7	15	2	0.907	1.147	1.223	0.962	0.761	0.997	0.83	0.21018
cds.Camellia_sinensis.comp34268_c0_seq14_m.18047	PREDICTED: cleft lip and palate transmembrane protein 1 homolog [Populus euphratica]	70.701	4.2399	3.9	2	3	2	1.011	1.212	1.057	1.226	0.716	0.782	0.83	0.29374
cds.Camellia_sinensis.comp20127_c0_seq1_m.15233	PREDICTED: phospho-2-dehydro-3-deoxyheptonate aldolase 2, chloroplastic [Eucalyptus grandis]	57.502	122.44	34.7	18	36	12	1.088	1.055	1.113	0.919	0.918	0.87	0.831	0.00149513
cds.Camellia_sinensis.comp81312_c0_seq1_m.23202	PREDICTED: aspartic proteinase Asp1 isoform X3 [Fragaria vesca subsp. vesca]	51.099	2.1335	2.8	1	1	1	0.957	1.379	0.937	1.033	0.837	0.851	0.831	0.2913
cds.Camellia_sinensis.comp20901_c0_seq1_m.28740	40S ribosomal protein S2-4 [Medicago truncatula]	30.281	128.94	48	16	33	10	1.096	1.067	1.087	0.927	0.913	0.865	0.832	0.00120458
cds.Camellia_sinensis.comp31222_c1_seq1_m.35525	PREDICTED: ran-binding protein 1 homolog c-like [Ipomoea nil]	24.654	58.526	29.2	5	7	4	1.088	1.07	1.083	0.873	0.903	0.922	0.832	0.0003832
cds.Camellia_sinensis.comp34065_c3_seq1_m.1918	Elongation factor Ts [Morus notabilis]	135.44	261.06	34.4	40	91	40	1.095	1.081	1.08	0.902	0.9	0.907	0.832	1.6471e-06
cds.Camellia_sinensis.comp33665_c2_seq27_m.12080	PREDICTED: monosaccharide-sensing protein 2 [Ricinus communis]	80.555	6.5353	3.5	2	2	2	0.969	1.148	1.149	0.857	0.868	0.995	0.833	0.069902
cds.Camellia_sinensis.comp34292_c0_seq9_m.10938	PREDICTED: 1,2-dihydroxy-3-keto-5-methylthiopentene dioxygenase 1 [Vitis vinifera]	24.088	9.6973	20.9	5	5	5	1.064	1.179	1.016	0.847	0.908	0.961	0.833	0.0336
cds.Camellia_sinensis.comp20654_c0_seq1_m.39964	PREDICTED: LDLR chaperone MESD [Vitis vinifera]	28.854	14.722	18.9	5	9	5	1.093	1.116	1.05	0.934	0.9	0.885	0.834	0.00163947
cds.Camellia_sinensis.comp32771_c0_seq3_m.18310	PREDICTED: protein NRT1/ PTR FAMILY 8.3-like [Nicotiana tabacum]	64.9	2.7966	3.1	2	2	2	1.13	1.079	1.049	0.929	0.84	0.948	0.834	0.0134614
cds.Camellia_sinensis.comp37091_c0_seq1_m.40308	PREDICTED: ATP-dependent zinc metalloprotease FTSH 10, mitochondrial [Ricinus communis]	26.826	2.2185	4.6	1	1	1	1.121	1.153	0.984	0.92	0.902	0.895	0.834	0.02232
cds.Camellia_sinensis.comp20696_c0_seq1_m.14529	PREDICTED: transmembrane protein 214 [Nelumbo nucifera]	67.561	10.572	9.6	5	5	5	1.08	1.093	1.085	0.896	0.913	0.911	0.835	1.62733e-05
cds.Camellia_sinensis.comp25200_c0_seq2_m.44828	PREDICTED: 60S ribosomal protein L44-like [Gossypium hirsutum]	12.015	2.2006	14.3	2	2	2	1.061	1.143	1.055	0.891	0.862	0.967	0.835	0.0133231
cds.Camellia_sinensis.comp25317_c0_seq1_m.7453	PREDICTED: magnesium-chelatase subunit ChlD, chloroplastic isoform X1 [Nelumbo nucifera]	77.766	15.358	12	8	9	8	1.088	1.042	1.085	0.986	0.836	0.861	0.835	0.025382
cds.Camellia_sinensis.comp33785_c0_seq2_m.24838	PREDICTED: caffeine synthase 1 [Theobroma cacao]	41.41	21.465	5.1	2	6	2	1.076	1.107	1.075	0.914	0.928	0.879	0.835	0.0006609
cds.Camellia_sinensis.comp34418_c1_seq1_m.3485	PREDICTED: valine--tRNA ligase, mitochondrial 1 isoform X2 [Vitis vinifera]	121.15	58.702	11.3	12	13	11	1.054	1.113	1.106	0.947	0.883	0.902	0.835	0.0025594
cds.Camellia_sinensis.comp16506_c0_seq1_m.29027	PREDICTED: inactive protein RESTRICTED TEV MOVEMENT 2-like [Nicotiana sylvestris]	46.902	28.374	20.1	7	7	7	1.058	1.102	1.119	0.938	0.899	0.903	0.836	0.0011209
cds.Camellia_sinensis.comp24497_c0_seq1_m.37976	PREDICTED: 50S ribosomal protein L9, chloroplastic [Daucus carota subsp. sativus]	23.954	10.995	24.6	6	8	6	1.073	1.061	1.102	0.881	0.884	0.94	0.836	0.00167687
cds.Camellia_sinensis.comp26781_c0_seq1_m.31960	PREDICTED: methionine aminopeptidase 1B, chloroplastic [Juglans regia]	40.922	24.306	15.2	7	10	7	1.058	1.119	1.097	0.932	0.892	0.914	0.836	0.00099923
cds.Camellia_sinensis.comp28948_c0_seq1_m.3321	PREDICTED: protein CROWDED NUCLEI 1 isoform X2 [Vitis vinifera]	58.7	3.0255	3.6	2	2	2	1.003	1.094	1.167	0.913	0.953	0.862	0.836	0.027583
cds.Camellia_sinensis.comp33017_c1_seq9_m.134	30S ribosomal protein S7 (chloroplast) [Camellia crapnelliana]	12.03	7.9022	26.6	3	4	3	1.105	1.034	1.135	0.882	0.931	0.924	0.836	0.0053045
cds.Camellia_sinensis.comp33247_c0_seq3_m.219	ribosomal protein S2 (chloroplast) [Camellia pubicosta]	26.894	25.399	22.9	5	8	5	1.027	1.086	1.153	0.913	0.913	0.908	0.837	0.034045
cds.Camellia_sinensis.comp34575_c0_seq1_m.23342	PREDICTED: bifunctional aspartate aminotransferase and glutamate/aspartate-prephenate aminotransferase isoform X2 [Vitis vinifera]	52.631	69.467	23.8	9	11	9	1.061	1.113	1.066	0.881	0.876	0.956	0.837	0.0051444
cds.Camellia_sinensis.comp35860_c0_seq1_m.31307	PREDICTED: beta-carotene isomerase D27, chloroplastic [Juglans regia]	31.178	4.6969	8.6	2	4	2	1.036	1.125	1.098	0.855	0.918	0.957	0.838	0.012323
cds.Camellia_sinensis.comp20469_c0_seq1_m.23763	PREDICTED: RAN GTPase-activating protein 1 [Vitis vinifera]	50.407	26.233	13.4	5	6	5	1.136	1.092	1.042	0.905	0.932	0.905	0.839	0.0028169
cds.Camellia_sinensis.comp27229_c0_seq5_m.51936	PREDICTED: NADH dehydrogenase [ubiquinone] 1 alpha subcomplex subunit 8-B-like [Ipomoea nil]	11.971	3.7679	28.3	4	5	3	1.111	1.049	1.091	0.918	0.853	0.955	0.839	0.0089163
cds.Camellia_sinensis.comp28247_c0_seq1_m.14164	GTPase Era [Morus notabilis]	54.209	3.5653	4.2	2	2	2	1.032	1.094	1.129	0.89	0.922	0.918	0.839	0.003577
cds.Camellia_sinensis.comp26177_c0_seq1_m.41667	PREDICTED: 60S ribosomal protein L31 [Juglans regia]	14.069	19.705	33.1	3	3	3	1.113	1.042	1.099	0.951	0.87	0.913	0.84	0.0059601
cds.Camellia_sinensis.comp30614_c0_seq2_m.53959	PREDICTED: inactive protein RESTRICTED TEV MOVEMENT 2 [Solanum tuberosum]	12.797	5.5342	18.8	3	3	3	1.025	1.142	1.068	0.893	0.925	0.901	0.84	0.0065006
cds.Camellia_sinensis.comp14779_c0_seq1_m.55154	PREDICTED: AAA-ATPase At5g57480-like [Juglans regia]	13.848	1.7459	8.2	1	1	1	1.079	1.108	1.064	1.036	0.748	0.949	0.841	0.20346
cds.Camellia_sinensis.comp20914_c0_seq1_m.43257	PREDICTED: dirigent protein 5 [Eucalyptus grandis]	26.43	111.95	29.8	5	22	5	1.03	1.106	1.1	0.926	0.904	0.89	0.841	0.0024954
cds.Camellia_sinensis.comp30412_c0_seq1_m.51782	PREDICTED: 17.3 kDa class I heat shock protein-like [Nelumbo nucifera]	11.746	3.7243	14.9	1	1	1	1.052	1.083	1.118	0.874	1.036	0.825	0.841	0.065337
cds.Camellia_sinensis.comp33911_c0_seq1_m.15177	PREDICTED: eukaryotic peptide chain release factor subunit 1-3 [Vitis vinifera]	49.119	23.01	12.6	5	7	5	1.045	1.09	1.115	0.96	0.874	0.9	0.841	0.0067162
cds.Camellia_sinensis.comp10937_c0_seq2_m.44764	PREDICTED: photosystem II D1 precursor processing protein PSB27-H2, chloroplastic [Ipomoea nil]	15.999	31.45	40.6	6	7	6	1.071	1.075	1.093	0.884	0.932	0.91	0.842	0.00047674
cds.Camellia_sinensis.comp23719_c0_seq1_m.9918	PREDICTED: THO complex subunit 4A [Arachis duranensis]	24.963	31.904	30.7	7	11	5	1.093	1.122	1.048	0.887	0.914	0.948	0.842	0.0034434
cds.Camellia_sinensis.comp14021_c0_seq1_m.42083	PREDICTED: protein LHCP TRANSLOCATION DEFECT [Fragaria vesca subsp. vesca]	19.534	24.398	17.2	3	5	3	1.111	1.082	1.033	0.88	0.883	0.955	0.843	0.0073587
cds.Camellia_sinensis.comp15666_c0_seq1_m.32513	PREDICTED: vacuolar protein sorting-associated protein 20 homolog 2-like [Nicotiana tabacum]	26.302	5.3656	12.8	3	3	3	1.069	1.098	1.08	0.905	0.898	0.933	0.843	0.00025928
cds.Camellia_sinensis.comp25989_c0_seq1_m.19437	PREDICTED: cysteine proteinase COT44 [Citrus sinensis]	40.341	127.46	32.5	9	20	8	1.097	1.086	1.059	0.909	0.895	0.93	0.843	0.00036466
cds.Camellia_sinensis.comp29728_c0_seq1_m.9789	PREDICTED: oligopeptide transporter 3 [Nicotiana tabacum]	83.343	45.247	1.6	1	1	1	1.098	1.073	1.073	0.906	0.899	0.93	0.843	0.000181644
cds.Camellia_sinensis.comp31981_c0_seq1_m.2451	PREDICTED: structural maintenance of chromosomes protein 3 [Daucus carota subsp. sativus]	76.744	7.1283	5.5	4	4	4	1.098	1.138	1.051	0.902	0.943	0.927	0.843	0.0029825
cds.Camellia_sinensis.comp33476_c0_seq3_m.1571	Kinesin-like protein KIF15 [Morus notabilis]	134.78	1.4591	0.9	1	1	1	1.093	1.009	1.145	0.906	0.947	0.884	0.843	0.0156035
cds.Camellia_sinensis.comp33596_c1_seq1_m.3182	PREDICTED: epidermal growth factor receptor substrate 15-like 1 [Solanum tuberosum]	113.82	6.2309	8.2	8	8	6	1.038	1.119	1.092	0.939	0.936	0.864	0.843	0.0081995
cds.Camellia_sinensis.comp98529_c0_seq1_m.53511	PREDICTED: glycerophosphodiester phosphodiesterase GDPD1, chloroplastic [Vitis vinifera]	13.38	2.6605	8.1	1	1	1	1.015	1.2	1.033	0.908	0.901	0.93	0.843	0.035996
cds.Camellia_sinensis.comp25300_c0_seq1_m.38412	PREDICTED: 50S ribosomal protein L29, chloroplastic [Gossypium raimondii]	24.866	26.5	19	4	5	4	1.097	1.071	1.093	0.97	0.889	0.892	0.844	0.0044047
cds.Camellia_sinensis.comp32419_c0_seq1_m.20477	PREDICTED: serine/threonine-protein kinase SRK2A [Vitis vinifera]	41.231	4.688	14	5	6	3	1.09	1.077	1.077	0.917	0.909	0.911	0.844	1.8804e-06
cds.Camellia_sinensis.comp33269_c0_seq1_m.34486	PREDICTED: caffeoylshikimate esterase [Vitis vinifera]	36.689	6.186	6.6	2	3	2	1.085	1.01	1.148	0.887	0.899	0.952	0.844	0.0172222
cds.Camellia_sinensis.comp34706_c0_seq9_m.31711	PREDICTED: glutamyl-tRNA reductase-binding protein, chloroplastic isoform X1 [Nelumbo nucifera]	37.928	15.911	15.3	5	6	5	1.034	1.126	1.07	0.932	0.936	0.858	0.844	0.0107017
cds.Camellia_sinensis.comp27648_c0_seq1_m.18793	PREDICTED: serine carboxypeptidase-like 17 [Juglans regia]	53.498	4.0866	4.5	2	2	2	1.12	1.125	0.993	0.909	0.899	0.929	0.845	0.016604
cds.CL3258Contig1_m.25630	PREDICTED: cell division control protein 2 homolog A-like [Solanum tuberosum]	33.865	-2	5.8	2	3	1	1.081	1.111	1.048	0.905	0.924	0.912	0.846	0.00073894
cds.Camellia_sinensis.comp29649_c0_seq1_m.4775	TPR domain protein [Medicago truncatula]	19.568	2.0443	7.5	1	1	1	1.082	1.037	1.122	0.922	0.849	0.97	0.846	0.020039
cds.Camellia_sinensis.comp32494_c0_seq2_m.1384	PREDICTED: protein transport protein SEC16B homolog [Solanum tuberosum]	29.447	2.1614	3.8	1	1	1	1.053	1.15	1.037	0.957	0.78	1.004	0.846	0.109455
cds.Camellia_sinensis.comp19145_c0_seq1_m.46398	PREDICTED: profilin-1 [Vitis vinifera]	15.464	4.5685	22.7	3	9	1	1.156	1.047	1.031	0.901	0.927	0.911	0.847	0.0109809
cds.Camellia_sinensis.comp24569_c0_seq1_m.41022	Ran-binding protein 1-b-like protein [Morus notabilis]	25.916	22.214	20.2	5	9	3	1.098	1.084	1.033	0.898	0.921	0.905	0.847	0.00117556
cds.Camellia_sinensis.comp26950_c0_seq5_m.39635	acetyltransferase (GNAT) domain protein [Medicago truncatula]	20.016	1.3934	4.6	1	1	1	1.08	1.105	1.056	0.985	0.887	0.874	0.847	0.0137983
cds.Camellia_sinensis.comp28166_c0_seq1_m.24152	PREDICTED: calreticulin-3-like [Populus euphratica]	46.459	17.718	21.8	8	12	6	1.056	1.083	1.075	0.921	0.906	0.896	0.847	0.000115581
cds.Camellia_sinensis.comp28217_c0_seq2_m.36876	glycoprotein family protein [Medicago truncatula]	32.255	5.1714	5.9	2	2	2	1.096	1.088	1.054	0.901	0.957	0.885	0.847	0.0033004
cds.Camellia_sinensis.comp31306_c0_seq1_m.29350	PREDICTED: ferritin isoform X1 [Solanum tuberosum]	28.521	42.039	24.7	4	10	3	1.078	1.054	1.083	0.869	0.916	0.939	0.847	0.0024019
cds.Camellia_sinensis.comp33262_c0_seq1_m.1290	PREDICTED: ABC transporter C family member 10-like [Nicotiana attenuata]	164.51	18.033	6.3	8	10	6	1.063	1.064	1.105	0.907	0.936	0.896	0.847	0.00081755
cds.Camellia_sinensis.comp33596_c1_seq2_m.6425	PREDICTED: epidermal growth factor receptor substrate 15-like [Nelumbo nucifera]	90.117	12.65	9.7	10	10	8	1.069	1.08	1.092	0.864	0.969	0.912	0.847	0.0076991
cds.Camellia_sinensis.comp19463_c0_seq1_m.40348	PREDICTED: serine hydroxymethyltransferase, mitochondrial [Nelumbo nucifera]	34.043	18.047	30.2	6	20	2	1.1	1.11	1.048	0.935	0.88	0.949	0.848	0.0048582
cds.Camellia_sinensis.comp26250_c0_seq1_m.2532	PREDICTED: starch synthase 3, chloroplastic/amyloplastic isoform X1 [Ziziphus jujuba]	83.105	47.688	21.2	12	13	12	1.055	1.097	1.072	0.909	0.914	0.91	0.848	0.0047794
cds.Camellia_sinensis.comp34507_c0_seq23_m.34462	PREDICTED: ribonuclease J-like isoform X2 [Arachis duranensis]	30.201	1.8403	6.2	2	2	1	1.031	1.105	1.105	0.953	0.839	0.955	0.848	0.026659
cds.Camellia_sinensis.comp27288_c0_seq1_m.48383	60S ribosomal protein L37a-2 [Medicago truncatula]	12.721	6.8785	21.2	2	3	2	0.932	1.233	1.076	0.895	0.915	0.943	0.849	0.12894
cds.Camellia_sinensis.comp31614_c1_seq1_m.20028	PREDICTED: vacuolar-processing enzyme-like [Jatropha curcas]	44.625	3.3268	4	2	4	2	1.088	1.068	1.084	0.886	0.934	0.932	0.849	0.00084027
cds.Camellia_sinensis.comp33711_c1_seq2_m.23785	PREDICTED: methionine aminopeptidase 2B isoform X2 [Vitis vinifera]	32.046	1.9604	6.2	2	2	2	1.076	1.059	1.101	0.919	0.938	0.893	0.85	0.00086059
cds.Camellia_sinensis.comp34958_c0_seq1_m.22394	PREDICTED: carbonic anhydrase 2 isoform X1 [Vitis vinifera]	35.791	244.11	66.1	18	90	16	1.094	1.066	1.096	0.93	0.936	0.901	0.85	0.00038416
cds.CL624Contig1_m.19144	PREDICTED: glyceraldehyde-3-phosphate dehydrogenase GAPCP2, chloroplastic-like [Nelumbo nucifera]	44.8	21.881	15.3	6	15	4	1.128	1.053	1.063	0.916	0.916	0.929	0.851	0.00187871
cds.Camellia_sinensis.comp27991_c0_seq2_m.43729	PREDICTED: probable calcium-binding protein CML20 [Pyrus x bretschneideri]	19.305	15.527	26.6	4	6	4	1.092	1.115	1.023	0.914	0.896	0.939	0.851	0.0053607
cds.Camellia_sinensis.comp33472_c0_seq1_m.4299	PREDICTED: ubiquitin fusion degradation protein 1 homolog isoform X2 [Juglans regia]	35.518	1.618	5.3	2	3	1	1.107	1.086	1.038	0.922	0.896	0.93	0.851	0.00187668
cds.Camellia_sinensis.comp34391_c0_seq3_m.16332	PREDICTED: probable serine/threonine-protein phosphatase 2A regulatory subunit B'' subunit TON2 [Phoenix dactylifera]	54.772	3.6363	4.6	3	3	3	1.03	1.113	1.086	0.934	0.911	0.902	0.851	0.003021
cds.Camellia_sinensis.comp35854_c0_seq1_m.36569	PREDICTED: apoptotic chromatin condensation inducer in the nucleus-like isoform X2 [Juglans regia]	22.996	1.9246	7.1	2	3	2	1.021	1.101	1.113	0.922	0.885	0.946	0.851	0.0084842
cds.CL1675Contig1_m.13474	PREDICTED: multiprotein-bridging factor 1b [Vigna radiata var. radiata]	15.516	21.061	27.5	6	8	6	1.069	1.089	1.065	0.905	0.884	0.958	0.852	0.0029634
cds.Camellia_sinensis.comp25420_c0_seq1_m.34045	PREDICTED: protein BOBBER 1 [Sesamum indicum]	33.459	43.941	37.2	13	21	13	1.078	1.075	1.083	0.912	0.91	0.936	0.852	6.3581e-05
cds.Camellia_sinensis.comp30200_c1_seq1_m.43417	PREDICTED: 60S ribosomal protein L12-like [Daucus carota subsp. sativus]	20.286	51.749	44.2	8	16	8	1.126	1.074	1.046	0.918	0.898	0.951	0.852	0.0042623
cds.CL74Contig3_m.5858	PREDICTED: K(+) efflux antiporter 2, chloroplastic [Malus domestica]	42.401	13.099	11.2	5	7	5	1.089	1.023	1.11	0.918	0.92	0.911	0.853	0.023762
cds.Camellia_sinensis.comp15033_c0_seq1_m.11003	PREDICTED: nudix hydrolase 26, chloroplastic-like isoform X2 [Nicotiana attenuata]	20.647	2.9544	11.6	1	1	1	1.255	0.954	1.01	0.974	0.774	0.998	0.853	0.24558
cds.Camellia_sinensis.comp20625_c0_seq1_m.16923	PREDICTED: protein argonaute 4A [Vitis vinifera]	62.952	41.399	15.8	8	14	8	1.062	1.08	1.083	0.911	0.935	0.905	0.853	0.00016433
cds.Camellia_sinensis.comp29326_c0_seq1_m.19201	PREDICTED: putative G3BP-like protein [Nelumbo nucifera]	51.175	29.607	22.1	10	13	10	1.056	1.119	1.074	0.908	0.898	0.964	0.853	0.0046411
cds.Camellia_sinensis.comp14201_c0_seq1_m.20780	PREDICTED: hydroquinone glucosyltransferase-like [Nicotiana sylvestris]	58.009	4.1695	6.1	4	4	3	1.061	1.119	1.038	0.944	0.917	0.886	0.854	0.0054174
cds.Camellia_sinensis.comp16098_c0_seq1_m.39069	PREDICTED: rhodanese-like domain-containing protein 10 isoform X1 [Vitis vinifera]	24.434	14.456	24.1	4	5	4	1.086	1.064	1.066	0.885	0.934	0.927	0.854	0.00093886
cds.Camellia_sinensis.comp20882_c0_seq1_m.11112	PREDICTED: protein TIC 62, chloroplastic [Sesamum indicum]	31.947	55.397	52.8	10	37	6	1.119	1.059	1.04	0.916	0.909	0.924	0.854	0.0022211
cds.Camellia_sinensis.comp22286_c0_seq1_m.20934	PREDICTED: zinc transporter 4, chloroplastic-like [Sesamum indicum]	32.578	10.504	11.2	2	2	2	1.044	1.252	0.935	0.987	0.965	0.807	0.854	0.2196
cds.Camellia_sinensis.comp28227_c0_seq1_m.17295	PREDICTED: sterol 14-demethylase-like [Ziziphus jujuba]	55.457	4.7626	3.9	2	3	2	1.046	1.069	1.092	0.936	0.906	0.898	0.854	0.00088152
cds.CL238Contig1_m.244	PREDICTED: E3 ubiquitin-protein ligase UPL2 [Vitis vinifera]	338.38	73.196	4.8	14	18	12	1.05	1.12	1.062	0.926	0.93	0.907	0.855	0.00184137
cds.CL260Contig1_m.2359	PREDICTED: golgin subfamily B member 1 isoform X4 [Vitis vinifera]	151.06	20.876	4.2	5	5	5	1.054	1.102	1.072	0.917	0.958	0.884	0.855	0.0040984
cds.Camellia_sinensis.comp25860_c0_seq1_m.29489	PREDICTED: pirin-like protein [Vitis vinifera]	38.139	5.561	4.4	1	1	1	0.987	1.205	1.038	0.96	0.902	0.901	0.855	0.073575
cds.Camellia_sinensis.comp26506_c0_seq1_m.23107	PREDICTED: altered inheritance of mitochondria protein 32 [Vitis vinifera]	44.506	53.279	21.8	8	22	7	1.077	1.077	1.052	0.913	0.923	0.904	0.855	9.5558e-05
cds.Camellia_sinensis.comp32062_c0_seq4_m.10927	PREDICTED: putative clathrin assembly protein At2g25430 [Sesamum indicum]	71.016	22.404	9.9	5	7	5	1.228	1.063	0.947	0.863	0.938	0.969	0.855	0.140681
cds.Camellia_sinensis.comp35424_c0_seq1_m.42554	PREDICTED: calvin cycle protein CP12-1, chloroplastic [Vitis vinifera]	19.146	97.515	30.9	6	15	6	1.074	1.055	1.074	0.909	0.904	0.926	0.855	7.8047e-05
cds.Camellia_sinensis.comp34112_c0_seq1_m.1183	PREDICTED: UDP-glucose:glycoprotein glucosyltransferase isoform X2 [Vitis vinifera]	126.55	47.391	9.3	9	10	9	1.088	1.063	1.082	0.951	0.916	0.902	0.856	0.00083876
cds.Camellia_sinensis.comp34977_c0_seq1_m.38399	PREDICTED: 60S ribosomal protein L18-2 [Eucalyptus grandis]	20.934	55.785	28.3	5	9	5	1.09	1.074	1.055	0.895	0.954	0.906	0.856	0.00199658
cds.CL546Contig2_m.7929	PREDICTED: cell division cycle protein 48 homolog [Gossypium hirsutum]	89.542	84.355	43.1	30	70	2	1.061	1.119	1.115	1.063	0.922	0.838	0.857	0.089137
cds.Camellia_sinensis.comp29947_c0_seq3_m.35602	transmembrane protein, putative [Medicago truncatula]	29.512	44.383	14.6	4	4	4	1.085	1.007	1.125	0.949	0.915	0.894	0.857	0.0143211
cds.Camellia_sinensis.comp32209_c0_seq1_m.29095	arginase 1 [Solanum lycopersicum]	41.886	86.806	30.4	10	21	9	1.041	1.117	1.08	0.938	0.922	0.914	0.857	0.0020779
cds.Camellia_sinensis.comp34645_c2_seq7_m.4543	PREDICTED: probable sucrose-phosphate synthase 3 [Prunus mume]	119.66	40.225	12.3	15	18	11	1.092	1.022	1.092	0.883	0.926	0.937	0.857	0.00564
cds.Camellia_sinensis.comp20457_c0_seq1_m.38890	PREDICTED: 22.0 kDa class IV heat shock protein-like [Solanum pennellii]	21.783	12.871	23.4	5	5	5	1.14	1.035	1.042	0.906	0.956	0.899	0.858	0.0142201
cds.Camellia_sinensis.comp26983_c0_seq13_m.33647	PREDICTED: THO complex subunit 4A-like isoform X1 [Nelumbo nucifera]	28.224	4.6827	25	8	12	2	1.054	1.095	1.07	0.847	0.94	0.976	0.858	0.024383
cds.Camellia_sinensis.comp30431_c0_seq2_m.9474	PREDICTED: DEAD-box ATP-dependent RNA helicase 3, chloroplastic isoform X1 [Nelumbo nucifera]	80.434	3.4553	10.4	6	10	1	1.116	1.002	1.105	0.986	0.903	0.875	0.858	0.036216
cds.Camellia_sinensis.comp33779_c0_seq1_m.5726	AMP deaminase [Morus notabilis]	97.692	5.8963	2.9	2	2	2	1.123	1.099	0.996	0.916	0.915	0.929	0.858	0.055019
cds.Camellia_sinensis.comp12830_c0_seq1_m.44966	latex abundant protein 1 [Populus trichocarpa]	17.592	183.19	71.2	10	24	10	1.134	1.077	1.012	0.896	0.94	0.931	0.859	0.0135752
cds.Camellia_sinensis.comp26441_c0_seq1_m.17335	PREDICTED: protein DETOXIFICATION 40-like [Daucus carota subsp. sativus]	59.44	2.5212	3.8	2	2	2	1.05	1.075	1.09	0.828	0.826	1.107	0.859	0.23982
cds.Camellia_sinensis.comp27125_c0_seq4_m.4548	PREDICTED: phytochrome E isoform X4 [Jatropha curcas]	62.441	4.3643	4.3	3	3	3	0.975	0.901	1.349	0.893	0.868	1.01	0.859	0.35412
cds.Camellia_sinensis.comp27215_c0_seq1_m.14883	PREDICTED: heterogeneous nuclear ribonucleoprotein Q [Sesamum indicum]	53.327	3.4461	2.3	1	1	1	1.103	1.038	1.079	1.033	0.791	0.943	0.859	0.121698
cds.Camellia_sinensis.comp28830_c0_seq1_m.25500	PREDICTED: lys-63-specific deubiquitinase BRCC36-like [Jatropha curcas]	50.006	14.061	17.6	7	7	7	1.114	1.097	1.013	0.955	0.925	0.891	0.859	0.0132976
cds.Camellia_sinensis.comp29934_c0_seq1_m.38024	alpha/beta hydrolase family protein [Medicago truncatula]	21.958	3.1567	6.8	1	1	1	1.207	0.954	1.052	0.922	0.916	0.922	0.859	0.163616
cds.Camellia_sinensis.comp30320_c0_seq1_m.24022	PREDICTED: double-stranded RNA-binding protein 4 isoform X3 [Vitis vinifera]	39.391	5.0646	9.5	4	4	2	0.987	1.095	1.143	0.917	0.922	0.93	0.859	0.075042
cds.Camellia_sinensis.comp27505_c0_seq1_m.31043	PREDICTED: magnesium protoporphyrin IX methyltransferase, chloroplastic-like [Ipomoea nil]	36.571	105.07	37.5	11	18	11	1.091	1.059	1.061	0.932	0.874	0.956	0.86	0.0059593
cds.Camellia_sinensis.comp31581_c0_seq1_m.13417	Dynamin-related protein 1E [Morus notabilis]	68.627	15.202	27.3	15	19	4	1.056	1.049	1.081	0.876	0.931	0.933	0.86	0.0025964
cds.Camellia_sinensis.comp32867_c2_seq2_m.8329	PREDICTED: exocyst complex component EXO70A1 [Vitis vinifera]	74.002	-2	1.5	1	1	1	1.068	1.022	1.13	0.954	0.917	0.899	0.86	0.0114808
cds.Camellia_sinensis.comp33104_c0_seq1_m.8567	PREDICTED: protein CHUP1, chloroplastic isoform X1 [Gossypium raimondii]	33.717	12.278	24.8	7	9	7	1.083	1.064	1.072	0.913	0.911	0.943	0.86	0.00024442
cds.Camellia_sinensis.comp34095_c2_seq5_m.9186	PREDICTED: probable serine/threonine-protein kinase DDB_G0276461 [Solanum tuberosum]	50.746	6.7516	6	2	2	2	1.031	1.142	1.047	0.963	0.901	0.906	0.86	0.0173231
cds.Camellia_sinensis.comp39032_c0_seq1_m.57934	PREDICTED: 4-hydroxy-3-methylbut-2-en-1-yl diphosphate synthase (ferredoxin), chloroplastic-like [Prunus mume]	12.312	15.127	9.1	1	3	1	1.088	1.094	1.036	0.942	0.914	0.911	0.86	0.00176063
cds.Camellia_sinensis.comp29958_c0_seq2_m.31744	PREDICTED: cell division protein FtsZ homolog 2-1, chloroplastic [Vitis vinifera]	34.357	85.035	26.5	6	10	5	1.061	1.121	1.04	0.938	0.905	0.932	0.861	0.0039774
cds.Camellia_sinensis.comp34117_c0_seq1_m.2876	PREDICTED: extensin isoform X1 [Vitis vinifera]	21.63	2.8677	7.1	1	1	1	1.11	1.095	1.006	0.89	0.901	0.975	0.861	0.023817
cds.CL3107Contig1_m.13113	PREDICTED: protein ACCUMULATION AND REPLICATION OF CHLOROPLASTS 6, chloroplastic [Vitis vinifera]	52.03	4.6955	3.8	2	2	2	1.036	1.054	1.128	0.928	0.981	0.866	0.862	0.028661
cds.Camellia_sinensis.comp23829_c0_seq1_m.33036	PREDICTED: annexin D4 [Vitis vinifera]	37.33	25.58	25	9	14	9	1.078	1.078	1.043	0.901	0.926	0.929	0.862	0.00052451
cds.Camellia_sinensis.comp27330_c0_seq1_m.15051	PREDICTED: protein ASPARTIC PROTEASE IN GUARD CELL 1 [Ricinus communis]	47.863	11.358	10	4	6	4	1.101	1.086	1.071	0.925	0.942	0.94	0.862	0.000115296
cds.Camellia_sinensis.comp28814_c0_seq1_m.25455	PREDICTED: probable 3-hydroxyisobutyrate dehydrogenase, mitochondrial isoform X1 [Vitis vinifera]	39.572	1.3916	2.2	1	1	1	1.097	1.028	1.088	0.864	0.998	0.908	0.862	0.033257
cds.Camellia_sinensis.comp28928_c0_seq1_m.26817	PREDICTED: aspartic proteinase nepenthesin-1 [Ziziphus jujuba]	43.084	16.425	8.8	4	6	4	1.071	1.033	1.121	0.925	0.96	0.894	0.862	0.009005
cds.Camellia_sinensis.comp30975_c1_seq2_m.19937	PREDICTED: flavin-dependent oxidoreductase FOX1-like [Nicotiana tomentosiformis]	62.388	28.149	17.7	9	11	9	1.033	1.058	1.102	0.94	0.921	0.89	0.862	0.0038209
cds.Camellia_sinensis.comp31559_c0_seq3_m.32145	PREDICTED: vesicle-associated membrane protein 722-like [Vigna radiata var. radiata]	24.815	-2	10.9	4	11	1	1.011	1.104	1.103	0.939	0.901	0.934	0.862	0.009822
cds.Camellia_sinensis.comp32293_c1_seq1_m.24238	thioredoxin family protein [Populus trichocarpa]	47.782	6.649	10.6	4	5	2	1.013	1.113	1.093	0.949	0.916	0.909	0.862	0.0095403
cds.Camellia_sinensis.comp35991_c0_seq1_m.6464	PREDICTED: beta-galactosidase 10 [Vitis vinifera]	103.07	37.854	18.6	17	22	15	1.083	1.062	1.061	0.875	0.941	0.948	0.862	0.0048779
cds.CL686Contig1_m.20439	PREDICTED: putative RNA-binding protein Luc7-like 2 isoform X5 [Nelumbo nucifera]	33.344	6.3235	8.6	3	3	3	1.103	1.049	1.05	0.936	0.908	0.92	0.863	0.00143868
cds.Camellia_sinensis.comp24002_c0_seq1_m.29975	PREDICTED: probable hydroxyacylglutathione hydrolase 2, chloroplastic [Capsicum annuum]	39.225	29.218	20.1	6	9	6	1.05	1.081	1.073	0.948	0.915	0.903	0.863	0.00096372
cds.Camellia_sinensis.comp26749_c0_seq1_m.45343	PREDICTED: myosin-5-like [Glycine max]	15.088	12.69	27.3	4	19	4	1.081	1.059	1.057	0.889	0.919	0.95	0.863	0.00193883
cds.Camellia_sinensis.comp29292_c0_seq4_m.36482	PREDICTED: TATA-box-binding protein-like [Nicotiana tabacum]	28.745	1.4681	4	1	4	1	1.088	1.087	1.061	0.93	0.914	0.948	0.863	0.00038167
cds.Camellia_sinensis.comp31287_c0_seq12_m.42513	PREDICTED: IST1-like protein isoform X1 [Jatropha curcas]	27.878	20.126	7.7	2	2	2	0.91	1.275	1.033	0.94	0.858	0.98	0.863	0.26022
cds.Camellia_sinensis.comp31839_c1_seq12_m.43599	PREDICTED: 40S ribosomal protein S26-1 [Musa acuminata subsp. malaccensis]	17.653	21.35	33.5	5	9	1	1.042	1.055	1.118	0.901	0.977	0.897	0.863	0.0138592
cds.Camellia_sinensis.comp24702_c0_seq1_m.41887	PREDICTED: flavonoid 3'-monooxygenase-like [Sesamum indicum]	32.159	10.81	11.5	4	5	3	1.072	1.069	1.069	0.934	0.856	0.983	0.864	0.06712
cds.Camellia_sinensis.comp27275_c0_seq2_m.35346	PREDICTED: 60S ribosomal protein L15 [Nicotiana tabacum]	24.139	2.7825	6.9	2	3	2	1.041	1.087	1.091	0.959	0.923	0.9	0.864	0.0035955
cds.Camellia_sinensis.comp27550_c0_seq1_m.19114	PREDICTED: cinnamate beta-D-glucosyltransferase-like [Juglans regia]	54.496	68.16	26.1	11	20	11	1.055	1.122	1.066	0.936	0.944	0.921	0.864	0.00199588
cds.Camellia_sinensis.comp30335_c0_seq1_m.49908	UDP-glycosyltransferase 73C3 [Morus notabilis]	19.055	1.5191	4.7	1	2	1	1.077	1.043	1.093	0.939	0.94	0.897	0.864	0.0021224
cds.Camellia_sinensis.comp32212_c2_seq1_m.2678	PREDICTED: ABC transporter B family member 1 [Ipomoea nil]	147.41	7.0531	5.1	5	6	4	1.104	0.98	1.126	0.895	0.952	0.927	0.864	0.036981
cds.Camellia_sinensis.comp9846_c0_seq1_m.9208	PREDICTED: MAR-binding filament-like protein 1-1 isoform X1 [Fragaria vesca subsp. vesca]	66.879	60.388	32	18	20	18	1.057	1.066	1.078	0.9	0.938	0.927	0.864	0.00041765
cds.Camellia_sinensis.comp20441_c0_seq3_m.33434	RING-H2 zinc finger protein [Arabidopsis thaliana]	31.331	4.4074	6.1	1	2	1	1.022	1.15	1.041	1.072	0.714	0.993	0.865	0.2891
cds.Camellia_sinensis.comp20882_c0_seq2_m.17004	PREDICTED: protein TIC 62, chloroplastic [Populus euphratica]	39.27	323.31	59.1	19	67	15	1.066	1.075	1.059	0.895	0.927	0.947	0.865	0.00104263
cds.Camellia_sinensis.comp27397_c0_seq1_m.13151	PREDICTED: clathrin interactor EPSIN 1 isoform X2 [Theobroma cacao]	15.393	2.8204	21.5	3	4	3	1.086	1.064	1.06	0.943	0.904	0.929	0.865	0.00055658
cds.Camellia_sinensis.comp27533_c1_seq1_m.26941	PREDICTED: protein PHR1-LIKE 1-like [Malus domestica]	26.186	2.2212	3.7	1	1	1	1.077	1.104	1.031	0.994	0.938	0.845	0.865	0.045999
cds.Camellia_sinensis.comp27561_c0_seq1_m.6074	PREDICTED: fruit protein pKIWI501-like [Juglans regia]	17.479	80.553	61	11	28	11	1.073	1.06	1.069	0.864	0.951	0.954	0.865	0.046537
cds.Camellia_sinensis.comp31551_c0_seq7_m.41104	PREDICTED: tobamovirus multiplication protein 2A-like [Gossypium hirsutum]	17.528	4.4109	8.4	1	1	1	1.077	1.024	1.104	0.891	0.753	1.127	0.865	0.25302
cds.Camellia_sinensis.comp34105_c0_seq5_m.6640	PREDICTED: large proline-rich protein bag6-A isoform X3 [Vitis vinifera]	94.314	7.3546	2.4	2	3	2	1.143	0.924	1.138	0.902	0.826	1.043	0.865	0.21112
cds.Camellia_sinensis.comp35589_c0_seq1_m.31522	PREDICTED: clathrin light chain 2-like [Nelumbo nucifera]	33.283	8.3437	14.4	4	6	4	1.076	1.024	1.112	0.96	0.963	0.856	0.865	0.032959
cds.Camellia_sinensis.comp35729_c0_seq1_m.33389	PREDICTED: coiled-coil domain-containing protein 124 [Vitis vinifera]	26.485	1.7892	3.9	1	1	1	1.093	1.101	1.013	0.927	0.903	0.945	0.865	0.0083364
cds.Camellia_sinensis.comp20350_c0_seq1_m.20984	PREDICTED: enolase 1, chloroplastic [Jatropha curcas]	52.778	38.528	8.9	4	6	4	1.068	1.052	1.08	0.976	0.913	0.881	0.866	0.0093954
cds.Camellia_sinensis.comp23736_c0_seq2_m.11787	PREDICTED: translation factor GUF1 homolog, chloroplastic [Nelumbo nucifera]	75.161	6.6564	5.9	4	4	4	1.066	1.089	1.062	0.899	0.939	0.948	0.866	0.00135647
cds.Camellia_sinensis.comp29009_c2_seq1_m.33399	PREDICTED: translation machinery-associated protein 22 [Populus euphratica]	22.946	2.5605	11.2	2	2	2	1.113	1.116	0.976	0.946	0.878	0.951	0.866	0.049383
cds.Camellia_sinensis.comp30332_c0_seq1_m.10145	PREDICTED: acetyl-coenzyme A carboxylase carboxyl transferase subunit alpha, chloroplastic-like [Prunus mume]	82.43	36.28	8	5	6	4	0.986	1.129	1.093	0.898	0.95	0.929	0.866	0.031418
cds.Camellia_sinensis.comp33567_c0_seq4_m.25188	transmembrane protein, putative [Medicago truncatula]	35.594	10.409	6.9	2	2	2	1.019	1.188	1.001	0.867	0.953	0.957	0.866	0.08752
cds.Camellia_sinensis.comp10119_c0_seq1_m.18571	PREDICTED: alanine--glyoxylate aminotransferase 2 homolog 1, mitochondrial [Nelumbo nucifera]	50.652	6.5426	7.5	3	3	3	1.011	1.102	1.095	0.878	0.921	0.982	0.867	0.028445
cds.Camellia_sinensis.comp18945_c0_seq1_m.40452	PREDICTED: 50S ribosomal protein L27, chloroplastic [Nelumbo nucifera]	20.981	3.3878	5.7	1	1	1	1.088	1.033	1.089	0.977	0.996	0.809	0.867	0.098596
cds.Camellia_sinensis.comp19342_c0_seq1_m.8600	transmembrane protein [Arabidopsis thaliana]	91.748	12.705	5.8	5	5	5	1.075	1.036	1.096	0.948	0.912	0.92	0.867	0.0021382
cds.Camellia_sinensis.comp28278_c0_seq1_m.37133	PREDICTED: EKC/KEOPS complex subunit bud32 [Juglans regia]	29.411	6.4551	8.8	2	2	2	1.085	0.992	1.13	0.94	0.888	0.951	0.867	0.031722
cds.Camellia_sinensis.comp30367_c0_seq1_m.16928	PREDICTED: histone deacetylase 19 isoform X1 [Eucalyptus grandis]	52.827	3.5092	2.6	1	1	1	1.04	0.988	1.184	0.939	0.986	0.86	0.867	0.102903
cds.Camellia_sinensis.comp33736_c0_seq1_m.12198	PREDICTED: ATP-citrate synthase beta chain protein 2-like [Gossypium hirsutum]	65.798	162.57	41.3	21	39	21	1.071	1.085	1.08	0.948	0.937	0.919	0.867	0.000124176
cds.Camellia_sinensis.comp18017_c1_seq1_m.55054	ATP synthase gamma chain 1 family protein [Populus trichocarpa]	15.19	55.873	44.5	6	16	4	1.094	1.046	1.046	0.919	0.932	0.914	0.868	0.00091566
cds.Camellia_sinensis.comp19532_c0_seq1_m.38865	PREDICTED: guanine deaminase isoform X2 [Prunus mume]	24.129	6.119	9.8	2	2	2	1.037	1.176	0.992	0.958	0.846	0.978	0.868	0.107542
cds.Camellia_sinensis.comp20349_c0_seq2_m.32225	ferredoxin--NADP reductase, leaf-type isozyme, chloroplastic [Capsicum annuum]	29.897	17.759	49.5	11	56	2	1.016	1.156	1.074	0.903	0.861	1.054	0.868	0.115003
cds.Camellia_sinensis.comp27153_c0_seq1_m.21972	PREDICTED: structural maintenance of chromosomes protein 2-1-like [Ziziphus jujuba]	42.454	40.153	22	7	10	2	1.04	1.067	1.099	0.912	0.946	0.926	0.868	0.00181715
cds.Camellia_sinensis.comp28358_c0_seq1_m.9158	PREDICTED: subtilisin-like protease SBT1.9 [Vitis vinifera]	84.728	2.3926	4.1	3	3	3	1.102	1.052	1.049	0.92	0.928	0.931	0.868	0.00097862
cds.Camellia_sinensis.comp28945_c0_seq1_m.36810	PREDICTED: elongation factor P-like [Nicotiana tabacum]	25.742	1.1763	3.4	1	1	1	1.06	1.012	1.134	0.964	0.871	0.949	0.868	0.03666
cds.Camellia_sinensis.comp29657_c0_seq1_m.37205	PREDICTED: eukaryotic translation initiation factor 5A [Eucalyptus grandis]	17.528	43.891	43.8	7	14	1	1.153	1.14	0.9	0.806	0.924	1.041	0.868	0.26762
cds.Camellia_sinensis.comp33187_c0_seq2_m.48458	PREDICTED: vicianin hydrolase-like [Populus euphratica]	18.361	3.7707	14	2	2	2	1.122	1.085	0.995	0.972	0.883	0.923	0.868	0.035337
cds.CL1357Contig1_m.25269	PREDICTED: heparanase-like protein 3 [Ziziphus jujuba]	22.003	10.872	11.9	2	2	2	1.097	1.037	1.069	0.921	0.967	0.894	0.869	0.0073357
cds.CL45Contig1_m.14786	PREDICTED: DEAD-box ATP-dependent RNA helicase 56-like isoform X2 [Jatropha curcas]	39.04	39.163	30.2	10	21	1	1.105	1.044	1.051	0.923	0.918	0.941	0.869	0.00198064
cds.Camellia_sinensis.comp19851_c0_seq1_m.25609	PREDICTED: coproporphyrinogen-III oxidase 1, chloroplastic [Solanum tuberosum]	44.998	128.93	37.2	16	28	16	1.07	1.059	1.073	0.923	0.925	0.936	0.869	1.93984e-05
cds.Camellia_sinensis.comp26455_c0_seq1_m.33143	PREDICTED: proline--tRNA ligase, cytoplasmic [Arachis ipaensis]	45.73	11.776	30	10	13	4	1.066	1.06	1.088	0.901	0.938	0.954	0.869	0.00167882
cds.Camellia_sinensis.comp28686_c0_seq1_m.17887	PREDICTED: mitochondrial phosphate carrier protein 3, mitochondrial [Jatropha curcas]	46.134	2.1466	18.9	8	15	1	1.045	1.137	1.022	0.898	0.966	0.919	0.869	0.022764
cds.Camellia_sinensis.comp28869_c0_seq1_m.20929	WSC domain-containing protein ARB_07867 precursor [Ziziphus jujuba]	60.625	4.5543	4.4	2	2	2	1.071	1.133	1	0.995	0.886	0.903	0.869	0.05092
cds.Camellia_sinensis.comp30722_c0_seq1_m.25311	PREDICTED: lecithin-cholesterol acyltransferase-like 1 [Juglans regia]	18.598	5.0967	11.8	2	2	2	1.057	1.122	1.026	0.973	0.915	0.896	0.869	0.0175631
cds.Camellia_sinensis.comp33588_c0_seq1_m.8929	PREDICTED: gamma-glutamyltranspeptidase 3-like [Juglans regia]	68.035	6.4163	4.3	3	4	3	1.072	1.096	1.088	0.894	0.99	0.944	0.869	0.0093235
cds.Camellia_sinensis.comp33768_c0_seq1_m.12313	PREDICTED: probable methylenetetrahydrofolate reductase [Sesamum indicum]	67.159	77.244	29.8	14	24	14	1.058	1.062	1.063	0.906	0.939	0.922	0.869	0.005495
cds.Camellia_sinensis.comp33871_c0_seq3_m.5629	PREDICTED: signal recognition particle subunit SRP72 [Solanum lycopersicum]	73.239	3.9676	2.9	2	2	2	1.1	1.084	1.017	0.91	0.937	0.934	0.869	0.0055756
cds.Camellia_sinensis.comp34299_c2_seq4_m.53960	PREDICTED: photosynthetic NDH subunit of lumenal location 5, chloroplastic [Ziziphus jujuba]	15.568	5.7357	19.7	2	5	1	1.055	1.139	1.009	0.944	0.892	0.947	0.869	0.025837
cds.Camellia_sinensis.comp34394_c0_seq8_m.5071	PREDICTED: protein MEI2-like 5 [Vitis vinifera]	71.595	2.5959	3.3	2	2	2	1.061	1.128	1.014	0.991	0.859	0.935	0.869	0.053082
cds.Camellia_sinensis.comp35195_c0_seq1_m.31710	PREDICTED: 30S ribosomal protein S5, chloroplastic-like [Gossypium raimondii]	37.255	98.51	32.1	12	29	12	1.087	1.034	1.07	0.914	0.935	0.923	0.869	0.0009599
cds.Camellia_sinensis.comp19526_c0_seq1_m.10490	PREDICTED: 1-aminocyclopropane-1-carboxylate oxidase [Juglans regia]	36.206	33.361	31.2	9	18	9	1.05	1.051	1.094	0.909	0.936	0.934	0.87	0.00107573
cds.Camellia_sinensis.comp26865_c0_seq1_m.29633	PREDICTED: ycf54-like protein [Nicotiana tabacum]	25.386	107.35	49.6	9	21	9	1.092	1.031	1.058	0.939	0.901	0.926	0.87	0.0024605
cds.Camellia_sinensis.comp32626_c3_seq1_m.19050	PREDICTED: FRIGIDA-like protein 4a [Nicotiana tabacum]	63.348	24.606	14.5	8	13	8	1.011	1.075	1.095	0.942	0.92	0.906	0.87	0.0065172
cds.Camellia_sinensis.comp33245_c0_seq1_m.13680	PREDICTED: laccase-14 [Vitis vinifera]	63.033	27.115	6.2	3	5	3	1.089	1.004	1.079	0.894	0.932	0.935	0.87	0.0093566
cds.CL3233Contig1_m.1855	PREDICTED: translocase of chloroplast 120, chloroplastic-like isoform X1 [Glycine max]	92.542	23.24	10.8	8	11	8	1.049	1.065	1.087	0.911	0.935	0.942	0.871	0.00067559
cds.Camellia_sinensis.comp16164_c0_seq1_m.43742	PREDICTED: NAD(P)H-quinone oxidoreductase subunit O, chloroplastic [Citrus sinensis]	21.496	2.7668	8.4	2	3	2	1.049	1.104	1.05	0.998	0.918	0.873	0.871	0.030378
cds.Camellia_sinensis.comp20979_c0_seq1_m.1888	PREDICTED: splicing factor 3B subunit 1 [Vitis vinifera]	122.24	46.564	14.1	14	15	14	1.011	1.089	1.1	0.91	0.94	0.937	0.871	0.0085178
cds.Camellia_sinensis.comp23375_c0_seq1_m.15225	bZIP transcription factor TRAB1-like [Nicotiana tabacum]	47.506	2.0024	7.5	2	2	2	1.008	1.122	1.073	0.956	0.866	0.967	0.871	0.041495
cds.Camellia_sinensis.comp25663_c0_seq1_m.7758	PREDICTED: protein SMAX1-LIKE 4 [Vitis vinifera]	106.65	1.6125	1.3	1	1	1	1.085	1.001	1.118	1.062	0.893	0.837	0.871	0.14486
cds.Camellia_sinensis.comp33922_c0_seq2_m.15111	transmembrane protein [Arabidopsis thaliana]	54.251	11.879	12.6	7	9	7	1.074	1.065	1.071	0.884	0.976	0.936	0.871	0.040404
cds.Camellia_sinensis.comp18882_c0_seq1_m.9549	high chlorophyll fluorescence phenotype 173 [Arabidopsis thaliana]	67.559	24.091	14.3	9	10	9	1.061	1.022	1.111	0.938	0.945	0.903	0.872	0.0081833
cds.Camellia_sinensis.comp22451_c0_seq1_m.12748	PREDICTED: heparanase-like protein 1 [Vitis vinifera]	59.731	4.192	3.9	2	3	2	1.098	1.081	1.072	1.036	0.859	0.941	0.872	0.124961
cds.Camellia_sinensis.comp32746_c0_seq4_m.1832	PREDICTED: cell division cycle and apoptosis regulator protein 1 [Citrus sinensis]	91.223	21.677	3.3	2	2	2	1.115	1.082	0.999	0.971	0.852	0.963	0.872	0.061343
cds.Camellia_sinensis.comp20877_c0_seq1_m.38225	PREDICTED: calcineurin subunit B-like [Daucus carota subsp. sativus]	19.878	9.9636	26.3	4	4	3	1.045	1.032	1.124	1.012	0.92	0.863	0.873	0.062142
cds.Camellia_sinensis.comp28473_c0_seq1_m.35295	PREDICTED: probable 2-carboxy-D-arabinitol-1-phosphatase [Juglans regia]	21.804	24.328	25.5	4	8	4	1.056	1.053	1.086	0.963	0.928	0.899	0.873	0.0035994
cds.CL1933Contig1_m.27314	PREDICTED: double-stranded RNA-binding protein 4 isoform X3 [Vitis vinifera]	38.172	2.1287	9.2	4	4	2	1.068	1.09	1.037	0.881	1.058	0.853	0.874	0.112323
cds.CL3034Contig1_m.23283	PREDICTED: spermidine hydroxycinnamoyl transferase-like [Vitis vinifera]	53.446	5.4276	7.2	3	3	3	1.088	1.049	1.136	1.032	0.923	0.907	0.874	0.04378
cds.Camellia_sinensis.comp16770_c0_seq1_m.38569	PREDICTED: protein SPIRAL1-like 1 [Populus euphratica]	11.306	72.789	46.1	3	7	3	1.12	1.016	1.052	0.922	0.948	0.917	0.874	0.0115957
cds.Camellia_sinensis.comp21016_c0_seq1_m.34450	PREDICTED: translocon-associated protein subunit alpha-like [Juglans regia]	24.909	10.233	5.7	1	2	1	1.07	1.097	1.027	0.957	0.891	0.944	0.874	0.0098802
cds.Camellia_sinensis.comp23931_c0_seq1_m.30689	PREDICTED: thylakoid membrane protein ssl2009-like [Nicotiana tabacum]	24.727	82.523	13.3	3	5	3	1.079	1.085	1.047	0.937	0.969	0.902	0.874	0.0046024
cds.Camellia_sinensis.comp26819_c0_seq1_m.6333	PREDICTED: alpha-amylase 3, chloroplastic [Vitis vinifera]	102.14	72.676	19.9	17	25	17	1.068	1.049	1.072	0.898	0.939	0.951	0.874	0.00194287
cds.Camellia_sinensis.comp28481_c0_seq2_m.48310	PREDICTED: cell division cycle protein 48 homolog [Arachis ipaensis]	23.78	1.1683	23	5	11	1	1.08	1.03	1.084	0.9	0.936	0.955	0.874	0.0048969
cds.Camellia_sinensis.comp33121_c0_seq1_m.12663	PREDICTED: acyl-CoA-binding domain-containing protein 4 [Vitis vinifera]	55.599	46.401	15	7	10	7	1.071	1.086	1.042	0.971	0.896	0.928	0.874	0.006703
cds.Camellia_sinensis.comp33136_c0_seq1_m.635	PREDICTED: E3 ubiquitin-protein ligase PRT6 [Vitis vinifera]	231.72	2.1827	0.6	1	1	1	1.061	1.085	1.05	1.031	0.81	0.953	0.874	0.19146
cds.Camellia_sinensis.comp12317_c0_seq1_m.25908	PREDICTED: probable fructokinase-4 [Vitis vinifera]	34.089	90.402	44.3	11	25	11	1.037	1.107	1.042	0.929	0.936	0.924	0.875	0.003417
cds.Camellia_sinensis.comp22064_c0_seq1_m.46500	PREDICTED: chorismate synthase 1, chloroplastic [Beta vulgaris subsp. vulgaris]	16.648	6.2342	11.3	1	2	1	1.064	1.095	1.036	1.021	0.872	0.902	0.875	0.05482
cds.Camellia_sinensis.comp30857_c0_seq1_m.28428	PREDICTED: glutamyl-tRNA reductase-binding protein, chloroplastic [Vitis vinifera]	41.468	19.28	9.4	2	2	2	1.138	1.01	1.041	0.891	0.956	0.942	0.875	0.033196
cds.Camellia_sinensis.comp33994_c0_seq2_m.42269	PREDICTED: protein FLUORESCENT IN BLUE LIGHT, chloroplastic isoform X2 [Juglans regia]	23.548	16.725	28.9	6	10	6	0.996	1.053	1.153	0.918	0.939	0.945	0.875	0.039023
cds.Camellia_sinensis.comp34181_c0_seq1_m.5894	PREDICTED: beta-galactosidase 8 [Vitis vinifera]	91.583	88.547	14.2	11	20	8	1.05	1.063	1.074	0.934	0.929	0.925	0.875	4.3501e-05
cds.Camellia_sinensis.comp13361_c0_seq1_m.13837	PREDICTED: polyadenylate-binding protein-interacting protein 4 isoform X1 [Vitis vinifera]	69.81	17.606	6.6	5	6	5	1.081	1.096	1.01	0.868	0.913	1.012	0.876	0.061476
cds.Camellia_sinensis.comp26322_c0_seq3_m.1497	PREDICTED: ARF guanine-nucleotide exchange factor GNOM [Jatropha curcas]	139.95	1.9317	2.2	3	3	3	1.193	0.963	1.029	0.957	0.879	0.955	0.876	0.13634
cds.Camellia_sinensis.comp32158_c0_seq2_m.17123	PREDICTED: protein ASPARTIC PROTEASE IN GUARD CELL 1-like [Nicotiana tabacum]	49.376	62.233	20.3	6	6	6	1.008	1.064	1.095	0.967	0.916	0.89	0.876	0.0180419
cds.Camellia_sinensis.comp41457_c0_seq1_m.43683	PREDICTED: germin-like protein 11-1 [Vitis vinifera]	26.058	6.9438	13.7	3	3	3	1.088	1.097	1.005	0.938	0.93	0.927	0.876	0.042936
cds.Camellia_sinensis.comp8275_c0_seq1_m.49996	PREDICTED: protein lava lamp isoform X5 [Vitis vinifera]	21.74	2.7562	11	2	2	2	1.087	1.008	1.098	1.018	0.854	0.926	0.876	0.080303
cds.CL89Contig1_m.16639	PREDICTED: phosphoenolpyruvate carboxylase [Theobroma cacao]	47.931	55.278	47.5	22	47	5	1.048	1.056	1.052	0.963	0.892	0.914	0.877	0.028598
cds.Camellia_sinensis.comp16154_c0_seq1_m.42494	PREDICTED: glycine-rich protein 2-like [Juglans regia]	19.893	132.3	26.6	4	9	4	1.083	1.06	1.034	0.937	0.904	0.946	0.877	0.0024354
cds.Camellia_sinensis.comp24209_c0_seq1_m.15121	PREDICTED: fatty acid amide hydrolase-like [Nicotiana attenuata]	27.133	10.564	4.6	1	1	1	1.03	1.116	1.046	0.957	0.9	0.942	0.877	0.0129411
cds.Camellia_sinensis.comp24815_c0_seq1_m.38451		14.502	1.6751	12.5	1	1	1	0.876	1.278	1.054	1.151	0.925	0.738	0.877	0.46594
cds.Camellia_sinensis.comp25416_c0_seq1_m.20324	PREDICTED: eukaryotic translation initiation factor 3 subunit J-like [Juglans regia]	25.642	4.8247	6.6	1	1	1	0.997	1.114	1.076	0.821	0.888	1.087	0.877	0.20196
cds.Camellia_sinensis.comp28451_c0_seq4_m.34490	PREDICTED: U1 small nuclear ribonucleoprotein A isoform X1 [Vitis vinifera]	23.206	5.1279	10.6	2	3	2	1.063	1.017	1.115	1.014	0.919	0.868	0.877	0.064803
cds.Camellia_sinensis.comp30347_c0_seq3_m.33116	PREDICTED: phosphoglucan phosphatase LSF2, chloroplastic isoform X1 [Gossypium raimondii]	31.254	6.7294	7.7	2	3	2	0.981	1.095	1.117	0.891	0.981	0.929	0.877	0.056779
cds.Camellia_sinensis.comp31957_c0_seq1_m.21585	PREDICTED: ATP sulfurylase 1, chloroplastic [Vitis vinifera]	52.087	2.2585	3.9	2	3	1	1.021	1.154	1.015	0.905	0.935	0.957	0.877	0.044258
cds.Camellia_sinensis.comp32628_c0_seq6_m.1529	PREDICTED: chromatin modification-related protein eaf-1 [Vitis vinifera]	102.17	17.366	9.1	8	8	8	1.033	1.073	1.076	0.932	0.897	0.962	0.877	0.005524
cds.Camellia_sinensis.comp33558_c3_seq1_m.40063	PREDICTED: thioredoxin O2, mitochondrial [Sesamum indicum]	16.298	15.794	22.6	3	6	3	1.037	1.037	1.118	0.927	0.887	0.984	0.877	0.027996
cds.Camellia_sinensis.comp33988_c1_seq2_m.15117	PREDICTED: signal recognition particle subunit SRP68 [Ipomoea nil]	59.751	3.9188	3.4	2	2	2	0.916	1.171	1.112	1.004	0.873	0.929	0.877	0.20868
cds.Camellia_sinensis.comp34342_c0_seq1_m.3848	PREDICTED: probable starch synthase 4, chloroplastic/amyloplastic [Vitis vinifera]	114.51	24.798	9.2	7	9	7	0.995	1.166	1.047	0.95	0.916	0.948	0.877	0.05552
cds.Camellia_sinensis.comp22081_c0_seq2_m.50310	PREDICTED: soluble inorganic pyrophosphatase 1 [Vitis vinifera]	14.788	13.996	22	3	9	1	1.044	1.038	1.109	0.916	1.004	0.882	0.878	0.040538
cds.Camellia_sinensis.comp25913_c0_seq1_m.35215	PREDICTED: multiple organellar RNA editing factor 2, chloroplastic [Nelumbo nucifera]	26.916	8.1784	15.9	4	8	4	1.045	1.044	1.072	0.922	0.894	0.96	0.878	0.0043379
cds.Camellia_sinensis.comp31050_c0_seq2_m.27451	PREDICTED: probable isoaspartyl peptidase/L-asparaginase 3 isoform X2 [Vitis vinifera]	27.187	6.2571	4.8	1	1	1	1.092	1.078	1.017	0.899	0.988	0.91	0.878	0.023724
cds.Camellia_sinensis.comp32902_c0_seq1_m.22717	PREDICTED: cytochrome P450 81E8-like [Fragaria vesca subsp. vesca]	56.736	6.5762	6.4	3	3	1	1.005	1.139	1.048	0.969	0.936	0.898	0.878	0.039481
cds.Camellia_sinensis.comp33017_c1_seq9_m.125	ribosomal protein S11 (plastid) [Lysimachia coreana]	15.028	46.804	26.8	3	7	3	1.011	1.069	1.093	0.899	0.932	0.955	0.878	0.0111352
cds.Camellia_sinensis.comp38664_c0_seq1_m.43903	PREDICTED: protein HOMOLOG OF MAMMALIAN LYST-INTERACTING PROTEIN 5-like isoform X2 [Ziziphus jujuba]	26.14	2.2908	5.2	1	1	1	0.969	1.068	1.157	0.921	0.903	0.979	0.878	0.086156
cds.Camellia_sinensis.comp23849_c0_seq15_m.12318	PREDICTED: bifunctional 3-dehydroquinate dehydratase/shikimate dehydrogenase, chloroplastic-like isoform X1 [Daucus carota subsp. sativus]	57.516	88.486	21.9	11	17	10	1.032	1.081	1.068	0.91	0.975	0.911	0.879	0.0083849
cds.Camellia_sinensis.comp27557_c0_seq2_m.24018	PREDICTED: alpha-1,4 glucan phosphorylase L isozyme, chloroplastic/amyloplastic [Vitis vinifera]	50.548	2.3968	5.7	3	3	1	0.998	1.124	1.067	0.9	0.958	0.946	0.879	0.031384
cds.Camellia_sinensis.comp29453_c0_seq3_m.23364	PREDICTED: ankyrin repeat domain-containing protein 2B-like [Juglans regia]	38.658	59.736	30.4	9	14	3	1.119	1.054	0.992	0.913	0.927	0.943	0.879	0.023997
cds.Camellia_sinensis.comp32112_c0_seq2_m.32185	PREDICTED: N-(5'-phosphoribosyl)anthranilate isomerase 1, chloroplastic isoform X2 [Ricinus communis]	29.997	8.5974	13.8	3	3	3	1.093	1.044	1.048	0.919	0.943	0.937	0.879	0.00148051
cds.Camellia_sinensis.comp32898_c0_seq1_m.8011	PREDICTED: NADPH--cytochrome P450 reductase [Theobroma cacao]	76.867	30.958	13.4	10	13	10	1.009	1.127	1.058	0.968	0.919	0.92	0.879	0.024122
cds.Camellia_sinensis.comp34128_c0_seq3_m.18781	PREDICTED: prolycopene isomerase, chloroplastic isoform X1 [Jatropha curcas]	32.556	8.6008	9.1	3	3	3	0.979	1.059	1.157	0.918	1.041	0.848	0.879	0.163764
cds.Camellia_sinensis.comp34869_c0_seq1_m.249	PREDICTED: E3 ubiquitin-protein ligase UPL1 isoform X2 [Vitis vinifera]	386.46	17.637	2.8	10	10	7	0.977	1.134	1.069	0.946	0.917	0.933	0.879	0.045576
cds.Camellia_sinensis.comp35113_c0_seq1_m.25625	PREDICTED: porphobilinogen deaminase, chloroplastic [Vitis vinifera]	41.897	22.951	17.7	7	11	7	1.047	1.068	1.072	0.916	0.94	0.946	0.879	0.00046341
cds.CL1561Contig1_m.17435	PREDICTED: palmitoyl-protein thioesterase 1 isoform X1 [Theobroma cacao]	41.191	2.4941	4.3	2	2	2	1.039	1.101	1.046	0.942	0.948	0.915	0.88	0.0039606
cds.CL546Contig1_m.8418	PREDICTED: cell division cycle protein 48 homolog [Jatropha curcas]	91.241	298.93	49.5	34	84	6	1.051	1.056	1.075	0.927	0.934	0.938	0.88	7.7902e-05
cds.Camellia_sinensis.comp31397_c0_seq1_m.2604	PREDICTED: probable manganese-transporting ATPase PDR2 [Vitis vinifera]	134.73	32.351	8.3	10	10	10	1.025	1.043	1.108	0.899	0.942	0.953	0.88	0.0123983
cds.Camellia_sinensis.comp34135_c0_seq1_m.8698	PREDICTED: isoamylase 1, chloroplastic [Vitis vinifera]	73.898	8.0902	3.8	2	2	2	1.041	1.056	1.09	0.912	0.987	0.904	0.88	0.0142222
cds.Camellia_sinensis.comp9835_c0_seq1_m.44238	PREDICTED: cytochrome P450 CYP72A219-like [Nicotiana tabacum]	29.72	8.2084	24.5	7	8	6	1.066	1.09	1.042	1.019	0.911	0.883	0.88	0.045736
cds.Camellia_sinensis.comp20538_c0_seq1_m.37612	PREDICTED: small heat shock protein, chloroplastic-like [Juglans regia]	32.824	43.486	23.8	7	16	7	1.078	1.071	1.037	0.951	0.941	0.915	0.881	0.00159653
cds.Camellia_sinensis.comp34116_c0_seq2_m.4556	PREDICTED: coatomer subunit beta'-2 isoform X1 [Ricinus communis]	104.45	20.525	8.1	6	6	6	1.066	1.107	1.038	0.965	0.874	0.99	0.881	0.039282
cds.Camellia_sinensis.comp34560_c1_seq1_m.10301	PREDICTED: wall-associated receptor kinase-like 1 [Vitis vinifera]	81.16	8.2556	4.4	3	3	3	1.09	0.948	1.142	0.848	0.936	1.018	0.881	0.176098
cds.Camellia_sinensis.comp16981_c0_seq1_m.10785	PREDICTED: ABC transporter F family member 5 [Vitis vinifera]	57.2	6.22	2	1	1	1	1.046	1.057	1.083	1.037	0.867	0.905	0.882	0.079055
cds.Camellia_sinensis.comp26512_c0_seq1_m.11629	PREDICTED: chaperone protein DnaJ [Citrus sinensis]	34.913	49.411	31.8	8	11	8	1.042	1.05	1.092	0.926	0.947	0.936	0.882	0.00140363
cds.Camellia_sinensis.comp28228_c0_seq2_m.35783	PREDICTED: eukaryotic translation initiation factor 3 subunit A [Erythranthe guttata]	35.827	1.2063	27.5	4	6	1	1.086	1.057	1.039	0.934	0.978	0.894	0.882	0.0120447
cds.Camellia_sinensis.comp28406_c0_seq1_m.27823	PREDICTED: ubiquitin fusion degradation protein 1 homolog isoform X2 [Populus euphratica]	35.788	61.348	26.4	8	10	7	1.012	1.062	1.095	0.926	0.928	0.941	0.882	0.0059826
cds.Camellia_sinensis.comp30453_c0_seq1_m.32376	PREDICTED: bifunctional epoxide hydrolase 2-like [Capsicum annuum]	37.333	3.0489	5.2	1	1	1	1.016	1.276	0.888	1.011	0.692	1.102	0.882	0.4941
cds.Camellia_sinensis.comp34138_c0_seq1_m.417	PREDICTED: eIF-2-alpha kinase activator GCN1 isoform X2 [Vitis vinifera]	178.54	10.868	4.1	6	6	6	1.023	1.151	1.013	1.04	0.906	0.866	0.882	0.139158
cds.Camellia_sinensis.comp34138_c0_seq1_m.418	PREDICTED: eIF-2-alpha kinase activator GCN1 isoform X1 [Vitis vinifera]	105.96	9.1554	5.7	5	5	5	1.028	1.1	1.058	0.992	0.91	0.907	0.882	0.0231
cds.CL772Contig1_m.15228	PREDICTED: glutamate-1-semialdehyde 2,1-aminomutase 2, chloroplastic [Citrus sinensis]	50.993	137.82	37.5	16	39	16	1.069	1.05	1.057	0.909	0.949	0.947	0.883	0.00114171
cds.Camellia_sinensis.comp24391_c0_seq1_m.25946	PREDICTED: aminoacylase-1-like [Juglans regia]	53.18	14.995	18.9	9	9	9	1.055	1.074	1.042	0.91	0.956	0.933	0.883	0.00171903
cds.Camellia_sinensis.comp28572_c0_seq1_m.34652	6,7-dimethyl-8-ribityllumazine synthase [Arabidopsis thaliana]	28.521	32.367	5	1	1	1	0.985	1.09	1.112	0.99	0.904	0.92	0.883	0.056958
cds.Camellia_sinensis.comp29957_c0_seq1_m.10883	sodium/calcium exchanger family protein / calcium-binding EF hand family protein [Arabidopsis thaliana]	56.8	1.5248	1.8	1	1	1	1.134	1.03	1.015	0.974	0.997	0.836	0.883	0.125221
cds.Camellia_sinensis.comp30451_c0_seq1_m.44919	PREDICTED: glyceraldehyde-3-phosphate dehydrogenase, cytosolic [Capsicum annuum]	14.387	2.1733	26.7	4	7	2	1.06	1.052	1.072	1.028	0.891	0.892	0.883	0.117497
cds.Camellia_sinensis.comp33912_c0_seq1_m.4257	PREDICTED: ribonuclease TUDOR 1 [Vitis vinifera]	108.05	173.05	39.1	34	55	32	1.073	1.059	1.055	0.941	0.944	0.929	0.883	6.0883e-05
cds.Camellia_sinensis.comp34294_c4_seq7_m.53283	PREDICTED: plant UBX domain-containing protein 8-like isoform X1 [Nicotiana attenuata]	13.459	5.8208	27.4	3	3	3	1.015	1.083	1.084	0.911	0.937	0.961	0.883	0.009562
cds.Camellia_sinensis.comp34400_c0_seq12_m.17770	PREDICTED: cullin-1-like isoform X2 [Nicotiana tabacum]	63.353	4.209	9.2	5	5	1	1.032	1.067	1.085	0.953	0.916	0.941	0.883	0.0026603
cds.Camellia_sinensis.comp17285_c0_seq1_m.21253	PREDICTED: aspartic proteinase-like protein 2 [Nelumbo nucifera]	54.216	1.438	1.4	1	1	1	1.002	1.056	1.125	0.952	0.923	0.938	0.884	0.024081
cds.Camellia_sinensis.comp25645_c0_seq1_m.23361	PREDICTED: delta-aminolevulinic acid dehydratase, chloroplastic [Populus euphratica]	46.982	69.501	27.9	10	20	10	1.028	1.081	1.065	0.913	0.929	0.964	0.884	0.0048956
cds.Camellia_sinensis.comp29652_c0_seq1_m.21483	PREDICTED: putative G3BP-like protein isoform X1 [Theobroma cacao]	52.446	40.274	16.9	7	8	7	1.033	1.05	1.095	0.94	0.948	0.921	0.884	0.0031242
cds.Camellia_sinensis.comp32567_c0_seq1_m.20559	PREDICTED: casein kinase I isoform delta-like [Ziziphus jujuba]	53.237	3.3561	5.5	3	4	3	0.998	1.074	1.095	0.936	0.901	0.964	0.884	0.023542
cds.Camellia_sinensis.comp12805_c0_seq1_m.26397	PREDICTED: cathepsin B-like [Nelumbo nucifera]	45.009	21.051	15	5	11	5	1.045	1.079	1.049	0.938	0.964	0.905	0.885	0.0041821
cds.Camellia_sinensis.comp14167_c0_seq1_m.35045	PREDICTED: glutathione S-transferase U17 [Eucalyptus grandis]	25.834	33.405	19.5	5	8	5	1.064	1.078	1.037	0.963	0.884	0.967	0.885	0.0174176
cds.Camellia_sinensis.comp31183_c0_seq1_m.26990	Putative arsenical pump-driving ATPase [Morus notabilis]	45.86	22.449	16.5	6	9	6	1.054	1.092	1.023	0.969	0.904	0.93	0.885	0.0112752
cds.Camellia_sinensis.comp31855_c0_seq2_m.30542	PREDICTED: putative hydrolase C777.06c [Citrus sinensis]	36.191	6.6618	4	1	1	1	1.089	0.959	1.129	0.927	0.979	0.906	0.885	0.092461
cds.Camellia_sinensis.comp34120_c0_seq1_m.4606	PREDICTED: glucose-1-phosphate adenylyltransferase small subunit, chloroplastic/amyloplastic [Nicotiana sylvestris]	56.727	230.67	53.6	21	67	21	1.083	1.044	1.046	0.926	0.938	0.944	0.885	0.00075928
cds.Camellia_sinensis.comp35670_c0_seq1_m.50049	PREDICTED: LOW QUALITY PROTEIN: glutamate--glyoxylate aminotransferase 2-like [Sesamum indicum]	14.554	60.831	79.8	9	34	5	1.053	1.067	1.046	0.897	0.943	0.962	0.885	0.0047766
cds.CL45Contig3_m.16586	PREDICTED: DEAD-box ATP-dependent RNA helicase 56-like isoform X2 [Jatropha curcas]	39.081	-2	30.2	10	21	1	1.102	1.044	1.026	0.901	0.951	0.958	0.886	0.0138594
cds.Camellia_sinensis.comp17135_c0_seq1_m.34251	PREDICTED: peroxidase 64 [Nelumbo nucifera]	37.084	33.723	19.5	6	8	6	1.019	1.057	1.073	0.919	0.932	0.938	0.886	0.00182068
cds.Camellia_sinensis.comp19518_c0_seq1_m.41879	PREDICTED: glycine cleavage system H protein 2, mitochondrial-like isoform X2 [Daucus carota subsp. sativus]	16.799	11.036	18.8	3	7	3	1.063	1.061	1.071	0.94	0.915	0.975	0.886	0.022657
cds.Camellia_sinensis.comp20490_c0_seq1_m.37682	PREDICTED: U2 small nuclear ribonucleoprotein B'' [Ipomoea nil]	29.103	1.5748	6.1	2	2	2	1.068	1.045	1.064	0.957	0.977	0.882	0.886	0.0190202
cds.Camellia_sinensis.comp29188_c0_seq2_m.30395	PREDICTED: spermidine synthase [Theobroma cacao]	39.351	4.1685	6.7	2	3	1	1.044	1.095	1.039	0.947	0.991	0.877	0.886	0.036117
cds.Camellia_sinensis.comp31098_c1_seq1_m.15559	PREDICTED: violaxanthin de-epoxidase, chloroplastic-like [Populus euphratica]	61.45	9.9885	3.7	2	2	2	0.996	1.079	1.107	0.959	0.967	0.892	0.886	0.041382
cds.Camellia_sinensis.comp20486_c0_seq1_m.10823	PREDICTED: glutamate--tRNA ligase, chloroplastic/mitochondrial [Ipomoea nil]	32.179	7.6481	3.1	1	1	1	1.006	1.07	1.102	0.956	0.935	0.927	0.887	0.0135402
cds.Camellia_sinensis.comp20649_c0_seq1_m.31482	PREDICTED: 2-keto-3-deoxy-L-rhamnonate aldolase-like [Solanum tuberosum]	38.631	7.8286	9.8	3	4	3	1.031	1.046	1.074	0.889	0.9	1.005	0.887	0.040644
cds.Camellia_sinensis.comp25474_c0_seq1_m.11244	PREDICTED: probable tRNA (guanine(26)-N(2))-dimethyltransferase 2 isoform X1 [Vitis vinifera]	66.23	1.6165	1.5	1	1	1	1.025	0.983	1.169	0.928	0.929	0.96	0.887	0.092281
cds.Camellia_sinensis.comp30614_c0_seq1_m.48786		13.261	8.15	23.8	3	3	3	1.088	1.026	1.057	0.908	0.918	0.987	0.887	0.0182196
cds.Camellia_sinensis.comp33955_c0_seq1_m.3353	PREDICTED: villin-4 [Vitis vinifera]	83.45	126.54	24.1	15	21	15	1.028	1.069	1.077	0.95	0.941	0.924	0.887	0.00193963
cds.CL677Contig1_m.26553	PREDICTED: FAM10 family protein At4g22670-like [Nicotiana tabacum]	42.365	19.308	17.9	8	8	8	1.096	1.048	0.987	0.883	0.914	0.983	0.888	0.053259
cds.Camellia_sinensis.comp15686_c0_seq1_m.2103	PREDICTED: adenosine kinase 2 [Vitis vinifera]	19.639	95.336	31.1	3	5	3	1.027	1.116	1.029	0.859	1.018	0.939	0.888	0.098139
cds.Camellia_sinensis.comp23552_c0_seq1_m.31138	PREDICTED: ubiquitin-like domain-containing CTD phosphatase [Vitis vinifera]	37.965	8.6382	6.6	2	2	2	1.068	1.062	1.041	0.916	0.962	0.938	0.888	0.00181536
cds.Camellia_sinensis.comp29392_c1_seq2_m.18187	PREDICTED: dnaJ protein ERDJ3B [Nelumbo nucifera]	38.646	10.358	16.6	4	6	4	1.097	1.028	1.036	0.948	0.953	0.907	0.888	0.0101621
cds.Camellia_sinensis.comp30101_c0_seq1_m.30505	PREDICTED: 60S ribosomal protein L19-1-like [Cucumis melo]	24.756	34.606	20.8	4	8	2	0.99	1.09	1.037	0.894	0.914	0.959	0.888	0.026617
cds.Camellia_sinensis.comp30339_c0_seq1_m.10719	PREDICTED: beta-glucosidase BoGH3B [Solanum pennellii]	91.302	15.231	6	5	7	5	1.04	1.074	1.053	0.956	0.91	0.945	0.888	0.0024605
cds.Camellia_sinensis.comp32375_c0_seq2_m.21212	PREDICTED: oxysterol-binding protein-related protein 3C-like [Nelumbo nucifera]	51.934	11.64	9.9	4	4	3	1.034	1.021	1.122	1.041	0.847	0.933	0.888	0.141684
cds.Camellia_sinensis.comp33133_c0_seq1_m.7963	PREDICTED: probable ADP-ribosylation factor GTPase-activating protein AGD8 [Ricinus communis]	43.269	28.301	18.6	6	9	6	1.079	1.07	1.05	1.01	0.902	0.928	0.888	0.026261
cds.Camellia_sinensis.comp33484_c0_seq1_m.22585	PREDICTED: golgin subfamily A member 6-like protein 6 isoform X2 [Citrus sinensis]	43.579	17.026	15.9	5	6	3	0.972	1.245	0.96	0.907	1.04	0.873	0.888	0.3151
cds.Camellia_sinensis.comp33596_c1_seq16_m.36604	PREDICTED: epidermal growth factor receptor substrate 15-like isoform X2 [Nicotiana tomentosiformis]	27.017	5.7515	12.2	2	2	2	1.068	1.119	0.983	0.874	1.017	0.924	0.888	0.109957
cds.Camellia_sinensis.comp9994_c0_seq1_m.38016	PREDICTED: adenylate kinase 4 [Oryza sativa Japonica Group]	28.4	14.865	42.6	10	21	6	1.023	1.071	1.069	0.918	0.917	0.974	0.888	0.0088445
cds.Camellia_sinensis.comp26590_c0_seq1_m.37732	putative linoleate 9S-lipoxygenase 5 [Morus notabilis]	37.758	8.548	17	5	7	3	1.073	1.068	1.028	0.88	1.014	0.923	0.889	0.052756
cds.Camellia_sinensis.comp33583_c0_seq1_m.1570	PREDICTED: ABC transporter D family member 1 isoform X2 [Daucus carota subsp. sativus]	151.04	16.629	5.3	8	9	8	1.025	1.068	1.08	0.952	0.935	0.935	0.889	0.0023243
cds.Camellia_sinensis.comp34297_c0_seq7_m.2291	PREDICTED: Niemann-Pick C1 protein isoform X2 [Vitis vinifera]	86.649	5.5979	1.4	1	1	1	1.062	1.111	0.997	0.933	0.965	0.921	0.889	0.027422
cds.Camellia_sinensis.comp9428_c0_seq1_m.53920	PREDICTED: calcium-transporting ATPase 10, plasma membrane-type [Erythranthe guttata]	16.319	-2	7.4	1	1	1	1.048	1.074	1.049	0.938	0.905	0.975	0.889	0.0067029
cds.Camellia_sinensis.comp103677_c0_seq1_m.50947	PREDICTED: E3 ubiquitin-protein ligase RGLG2 [Prunus mume]	20.388	1.4193	3.9	1	1	1	0.895	1.345	0.937	0.965	0.945	0.918	0.89	0.5234
cds.Camellia_sinensis.comp24498_c0_seq3_m.31193	PREDICTED: phosphoserine phosphatase, chloroplastic [Vitis vinifera]	32.001	66.03	32.9	8	15	8	1.004	1.077	1.107	0.942	0.942	0.952	0.89	0.058082
cds.Camellia_sinensis.comp35619_c0_seq1_m.47230	pectinesterase (Protein of unknown function, DUF538) [Arabidopsis thaliana]	18.162	9.4808	11.4	2	6	2	1.034	1.059	1.033	0.894	0.926	0.961	0.89	0.0063424
cds.Camellia_sinensis.comp67181_c0_seq1_m.57359	PREDICTED: zeatin O-xylosyltransferase-like [Nicotiana attenuata]	11.895	12.544	8.2	1	1	1	1.09	1.072	1.005	0.952	0.947	0.921	0.89	0.0125402
cds.Camellia_sinensis.comp25552_c0_seq1_m.33134	PREDICTED: probable carboxylesterase 12 [Juglans regia]	37.866	16.149	13.9	4	5	4	0.985	1.084	1.088	0.901	0.959	0.954	0.891	0.04018
cds.Camellia_sinensis.comp33944_c1_seq11_m.40983	PREDICTED: acyl-CoA-binding domain-containing protein 4 [Juglans regia]	21.779	13.464	20.1	4	6	3	1.042	1.054	1.094	0.932	0.944	0.965	0.891	0.002924
cds.Camellia_sinensis.comp34700_c0_seq1_m.18868	UDP-glycosyltransferase 71C3 [Morus notabilis]	56.597	37.281	12.1	6	15	6	1.086	1.021	1.053	0.909	0.923	0.983	0.891	0.0178182
cds.Camellia_sinensis.comp25271_c1_seq1_m.35482	PREDICTED: heterodimeric geranylgeranyl pyrophosphate synthase small subunit, chloroplastic-like [Populus euphratica]	37.437	35.722	22.8	8	11	8	1.037	1.058	1.076	0.93	0.947	0.952	0.892	0.00087918
cds.Camellia_sinensis.comp26973_c0_seq1_m.39125	PREDICTED: CBL-interacting serine/threonine-protein kinase 23 isoform X2 [Ziziphus jujuba]	14.419	1.5675	6.2	1	1	1	1.037	1.055	1.076	0.959	0.967	0.9	0.892	0.0102234
cds.Camellia_sinensis.comp27536_c0_seq1_m.28571	PREDICTED: spermidine sinapoyl-CoA acyltransferase [Juglans regia]	47.381	17.178	5.4	2	2	2	1.008	1.061	1.102	0.96	0.987	0.881	0.892	0.055082
cds.Camellia_sinensis.comp27704_c0_seq1_m.12820	PREDICTED: hsp70-Hsp90 organizing protein 3-like [Ipomoea nil]	65.897	183.96	54.5	32	54	24	1.031	1.057	1.082	0.946	0.941	0.94	0.892	0.0148239
cds.Camellia_sinensis.comp31646_c0_seq1_m.28973	alpha/beta-Hydrolases superfamily protein [Arabidopsis thaliana]	36.259	2.725	4.8	2	2	2	1.048	1.074	1.042	0.816	0.997	1.008	0.892	0.22742
cds.Camellia_sinensis.comp33247_c0_seq3_m.216	RNA polymerase beta' subunit (chloroplast) [Camellia sinensis]	79.614	10.2	8.1	5	5	5	1.003	1.115	1.049	0.918	0.926	0.981	0.892	0.03736
cds.Camellia_sinensis.comp14034_c0_seq1_m.41985	PREDICTED: inorganic pyrophosphatase 2 [Theobroma cacao]	30.709	1.8505	3.7	1	1	1	1.046	1.07	1.047	0.876	0.922	1.025	0.893	0.068759
cds.Camellia_sinensis.comp29099_c0_seq1_m.24039	alcohol dehydrogenase family protein [Populus trichocarpa]	41.861	21.811	10.6	4	5	4	1.024	1.047	1.051	0.929	0.92	0.94	0.893	0.000382
cds.Camellia_sinensis.comp30901_c0_seq13_m.23260	PREDICTED: leucine-rich repeat extensin-like protein 3 [Populus euphratica]	42.521	1.5575	2.4	1	1	1	1.1	1.021	1.041	0.955	0.924	0.946	0.893	0.0099959
cds.Camellia_sinensis.comp33210_c0_seq1_m.934	PREDICTED: protein argonaute 1-like [Solanum tuberosum]	111.95	108.01	20.5	19	25	19	1.05	1.065	1.048	0.947	0.929	0.95	0.893	0.000199465
cds.Camellia_sinensis.comp7370_c0_seq1_m.2142	PREDICTED: sister chromatid cohesion 1 protein 4 [Vitis vinifera]	146.01	2.1265	1.3	2	2	2	1.001	1.031	1.138	1.048	0.849	0.935	0.893	0.186444
cds.CL2126Contig1_m.4592	PREDICTED: muscle M-line assembly protein unc-89 [Citrus sinensis]	101.96	31.676	10	8	10	8	1.069	1.055	1.046	0.94	0.948	0.947	0.894	8.1803e-05
cds.CL3123Contig1_m.26192	PREDICTED: 2-dehydro-3-deoxyphosphooctonate aldolase 1 [Capsicum annuum]	31.744	16.186	24.1	5	6	5	1.074	1.056	1.055	0.959	0.936	0.953	0.894	0.00027716
cds.Camellia_sinensis.comp27898_c0_seq1_m.15788	PREDICTED: protein EDS1L-like [Nicotiana tabacum]	70.017	2.1	3.4	2	2	2	1.125	1.007	1.024	0.89	0.887	1.046	0.894	0.153377
cds.Camellia_sinensis.comp29019_c0_seq1_m.35179	PREDICTED: U1 small nuclear ribonucleoprotein A-like [Ziziphus jujuba]	27.341	10.732	13.9	3	3	3	1.056	1.003	1.117	1	0.901	0.938	0.894	0.061278
cds.Camellia_sinensis.comp33043_c1_seq1_m.8511	PREDICTED: isoamylase 3, chloroplastic-like [Malus domestica]	93.557	76.25	17.3	13	15	13	1.051	1.081	1.018	0.93	0.95	0.936	0.894	0.0037422
cds.Camellia_sinensis.comp33348_c2_seq1_m.10350	PREDICTED: calmodulin-binding protein 60 B isoform X1 [Nicotiana attenuata]	72.24	24.092	13.1	9	11	7	0.99	1.051	1.114	0.992	0.862	0.968	0.894	0.111383
cds.Camellia_sinensis.comp19898_c0_seq1_m.41293	PREDICTED: succinate dehydrogenase assembly factor 2, mitochondrial [Solanum lycopersicum]	23.208	10.405	15.3	3	5	3	1.067	1.009	1.07	0.955	0.919	0.942	0.895	0.0075621
cds.Camellia_sinensis.comp20939_c0_seq1_m.24698	PREDICTED: protein LOW PSII ACCUMULATION 3, chloroplastic [Ziziphus jujuba]	43.645	34.669	23.3	9	12	9	1.095	1.059	1.034	0.941	0.95	0.962	0.895	0.0033999
cds.Camellia_sinensis.comp21022_c0_seq1_m.24264	PREDICTED: GDSL esterase/lipase APG-like [Capsicum annuum]	38.148	9.9561	12.9	4	5	4	1.01	1.11	1.039	0.825	1.02	0.983	0.895	0.184163
cds.Camellia_sinensis.comp24697_c0_seq1_m.34694	PREDICTED: ABC transporter I family member 17 [Citrus sinensis]	31.094	15.69	25	6	7	6	1.011	1.059	1.068	0.907	0.946	0.954	0.895	0.0085379
cds.Camellia_sinensis.comp28473_c0_seq1_m.35296	PREDICTED: probable 2-carboxy-D-arabinitol-1-phosphatase isoform X2 [Ricinus communis]	13.993	18.762	29.2	3	3	3	1.08	1.032	1.052	0.918	0.97	0.944	0.895	0.0058022
cds.Camellia_sinensis.comp34384_c1_seq7_m.22974	PREDICTED: conserved oligomeric Golgi complex subunit 1 [Vitis vinifera]	46.186	14.842	4.4	2	2	2	1.06	1.019	1.081	0.89	1	0.939	0.895	0.042298
cds.Camellia_sinensis.comp18719_c0_seq1_m.23468	PREDICTED: UBX domain-containing protein 4 [Vitis vinifera]	46.727	33.359	22.1	8	13	8	1.061	1.061	1.045	0.953	0.931	0.955	0.896	0.00033938
cds.Camellia_sinensis.comp20572_c0_seq1_m.45714	PREDICTED: vesicle transport v-SNARE 12 [Prunus mume]	18.709	5.5645	17.7	4	4	4	1.036	1.079	1.044	0.934	0.905	0.993	0.896	0.021456
cds.Camellia_sinensis.comp28753_c0_seq1_m.10763	PREDICTED: probable pectinesterase/pectinesterase inhibitor 61 [Sesamum indicum]	65.748	23.809	7.5	5	9	5	1.059	1.018	1.062	0.936	0.934	0.943	0.896	0.00142471
cds.Camellia_sinensis.comp31353_c0_seq4_m.6311	PREDICTED: structural maintenance of chromosomes protein 2-1-like [Ziziphus jujuba]	33.556	18.796	19.6	7	9	7	1.084	1.044	1.017	0.937	0.925	0.957	0.896	0.0065207
cds.Camellia_sinensis.comp32475_c0_seq2_m.12762	PREDICTED: vacuolar-sorting receptor 3-like [Juglans regia]	69.568	58.183	18	9	10	3	1.016	1.044	1.106	0.998	0.971	0.867	0.896	0.089215
cds.Camellia_sinensis.comp33160_c1_seq1_m.11786	PREDICTED: plant UBX domain-containing protein 8 [Vitis vinifera]	66.641	3.9894	15.8	9	12	2	0.986	1.08	1.096	0.897	0.964	0.973	0.896	0.059781
cds.Camellia_sinensis.comp34698_c0_seq1_m.3023	PREDICTED: DNA-directed RNA polymerases IV and V subunit 2 [Solanum lycopersicum]	137.92	3.0848	1.6	2	2	2	1.063	1.027	1.069	0.946	0.919	0.966	0.896	0.0045831
cds.Camellia_sinensis.comp35581_c0_seq1_m.39136	PREDICTED: probable NADH dehydrogenase [ubiquinone] 1 alpha subcomplex subunit 12 [Nicotiana attenuata]	21.792	17.451	35.8	7	11	7	1.068	1.042	1.054	0.928	0.962	0.945	0.896	0.00095575
cds.Camellia_sinensis.comp18478_c0_seq1_m.19072	plant inositol phosphorylceramide synthase [Medicago truncatula]	54.099	1.3204	1.5	1	1	1	0.969	1.082	1.112	0.928	0.934	0.975	0.897	0.074982
cds.Camellia_sinensis.comp27354_c0_seq3_m.28181	PREDICTED: geranylgeranyl pyrophosphate synthase, chloroplastic-like [Sesamum indicum]	40.703	5.1704	8.8	3	3	3	1.031	1.057	1.072	0.979	0.946	0.911	0.897	0.01022
cds.Camellia_sinensis.comp27386_c1_seq1_m.47223	PREDICTED: 60S acidic ribosomal protein P3-like [Nelumbo nucifera]	12.775	42.232	21.6	2	5	2	1.006	1.061	1.1	0.937	0.981	0.924	0.897	0.026945
cds.Camellia_sinensis.comp31970_c0_seq1_m.27609	PREDICTED: GDSL esterase/lipase At5g55050 [Vitis vinifera]	40.373	3.1195	5.6	2	3	2	0.959	1.106	1.098	0.953	0.948	0.937	0.897	0.150242
cds.Camellia_sinensis.comp34444_c0_seq6_m.37666	K(+) efflux antiporter 2, chloroplastic-like [Cajanus cajan]	28.159	36.533	25	5	9	5	1.037	1.062	1.086	0.976	0.917	0.964	0.897	0.0094424
cds.Camellia_sinensis.comp10926_c0_seq1_m.45554	PREDICTED: acyl carrier protein 1, mitochondrial [Sesamum indicum]	18.28	2.3596	5.5	1	2	1	1.066	1.02	1.07	0.905	0.979	0.949	0.898	0.0170832
cds.Camellia_sinensis.comp20807_c0_seq1_m.40489	PREDICTED: elongation factor P-like [Gossypium hirsutum]	24.476	58.747	44.5	9	17	9	1.041	1.06	1.052	0.946	0.944	0.941	0.898	3.9562e-05
cds.Camellia_sinensis.comp20962_c0_seq1_m.8182	PREDICTED: serine/threonine-protein kinase SAPK3 [Eucalyptus grandis]	38.534	46.405	21.6	8	10	5	0.998	1.109	1.006	0.868	0.98	0.947	0.898	0.094981
cds.Camellia_sinensis.comp26232_c0_seq3_m.36763	DNA-binding protein [Medicago truncatula]	24.035	2.8459	5.1	1	1	1	0.98	1.047	1.134	0.96	0.947	0.933	0.898	0.070378
cds.Camellia_sinensis.comp26389_c0_seq1_m.39277	PREDICTED: ESCRT-related protein CHMP1B-like [Nelumbo nucifera]	22.603	28.494	32.5	7	8	7	1.042	1.06	1.064	0.979	0.914	0.951	0.898	0.0067787
cds.Camellia_sinensis.comp31060_c0_seq1_m.3230	PREDICTED: pentatricopeptide repeat-containing protein MRL1, chloroplastic isoform X1 [Vitis vinifera]	126.72	4.6739	2.4	3	3	3	1.072	1.052	1.033	1.009	0.888	0.939	0.898	0.047901
cds.Camellia_sinensis.comp34975_c0_seq1_m.47652	thylakoid soluble phosphoprotein TSP9 protein [Medicago truncatula]	11.379	18.233	44.8	6	28	6	1.06	1.051	1.045	0.943	0.941	0.951	0.898	3.6956e-05
cds.Camellia_sinensis.comp25692_c0_seq2_m.33412	PREDICTED: urease accessory protein G [Ziziphus jujuba]	32.046	71.654	30.6	7	14	7	1.038	1.046	1.066	0.919	0.966	0.947	0.899	0.0029646
cds.Camellia_sinensis.comp28415_c0_seq1_m.12957	PREDICTED: transmembrane 9 superfamily member 9-like [Ziziphus jujuba]	73.938	11.401	5.8	3	3	3	1.03	1.051	1.075	0.891	0.973	0.972	0.899	0.027377
cds.Camellia_sinensis.comp28957_c0_seq1_m.23027	PREDICTED: SUPPRESSOR OF ABI3-5 isoform X1 [Theobroma cacao]	26.673	2.5888	5.3	1	1	1	1.033	1.009	1.116	0.974	0.925	0.939	0.899	0.035738
cds.Camellia_sinensis.comp33312_c0_seq3_m.6921	PREDICTED: putative ion channel POLLUX-like 2 [Ziziphus jujuba]	38.942	25.843	28.8	10	10	10	1.084	1.035	1.058	0.94	0.953	0.964	0.899	0.0022248
cds.Camellia_sinensis.comp33753_c0_seq3_m.13069	PREDICTED: transmembrane 9 superfamily member 1 [Daucus carota subsp. sativus]	73.379	28.64	8.7	5	8	5	1.023	1.014	1.108	0.931	0.961	0.935	0.899	0.02396
cds.Camellia_sinensis.comp34253_c1_seq2_m.45510	PREDICTED: actin-depolymerizing factor 2 [Nelumbo nucifera]	15.575	7.7002	17.3	2	3	1	1.202	1.063	0.878	0.889	0.922	1.015	0.899	0.37354
cds.Camellia_sinensis.comp12084_c0_seq1_m.30795	PREDICTED: probable carboxylesterase 5 [Juglans regia]	33.135	145.62	56.2	15	57	15	1.047	1.06	1.045	0.954	0.93	0.953	0.9	0.00036402
cds.Camellia_sinensis.comp24527_c0_seq1_m.54512	palmitoyl-protein thioesterase 1-like [Cajanus cajan]	15.457	17.119	33.8	3	5	3	1.068	1.056	1.053	0.917	0.995	0.947	0.9	0.0117564
cds.Camellia_sinensis.comp25607_c0_seq1_m.14266	PREDICTED: adenosylhomocysteinase [Ziziphus jujuba]	53.495	190.33	59	25	75	20	1.048	1.055	1.05	0.937	0.957	0.943	0.9	8.347e-05
cds.Camellia_sinensis.comp26543_c0_seq1_m.53696	PREDICTED: probable mediator of RNA polymerase II transcription subunit 37c, partial [Raphanus sativus]	16.527	3.4618	19.9	3	7	1	0.944	0.972	1.242	0.901	0.914	1.028	0.9	0.36256
cds.Camellia_sinensis.comp33165_c0_seq3_m.11874	PREDICTED: protease Do-like 2, chloroplastic [Theobroma cacao]	69.038	38.773	19.5	10	12	10	1.063	1.067	1.041	0.963	0.953	0.938	0.9	0.00062336
cds.Camellia_sinensis.comp33294_c0_seq29_m.26235	PREDICTED: dynamin-like protein ARC5 [Daucus carota subsp. sativus]	49.426	3.0027	6.9	3	3	3	0.987	1.04	1.124	0.899	0.938	0.998	0.9	0.09566
cds.Camellia_sinensis.comp33771_c0_seq10_m.21552	PREDICTED: developmentally-regulated G-protein 2 [Jatropha curcas]	44.539	8.8989	16.8	6	6	6	1.013	0.967	1.106	0.97	0.916	0.89	0.9	0.088401
cds.Camellia_sinensis.comp35051_c0_seq1_m.22526	PREDICTED: geranylgeranyl diphosphate reductase, chloroplastic [Vitis vinifera]	54.645	67.049	23	10	20	10	1.046	1.025	1.084	0.94	0.95	0.95	0.9	0.0033009
cds.Camellia_sinensis.comp12192_c0_seq1_m.22171	PREDICTED: fructose-bisphosphate aldolase 1, chloroplastic [Solanum pennellii]	42.925	323.31	63.2	21	101	20	1.051	1.044	1.042	0.93	0.957	0.938	0.901	0.00029686
cds.Camellia_sinensis.comp20121_c0_seq1_m.29155	PREDICTED: trichohyalin-like [Malus domestica]	19.675	1.2552	4.2	1	1	1	1.082	1.031	1.033	0.882	0.861	1.091	0.901	0.22572
cds.Camellia_sinensis.comp21021_c0_seq2_m.32602	PREDICTED: pre-mRNA-splicing factor ISY1 homolog [Beta vulgaris subsp. vulgaris]	35.444	3.7839	7.9	3	3	3	1.017	1.092	1.047	0.983	0.948	0.912	0.901	0.025065
cds.Camellia_sinensis.comp29221_c0_seq1_m.35565	PREDICTED: trigger factor-like [Phoenix dactylifera]	24.688	59.672	26.9	6	12	6	1.036	1.028	1.079	0.953	0.94	0.939	0.901	0.0027245
cds.Camellia_sinensis.comp30740_c0_seq1_m.25589	PREDICTED: protein GrpE-like isoform X2 [Cucumis melo]	17.072	34.481	36.4	7	10	7	1.034	1.038	1.083	0.966	0.925	0.953	0.901	0.0061194
cds.Camellia_sinensis.comp34055_c0_seq1_m.3127	plant/MOJ9-14 protein [Medicago truncatula]	88.701	2.7142	1.2	1	1	1	1.091	1.096	0.959	0.913	0.906	1.016	0.901	0.144918
cds.Camellia_sinensis.comp34526_c2_seq2_m.42838	PREDICTED: RNA-binding protein 8A-B [Nelumbo nucifera]	22.988	11.346	22.1	4	4	4	0.977	1.087	1.041	0.928	0.912	0.958	0.901	0.038975
cds.Camellia_sinensis.comp7486_c0_seq1_m.13209	PREDICTED: ferrochelatase-2, chloroplastic [Vitis vinifera]	57.912	13.033	7.5	4	6	4	1.054	1.074	0.994	0.927	0.945	0.942	0.901	0.012681
cds.Camellia_sinensis.comp10466_c0_seq1_m.43937	PREDICTED: non-specific lipid-transfer protein-like 1 isoform X1 [Vitis vinifera]	13.756	10.589	41.1	6	10	6	1.038	1.041	1.047	0.934	0.938	0.948	0.902	3.7705e-05
cds.Camellia_sinensis.comp20346_c0_seq1_m.45093	PREDICTED: photosynthetic NDH subunit of subcomplex B 3, chloroplastic [Daucus carota subsp. sativus]	21.322	20.289	21.1	3	5	3	1.043	1.062	1.058	0.923	0.939	0.99	0.902	0.0088439
cds.Camellia_sinensis.comp26980_c0_seq1_m.12038	PREDICTED: transmembrane 9 superfamily member 8-like [Solanum tuberosum]	74.085	14.942	5.6	4	4	4	1.035	1.029	1.049	0.946	0.971	0.891	0.902	0.0164428
cds.Camellia_sinensis.comp34423_c0_seq1_m.1154	PREDICTED: phosphatidylinositol 4-kinase alpha 1 isoform X1 [Theobroma cacao]	196.84	3.1816	1.7	3	3	3	1.075	1.075	0.999	0.948	0.945	0.947	0.902	0.052318
cds.Camellia_sinensis.comp34770_c0_seq1_m.4049	PREDICTED: exocyst complex component SEC5A [Vitis vinifera]	123.42	6.4798	1.5	1	1	1	1.005	1.129	1.021	1.008	0.919	0.918	0.902	0.097504
cds.Camellia_sinensis.comp40162_c0_seq1_m.14618	PREDICTED: aldehyde dehydrogenase family 3 member H1 isoform X1 [Vitis vinifera]	60.979	38.077	14.3	8	10	7	1.046	1.072	1.033	0.958	0.951	0.932	0.902	0.00161944
cds.Camellia_sinensis.comp9469_c0_seq1_m.45143	PREDICTED: protein TIC 55, chloroplastic [Solanum tuberosum]	17.791	2.1189	5.8	1	1	1	0.968	1.126	1.06	0.906	1.004	0.935	0.902	0.128501
cds.Camellia_sinensis.comp12954_c0_seq1_m.32734	PREDICTED: histone H1-like isoform X1 [Ipomoea nil]	29.007	11.118	23.9	7	10	7	1.05	1.019	1.07	0.943	0.927	0.966	0.903	0.0054624
cds.Camellia_sinensis.comp19699_c0_seq1_m.35253	PREDICTED: peptidyl-prolyl cis-trans isomerase FKBP18, chloroplastic [Sesamum indicum]	24.57	10.477	16.7	4	6	4	1.043	1.073	1.04	0.922	0.985	0.943	0.903	0.0093836
cds.Camellia_sinensis.comp20446_c0_seq1_m.28374	PREDICTED: transcription factor DIVARICATA-like [Juglans regia]	33.955	10.11	6	2	2	2	1.087	1.005	1.057	1.023	0.906	0.916	0.903	0.085264
cds.Camellia_sinensis.comp21166_c0_seq1_m.51507	PREDICTED: heparanase-like protein 3 [Juglans regia]	15.463	1.3491	5.7	1	2	1	1.089	1.001	1.058	0.963	0.958	0.923	0.903	0.022782
cds.Camellia_sinensis.comp28551_c0_seq1_m.18183	PREDICTED: protoporphyrinogen oxidase 1, chloroplastic [Vitis vinifera]	62.148	32.276	16.5	9	13	9	1.027	1.068	1.033	0.931	0.958	0.935	0.903	0.0024838
cds.Camellia_sinensis.comp32640_c0_seq1_m.17669	PREDICTED: haloalkane dehalogenase [Theobroma cacao]	44.878	124.04	39.3	12	30	12	1.066	1.059	1.003	0.937	0.945	0.943	0.903	0.034864
cds.Camellia_sinensis.comp34128_c0_seq3_m.18780	PREDICTED: prolycopene isomerase, chloroplastic isoform X1 [Juglans regia]	33.855	16.813	13.2	3	5	3	1.011	1.031	1.112	1.009	0.92	0.918	0.903	0.073715
cds.Camellia_sinensis.comp34413_c0_seq2_m.26389	PREDICTED: ribulose bisphosphate carboxylase/oxygenase activase, chloroplastic [Cicer arietinum]	49.902	28.752	13.8	6	8	6	1.024	1.058	1.047	0.894	0.979	0.951	0.903	0.022257
cds.Camellia_sinensis.comp35031_c0_seq1_m.8910	PREDICTED: 5-methyltetrahydropteroyltriglutamate--homocysteine methyltransferase-like [Nicotiana tabacum]	84.844	187.45	35.6	27	57	20	1.032	1.039	1.078	0.952	0.935	0.957	0.903	0.0026388
cds.Camellia_sinensis.comp40827_c0_seq1_m.36639	PREDICTED: thaumatin-like protein [Vitis vinifera]	29.404	8.7214	9	2	2	2	1.067	1.067	1.015	0.971	0.933	0.939	0.903	0.007923
cds.Camellia_sinensis.comp48384_c0_seq1_m.47721	PREDICTED: acetylornithine aminotransferase, mitochondrial [Populus euphratica]	15.282	9.8073	12.8	2	3	2	1.058	1.079	0.991	0.919	0.979	0.928	0.903	0.035242
cds.Camellia_sinensis.comp9057_c0_seq1_m.42253	PREDICTED: purple acid phosphatase [Eucalyptus grandis]	32.811	4.3972	3.9	1	1	1	1.029	1.138	0.984	0.965	0.966	0.913	0.903	0.09744
cds.CL1593Contig1_m.10476	PREDICTED: dnaJ homolog subfamily C member 16 [Jatropha curcas]	74.663	6.9919	3.6	2	2	2	0.904	1.105	1.147	0.941	1.011	0.902	0.904	0.3004
cds.CL3528Contig1_m.20155	plant/F10M23-360 protein [Medicago truncatula]	60.031	16.251	8.2	5	6	5	1.039	1.052	1.065	0.959	0.959	0.935	0.904	0.00079936
cds.Camellia_sinensis.comp16051_c0_seq1_m.15178	PREDICTED: aspartic proteinase A1-like [Nelumbo nucifera]	55.138	56.905	21.5	10	28	10	1.053	1.05	1.033	0.935	0.94	0.959	0.904	0.00048312
cds.Camellia_sinensis.comp25228_c1_seq6_m.28157	transmembrane protein [Arabidopsis thaliana]	40.642	43.251	21.7	8	11	8	1.043	1.066	1.022	0.932	0.925	0.973	0.904	0.0070766
cds.Camellia_sinensis.comp30246_c1_seq1_m.24373	PREDICTED: natterin-1-like [Zea mays]	51.883	1.7697	1.5	1	2	1	1.062	1.013	1.073	0.934	0.982	0.929	0.904	0.015539
cds.Camellia_sinensis.comp31353_c0_seq4_m.6313	DNA repair ATPase-related family protein [Populus trichocarpa]	19.049	4.5979	17.8	2	2	2	1.032	1.089	1.029	1.023	0.886	0.939	0.904	0.08872
cds.Camellia_sinensis.comp31652_c0_seq1_m.6918	Fumarate hydratase 1 family protein [Populus trichocarpa]	18.7	11.413	16.5	3	3	3	1.045	1.051	1.043	0.934	0.95	0.953	0.904	0.000104763
cds.Camellia_sinensis.comp32742_c1_seq1_m.45933	PREDICTED: MLP-like protein 329 [Malus domestica]	15.84	14.108	29.2	6	19	6	1.096	1.026	1.02	0.923	0.96	0.956	0.904	0.0181986
cds.Camellia_sinensis.comp33925_c0_seq2_m.3412	PREDICTED: eukaryotic translation initiation factor 3 subunit A [Vitis vinifera]	47.53	16.462	19	8	13	8	1.03	1.053	1.055	0.975	0.917	0.944	0.904	0.0062828
cds.Camellia_sinensis.comp14709_c0_seq1_m.42842	PREDICTED: 60S ribosomal protein L26-1-like [Nicotiana tabacum]	20.09	8.8667	22.5	4	9	4	1.053	1.059	1.01	0.96	0.943	0.922	0.905	0.0062221
cds.Camellia_sinensis.comp15716_c0_seq1_m.31680	PREDICTED: putative glucose-6-phosphate 1-epimerase isoform X1 [Ricinus communis]	34.406	29.71	19.1	5	11	5	1.066	1.021	1.032	0.932	0.943	0.949	0.905	0.0020978
cds.Camellia_sinensis.comp17652_c0_seq1_m.47249	PREDICTED: non-specific lipid-transfer protein 2-like [Nicotiana tabacum]	16.696	11.88	23.9	3	3	3	1.04	1.041	1.067	1.008	0.888	0.953	0.905	0.05484
cds.Camellia_sinensis.comp26460_c0_seq1_m.7641	PREDICTED: ferric reduction oxidase 7, chloroplastic isoform X1 [Vitis vinifera]	83.622	31.494	8.9	6	7	6	1.031	1.042	1.059	0.938	0.953	0.944	0.905	0.00038396
cds.Camellia_sinensis.comp27590_c0_seq1_m.35340	PREDICTED: psbP domain-containing protein 5, chloroplastic [Vitis vinifera]	28.41	24.618	22.4	5	7	5	1.01	1.039	1.087	0.952	0.957	0.93	0.905	0.0128004
cds.Camellia_sinensis.comp28953_c0_seq1_m.27824	PREDICTED: mediator of RNA polymerase II transcription subunit 15a isoform X2 [Fragaria vesca subsp.vesca]	44.129	1.47	2	1	1	1	1.092	1.017	1.035	0.948	0.918	0.978	0.905	0.023616
cds.Camellia_sinensis.comp28963_c0_seq1_m.29910	PREDICTED: uroporphyrinogen-III synthase, chloroplastic isoform X2 [Vitis vinifera]	35.281	1.1737	4.6	2	2	2	1.054	1.101	0.991	0.963	0.969	0.916	0.905	0.048903
cds.Camellia_sinensis.comp29028_c0_seq1_m.20116	PREDICTED: ras-related protein Rab11D [Vitis vinifera]	24.928	5.7706	26.7	6	8	5	0.997	1.05	1.05	0.952	0.919	0.933	0.905	0.0077963
cds.Camellia_sinensis.comp30894_c0_seq1_m.34389	PREDICTED: HD domain-containing protein 2 [Jatropha curcas]	28.86	9.9453	12.9	3	4	3	1.103	1.058	1.004	0.964	0.959	0.941	0.905	0.024401
cds.Camellia_sinensis.comp33135_c1_seq15_m.24170	Hop-interacting protein THI002 [Medicago truncatula]	41.36	1.4159	2.2	1	1	1	1.1	1.003	1.039	0.938	0.946	0.961	0.905	0.023897
cds.Camellia_sinensis.comp34120_c1_seq1_m.21354	PREDICTED: serine carboxypeptidase-like 17 [Juglans regia]	59.467	70.042	18.7	9	17	7	1.066	0.997	1.088	0.957	0.923	0.972	0.905	0.03128
cds.Camellia_sinensis.comp34166_c1_seq1_m.6035	PREDICTED: 1,4-alpha-glucan-branching enzyme 2-2, chloroplastic/amyloplastic [Jatropha curcas]	77.526	27.744	11.6	9	13	9	1.026	1.061	1.058	0.945	0.952	0.948	0.905	0.0007969
cds.Camellia_sinensis.comp14707_c0_seq1_m.20162	Sugar transport protein 5 [Morus notabilis]	43.697	4.1782	3.6	1	1	1	1.047	1.061	1.036	0.957	0.945	0.947	0.906	0.00024051
cds.Camellia_sinensis.comp15676_c0_seq1_m.56970	PREDICTED: photosystem II 22 kDa protein, chloroplastic [Vitis vinifera]	12.716	57.07	35.3	3	7	1	1.06	1.032	1.081	0.936	0.992	0.947	0.906	0.0113641
cds.Camellia_sinensis.comp20369_c0_seq1_m.35674	PREDICTED: thioredoxin-like protein CDSP32, chloroplastic [Nelumbo nucifera]	33.819	205	43.9	13	41	13	1.063	1.04	1.039	0.96	0.928	0.959	0.906	0.00181591
cds.Camellia_sinensis.comp26384_c0_seq1_m.38788	PREDICTED: 40S ribosomal protein S12 [Nelumbo nucifera]	15.184	18.403	56.2	6	11	3	1.021	0.983	1.141	0.968	0.838	1.043	0.906	0.26682
cds.Camellia_sinensis.comp26664_c0_seq1_m.10560	PREDICTED: N6-adenosine-methyltransferase MT-A70-like [Vitis vinifera]	80.741	5.5668	4.1	3	3	3	1.053	1.095	1.001	1.048	0.99	0.814	0.906	0.26708
cds.Camellia_sinensis.comp32037_c2_seq5_m.11381	PREDICTED: KH domain-containing protein At4g18375-like isoform X1 [Nicotiana tabacum]	57.174	128.33	26.6	14	18	13	1.042	1.059	1.049	0.933	0.963	0.957	0.906	0.00077551
cds.Camellia_sinensis.comp33925_c0_seq2_m.3411	PREDICTED: eukaryotic translation initiation factor 3 subunit A [Vitis vinifera]	55.415	41.034	19.5	10	16	10	1.054	1.054	1.027	0.935	0.944	0.961	0.906	0.00111744
cds.Camellia_sinensis.comp34294_c4_seq1_m.1774	PREDICTED: alpha-glucan water dikinase, chloroplastic isoform X1 [Vitis vinifera]	158.71	135.59	21.4	28	36	28	1.047	1.032	1.064	0.955	0.964	0.928	0.906	0.0023798
cds.Camellia_sinensis.comp34604_c1_seq6_m.34115	PREDICTED: 50S ribosomal protein L1, chloroplastic [Sesamum indicum]	34.331	83.202	40.3	14	28	14	1.075	1.035	1.033	0.953	0.947	0.946	0.906	0.00167663
cds.Camellia_sinensis.comp20770_c0_seq1_m.3876	elongation factor Ts (DUF810) [Arabidopsis thaliana]	89.098	4.6025	2.1	2	2	2	1.042	1.075	1.025	0.907	0.979	0.963	0.907	0.022235
cds.Camellia_sinensis.comp26206_c0_seq2_m.39660	PREDICTED: binding partner of ACD11 1 [Theobroma cacao]	27.643	22.639	31.5	8	13	6	1.103	1.02	1.045	0.97	0.957	0.945	0.907	0.0159555
cds.Camellia_sinensis.comp30212_c0_seq1_m.7102	PREDICTED: heat shock protein 90-6, mitochondrial-like [Nicotiana tabacum]	90.064	113.73	24.8	16	31	12	1.062	1.061	1.058	0.96	0.951	0.974	0.907	0.000158175
cds.Camellia_sinensis.comp30979_c1_seq1_m.25752	PREDICTED: GDP-mannose 3,5-epimerase 2 [Juglans regia]	42.404	114.48	42.8	16	32	16	1.051	1.039	1.041	0.939	0.952	0.949	0.907	5.9004e-05
cds.Camellia_sinensis.comp31273_c0_seq1_m.15035	PREDICTED: 15-cis-phytoene desaturase, chloroplastic/chromoplastic isoform X1 [Vitis vinifera]	64.9	45.321	23	11	14	11	1.035	1.039	1.065	0.956	0.925	0.965	0.907	0.0033045
cds.Camellia_sinensis.comp33561_c1_seq1_m.5928	PREDICTED: nuclear pore complex protein NUP1 [Vitis vinifera]	70.092	1.4038	2.6	2	2	2	1.106	1.026	1.008	0.998	0.895	0.956	0.907	0.08396
cds.Camellia_sinensis.comp8921_c0_seq1_m.29053	PREDICTED: inositol-tetrakisphosphate 1-kinase 1 [Vitis vinifera]	35.903	14.876	14	4	5	4	1.09	1.037	1.02	0.946	1.01	0.897	0.907	0.067435
cds.CL1367Contig1_m.12959	PREDICTED: 4-hydroxy-3-methylbut-2-en-1-yl diphosphate synthase (ferredoxin), chloroplastic [Vitis vinifera]	85.391	198.51	29.1	20	40	20	1.02	1.081	1.026	0.934	0.941	0.963	0.908	0.0093842
cds.Camellia_sinensis.comp25664_c0_seq3_m.47339	PREDICTED: protein disulfide isomerase-like 5-1 [Vitis vinifera]	16.908	8.5579	15.4	3	5	2	1.038	1.079	1.023	0.977	0.832	1.043	0.908	0.21944
cds.Camellia_sinensis.comp26604_c0_seq4_m.22113	PREDICTED: phosphatidylinositol 3,4,5-trisphosphate 3-phosphatase and protein-tyrosine-phosphatase PTEN2A[Ricinus communis]	47.181	8.6407	13.6	5	5	5	0.976	1.123	1.047	1.001	0.918	0.937	0.908	0.117844
cds.Camellia_sinensis.comp27369_c0_seq2_m.41742	PREDICTED: NADH dehydrogenase [ubiquinone] iron-sulfur protein 4, mitochondrial-like [Sesamum indicum]	19.867	8.1251	18.9	4	10	4	1.067	1.048	1.031	0.972	0.949	0.936	0.908	0.002884
cds.Camellia_sinensis.comp29657_c0_seq3_m.44557	eukaryotic translation initiation factor 5A isoform V family protein [Populus trichocarpa]	14.964	14.546	19.7	3	5	2	1.078	1.029	1.031	0.933	0.924	0.992	0.908	0.0228
cds.Camellia_sinensis.comp30573_c0_seq2_m.39452	PREDICTED: 30S ribosomal protein S10, chloroplastic [Juglans regia]	21.737	2.0996	8.5	2	5	2	1.019	1.101	1.025	0.901	0.975	0.979	0.908	0.057779
cds.Camellia_sinensis.comp31148_c0_seq2_m.31105	PREDICTED: protein trichome birefringence-like 39 [Ziziphus jujuba]	43.425	12.607	18	6	6	6	1.058	1.061	1.011	0.888	0.98	0.973	0.908	0.050865
cds.Camellia_sinensis.comp32690_c0_seq1_m.15967	PREDICTED: ectonucleotide pyrophosphatase/phosphodiesterase family member 3-like [Nicotiana tomentosiformis]	55.646	14.376	11	6	7	5	1.039	1.054	1.042	0.974	0.931	0.943	0.908	0.0024373
cds.Camellia_sinensis.comp33003_c0_seq2_m.47039	PREDICTED: mitochondrial dicarboxylate/tricarboxylate transporter DTC [Pyrus x bretschneideri]	12.97	-2	12.6	2	4	1	0.981	1.095	1.069	0.989	0.891	0.976	0.908	0.108555
cds.Camellia_sinensis.comp33518_c0_seq4_m.18496	PREDICTED: ribulose bisphosphate carboxylase/oxygenase activase, chloroplastic isoform X2 [Vitis vinifera]	48.053	80.308	62.3	25	220	1	1.028	1.079	1.041	0.949	0.98	0.928	0.908	0.0106576
cds.Camellia_sinensis.comp33644_c0_seq1_m.1783	PREDICTED: ethylene-insensitive protein 2 [Vitis vinifera]	141.7	2.5473	1.5	2	2	2	1.005	1.157	0.98	0.94	0.986	0.928	0.908	0.162541
cds.Camellia_sinensis.comp35145_c0_seq1_m.54819	PREDICTED: stromal 70 kDa heat shock-related protein, chloroplastic-like [Nelumbo nucifera]	15.126	6.7673	77	12	42	3	1.061	1.049	1.049	0.97	0.947	0.95	0.908	0.00032252
cds.Camellia_sinensis.comp16161_c0_seq2_m.41376	PREDICTED: pleiotropic drug resistance protein 2-like isoform X3 [Nelumbo nucifera]	33.68	4.0356	6.2	2	2	2	1.02	1.068	1.052	0.934	0.947	0.974	0.909	0.0065411
cds.Camellia_sinensis.comp28156_c0_seq5_m.31264	PREDICTED: haloacid dehalogenase-like hydrolase domain-containing protein At4g39970 [Ipomoea nil]	34.039	27.98	16.8	5	10	5	1.045	1.057	1.019	0.949	0.973	0.914	0.909	0.0105209
cds.Camellia_sinensis.comp28794_c0_seq1_m.19751	PREDICTED: glutamine synthetase leaf isozyme, chloroplastic [Juglans regia]	47.936	121.11	42.4	16	43	16	1.067	1.037	1.03	0.946	0.954	0.95	0.909	0.00102121
cds.Camellia_sinensis.comp29682_c0_seq1_m.10171	PREDICTED: transmembrane 9 superfamily member 11 [Vitis vinifera]	74.186	10.393	6.2	4	6	4	1.05	1.079	1.031	0.962	0.945	0.967	0.909	0.0031758
cds.Camellia_sinensis.comp31178_c0_seq1_m.31701	PREDICTED: protein WHI4 isoform X2 [Malus domestica]	35.668	2.185	2.1	1	1	1	1.06	1	1.08	0.98	0.933	0.941	0.909	0.026357
cds.Camellia_sinensis.comp31210_c0_seq1_m.18091	PREDICTED: elongation factor 1-gamma [Vitis vinifera]	48.228	64.061	30.3	14	41	14	1.068	1.034	1.035	0.942	0.956	0.954	0.909	0.00119837
cds.CL3102Contig1_m.6260	PREDICTED: UDP-D-apiose/UDP-D-xylose synthase 2-like [Nelumbo nucifera]	43.689	15.068	14.7	5	7	5	0.98	1.062	1.111	0.986	0.928	0.956	0.91	0.084042
cds.Camellia_sinensis.comp18512_c0_seq1_m.27140	PREDICTED: protein SLOW GREEN 1, chloroplastic [Cucumis sativus]	35.31	18.754	15.8	6	8	6	1.013	1.048	1.06	0.976	0.951	0.914	0.91	0.0159153
cds.Camellia_sinensis.comp19106_c0_seq1_m.54673	PREDICTED: TVP38/TMEM64 family membrane protein slr0305 [Solanum tuberosum]	15.644	10.132	17.7	4	6	4	1.031	1.049	1.045	0.946	0.922	0.976	0.91	0.0054392
cds.Camellia_sinensis.comp22795_c1_seq1_m.34061	PREDICTED: mitochondrial uncoupling protein 1 [Ziziphus jujuba]	28.825	42.105	19.8	5	7	5	1.036	1.084	1.031	0.934	0.991	0.941	0.91	0.0180203
cds.Camellia_sinensis.comp23861_c0_seq1_m.37897	probable calcium-binding protein CML21 [Cajanus cajan]	26.354	16.126	19.2	4	4	4	1.121	1.01	1.03	1.01	0.945	0.921	0.91	0.089237
cds.Camellia_sinensis.comp25446_c0_seq1_m.13293	SLH domain protein [Arabidopsis thaliana]	25.983	13.56	11.1	2	2	2	1.003	1.049	1.092	1.029	0.961	0.872	0.91	0.150825
cds.Camellia_sinensis.comp31351_c0_seq2_m.50012	PREDICTED: ras-related protein RABH1e [Ipomoea nil]	11.804	1.9129	26.6	3	3	1	1.025	1.049	1.066	0.957	0.941	0.958	0.91	0.00176378
cds.Camellia_sinensis.comp31652_c0_seq1_m.6917	PREDICTED: fumarate hydratase 1, mitochondrial isoform X2 [Gossypium raimondii]	29.957	99.173	43.3	10	20	10	1.016	1.063	1.049	0.916	0.958	0.973	0.91	0.013876
cds.Camellia_sinensis.comp32254_c0_seq1_m.30872	PREDICTED: strigolactone esterase D14 [Juglans regia]	32.449	36.651	21.9	6	12	6	1.024	1.049	1.055	0.945	0.961	0.941	0.91	0.00108395
cds.Camellia_sinensis.comp33345_c1_seq2_m.46861	PREDICTED: hydroxymethylglutaryl-CoA lyase, mitochondrial isoform X3 [Vitis vinifera]	20.699	1.5141	11.3	2	2	2	1.027	1.042	1.073	1	0.934	0.924	0.91	0.026998
cds.Camellia_sinensis.comp35459_c0_seq1_m.25644	PREDICTED: chloroplast stem-loop binding protein of 41 kDa b, chloroplastic isoform X2 [Juglans regia]	42.393	139.42	52.4	19	69	19	1.073	1.031	1.033	0.955	0.957	0.943	0.91	0.0024183
cds.Camellia_sinensis.comp57239_c0_seq1_m.48520	PREDICTED: shikimate O-hydroxycinnamoyltransferase [Citrus sinensis]	15.275	3.059	8.8	1	1	1	1.064	1.051	1.022	0.953	0.966	0.936	0.91	0.0033021
cds.Camellia_sinensis.comp27818_c0_seq2_m.27266	PREDICTED: alpha-1,4-glucan-protein synthase [UDP-forming] [Pyrus x bretschneideri]	48.174	8.9578	23.5	11	25	3	1.083	1.004	1.054	0.968	0.971	0.923	0.911	0.028144
cds.Camellia_sinensis.comp29990_c0_seq2_m.8649	ABC transporter family protein [Populus trichocarpa]	81.758	36.259	9.4	6	10	6	1.064	1.048	1.007	0.963	0.951	0.927	0.911	0.0093955
cds.Camellia_sinensis.comp30417_c0_seq1_m.20260	PREDICTED: aspartyl protease family protein At5g10770 [Vitis vinifera]	50.917	84.664	21.8	9	24	9	1.052	1.071	1.009	0.931	0.959	0.963	0.911	0.0107016
cds.Camellia_sinensis.comp34053_c0_seq1_m.3953	PREDICTED: alpha-mannosidase isoform X2 [Populus euphratica]	22.514	15.463	24.8	4	4	4	0.994	1.08	1.082	1.014	0.88	0.981	0.911	0.138984
cds.Camellia_sinensis.comp17414_c0_seq1_m.7290	PREDICTED: subtilisin-like protease SBT1.4 [Nicotiana tabacum]	96.47	70.889	14.4	11	25	11	1.036	1.068	1.037	0.965	0.956	0.943	0.912	0.00154463
cds.Camellia_sinensis.comp18333_c0_seq1_m.25382	PREDICTED: putative hydrolase YtaP [Theobroma cacao]	39.856	31.934	29.7	9	12	9	1.055	1.036	1.024	0.943	0.963	0.935	0.912	0.001721
cds.Camellia_sinensis.comp25448_c0_seq1_m.6626	plant/MEB5-like protein [Medicago truncatula]	94.205	4.9459	3.1	2	2	2	1.07	0.971	1.094	1.025	0.793	1.04	0.912	0.3592
cds.Camellia_sinensis.comp32128_c0_seq1_m.17622	PREDICTED: fumarylacetoacetase [Jatropha curcas]	42.157	52.045	16.7	6	8	6	1.05	1.03	1.052	0.945	0.963	0.949	0.912	0.00048248
cds.Camellia_sinensis.comp33332_c0_seq1_m.3881	PREDICTED: protein STABILIZED1 [Nelumbo nucifera]	73.663	5.7523	6.1	4	4	4	1.039	1.06	1.029	0.952	0.974	0.928	0.912	0.0050961
cds.Camellia_sinensis.comp33616_c0_seq9_m.1487	PREDICTED: ABC transporter C family member 14 [Juglans regia]	38.954	11.198	7.2	2	2	2	1.047	1.09	0.998	0.99	0.901	0.967	0.912	0.071796
cds.Camellia_sinensis.comp34415_c1_seq1_m.31227	chaperonin-like RbcX protein 2, chloroplastic [Cajanus cajan]	25.662	2.7286	4.9	1	1	1	1.024	1.053	1.062	1.01	0.956	0.898	0.912	0.060199
cds.Camellia_sinensis.comp35731_c0_seq1_m.25816	PREDICTED: 5'-nucleotidase SurE [Prunus mume]	33.19	10.332	7.1	2	2	2	1.056	1.043	1.035	0.944	0.912	1.001	0.912	0.028463
cds.Camellia_sinensis.comp35880_c0_seq1_m.17775	PREDICTED: proline--tRNA ligase, cytoplasmic-like [Nelumbo nucifera]	58.213	113.25	35.7	15	24	7	1.025	1.005	1.05	0.924	0.955	0.93	0.912	0.0047368
cds.Camellia_sinensis.comp46107_c0_seq1_m.13891	PREDICTED: putative BPI/LBP family protein At1g04970 isoform X1 [Nelumbo nucifera]	53.95	40.69	13.5	6	7	6	1.071	1.02	1.033	0.949	0.937	0.963	0.912	0.0052029
cds.Camellia_sinensis.comp9641_c0_seq1_m.41860	PREDICTED: cellulose synthase-like protein E6, partial [Vitis vinifera]	33.443	2.0846	7.4	2	2	2	1.038	1.123	0.97	0.866	1.003	0.988	0.912	0.21818
cds.CL568Contig1_m.38094	PREDICTED: ADP,ATP carrier protein 1, mitochondrial-like [Musa acuminata subsp. malaccensis]	24.335	14.379	27.2	6	28	2	1.045	1.066	1.02	0.915	0.904	1.039	0.913	0.1148
cds.Camellia_sinensis.comp10577_c0_seq1_m.58057	PREDICTED: mitochondrial dicarboxylate/tricarboxylate transporter DTC-like [Sesamum indicum]	12.213	6.2969	11.8	1	2	1	1.062	1.038	1.03	0.903	0.958	0.997	0.913	0.038583
cds.Camellia_sinensis.comp23629_c1_seq1_m.46035	PREDICTED: nuclear transcription factor Y subunit B-3 [Vitis vinifera]	14.512	39.23	11.3	1	2	1	0.986	1.104	1.046	0.962	0.899	1.001	0.913	0.11382
cds.Camellia_sinensis.comp25540_c0_seq1_m.38260		23.186	19.294	20.2	4	6	4	1.049	1.043	1.026	0.948	0.94	0.959	0.913	0.00049969
cds.Camellia_sinensis.comp26305_c0_seq1_m.2721	PREDICTED: protein TPLATE [Ipomoea nil]	101.42	7.7555	3.2	2	2	2	1.148	1.054	0.924	0.896	0.98	0.978	0.913	0.2756
cds.Camellia_sinensis.comp27274_c0_seq1_m.37043	PREDICTED: RPM1-interacting protein 4-like [Sesamum indicum]	26.671	1.4361	5.3	1	1	1	1.154	0.967	1.008	0.97	0.952	0.934	0.913	0.179499
cds.Camellia_sinensis.comp27634_c0_seq1_m.32545	rubredoxin family protein [Arabidopsis lyrata subsp. lyrata]	28.596	35.847	22.9	6	10	6	1.097	1.038	1.011	0.941	0.955	0.976	0.913	0.026098
cds.Camellia_sinensis.comp28168_c1_seq6_m.40232	PREDICTED: ubiquitin-conjugating enzyme E2 10-like [Gossypium hirsutum]	16.547	10.366	12.8	2	3	2	1.071	0.995	1.056	0.914	0.981	0.955	0.913	0.040723
cds.Camellia_sinensis.comp32577_c0_seq1_m.48543	PREDICTED: pentatricopeptide repeat-containing protein At4g38150-like [Malus domestica]	22.736	8.6434	22.2	5	5	5	0.996	1.065	1.074	0.95	0.94	0.973	0.913	0.025342
cds.Camellia_sinensis.comp32970_c0_seq1_m.25443	PREDICTED: 26S protease regulatory subunit 8 homolog A-like [Nelumbo nucifera]	47.343	16.414	43.8	16	36	1	1.079	0.963	1.092	0.988	0.91	0.963	0.913	0.126676
cds.Camellia_sinensis.comp33774_c0_seq1_m.647	PREDICTED: DExH-box ATP-dependent RNA helicase DExH14 [Juglans regia]	236.14	3.3879	0.8	2	2	2	1.028	1.059	1.045	0.916	0.942	1.003	0.913	0.031798
cds.Camellia_sinensis.comp34331_c1_seq1_m.11534	PREDICTED: transmembrane 9 superfamily member 7 [Glycine max]	57.195	8.8688	4.8	2	2	1	1.071	1.092	0.972	1.058	0.895	0.909	0.913	0.22324
cds.Camellia_sinensis.comp34739_c0_seq2_m.24439	PREDICTED: ribosome-binding ATPase YchF [Ricinus communis]	46.296	48.637	31.3	11	17	11	1.033	1.07	1.037	0.953	0.969	0.945	0.913	0.0024391
cds.Camellia_sinensis.comp6175_c0_seq1_m.49015	PREDICTED: protein ASPARTIC PROTEASE IN GUARD CELL 2 [Citrus sinensis]	19.549	5.8724	14	2	3	2	1.061	1.041	1.059	1.077	0.949	0.86	0.913	0.28264
cds.Camellia_sinensis.comp9991_c0_seq1_m.48761	PREDICTED: 60S acidic ribosomal protein P2B-like [Populus euphratica]	11.319	15.089	22.1	3	7	3	1.036	1.046	1.061	0.974	0.975	0.922	0.913	0.0099959
cds.Camellia_sinensis.comp18932_c0_seq1_m.32317	PREDICTED: ATP synthase subunit gamma, mitochondrial-like [Pyrus x bretschneideri]	35.44	121.97	42.4	13	37	13	1.071	1.05	1.01	0.943	0.963	0.955	0.914	0.0079209
cds.Camellia_sinensis.comp20385_c0_seq1_m.15507	PREDICTED: zeta-carotene desaturase, chloroplastic/chromoplastic [Vitis vinifera]	64.292	12.08	9.3	5	6	5	1.057	1.056	0.933	0.9	0.896	0.987	0.914	0.160357
cds.Camellia_sinensis.comp24543_c0_seq1_m.41193	PREDICTED: putative phosphatidylglycerol/phosphatidylinositol transfer protein DDB_G0282179 [Jatropha curcas]	21.35	14.003	13.8	2	4	2	1.161	1	0.962	0.887	0.983	0.985	0.914	0.26098
cds.Camellia_sinensis.comp25510_c0_seq3_m.18507	PREDICTED: ribulose-1,5 bisphosphate carboxylase/oxygenase large subunit N-methyltransferase, chloroplastic-like isoform X4 [Theobroma cacao]	26.164	2.7583	5.3	1	1	1	0.968	1.121	1.047	0.948	1.016	0.903	0.914	0.177417
cds.Camellia_sinensis.comp27870_c0_seq1_m.37067	PREDICTED: clathrin light chain 2-like [Cucumis sativus]	29.03	11.628	20.5	5	8	4	1.029	1.071	1.043	0.995	0.93	0.949	0.914	0.0180578
cds.Camellia_sinensis.comp28483_c0_seq1_m.24621	PREDICTED: protein TRANSPARENT TESTA GLABRA 1-like [Ziziphus jujuba]	38.348	5.152	6.7	2	2	2	0.993	1.081	1.065	1.08	0.875	0.913	0.914	0.24778
cds.Camellia_sinensis.comp30974_c0_seq1_m.26333	PREDICTED: uncharacterized oxidoreductase At1g06690, chloroplastic [Vitis vinifera]	26.481	135.54	31.1	6	12	6	1.037	1.052	1.031	0.952	0.984	0.916	0.914	0.0138385
cds.Camellia_sinensis.comp7916_c0_seq2_m.4146	LETM1-like protein [Medicago truncatula]	103.16	3.8131	2.2	2	2	2	0.992	1.1	1.041	0.962	0.918	0.985	0.914	0.070543
cds.Camellia_sinensis.comp9443_c0_seq1_m.43794	PREDICTED: dnaJ homolog 1, mitochondrial-like [Sesamum indicum]	19.311	4.4	28.7	6	14	1	1.034	1.032	1.065	0.91	0.948	1.003	0.914	0.038778
cds.Camellia_sinensis.comp12697_c0_seq1_m.39056	F1N21.17 [Arabidopsis lyrata subsp. lyrata]	11.838	26.808	47.5	3	5	3	1.014	1.076	1.038	0.947	0.933	0.982	0.915	0.0181233
cds.Camellia_sinensis.comp14014_c0_seq1_m.31949	PREDICTED: protein argonaute 4A [Vitis vinifera]	40.561	3.6431	14.2	6	8	2	1.039	1.018	1.074	0.964	0.947	0.955	0.915	0.0058034
cds.Camellia_sinensis.comp15527_c0_seq1_m.24033	DUF1995 domain protein, putative (DUF1995) [Arabidopsis thaliana]	41.608	54.694	19.2	5	7	5	1.028	1.038	1.059	0.989	0.903	0.967	0.915	0.035502
cds.Camellia_sinensis.comp21421_c0_seq2_m.33075	PREDICTED: bifunctional bis(5'-adenosyl)-triphosphatase/adenylylsulfatase FHIT [Juglans regia]	24.71	5.2553	12.3	3	4	3	1.048	1.046	1.036	0.956	0.949	0.96	0.915	5.7751e-05
cds.Camellia_sinensis.comp25497_c0_seq1_m.43426	PREDICTED: NADH dehydrogenase [ubiquinone] 1 beta subcomplex subunit 9 [Eucalyptus grandis]	13.387	38.348	45.2	6	13	6	1.017	1.025	1.098	0.966	0.967	0.941	0.915	0.02742
cds.Camellia_sinensis.comp26246_c0_seq1_m.30448	bifunctional dTDP-4-dehydrorhamnose 3,5-epimerase/dTDP-4-dehydrorhamnose reductase-like [Gossypium hirsutum]	35.01	7.5402	13.8	4	5	3	1.053	1.05	1.026	0.914	1.018	0.932	0.915	0.058721
cds.Camellia_sinensis.comp27508_c0_seq1_m.20620	PREDICTED: inter-alpha-trypsin inhibitor heavy chain H3-like [Zea mays]	55.889	11.287	6.6	3	4	3	1.033	1.094	0.984	0.906	0.963	0.977	0.915	0.082083
cds.Camellia_sinensis.comp27819_c0_seq2_m.28471	PREDICTED: high mobility group B protein 10 isoform X2 [Vitis vinifera]	36.777	1.3388	2.1	1	1	1	0.988	1.107	1.038	0.93	1.04	0.898	0.915	0.180957
cds.Camellia_sinensis.comp28297_c0_seq2_m.34773	NAD-dependent epimerase/dehydratase [Zea mays]	27.944	158.94	61.2	15	31	6	1.066	1.011	1.038	0.926	0.966	0.958	0.915	0.011376
cds.Camellia_sinensis.comp32974_c0_seq1_m.6813	PREDICTED: protein VACUOLELESS1 [Ziziphus jujuba]	29.532	2.8655	3.8	1	1	1	1.05	1.13	0.945	0.921	0.866	1.073	0.915	0.33466
cds.Camellia_sinensis.comp33170_c0_seq6_m.11481	PREDICTED: protein XRI1 isoform X1 [Ziziphus jujuba]	26.516	-2	4.2	1	1	1	1.054	0.964	1.113	0.932	0.969	0.963	0.915	0.115097
cds.Camellia_sinensis.comp33674_c0_seq1_m.21430	PREDICTED: serine hydroxymethyltransferase 4 [Sesamum indicum]	53.634	287.31	48.1	23	56	23	1.063	1.042	1.029	0.96	0.963	0.946	0.915	0.00128088
cds.Camellia_sinensis.comp15731_c0_seq1_m.30644	PREDICTED: clathrin heavy chain 1-like isoform X2 [Juglans regia]	50.439	4.2616	21.9	9	19	2	0.945	1.162	1.025	0.959	0.869	1.04	0.916	0.3345
cds.Camellia_sinensis.comp36564_c0_seq1_m.18010	PREDICTED: protein disulfide isomerase-like 1-4 [Populus euphratica]	67.5	27.807	10.8	7	7	7	1.04	1.014	1.06	0.973	0.957	0.921	0.916	0.0130382
cds.CL1030Contig1_m.1728	PREDICTED: myosin-11 [Jatropha curcas]	121.45	7.0306	3.7	4	4	4	1.026	1.075	1.026	0.93	0.953	0.984	0.917	0.0183179
cds.Camellia_sinensis.comp13142_c0_seq1_m.52933	PREDICTED: alcohol dehydrogenase-like, partial [Arachis ipaensis]	16.871	2.0232	7	1	1	1	0.932	1.116	1.089	1.081	0.893	0.902	0.917	0.35498
cds.Camellia_sinensis.comp20847_c0_seq1_m.23896	condensation domain protein [Medicago truncatula]	50.77	16.636	14.1	6	6	6	1.03	1.041	1.087	1.016	0.926	0.955	0.917	0.052857
cds.Camellia_sinensis.comp22099_c0_seq5_m.53430	PREDICTED: cationic peroxidase 1 [Vitis vinifera]	15.99	19.699	32.7	4	7	2	1.064	0.959	1.133	0.934	0.965	0.994	0.917	0.176425
cds.Camellia_sinensis.comp29789_c0_seq1_m.6782	PREDICTED: scarecrow-like protein 14 [Nicotiana tomentosiformis]	86.597	24.436	9.7	7	9	7	1.003	1.058	1.084	1.066	0.9	0.918	0.917	0.20056
cds.Camellia_sinensis.comp30740_c0_seq1_m.25588	PREDICTED: grpE protein homolog, mitochondrial isoform X2 [Sesamum indicum]	26.957	25.219	9.1	2	3	2	1.025	1.07	1.015	0.948	0.911	0.992	0.917	0.041439
cds.Camellia_sinensis.comp32013_c0_seq2_m.11407	PREDICTED: pyrophosphate--fructose 6-phosphate 1-phosphotransferase subunit alpha [Sesamum indicum]	67.174	6.2866	23.2	11	15	2	1.004	1.058	0.981	0.907	0.936	0.948	0.917	0.029338
cds.Camellia_sinensis.comp32612_c1_seq1_m.15867	transaldolase family protein [Populus trichocarpa]	48.347	172.31	32.3	13	33	13	1.061	1.018	1.054	0.946	0.961	0.966	0.917	0.0037583
cds.Camellia_sinensis.comp33371_c0_seq5_m.12685	PREDICTED: chaperonin 60 subunit beta 4, chloroplastic [Vitis vinifera]	55.331	18.182	14.1	7	8	7	1.06	1.054	1.027	0.943	0.949	0.987	0.917	0.0072248
cds.Camellia_sinensis.comp33396_c0_seq2_m.31354	PREDICTED: conserved oligomeric Golgi complex subunit 5 [Nelumbo nucifera]	32.801	1.923	7	2	2	2	0.98	1.034	1.115	0.915	0.929	1.025	0.917	0.168785
cds.Camellia_sinensis.comp33852_c0_seq1_m.4083	PREDICTED: probable LRR receptor-like serine/threonine-protein kinase At1g06840 [Sesamum indicum]	10.719	5.4683	26.3	2	2	2	0.968	1.019	1.148	1.084	0.875	0.917	0.917	0.34558
cds.Camellia_sinensis.comp36071_c0_seq1_m.59211	PREDICTED: reticulon-like protein B1 [Daucus carota subsp. sativus]	11.192	6.7362	18.8	2	2	2	1.062	1.019	1.045	0.91	1.002	0.954	0.917	0.044682
cds.Camellia_sinensis.comp401276_c0_seq1_m.59258	PREDICTED: beta-glucosidase 12-like [Jatropha curcas]	10.919	14.908	20	2	3	2	1.056	1.011	1.061	0.966	0.984	0.919	0.917	0.027523
cds.Camellia_sinensis.comp80858_c0_seq1_m.39939	PREDICTED: phosphomannomutase/phosphoglucomutase isoform X2 [Ziziphus jujuba]	34.189	37.016	19	6	7	6	1.017	1.052	1.057	0.973	0.925	0.969	0.917	0.0129161
cds.Camellia_sinensis.comp12500_c0_seq1_m.21591	PREDICTED: serine carboxypeptidase-like 7 [Vitis vinifera]	54.522	17.149	11.5	5	5	5	1.056	1.042	1.002	0.927	0.993	0.925	0.918	0.037538
cds.Camellia_sinensis.comp24198_c0_seq1_m.52314	PREDICTED: glutathione S-transferase L3 isoform X1 [Vitis vinifera]	18.659	23.355	31.5	4	8	4	1.01	1.078	1.062	0.925	0.984	0.984	0.918	0.0405
cds.Camellia_sinensis.comp27798_c0_seq1_m.6496	PREDICTED: protein WEAK CHLOROPLAST MOVEMENT UNDER BLUE LIGHT 1-like [Solanum tuberosum]	100.35	7.4288	6.9	7	8	7	1.06	1.048	0.999	0.98	0.93	0.943	0.918	0.023737
cds.Camellia_sinensis.comp28693_c0_seq2_m.28000	PREDICTED: golgin subfamily A member 2-like [Nicotiana sylvestris]	29.593	67.315	29.2	9	17	9	1.04	1.031	1.048	0.96	0.964	0.939	0.918	0.00081569
cds.Camellia_sinensis.comp29804_c0_seq1_m.27521	PREDICTED: dnaJ homolog subfamily C member 17 [Nicotiana tomentosiformis]	32.649	6.2867	15.1	5	5	5	1.093	0.981	1.043	0.925	0.988	0.947	0.918	0.080759
cds.Camellia_sinensis.comp14113_c0_seq1_m.25364	PREDICTED: pheophytinase, chloroplastic [Ziziphus jujuba]	41.845	2.6148	4.5	2	2	2	1.088	1.012	1.018	0.891	0.973	1.003	0.919	0.116782
cds.Camellia_sinensis.comp16103_c0_seq1_m.15293	PREDICTED: magnesium transporter MRS2-11, chloroplastic [Jatropha curcas]	40.64	22.585	22	7	8	7	1.025	1.023	1.075	0.979	0.954	0.938	0.919	0.0147044
cds.Camellia_sinensis.comp20935_c0_seq2_m.43476	PREDICTED: KH domain-containing protein At4g18375-like [Sesamum indicum]	24.413	23.783	14.1	3	3	3	0.985	1.067	1.078	1.027	0.963	0.888	0.919	0.170184
cds.Camellia_sinensis.comp23862_c0_seq2_m.17829	PREDICTED: fe-S cluster assembly factor HCF101, chloroplastic [Vitis vinifera]	42.728	68.602	19.4	6	9	6	1.04	1.004	1.055	0.97	0.937	0.941	0.919	0.0099826
cds.Camellia_sinensis.comp30429_c1_seq1_m.31899	PREDICTED: caffeic acid 3-O-methyltransferase [Vitis vinifera]	38.272	65.214	43.7	13	35	13	1.045	1.036	1.039	0.965	0.956	0.945	0.919	0.00020313
cds.Camellia_sinensis.comp31528_c0_seq1_m.9279	PREDICTED: probable methionine--tRNA ligase [Daucus carota subsp. sativus]	90.978	147.32	36.3	25	35	23	1.045	1.031	1.051	0.942	0.982	0.95	0.919	0.0037047
cds.Camellia_sinensis.comp33912_c0_seq3_m.52756	PREDICTED: ribonuclease TUDOR 1 [Vitis vinifera]	17.419	40.241	26.9	3	7	1	1.058	0.937	1.126	0.873	0.989	1.007	0.919	0.301
cds.Camellia_sinensis.comp37633_c0_seq1_m.16602	PREDICTED: sucrose transport protein SUC4 [Theobroma cacao]	54.176	1.9145	1.6	1	1	1	1.047	1.007	1.07	0.957	0.936	0.978	0.919	0.0180634
cds.CL2817Contig1_m.45088	PREDICTED: maf-like protein DDB_G0281937 [Ziziphus jujuba]	11.916	2.7867	20	2	2	2	0.757	1.404	0.972	0.948	0.933	1.002	0.92	0.80392
cds.Camellia_sinensis.comp16620_c0_seq1_m.38325	PREDICTED: peroxiredoxin-2B [Populus euphratica]	17.412	44.896	30.9	4	13	4	1.057	1.016	1.059	0.944	0.987	0.952	0.92	0.0125354
cds.Camellia_sinensis.comp20467_c0_seq1_m.38457	PREDICTED: probable N-acetyltransferase san [Juglans regia]	19.308	1.8495	5.9	1	1	1	1.027	1.069	1.025	0.921	0.984	0.967	0.92	0.025778
cds.Camellia_sinensis.comp25164_c0_seq2_m.15762	PREDICTED: beta-hexosaminidase 1 [Vitis vinifera]	36.014	28.244	17.4	5	10	5	1.039	1.006	1.053	0.932	0.954	0.965	0.92	0.0081186
cds.Camellia_sinensis.comp27198_c0_seq1_m.23935	PREDICTED: obg-like ATPase 1 [Prunus mume]	18.39	44.921	42.9	7	10	7	1.046	1.04	1.053	0.975	0.971	0.941	0.92	0.0020585
cds.Camellia_sinensis.comp28123_c0_seq1_m.42227	PREDICTED: glycine-rich RNA-binding protein GRP1A-like [Nelumbo nucifera]	16.786	140.3	50	7	26	5	1.047	1.04	1.041	0.955	0.958	0.965	0.92	2.1887e-05
cds.Camellia_sinensis.comp28827_c0_seq7_m.56542	PREDICTED: probable polygalacturonase isoform X1 [Nicotiana sylvestris]	13.465	3.3225	12.2	1	1	1	1.043	1.039	1.043	0.966	1.068	0.841	0.92	0.3312
cds.Camellia_sinensis.comp31186_c0_seq1_m.26570	PREDICTED: magnesium-protoporphyrin IX monomethyl ester [oxidative] cyclase, chloroplastic isoform X2[Ziziphus jujuba]	48.864	61.529	33.6	15	25	15	1.044	1.044	1.018	0.971	0.951	0.937	0.92	0.0033988
cds.Camellia_sinensis.comp33656_c0_seq1_m.9924	PREDICTED: hydroquinone glucosyltransferase [Jatropha curcas]	55.279	10.737	6.8	4	6	1	1.097	1.011	1.011	0.951	0.962	0.958	0.92	0.095757
cds.Camellia_sinensis.comp34277_c0_seq1_m.15838	PREDICTED: chitinase-like protein PB1E7.04c [Nelumbo nucifera]	64.873	1.8879	1.5	1	1	1	1.033	1.074	1.015	0.974	0.926	0.973	0.92	0.0244
cds.Camellia_sinensis.comp35623_c0_seq1_m.29238	PREDICTED: rhodanese-like domain-containing protein 11, chloroplastic isoform X1 [Vitis vinifera]	33.647	54	36	9	11	9	1.043	1.036	1.059	0.984	0.948	0.956	0.92	0.0030966
cds.CL670Contig1_m.41479	PREDICTED: 1-aminocyclopropane-1-carboxylate oxidase homolog 1 [Vitis vinifera]	28.5	35.266	18.9	3	6	3	1.032	1.029	1.123	0.927	1.024	0.982	0.921	0.113619
cds.Camellia_sinensis.comp20621_c0_seq1_m.25426	PREDICTED: AT-hook motif nuclear-localized protein 8 isoform X1 [Vitis vinifera]	36.627	16.336	3.9	1	1	1	1.063	1.015	1.043	0.985	0.969	0.921	0.921	0.02746
cds.Camellia_sinensis.comp27280_c0_seq1_m.38417	PREDICTED: mitochondrial fission 1 protein A-like [Nicotiana tabacum]	18.391	1.9523	9.4	2	2	2	1.044	1.018	1.06	0.955	0.966	0.954	0.921	0.0027177
cds.Camellia_sinensis.comp28305_c0_seq1_m.37395	PREDICTED: ras-related protein RABH1b-like [Nicotiana tabacum]	22.998	38.405	32.4	7	12	4	1.08	1.013	1.027	1.025	0.878	0.971	0.921	0.164822
cds.Camellia_sinensis.comp30825_c0_seq1_m.25138	PREDICTED: protein MULTIPLE CHLOROPLAST DIVISION SITE 1-like isoform X2 [Nicotiana tabacum]	16.29	5.6382	6.9	1	1	1	0.936	1.197	0.989	0.886	0.978	1.012	0.921	0.40834
cds.Camellia_sinensis.comp31261_c0_seq1_m.13115	PREDICTED: signal recognition particle 54 kDa protein, chloroplastic [Solanum pennellii]	63.501	151.5	41.2	23	45	23	1.042	1.049	1.021	0.95	0.952	0.963	0.921	0.00083896
cds.Camellia_sinensis.comp31654_c0_seq2_m.30801	PREDICTED: fatty-acid-binding protein 3, chloroplastic [Vitis vinifera]	30.251	18.353	9.8	2	4	2	0.996	1.063	1.06	0.958	0.945	0.969	0.921	0.021623
cds.Camellia_sinensis.comp33128_c0_seq5_m.17158	PREDICTED: probable sphingolipid transporter spinster homolog 2 isoform X2 [Theobroma cacao]	54.879	2.9318	3.3	2	2	2	1.019	1.135	0.965	0.91	0.98	0.984	0.921	0.21204
cds.Camellia_sinensis.comp34252_c0_seq1_m.14690	serine carboxypeptidase S10 family protein [Populus trichocarpa]	54.234	12.881	5.8	2	3	2	1.024	1.075	1.024	0.969	0.961	0.945	0.921	0.0097611
cds.Camellia_sinensis.comp34712_c0_seq4_m.22172	PREDICTED: importin subunit beta-1 [Vitis vinifera]	57.069	8.9628	16.7	6	9	3	1.038	1.042	0.984	0.94	0.929	0.952	0.921	0.0141236
cds.Camellia_sinensis.comp35368_c0_seq1_m.58448	PREDICTED: ribulose bisphosphate carboxylase/oxygenase activase, chloroplastic [Eucalyptus grandis]	11.731	2.5004	43	4	33	1	1.041	1.002	1.078	0.93	1.007	0.938	0.921	0.066565
cds.Camellia_sinensis.comp38095_c0_seq1_m.52871	PREDICTED: transmembrane protein 120 homolog [Solanum tuberosum]	14.949	12.507	23.1	3	5	2	0.985	1.116	1.022	0.973	0.95	0.954	0.921	0.099381
cds.CL1210Contig1_m.9829	PREDICTED: serine protease SPPA, chloroplastic [Vitis vinifera]	77.864	82.858	26	18	24	18	1.023	1.064	1.026	0.942	0.934	0.995	0.922	0.025997
cds.Camellia_sinensis.comp31194_c0_seq1_m.23449	PREDICTED: probable protein phosphatase 2C 76 [Ziziphus jujuba]	43.058	3.2678	4.9	2	2	2	0.969	1.052	1.101	0.949	0.875	1.054	0.922	0.27474
cds.Camellia_sinensis.comp32685_c0_seq1_m.26863	PREDICTED: acidic mammalian chitinase [Vitis vinifera]	47.12	24.795	5.4	2	2	2	1.015	1.091	1.018	1.056	0.949	0.875	0.922	0.23102
cds.Camellia_sinensis.comp33312_c0_seq3_m.6920	PREDICTED: putative ion channel POLLUX-like 2 isoform X2 [Sesamum indicum]	56.638	3.8582	4	2	2	2	1.027	0.935	1.158	0.891	1.05	0.937	0.922	0.37068
cds.Camellia_sinensis.comp34054_c0_seq1_m.7832	PREDICTED: cell division cycle protein 48 homolog [Gossypium hirsutum]	89.762	8.7774	40.7	28	67	1	0.996	1.166	0.961	0.988	0.98	0.91	0.922	0.29152
cds.Camellia_sinensis.comp35730_c0_seq1_m.24381	PREDICTED: thiamine pyrophosphokinase 1 isoform X1 [Juglans regia]	35.054	7.251	14.9	5	5	5	1.071	1.061	0.985	0.935	0.966	0.974	0.922	0.05176
cds.Camellia_sinensis.comp36040_c0_seq1_m.13820	PREDICTED: cell division protein FtsZ homolog 2-1, chloroplastic isoform X1 [Citrus sinensis]	51.412	39.442	18.1	7	12	6	0.964	1.063	1.078	0.893	0.969	1	0.922	0.170057
cds.CL905Contig1_m.52008	NAD(P)-binding Rossmann-fold superfamily protein [Arabidopsis thaliana]	13.125	9.1757	27.6	3	3	3	1.086	1.043	0.975	0.938	0.914	1.012	0.923	0.14056
cds.Camellia_sinensis.comp13044_c0_seq1_m.53290	PREDICTED: putative cytochrome c oxidase subunit 5b-like [Nicotiana tabacum]	13.886	31.738	35.2	4	8	4	1.003	1.09	1.027	1.025	0.947	0.907	0.923	0.136045
cds.Camellia_sinensis.comp23691_c0_seq1_m.18836	PREDICTED: uridine kinase-like protein 1, chloroplastic [Nicotiana tabacum]	54.733	13.916	9.4	4	4	4	1.007	1.118	1.016	0.929	0.984	0.985	0.923	0.108061
cds.Camellia_sinensis.comp27300_c1_seq2_m.42952	PREDICTED: chlorophyll a-b binding protein CP29.1, chloroplastic [Ricinus communis]	30.03	74.473	34.8	8	26	5	1.063	1.05	1.013	0.965	0.936	0.985	0.923	0.0181609
cds.Camellia_sinensis.comp28555_c0_seq5_m.45688	PREDICTED: 60S ribosomal protein L34-like [Ziziphus jujuba]	13.737	11.453	16.7	2	4	2	1.03	1.027	1.063	0.958	1.006	0.916	0.923	0.050861
cds.Camellia_sinensis.comp29657_c0_seq2_m.38060	PREDICTED: eukaryotic translation initiation factor 5A-2-like [Prunus mume]	17.532	21.353	31.9	5	8	3	1.002	1.085	1.032	0.955	0.96	0.965	0.923	0.077456
cds.Camellia_sinensis.comp31366_c0_seq2_m.41934	PREDICTED: isocitrate dehydrogenase [NADP] isoform X2 [Sesamum indicum]	17.381	3.7374	29.2	4	10	2	1.005	1.039	1.077	0.963	1.018	0.901	0.923	0.118083
cds.Camellia_sinensis.comp31721_c0_seq3_m.44147	PREDICTED: mitogen-activated protein kinase homolog MMK2 [Pyrus x bretschneideri]	29.242	11.143	14.3	4	6	3	0.976	1.093	1.055	0.986	0.979	0.917	0.923	0.120183
cds.Camellia_sinensis.comp32733_c0_seq2_m.7871	PREDICTED: nucleolin 2 isoform X5 [Theobroma cacao]	37.571	11.486	14.8	5	5	5	1.064	1.012	1.042	0.982	0.947	0.949	0.923	0.0128405
cds.Camellia_sinensis.comp33505_c0_seq1_m.522	PREDICTED: trafficking protein particle complex subunit 13 isoform X1 [Vitis vinifera]	49.836	1.814	3.8	2	2	2	1.018	1.017	1.083	0.94	0.911	1.026	0.923	0.119817
cds.Camellia_sinensis.comp33623_c0_seq1_m.17480	PREDICTED: RNA-binding protein 1 isoform X1 [Vitis vinifera]	24.198	43.399	21.6	4	9	4	1.001	1.031	1.027	0.938	0.94	0.944	0.923	0.00103971
cds.Camellia_sinensis.comp8839_c0_seq1_m.30938	PREDICTED: mitochondrial outer membrane protein porin 4 [Juglans regia]	29.662	46.409	31.9	9	15	8	1.08	1.023	1.033	0.939	0.953	1.001	0.923	0.034103
cds.Camellia_sinensis.comp19683_c0_seq1_m.22038	PREDICTED: LETM1 and EF-hand domain-containing protein 1, mitochondrial [Vitis vinifera]	53.297	3.9721	4.9	2	2	2	1.068	1.053	0.996	1.041	0.891	0.948	0.924	0.18182
cds.Camellia_sinensis.comp20851_c0_seq1_m.29429	PREDICTED: fructose-bisphosphate aldolase, cytoplasmic isozyme 1 [Theobroma cacao]	36.427	140.53	41.1	9	27	9	1.034	1.054	1.02	0.96	0.93	0.981	0.924	0.0119775
cds.Camellia_sinensis.comp20896_c0_seq1_m.33618	PREDICTED: biotin carboxyl carrier protein of acetyl-CoA carboxylase 1, chloroplastic-like [Nicotiana sylvestris]	34.621	24.88	10.5	4	5	4	0.996	1.063	1.021	0.935	0.951	0.96	0.924	0.0184151
cds.Camellia_sinensis.comp28724_c0_seq2_m.18204	PREDICTED: probable nucleoredoxin 1 [Jatropha curcas]	66.017	13.087	10.9	6	13	5	1.049	1.02	1.043	0.98	0.923	0.973	0.924	0.0188376
cds.Camellia_sinensis.comp29586_c0_seq1_m.33130	PREDICTED: isoeugenol synthase 1-like [Ziziphus jujuba]	35.935	3.5992	5.9	2	2	1	1.015	0.95	1.152	0.919	0.968	0.994	0.924	0.28108
cds.Camellia_sinensis.comp32750_c0_seq1_m.2788	PREDICTED: heat shock 70 kDa protein 14-like [Sesamum indicum]	93.302	139	33	29	58	19	1.054	1.044	1.031	0.947	0.968	0.976	0.924	0.0020015
cds.Camellia_sinensis.comp33966_c0_seq2_m.7726	PREDICTED: VHS domain-containing protein At3g16270 [Vitis vinifera]	77.822	3.2652	2.8	2	2	2	1.022	1.052	1.042	0.912	0.95	1.016	0.924	0.069341
cds.Camellia_sinensis.comp8892_c0_seq1_m.2156	PREDICTED: kinesin-like protein KIN-14B [Vitis vinifera]	142.71	312.9	36.1	41	60	41	1.048	1.038	1.032	0.959	0.961	0.962	0.924	6.3637e-05
cds.Camellia_sinensis.comp15985_c0_seq1_m.20246	stress up-regulated Nod 19 protein [Medicago truncatula]	51.937	52.957	14.8	7	11	7	1.005	1.065	1.056	0.978	0.954	0.959	0.925	0.016483
cds.Camellia_sinensis.comp20894_c0_seq2_m.33752	PREDICTED: syntaxin-132-like [Prunus mume]	14.651	24.676	10.3	1	2	1	1.043	0.968	1.105	0.948	0.993	0.94	0.925	0.139298
cds.Camellia_sinensis.comp23511_c0_seq1_m.35001	universal stress family protein [Populus trichocarpa]	20.237	5.7714	16.8	3	4	3	0.96	1.153	1.009	1.072	0.912	0.903	0.925	0.3718
cds.Camellia_sinensis.comp25092_c0_seq2_m.43164	PREDICTED: 60S ribosomal protein L36-2 [Eucalyptus grandis]	12.443	2.8655	9.1	1	2	1	1.009	1.037	1.068	0.909	0.962	1.011	0.925	0.088401
cds.Camellia_sinensis.comp29198_c0_seq1_m.29186	PREDICTED: quinone oxidoreductase-like protein 2 homolog [Solanum pennellii]	36.851	4.3385	8	3	4	3	1.03	1.099	0.984	0.913	0.943	1.022	0.925	0.165521
cds.Camellia_sinensis.comp29774_c0_seq2_m.36934	ribulose-phosphate 3-epimerase, chloroplastic [Solanum lycopersicum]	30.733	119.56	26.1	5	20	5	1.052	1.035	1.014	0.955	0.97	0.943	0.925	0.0043406
cds.Camellia_sinensis.comp31587_c0_seq1_m.32497	PREDICTED: HD domain-containing protein 2 [Vitis vinifera]	30.043	1.5811	7.1	2	2	2	0.997	1.031	1.09	0.98	0.957	0.948	0.925	0.05028
cds.Camellia_sinensis.comp33862_c0_seq1_m.24624	PREDICTED: aspartate carbamoyltransferase, chloroplastic [Vitis vinifera]	20.835	2.2978	16.8	3	4	1	1.121	1.094	0.895	0.985	0.935	0.957	0.925	0.37258
cds.Camellia_sinensis.comp34123_c1_seq1_m.6016	PREDICTED: heat shock protein 83 [Populus euphratica]	81.075	57.041	22	17	33	9	1.011	1.064	1.039	0.998	0.926	0.956	0.925	0.040476
cds.Camellia_sinensis.comp34697_c1_seq1_m.2737	PREDICTED: 5'-3' exoribonuclease 3 [Vitis vinifera]	126.6	2.0083	1.4	2	2	2	1.027	1.058	1.03	0.949	0.977	0.955	0.925	0.0038041
cds.Camellia_sinensis.comp35345_c0_seq1_m.29931	Thioredoxin family protein [Arabidopsis thaliana]	39.56	75.683	31.2	9	15	9	1.061	1.033	1.005	0.955	0.954	0.958	0.925	0.038624
cds.Camellia_sinensis.comp14885_c0_seq1_m.20656	serine carboxypeptidase S10 family protein [Populus trichocarpa]	51.194	15.302	6.3	3	4	3	1.039	1.043	1.045	0.946	0.96	0.99	0.926	0.029457
cds.Camellia_sinensis.comp14952_c0_seq1_m.34818	PREDICTED: probable carboxylesterase 8 [Theobroma cacao]	37.333	2.5966	4.7	1	2	1	1.029	0.979	1.107	1.054	0.789	1.042	0.926	0.45264
cds.Camellia_sinensis.comp16769_c0_seq1_m.31560	PREDICTED: mediator of RNA polymerase II transcription subunit 36a-like [Daucus carota subsp. sativus]	33.21	52.822	26.7	8	16	8	1.033	1.058	1.037	0.971	0.95	0.975	0.926	0.0021438
cds.Camellia_sinensis.comp22944_c0_seq2_m.24036	PREDICTED: protein IQ-DOMAIN 32 isoform X2 [Vitis vinifera]	44.643	4.092	5.8	2	2	2	0.963	1.031	1.124	0.955	0.947	0.984	0.926	0.177904
cds.Camellia_sinensis.comp25361_c0_seq1_m.33769	Heavy metal transport/detoxification superfamily protein [Arabidopsis thaliana]	22.167	50.225	18	2	4	2	1.052	1.063	0.973	0.918	0.952	0.989	0.926	0.094998
cds.Camellia_sinensis.comp27213_c0_seq1_m.21055	PREDICTED: mitochondrial carnitine/acylcarnitine carrier-like protein [Juglans regia]	30.569	54.968	45.8	13	18	13	1.028	1.051	1.03	0.985	0.952	0.941	0.926	0.0074219
cds.Camellia_sinensis.comp27901_c0_seq1_m.30576	PREDICTED: phosphomannomutase [Vitis vinifera]	35.57	31.106	24	7	11	7	1.062	1.025	1.04	0.97	0.96	0.965	0.926	0.00198474
cds.Camellia_sinensis.comp28706_c0_seq1_m.43479	PREDICTED: 40S ribosomal protein S20-2-like isoform X2 [Gossypium hirsutum]	21.472	45.646	20.5	5	10	5	1.024	1.031	1.077	0.94	0.989	0.97	0.926	0.023421
cds.Camellia_sinensis.comp30678_c0_seq2_m.27253	PREDICTED: maltose excess protein 1, chloroplastic isoform X1 [Ricinus communis]	30.645	4.1173	4.6	1	1	1	1.029	1.064	1.021	0.975	0.95	0.959	0.926	0.0065433
cds.Camellia_sinensis.comp8468_c0_seq1_m.37024	glyoxalase/bleomycin resistance protein/dioxygenase [Medicago truncatula]	22.623	15.368	22.7	4	6	4	1.039	1.063	1.022	0.952	0.953	0.988	0.926	0.0100219
cds.Camellia_sinensis.comp10794_c0_seq1_m.22161	PREDICTED: BAG family molecular chaperone regulator 7 [Nicotiana sylvestris]	30.069	6.3271	10.6	3	4	3	0.989	1.058	1.07	1.035	0.947	0.909	0.927	0.169675
cds.Camellia_sinensis.comp11379_c0_seq1_m.29727	PREDICTED: acetylglutamate kinase, chloroplastic [Vitis vinifera]	41.239	15.931	14.3	4	5	4	1.075	1.016	1.002	0.954	0.998	0.916	0.927	0.082261
cds.Camellia_sinensis.comp24575_c0_seq1_m.42598	PREDICTED: stress enhanced protein 2, chloroplastic [Vitis vinifera]	20.571	5.1062	6.9	1	2	1	1.031	1.032	1.05	0.969	0.924	0.992	0.927	0.024422
cds.Camellia_sinensis.comp25568_c0_seq1_m.32625	transmembrane protein [Arabidopsis thaliana]	33.457	27.254	15.3	4	8	4	1.039	1.034	1.033	0.936	0.976	0.967	0.927	0.027242
cds.Camellia_sinensis.comp25823_c0_seq1_m.34065	PREDICTED: B-cell receptor-associated protein 31-like [Nicotiana tabacum]	25.52	13.796	19	4	6	4	1.053	1.007	1.052	0.957	1.014	0.915	0.927	0.083662
cds.Camellia_sinensis.comp27764_c0_seq3_m.29841	starch-binding domain-containing protein [Solanum lycopersicum]	47.353	8.2614	9.3	3	3	3	0.997	1.073	1.043	0.989	0.876	1.021	0.927	0.20606
cds.Camellia_sinensis.comp28699_c0_seq1_m.21392	PREDICTED: fasciclin-like arabinogalactan protein 10 [Vitis vinifera]	43.524	13.772	7.6	3	3	3	1.063	1.018	1.029	0.953	0.996	0.935	0.927	0.029421
cds.Camellia_sinensis.comp30525_c0_seq1_m.4935	PREDICTED: probable inactive ATP-dependent zinc metalloprotease FTSHI 1, chloroplastic [Nicotiana attenuata]	107.86	17.409	6.8	6	7	6	1.05	0.998	1.041	0.972	0.954	0.936	0.927	0.0162826
cds.Camellia_sinensis.comp31489_c0_seq1_m.25731	PREDICTED: probable indole-3-pyruvate monooxygenase YUCCA10 isoform X1 [Nelumbo nucifera]	42.664	29.008	31.4	10	15	10	0.989	1.075	1.016	0.965	0.962	0.928	0.927	0.052244
cds.Camellia_sinensis.comp33295_c0_seq2_m.24156	PREDICTED: pyruvate dehydrogenase E1 component subunit beta-3, chloroplastic [Juglans regia]	44.743	20.217	5.2	2	3	2	1.053	1.098	0.971	0.878	0.983	1.034	0.927	0.27348
cds.Camellia_sinensis.comp33650_c1_seq2_m.10063	PREDICTED: protein LYK5 [Vitis vinifera]	75.823	3.4138	3	2	2	2	1.046	1.084	0.978	0.892	0.988	1.001	0.927	0.182337
cds.Camellia_sinensis.comp33727_c0_seq39_m.19053	aminopeptidase (DUF3754) [Arabidopsis thaliana]	41.023	8.1704	7.3	3	3	3	1.03	1.007	1.078	0.993	0.972	0.922	0.927	0.063025
cds.Camellia_sinensis.comp33865_c0_seq1_m.12153	PREDICTED: alpha-L-arabinofuranosidase 1 [Theobroma cacao]	73.682	145.76	26.5	14	29	14	1.068	1.001	1.028	0.965	0.956	0.949	0.927	0.0174818
cds.CL3323Contig1_m.32482	PREDICTED: thioredoxin-like 4, chloroplastic isoform X1 [Vitis vinifera]	21.703	1.2624	3.7	1	1	1	1.068	0.989	1.051	0.919	0.993	0.972	0.928	0.085296
cds.Camellia_sinensis.comp15355_c0_seq1_m.41637	photosystem I reaction center subunit IV A [Medicago truncatula]	16.886	88.761	50	6	41	6	1.071	1.014	1.012	0.93	0.986	0.958	0.928	0.04092
cds.Camellia_sinensis.comp31913_c0_seq1_m.21576	PREDICTED: peroxiredoxin Q, chloroplastic [Ricinus communis]	24.214	134.98	46.8	9	34	9	1.061	1.015	1.024	0.961	0.953	0.963	0.928	0.0058783
cds.Camellia_sinensis.comp33174_c2_seq17_m.44746	PREDICTED: protein phosphatase inhibitor 2 isoform X2 [Juglans regia]	20.138	2.397	8.7	1	1	1	1.051	1.109	0.949	1.001	0.912	0.972	0.928	0.24038
cds.Camellia_sinensis.comp33247_c0_seq3_m.215	DNA-directed RNA polymerase beta'' subunit (chloroplast) [Camellia impressinervis]	103.93	6.7058	4.4	4	4	4	1.047	1.01	1.048	0.942	0.96	0.979	0.928	0.0104757
cds.Camellia_sinensis.comp33278_c0_seq3_m.39726	PREDICTED: coatomer subunit delta [Vitis vinifera]	12.178	3.5319	20.2	2	4	1	0.865	0.906	1.357	1.144	0.812	0.946	0.928	0.7333
cds.Camellia_sinensis.comp33313_c0_seq9_m.5082	PREDICTED: conserved oligomeric Golgi complex subunit 6 [Vitis vinifera]	56.639	6.6096	6.5	3	3	3	1.123	0.951	1.034	1.006	0.915	0.962	0.928	0.2537
cds.Camellia_sinensis.comp35376_c0_seq1_m.33068	PREDICTED: light-harvesting complex-like protein 3 isotype 1, chloroplastic [Vitis vinifera]	28.668	74.731	24	7	13	7	1.023	1.022	1.051	0.943	1.002	0.929	0.928	0.039596
cds.Camellia_sinensis.comp15996_c0_seq1_m.35151	electron carrier/ oxidoreductase [Arabidopsis lyrata subsp. lyrata]	32.317	23.083	27.6	6	8	6	0.992	1.073	1.012	0.936	0.954	0.968	0.929	0.045059
cds.Camellia_sinensis.comp30150_c0_seq1_m.14958	PREDICTED: putative leucine-rich repeat receptor-like serine/threonine-protein kinase At2g14440 [Ipomoea nil]	38.064	1.2569	2	1	1	1	1.035	1.045	1.031	0.994	1.005	0.891	0.929	0.191281
cds.Camellia_sinensis.comp31398_c0_seq4_m.4052	PREDICTED: peroxisome biogenesis protein 1 isoform X3 [Vitis vinifera]	34.006	-2	2.3	1	2	1	1.02	1.007	1.085	0.973	0.972	0.945	0.929	0.041965
cds.Camellia_sinensis.comp32293_c1_seq2_m.25320	PREDICTED: protein disulfide isomerase-like 2-3 [Juglans regia]	48.101	12.993	10.2	4	5	2	1.065	1.008	1.05	1.006	0.907	0.988	0.929	0.107044
cds.Camellia_sinensis.comp32691_c0_seq2_m.17320	PREDICTED: lipoamide acyltransferase component of branched-chain alpha-keto acid dehydrogenase complex,mitochondrial [Vitis vinifera]	62.031	24.979	5.9	2	2	2	0.976	0.967	1.171	0.967	0.964	0.962	0.929	0.38004
cds.Camellia_sinensis.comp45686_c0_seq1_m.44193	PREDICTED: homeobox protein BEL1 homolog [Juglans regia]	22.13	1.7117	5.3	1	1	1	1.095	1	1.01	0.937	0.954	0.993	0.929	0.093684
cds.Camellia_sinensis.comp10794_c0_seq1_m.22162	PREDICTED: BAG family molecular chaperone regulator 7-like [Juglans regia]	15.821	12.688	10.8	1	1	1	0.925	0.94	1.249	1.002	0.832	1.063	0.93	0.60902
cds.Camellia_sinensis.comp15493_c0_seq1_m.30430	PREDICTED: heat shock cognate 70 kDa protein 2-like [Solanum pennellii]	48.561	213.42	56.1	23	92	6	1.051	1.025	1.028	0.959	0.953	0.976	0.93	0.0024819
cds.Camellia_sinensis.comp17650_c0_seq1_m.41675	FAM210B-like protein [Medicago truncatula]	21.997	46.705	18.2	3	4	3	1.096	1.012	0.983	0.906	0.974	0.996	0.93	0.172442
cds.Camellia_sinensis.comp21055_c0_seq1_m.33724	PREDICTED: serine/arginine-rich splicing factor SR30-like isoform X1 [Ipomoea nil]	28.857	9.9276	12.7	3	3	3	0.993	1.065	1.053	0.99	0.965	0.938	0.93	0.053444
cds.Camellia_sinensis.comp21864_c0_seq1_m.30565	PREDICTED: uncharacterized oxidoreductase C663.09c [Populus euphratica]	32.941	7.4056	12	4	4	4	1.038	1.063	1	0.983	0.926	0.976	0.93	0.04936
cds.Camellia_sinensis.comp26669_c0_seq1_m.26830	PREDICTED: ubiquitin carboxyl-terminal hydrolase 12 isoform X2 [Jatropha curcas]	50.13	21.586	24.6	11	12	9	1.005	1.078	1.027	0.997	0.985	0.911	0.93	0.106785
cds.Camellia_sinensis.comp29282_c0_seq1_m.45480	PREDICTED: heparanase-like protein 3 [Vitis vinifera]	22.451	4.1598	9	2	3	2	1.016	1.053	1.041	1.041	0.919	0.933	0.93	0.143823
cds.Camellia_sinensis.comp31984_c1_seq4_m.33674	adaptin ear-binding coat-associated protein 1 [Medicago truncatula]	30.531	24.374	13.4	3	3	3	1.054	0.976	1.056	0.934	0.981	0.956	0.93	0.072264
cds.Camellia_sinensis.comp34400_c1_seq1_m.48780	thionin-like protein [Arabidopsis thaliana]	22.293	6.1601	14.3	2	2	2	0.947	1.095	1.066	0.911	0.891	1.088	0.93	0.3882
cds.Camellia_sinensis.comp35664_c0_seq1_m.36076	PREDICTED: heat shock 70 kDa protein 15-like [Gossypium hirsutum]	21.054	11.653	26.6	6	10	4	1.05	1.048	1.015	0.899	0.954	1.041	0.93	0.16492
cds.Camellia_sinensis.comp38637_c0_seq1_m.34256	PREDICTED: pyridoxal 5'-phosphate synthase-like subunit PDX1.2 [Nicotiana tomentosiformis]	32.845	62.895	12.1	3	4	2	1.025	1.002	1.082	0.953	0.969	0.968	0.93	0.03626
cds.Camellia_sinensis.comp12573_c0_seq1_m.29104	PREDICTED: transcription factor VIP1 [Vitis vinifera]	37.75	7.2577	7.9	3	6	3	1.038	1.032	1.055	0.978	0.941	0.989	0.931	0.0118196
cds.Camellia_sinensis.comp25412_c0_seq2_m.34327	PREDICTED: succinate dehydrogenase [ubiquinone] iron-sulfur subunit 2, mitochondrial-like [Nelumbo nucifera]	34.504	11.8	20.3	6	10	3	0.97	1.073	1.028	0.988	0.945	0.926	0.931	0.111843
cds.Camellia_sinensis.comp32394_c0_seq9_m.12860	PREDICTED: 15.7 kDa heat shock protein, peroxisomal [Solanum tuberosum]	18.83	5.4027	22.5	4	4	4	1.029	1.041	1.035	0.945	0.941	1.004	0.931	0.07646
cds.Camellia_sinensis.comp33248_c0_seq1_m.4358	PREDICTED: glycine dehydrogenase (decarboxylating), mitochondrial [Nelumbo nucifera]	114.39	323.31	40.3	36	108	36	1.046	1.034	1.037	0.96	0.978	0.964	0.931	0.00041729
cds.Camellia_sinensis.comp33453_c0_seq1_m.2831	PREDICTED: importin-5-like [Juglans regia]	123.52	106.96	12.4	12	17	9	1.066	1.021	1.024	0.962	0.969	0.965	0.931	0.036695
cds.Camellia_sinensis.comp33978_c1_seq3_m.5794	PREDICTED: dynamin-related protein 3A-like, partial [Nicotiana tabacum]	18.096	1.9426	14.8	2	2	1	0.985	1.037	1.091	1.012	1.011	0.874	0.931	0.26704
cds.Camellia_sinensis.comp34297_c0_seq1_m.1942	PREDICTED: Niemann-Pick C1 protein [Vitis vinifera]	142.73	7.8943	3.2	4	4	4	1.02	1.006	1.083	1.033	0.955	0.908	0.931	0.176357
cds.Camellia_sinensis.comp34748_c1_seq9_m.32783	PREDICTED: tetratricopeptide repeat protein 1 [Theobroma cacao]	31.663	10.31	13.1	3	3	3	1.073	1.045	0.987	1.052	0.892	0.948	0.931	0.24972
cds.Camellia_sinensis.comp35959_c0_seq1_m.28749	PREDICTED: phosphoenolpyruvate carboxylase [Capsicum annuum]	37.521	78.93	49.2	15	27	10	1.027	1.035	1.021	0.941	0.974	0.954	0.931	0.0025987
cds.Camellia_sinensis.comp66891_c0_seq1_m.58005	PREDICTED: BEL1-like homeodomain protein 9 [Vitis vinifera]	12.246	1.5614	7.3	1	1	1	1.034	1.004	1.068	0.974	0.908	1.009	0.931	0.113059
cds.CL3085Contig1_m.12532	PREDICTED: endonuclease 4-like [Juglans regia]	12.539	2.1971	12.4	2	2	2	1.041	0.982	1.081	0.955	0.95	0.988	0.932	0.084255
cds.Camellia_sinensis.comp10002_c0_seq1_m.13184	PREDICTED: histone deacetylase 5 [Theobroma cacao]	56.377	10.34	5.4	2	2	2	1.051	1.029	1.025	1.018	0.936	0.94	0.932	0.066583
cds.Camellia_sinensis.comp26168_c0_seq1_m.29601	PREDICTED: peroxidase 73 [Vitis vinifera]	35.455	29.482	34.9	9	17	7	1.011	1.044	1.031	0.986	0.945	0.946	0.932	0.0139629
cds.Camellia_sinensis.comp29466_c0_seq1_m.19012	PREDICTED: lysosomal Pro-X carboxypeptidase [Jatropha curcas]	50.937	51.538	16.3	7	13	7	1.038	1.026	1.038	0.969	0.938	0.983	0.932	0.0078751
cds.Camellia_sinensis.comp29714_c0_seq1_m.46746	3-oxoacyl-[acyl-carrier-protein] reductase [Populus trichocarpa]	23.207	1.9009	7.1	2	3	1	1.065	1.04	0.998	0.965	0.971	0.956	0.932	0.022936
cds.Camellia_sinensis.comp30579_c0_seq4_m.29219	Nuclear transport factor 2 (NTF2) family protein [Arabidopsis thaliana]	32.174	11.875	11.6	3	4	3	1.033	1.125	0.967	0.968	0.933	1.01	0.932	0.23226
cds.Camellia_sinensis.comp31147_c0_seq4_m.40318	PREDICTED: ras-related protein RABA5b-like [Nicotiana tabacum]	25.402	7.0492	15.4	4	5	3	1.007	1.069	1.028	0.924	1.015	0.955	0.932	0.09672
cds.Camellia_sinensis.comp31513_c0_seq2_m.27050	PREDICTED: beta-ureidopropionase [Ipomoea nil]	48.626	11.128	9.9	3	4	3	1.018	1.153	0.937	1.132	0.891	0.875	0.932	0.51398
cds.Camellia_sinensis.comp33888_c0_seq1_m.2131	PREDICTED: myosin-1 [Vitis vinifera]	132.59	3.8075	1.6	2	2	2	0.999	1.095	1.014	1.057	0.888	0.952	0.932	0.28238
cds.Camellia_sinensis.comp34770_c1_seq1_m.5193	PREDICTED: L-ascorbate oxidase homolog [Juglans regia]	59.889	18.432	7	4	4	3	1.009	1.057	1.038	0.942	0.943	1.009	0.932	0.056301
cds.Camellia_sinensis.comp35057_c0_seq1_m.37888	PREDICTED: thioredoxin F1, chloroplastic-like [Sesamum indicum]	19.7	17.969	19.3	4	12	4	1.037	1.019	1.05	0.983	0.981	0.932	0.932	0.022639
cds.Camellia_sinensis.comp45076_c0_seq1_m.42729	PREDICTED: acetylornithine aminotransferase, mitochondrial [Theobroma cacao]	22.025	1.6269	16.3	3	4	2	0.974	1.12	1.013	0.942	0.993	0.96	0.932	0.19392
cds.Camellia_sinensis.comp12682_c0_seq1_m.34284	Rieske (2Fe-2S) domain protein [Medicago truncatula]	31.181	224.77	48.3	11	44	11	1.026	1.037	1.043	0.971	0.963	0.964	0.933	0.00022192
cds.Camellia_sinensis.comp23618_c0_seq1_m.33504	PREDICTED: thioredoxin-like protein AAED1, chloroplastic [Pyrus x bretschneideri]	29.437	56.459	36.4	10	14	10	1.035	1.015	1.044	0.947	0.988	0.952	0.933	0.0115981
cds.Camellia_sinensis.comp24823_c0_seq2_m.39697	PREDICTED: surfeit locus protein 1 isoform X1 [Theobroma cacao]	27.913	5.6172	8.4	1	1	1	0.94	1.094	1.075	1.003	0.946	0.952	0.933	0.26022
cds.Camellia_sinensis.comp29250_c0_seq1_m.23795	PREDICTED: probable mitochondrial saccharopine dehydrogenase-like oxidoreductase At5g39410 isoform X1[Jatropha curcas]	48.98	12.16	13.4	5	5	5	1.015	1.048	1.039	0.906	0.983	1.006	0.933	0.102496
cds.Camellia_sinensis.comp30702_c0_seq1_m.38848	PREDICTED: DNA repair RAD52-like protein 1, mitochondrial [Vitis vinifera]	22.419	12.705	17.5	4	6	4	1.03	1.02	1.041	0.977	0.958	0.95	0.933	0.0024754
cds.Camellia_sinensis.comp31417_c0_seq1_m.11793	PREDICTED: acyl-CoA-binding domain-containing protein 4 isoform X1 [Vitis vinifera]	73.396	23.176	13.7	9	9	8	1.014	1.056	1.016	0.981	0.913	0.984	0.933	0.06506
cds.Camellia_sinensis.comp34227_c0_seq1_m.5314	PREDICTED: vacuolar protein sorting-associated protein 53 A isoform X1 [Vitis vinifera]	91.929	9.1242	4.4	3	3	3	1.076	1.012	1.009	0.898	0.919	1.073	0.933	0.29472
cds.Camellia_sinensis.comp36431_c0_seq1_m.41059	FKBP-type peptidyl-prolyl cis-trans isomerase 3 family protein [Populus trichocarpa]	24.262	9.5421	13	2	4	2	1.033	1.072	0.976	0.953	0.961	0.96	0.933	0.128704
cds.CL988Contig1_m.34155	PREDICTED: non-functional NADPH-dependent codeinone reductase 2-like [Jatropha curcas]	42.05	5.5254	6.2	2	4	2	0.975	1.074	1.065	1.005	0.946	0.958	0.934	0.134104
cds.Camellia_sinensis.comp17316_c0_seq1_m.34900	PREDICTED: coatomer subunit beta-1 [Cucumis sativus]	33.782	3.8181	3.4	1	2	1	1.024	1.035	1.042	0.938	0.945	1.013	0.934	0.050997
cds.Camellia_sinensis.comp20774_c0_seq1_m.26562	PREDICTED: 60S acidic ribosomal protein P0 [Vitis vinifera]	34.131	19.249	18.5	5	12	5	1.039	1.04	1.026	0.94	0.969	0.99	0.934	0.0117047
cds.Camellia_sinensis.comp25035_c0_seq1_m.34370	PREDICTED: photosystem II 22 kDa protein, chloroplastic [Vitis vinifera]	28.292	96.184	29.2	7	25	5	1.031	1.045	1.029	0.963	0.976	0.962	0.934	0.00053943
cds.Camellia_sinensis.comp30027_c0_seq6_m.31289	peptidyl-prolyl cis-trans isomerase FKBP19, chloroplastic isoform X4 [Cajanus cajan]	17.666	11.529	35.7	5	6	5	1.034	1.052	1.032	0.991	0.928	0.992	0.934	0.039156
cds.Camellia_sinensis.comp32037_c2_seq4_m.5633	PREDICTED: KH domain-containing protein At4g18375 isoform X2 [Eucalyptus grandis]	58.48	97.132	40.2	19	24	17	1.022	1.04	1.04	0.996	0.956	0.946	0.934	0.0151836
cds.Camellia_sinensis.comp32175_c0_seq1_m.9849	PREDICTED: trifunctional UDP-glucose 4,6-dehydratase/UDP-4-keto-6-deoxy-D-glucose 3,5-epimerase/UDP-4-keto-L-rhamnose-reductase RHM1 [Vitis vinifera]	75.906	22.214	13.8	10	10	9	1.053	1.043	1.016	0.959	0.985	0.962	0.934	0.0073645
cds.Camellia_sinensis.comp33531_c0_seq1_m.1329	PREDICTED: methionine S-methyltransferase isoform X1 [Vitis vinifera]	121.24	4.4648	2.2	3	4	3	1.012	1.028	1.064	0.959	0.99	0.949	0.934	0.024523
cds.Camellia_sinensis.comp10031_c0_seq1_m.34320	PREDICTED: probable pyridoxal 5'-phosphate synthase subunit PDX2 isoform X1 [Pyrus x bretschneideri]	27.039	52.302	21.4	3	3	3	0.956	1.012	1.136	0.922	1.012	0.967	0.935	0.31606
cds.Camellia_sinensis.comp11344_c0_seq1_m.52995	PREDICTED: STS14 protein [Vitis vinifera]	16.43	4.0858	13.2	2	2	2	0.995	1.062	1.048	1.073	0.876	0.953	0.935	0.31852
cds.Camellia_sinensis.comp20699_c0_seq1_m.26825	alpha/beta fold hydrolase [Medicago truncatula]	43.135	2.959	7.6	2	2	2	1.096	0.949	1.053	0.949	1.071	0.878	0.935	0.39668
cds.Camellia_sinensis.comp24057_c0_seq1_m.30493	PREDICTED: nuclear pore complex protein NUP35 [Ipomoea nil]	35.989	7.8803	10.3	3	3	3	0.881	1.251	0.974	1.001	0.885	1.017	0.935	0.63294
cds.Camellia_sinensis.comp27157_c0_seq1_m.20519	PREDICTED: putative GEM-like protein 3 [Erythranthe guttata]	46.435	1.5661	2.1	1	1	1	1.059	1.019	1.02	0.933	1.003	0.96	0.935	0.051022
cds.Camellia_sinensis.comp27728_c0_seq2_m.30113	PREDICTED: histone-lysine N-methyltransferase setd3-like [Nicotiana tabacum]	16.996	1.3464	5.9	1	1	1	1.035	0.953	1.114	0.993	0.936	0.97	0.935	0.24348
cds.Camellia_sinensis.comp28853_c0_seq4_m.31738	PREDICTED: kinesin-like protein KIN-7M, chloroplastic [Camelina sativa]	31.984	15.435	20.1	6	14	6	1.037	1.028	1.056	0.971	0.982	0.966	0.935	0.00196418
cds.Camellia_sinensis.comp29836_c0_seq1_m.28714	PREDICTED: glyoxylate/succinic semialdehyde reductase 2, chloroplastic isoform X2 [Vitis vinifera]	21.748	39.622	19	3	4	3	1.066	1.042	1.054	0.973	0.933	1.05	0.935	0.123382
cds.Camellia_sinensis.comp31936_c0_seq1_m.9484	PREDICTED: calcium-transporting ATPase, endoplasmic reticulum-type [Vitis vinifera]	85.11	1.8695	3.4	3	6	1	1.056	1.036	1.008	0.968	1.01	0.92	0.935	0.087495
cds.Camellia_sinensis.comp32586_c0_seq1_m.27262	PREDICTED: triosephosphate isomerase, chloroplastic [Solanum pennellii]	34.474	155.35	37.8	11	40	11	1.054	0.998	1.036	0.948	0.971	0.969	0.935	0.020103
cds.Camellia_sinensis.comp33365_c2_seq6_m.29298	PREDICTED: pectinesterase [Vitis vinifera]	50.684	17.205	9.4	4	8	4	1.017	1.04	1.043	0.959	0.992	0.949	0.935	0.0127399
cds.Camellia_sinensis.comp33477_c1_seq1_m.14299	RasGAP-activating-like protein 1 [Morus notabilis]	71.92	1.4804	2.3	2	2	2	1.007	1.097	0.998	0.964	1.031	0.905	0.935	0.2322
cds.Camellia_sinensis.comp9406_c0_seq1_m.55002	PREDICTED: protein ABCI7, chloroplastic-like isoform X2 [Ipomoea nil]	14.823	13.542	24.1	3	6	3	1.076	1.043	0.992	0.94	0.96	1.009	0.935	0.101619
cds.Camellia_sinensis.comp12443_c0_seq1_m.27897	PREDICTED: chloroplast stem-loop binding protein of 41 kDa a, chloroplastic-like [Populus euphratica]	43.629	157.32	44.8	17	54	17	1.04	1.023	1.036	0.954	0.979	0.968	0.936	0.00182381
cds.Camellia_sinensis.comp12605_c0_seq1_m.52149	PREDICTED: coatomer subunit delta [Prunus mume]	13.687	2.1048	17.6	2	2	1	1.079	0.987	1.028	0.9	0.983	1.012	0.936	0.1995
cds.Camellia_sinensis.comp260594_c0_seq1_m.50831	PREDICTED: non-specific phospholipase C4 isoform X2 [Vitis vinifera]	20.397	9.6276	17.1	3	4	3	0.933	1.044	1.122	0.85	0.966	1.085	0.936	0.48488
cds.Camellia_sinensis.comp26191_c0_seq1_m.25177	PREDICTED: embryogenesis-associated protein EMB8 isoform X1 [Nelumbo nucifera]	44.928	3.538	5.8	1	1	1	0.707	1.247	1.171	1.188	1.033	0.704	0.936	0.81542
cds.Camellia_sinensis.comp27989_c0_seq2_m.7925	PREDICTED: ABC transporter F family member 4-like [Cucumis melo]	76.984	11.67	8.2	4	4	4	1.004	1.096	1.027	1.006	0.878	1.042	0.936	0.30676
cds.Camellia_sinensis.comp28303_c2_seq1_m.19063	PREDICTED: cytochrome P450 704C1 [Theobroma cacao]	57.329	168.42	47.5	22	40	22	1.066	1.008	1.02	0.966	0.967	0.963	0.936	0.061099
cds.Camellia_sinensis.comp29167_c0_seq1_m.10952	PREDICTED: RNA polymerase II degradation factor 1 [Vitis vinifera]	76.05	43.258	7.2	4	5	4	1.073	1.034	1.047	0.965	0.946	1.04	0.936	0.09456
cds.Camellia_sinensis.comp31276_c0_seq2_m.31885	PREDICTED: 2-Cys peroxiredoxin BAS1, chloroplastic [Juglans regia]	29.991	20.276	31.4	9	40	1	1.007	0.976	1.091	0.988	0.954	0.935	0.936	0.150883
cds.Camellia_sinensis.comp32384_c0_seq1_m.22206	PREDICTED: sucrose-phosphatase 2-like [Sesamum indicum]	48.112	162.33	31.6	12	24	12	1.037	1.053	0.985	0.955	0.963	0.961	0.936	0.084522
cds.Camellia_sinensis.comp32978_c1_seq1_m.3957	DUF1680 domain protein [Medicago truncatula]	96.576	123.37	22.1	17	35	17	1.033	1.019	1.025	0.962	0.959	0.958	0.936	8.4154e-05
cds.Camellia_sinensis.comp33134_c0_seq1_m.9785	PREDICTED: YTH domain-containing family protein 3-like isoform X1 [Juglans regia]	76.212	16.126	8.4	5	5	3	0.993	1.063	1.045	0.973	0.983	0.946	0.936	0.048063
cds.Camellia_sinensis.comp33354_c0_seq2_m.25461	PREDICTED: PTI1-like tyrosine-protein kinase At3g15890 [Prunus mume]	41.299	11.588	14.4	5	5	5	1.018	0.988	1.095	0.979	1.02	0.904	0.936	0.22946
cds.Camellia_sinensis.comp34240_c1_seq2_m.39347	PREDICTED: ATPase 11, plasma membrane-type [Theobroma cacao]	25.215	6.8186	25.3	5	12	2	0.995	0.983	1.126	1.042	0.908	0.955	0.936	0.3272
cds.CL2899Contig1_m.9257	PREDICTED: probable polygalacturonase [Malus domestica]	33.787	3.5492	5.7	2	2	2	1.068	0.988	1.038	0.928	1.003	0.968	0.937	0.111439
cds.CL3460Contig1_m.13358	PREDICTED: protein CASP isoform X1 [Vitis vinifera]	79.134	2.6519	2.2	2	2	2	1.041	1.008	1.048	0.966	0.962	0.973	0.937	0.0063602
cds.CL423Contig1_m.10274	PREDICTED: heat shock 70 kDa protein 6, chloroplastic [Gossypium arboreum]	75.705	323.31	54.5	39	128	22	1.053	1.011	1.022	0.963	0.958	0.971	0.937	0.0071441
cds.Camellia_sinensis.comp11194_c0_seq1_m.50433	PREDICTED: disease resistance protein RPM1 [Vitis vinifera]	21.26	1.2005	5.9	1	1	1	0.73	1.04	1.353	1.193	0.899	0.835	0.937	0.83772
cds.Camellia_sinensis.comp1349_c0_seq1_m.56647	PREDICTED: NADH kinase isoform X1 [Ziziphus jujuba]	13.873	1.6191	7.4	1	1	1	0.991	1.035	1.074	0.94	1.066	0.899	0.937	0.29766
cds.Camellia_sinensis.comp23885_c0_seq1_m.9327	PREDICTED: glycine-rich domain-containing protein 1-like [Juglans regia]	87.586	3.4479	1.4	1	1	1	0.973	1.077	1.054	1.064	0.953	0.891	0.937	0.32858
cds.Camellia_sinensis.comp26701_c0_seq2_m.39566	PREDICTED: universal stress protein PHOS34 [Eucalyptus grandis]	18.265	28.105	14.1	2	4	2	1.005	1.048	1.083	0.943	0.975	1.021	0.937	0.109062
cds.Camellia_sinensis.comp28980_c0_seq4_m.404	photosystem I P700 chlorophyll A apoprotein A1 (chloroplast) [Camellia crapnelliana]	17.031	23.712	15.9	3	12	3	1.012	1.018	1.054	0.938	0.999	0.954	0.937	0.046144
cds.Camellia_sinensis.comp29472_c0_seq1_m.25608	PREDICTED: cell division protein FtsY homolog, chloroplastic [Daucus carota subsp. sativus]	39.021	46.233	28.3	9	16	9	1.019	1.053	1.025	0.966	0.979	0.956	0.937	0.0059161
cds.Camellia_sinensis.comp30637_c0_seq6_m.11237	PREDICTED: 65-kDa microtubule-associated protein 3 [Nelumbo nucifera]	46.281	1.3484	1.7	1	1	1	1.05	1.051	0.993	0.924	0.986	0.989	0.937	0.088042
cds.Camellia_sinensis.comp31237_c0_seq1_m.31685	mitochondrial outer membrane protein porin of 36 kDa [Solanum tuberosum]	29.437	102.2	46.7	11	23	8	1.02	1.019	1.048	0.985	0.95	0.958	0.937	0.0104555
cds.Camellia_sinensis.comp32324_c0_seq8_m.30857	PREDICTED: probable polyamine aminopropyl transferase [Malus domestica]	18.543	3.8695	5.9	1	1	1	1.069	1.053	0.972	0.993	0.927	0.979	0.937	0.148582
cds.Camellia_sinensis.comp32413_c0_seq1_m.18086	P-loop nucleoside triphosphate hydrolase superfamily protein [Medicago truncatula]	57.784	12.969	10.1	5	6	5	1.01	1.027	1.059	0.983	0.948	0.97	0.937	0.02042
cds.Camellia_sinensis.comp80707_c0_seq1_m.24397	transferring glycosyl group transferase [Medicago truncatula]	53.175	1.1743	1.9	1	1	1	1.024	1.069	1.004	0.985	0.963	0.955	0.937	0.035763
cds.CL488Contig1_m.3995	PREDICTED: calcium-transporting ATPase 4, endoplasmic reticulum-type [Vitis vinifera]	116.63	187.78	21.9	20	34	17	1.028	1.034	1.027	0.947	0.992	0.96	0.938	0.044739
cds.Camellia_sinensis.comp20464_c0_seq1_m.30668	PREDICTED: acyl-protein thioesterase 2 [Arachis duranensis]	27.2	4.8794	11.4	4	5	4	1.084	0.983	1.03	0.95	0.967	0.988	0.938	0.105917
cds.Camellia_sinensis.comp20627_c0_seq1_m.29194	PREDICTED: methionine aminopeptidase 1D, chloroplastic/mitochondrial isoform X1 [Vitis vinifera]	39.177	8.288	10.1	4	5	4	1.028	0.993	1.065	0.946	0.993	0.956	0.938	0.063464
cds.Camellia_sinensis.comp26336_c0_seq1_m.25208	PREDICTED: glutamate dehydrogenase 2 [Theobroma cacao]	47.284	9.4171	13.9	5	7	2	0.96	1.212	0.925	0.97	0.977	0.958	0.938	0.57238
cds.Camellia_sinensis.comp26513_c0_seq2_m.30635	PREDICTED: THO complex subunit 3 [Sesamum indicum]	35.12	4.2404	6.4	2	2	2	1.014	1.001	1.083	0.991	1.001	0.915	0.938	0.16342
cds.Camellia_sinensis.comp29117_c0_seq1_m.25011	PREDICTED: rhomboid-like protein 15 [Juglans regia]	46.147	5.4179	5.9	2	3	2	1.003	1.025	1.072	1.061	0.947	0.901	0.938	0.27734
cds.Camellia_sinensis.comp30190_c0_seq1_m.10899	PREDICTED: 30S ribosomal protein 2, chloroplastic [Sesamum indicum]	28.529	50.981	23.6	7	16	7	1.031	1.023	1.031	0.955	0.993	0.947	0.938	0.0126765
cds.Camellia_sinensis.comp30419_c0_seq1_m.29507	PREDICTED: bifunctional monothiol glutaredoxin-S16, chloroplastic [Prunus mume]	37.07	12.515	20.2	6	8	6	1.005	1.019	1.058	0.958	0.974	0.959	0.938	0.0172225
cds.Camellia_sinensis.comp30641_c0_seq2_m.27057	alanine-tRNA ligase [Arabidopsis thaliana]	29.894	43.331	19.8	6	7	6	1.043	1.031	1.012	0.982	0.951	0.962	0.938	0.007644
cds.Camellia_sinensis.comp31652_c0_seq1_m.6916	PREDICTED: protein EXORDIUM-like 2 [Theobroma cacao]	36.343	21.274	14	4	6	4	1.017	1.015	1.047	0.973	0.951	0.964	0.938	0.0060182
cds.Camellia_sinensis.comp32023_c0_seq1_m.7956	PREDICTED: conserved oligomeric Golgi complex subunit 4 [Erythranthe guttata]	65.246	1.7826	2	1	1	1	0.951	1.026	1.126	1.021	0.96	0.929	0.938	0.32734
cds.Camellia_sinensis.comp33017_c1_seq66_m.1341	NADH dehydrogenase subunit 2 (chloroplast) [Ardisia polysticta]	58.583	3.0367	3.1	2	2	2	1.036	1.034	1.023	0.97	0.902	1.03	0.938	0.233
cds.Camellia_sinensis.comp34003_c0_seq9_m.5918	PREDICTED: probable transmembrane GTPase FZO-like, chloroplastic isoform X1 [Vitis vinifera]	36.545	13.777	19.8	6	6	6	1.017	1.022	1.039	0.957	0.945	0.986	0.938	0.0107568
cds.Camellia_sinensis.comp34516_c1_seq1_m.14271	PREDICTED: glutamate synthase 1 [NADH], chloroplastic isoform X1 [Vitis vinifera]	66.623	21.001	11.4	6	7	4	1.034	1.033	1.016	0.992	0.99	0.91	0.938	0.089385
cds.Camellia_sinensis.comp20714_c0_seq3_m.46434	PREDICTED: protein FAM192A [Capsicum annuum]	17.526	1.9464	11.1	1	1	1	0.936	1.159	1.003	0.968	0.987	0.954	0.939	0.452
cds.Camellia_sinensis.comp22261_c0_seq1_m.29034	PREDICTED: pentatricopeptide repeat-containing protein At5g66520 [Vitis vinifera]	40.697	-2	2.2	1	1	1	0.99	1.025	1.084	1.047	0.949	0.914	0.939	0.257
cds.Camellia_sinensis.comp23775_c0_seq1_m.27773	PREDICTED: probable 3-hydroxyisobutyrate dehydrogenase-like 2, mitochondrial [Fragaria vesca subsp. vesca]	31.692	33.947	34.1	8	13	8	1.014	1.031	1.051	1.001	0.921	0.984	0.939	0.080364
cds.Camellia_sinensis.comp23866_c0_seq1_m.32836	PREDICTED: probable prolyl 4-hydroxylase 4 [Ricinus communis]	35.937	3.9901	6.8	2	2	2	1.071	1.074	0.945	0.945	0.976	0.98	0.939	0.23244
cds.Camellia_sinensis.comp26866_c0_seq1_m.30905	PREDICTED: soluble inorganic pyrophosphatase 6, chloroplastic-like [Nicotiana attenuata]	33.053	157.73	38.2	11	33	11	1.031	1.03	1.034	0.963	0.966	0.977	0.939	0.000157876
cds.Camellia_sinensis.comp27513_c0_seq1_m.27540	PREDICTED: thiol protease aleurain-like [Ziziphus jujuba]	42.854	42.194	19.2	7	16	7	1.049	1.012	1.032	0.974	0.956	0.973	0.939	0.0062161
cds.Camellia_sinensis.comp28571_c0_seq9_m.4622	PREDICTED: leucine--tRNA ligase, chloroplastic/mitochondrial isoform X1 [Theobroma cacao]	114.99	79.461	16.1	14	23	14	1.018	1.043	1.013	0.981	0.963	0.943	0.939	0.0124639
cds.Camellia_sinensis.comp31270_c0_seq2_m.16662	PREDICTED: folylpolyglutamate synthase-like isoform X1 [Capsicum annuum]	15.334	1.3912	7.5	1	2	1	0.952	1.044	1.103	1.065	0.84	1.005	0.939	0.47216
cds.Camellia_sinensis.comp32000_c0_seq1_m.11354	PREDICTED: FRIGIDA-like protein 3 [Vitis vinifera]	42.698	42.802	25.6	9	12	9	1.019	1.051	1.03	0.958	1.015	0.938	0.939	0.06614
cds.Camellia_sinensis.comp32007_c0_seq2_m.24766	PREDICTED: 1-acyl-sn-glycerol-3-phosphate acyltransferase 2 [Vigna angularis]	28.159	10.727	11.2	3	3	3	0.97	1.011	1.117	0.977	0.966	0.966	0.939	0.28282
cds.Camellia_sinensis.comp32522_c2_seq3_m.15766	PREDICTED: peptide-N4-(N-acetyl-beta-glucosaminyl)asparagine amidase A [Prunus mume]	65.729	17.41	6.6	4	5	1	1.027	1.06	1.009	1.061	0.896	0.95	0.939	0.27476
cds.Camellia_sinensis.comp33014_c0_seq5_m.19830	PREDICTED: zinc finger CCCH domain-containing protein 49 [Vitis vinifera]	55.008	9.6304	13.8	6	6	6	1.018	1.006	1.07	0.958	0.948	1	0.939	0.066324
cds.Camellia_sinensis.comp33070_c0_seq3_m.5410	PREDICTED: folate synthesis bifunctional protein, mitochondrial [Vitis vinifera]	55.462	8.9523	7.7	4	6	4	0.946	1.095	1.055	0.914	0.973	1.02	0.939	0.31572
cds.Camellia_sinensis.comp34343_c0_seq1_m.1828	dentin sialophosphoprotein [Populus trichocarpa]	164.05	35.27	8.7	12	13	12	1.025	1.062	1.039	1.022	0.962	0.952	0.939	0.061021
cds.Camellia_sinensis.comp7948_c0_seq1_m.50183	PREDICTED: protein SPA, chloroplastic isoform X1 [Citrus sinensis]	12.787	5.1659	12.3	1	2	1	1.006	1.028	1.063	1.03	0.898	0.98	0.939	0.21058
cds.Camellia_sinensis.comp93901_c0_seq1_m.56272	PREDICTED: 1-aminocyclopropane-1-carboxylate oxidase homolog 1-like [Jatropha curcas]	13.59	4.3057	8.2	1	1	1	1.086	0.986	1.016	0.942	0.907	1.052	0.939	0.29494
cds.CL1408Contig1_m.16271	PREDICTED: ectonucleotide pyrophosphatase/phosphodiesterase family member 3-like [Nicotiana tomentosiformis]	54.985	1.5956	4.3	2	3	1	1.049	0.964	1.081	1.045	0.944	0.92	0.94	0.2977
cds.CL164Contig1_m.698	PREDICTED: photosynthetic NDH subunit of lumenal location 5, chloroplastic [Ziziphus jujuba]	28.353	99.231	36	11	39	9	1.044	1.022	1.043	0.986	0.96	0.976	0.94	0.0040158
cds.Camellia_sinensis.comp24075_c0_seq6_m.36125	PREDICTED: rhodanese-like domain-containing protein 9, chloroplastic [Vitis vinifera]	25.977	18.236	24.7	6	11	6	1.041	1.005	1.039	0.961	0.959	0.979	0.94	0.0092172
cds.Camellia_sinensis.comp29207_c0_seq2_m.18646	PREDICTED: protein FREE1 [Vitis vinifera]	59.644	19.187	8.7	3	3	3	0.981	1.031	1.082	0.994	0.917	0.998	0.94	0.19386
cds.Camellia_sinensis.comp29426_c0_seq1_m.33534	PREDICTED: probable protein phosphatase 2C 26 [Juglans regia]	34.317	3.5489	7.3	2	3	2	0.977	1.03	1.093	1.04	0.988	0.885	0.94	0.33266
cds.Camellia_sinensis.comp29504_c0_seq1_m.1006	PREDICTED: brefeldin A-inhibited guanine nucleotide-exchange protein 5 [Vitis vinifera]	198.79	86.639	14.9	22	25	22	1.021	1.038	1.022	0.962	0.964	0.971	0.94	0.00052236
cds.Camellia_sinensis.comp30467_c1_seq1_m.34326	PREDICTED: homeobox protein BEL1 homolog [Juglans regia]	44.679	2.0357	2.3	1	1	1	0.998	1.06	1.036	0.963	0.962	0.983	0.94	0.030983
cds.Camellia_sinensis.comp31420_c0_seq2_m.37281	PREDICTED: UMP-CMP kinase 3-like [Sesamum indicum]	23.194	6.134	12.4	3	5	2	1.037	1.039	1.016	1.021	0.889	0.996	0.94	0.21402
cds.Camellia_sinensis.comp31481_c1_seq1_m.17674	PREDICTED: glucose-6-phosphate/phosphate translocator 1, chloroplastic isoform X2 [Populus euphratica]	43.511	7.5853	4.8	2	2	2	1.056	1.015	1.02	0.946	0.982	0.976	0.94	0.021401
cds.Camellia_sinensis.comp31638_c0_seq1_m.17824	PREDICTED: protein TRIGALACTOSYLDIACYLGLYCEROL 3, chloroplastic isoform X1 [Sesamum indicum]	37.986	2.9666	5.1	2	3	2	1.023	1.055	1.013	0.916	0.989	1.001	0.94	0.109337
cds.Camellia_sinensis.comp31830_c0_seq1_m.18863	PREDICTED: serine carboxypeptidase-like [Eucalyptus grandis]	25.392	34.376	34.1	6	17	6	1.069	1.043	0.985	0.949	0.986	0.975	0.94	0.082058
cds.Camellia_sinensis.comp31872_c0_seq1_m.4417	PREDICTED: 4-alpha-glucanotransferase DPE2 [Prunus mume]	45.813	31.861	23.6	8	15	8	1.068	1.019	1.001	0.939	0.975	0.989	0.94	0.06748
cds.Camellia_sinensis.comp31892_c0_seq1_m.18682	PREDICTED: 3-oxoacyl-[acyl-carrier-protein] synthase, mitochondrial isoform X1 [Vitis vinifera]	50.769	27.358	7.2	2	2	2	0.822	1.18	1.104	1.109	0.873	0.938	0.94	0.69818
cds.Camellia_sinensis.comp33109_c0_seq13_m.29073	PREDICTED: CBS domain-containing protein CBSX2, chloroplastic [Eucalyptus grandis]	27.432	61.034	26.6	8	12	7	1.04	1.022	1.044	0.973	0.959	0.987	0.94	0.0042025
cds.Camellia_sinensis.comp33160_c1_seq2_m.16209	PREDICTED: plant UBX domain-containing protein 8 [Vitis vinifera]	68.037	95.282	33.1	18	22	11	1.015	1.037	1.047	0.965	0.935	1.012	0.94	0.064561
cds.Camellia_sinensis.comp34014_c0_seq3_m.37894	PREDICTED: triacylglycerol lipase SDP1 [Vitis vinifera]	37.195	-2	3	1	2	1	1.032	0.985	1.076	0.977	0.961	0.97	0.94	0.078418
cds.Camellia_sinensis.comp34735_c0_seq10_m.10269	PREDICTED: DNA gyrase subunit B, chloroplastic/mitochondrial [Vitis vinifera]	84.962	2.7479	7.1	4	5	2	0.968	1.069	1.054	0.957	0.954	0.996	0.94	0.148815
cds.Camellia_sinensis.comp36606_c0_seq1_m.29147	PREDICTED: phosphoglycerate mutase-like protein 1 [Prunus mume]	39.804	20.594	15.7	5	7	5	1.023	1.074	1.016	0.95	0.981	0.994	0.94	0.047856
cds.CL3554Contig1_m.16489	PREDICTED: coatomer subunit delta [Vitis vinifera]	58.46	63.359	22.1	11	20	9	1.03	1.019	1.036	0.973	0.964	0.965	0.941	0.00041955
cds.Camellia_sinensis.comp12723_c0_seq1_m.32948	PREDICTED: cytochrome c oxidase subunit 6b-1 [Sesamum indicum]	19.951	8.4083	22.7	4	8	4	0.993	1.029	1.043	0.98	0.964	0.94	0.941	0.032965
cds.Camellia_sinensis.comp14674_c0_seq2_m.51551	PREDICTED: peroxidase 4-like [Vitis vinifera]	17.319	42.14	44.8	6	10	4	0.979	1.025	1.084	0.919	0.946	1.042	0.941	0.27326
cds.Camellia_sinensis.comp26640_c0_seq1_m.35494	PREDICTED: endonuclease 1 [Nicotiana attenuata]	35.181	3.5282	2.3	1	1	1	1.014	1.011	1.067	0.96	0.972	0.978	0.941	0.030096
cds.Camellia_sinensis.comp26652_c1_seq1_m.22429	PREDICTED: protein BTR1 isoform X2 [Vitis vinifera]	34.778	42.686	26.6	8	11	6	0.984	1.032	1.047	0.962	0.954	0.965	0.941	0.033019
cds.Camellia_sinensis.comp26800_c0_seq1_m.39501	PREDICTED: thioredoxin [Vitis vinifera]	22.95	75.526	25.2	5	21	4	1.013	1.057	1.006	0.974	0.951	0.969	0.941	0.023583
cds.Camellia_sinensis.comp32825_c0_seq1_m.3789	PREDICTED: nuclear pore complex protein GP210 [Vitis vinifera]	89.918	11.104	1.5	1	1	1	0.991	1.061	1.044	1.063	0.924	0.926	0.941	0.28414
cds.Camellia_sinensis.comp34111_c0_seq1_m.15589	PREDICTED: carotene epsilon-monooxygenase, chloroplastic isoform X1 [Vitis vinifera]	62.123	71.213	16.2	8	12	8	1.056	1.026	1.007	0.951	0.976	0.979	0.941	0.02136
cds.Camellia_sinensis.comp34399_c1_seq4_m.6514	PREDICTED: importin subunit alpha-2 [Vitis vinifera]	58.401	13.971	20.2	10	12	2	1.066	1.004	1.018	0.929	1.02	0.956	0.941	0.136103
cds.Camellia_sinensis.comp7627_c0_seq1_m.12093	PREDICTED: root phototropism protein 3 [Citrus sinensis]	73.688	10.098	7.8	4	5	4	1.052	0.898	1.144	1.031	0.947	0.932	0.941	0.501
cds.Camellia_sinensis.comp15686_c0_seq1_m.2104	PREDICTED: adenosine kinase 1-like [Gossypium hirsutum]	16.822	97.817	48	5	18	5	1.042	1.045	0.999	0.982	0.942	0.982	0.942	0.040359
cds.Camellia_sinensis.comp23229_c0_seq2_m.32276	PREDICTED: ubiquinol oxidase 4, chloroplastic/chromoplastic [Vitis vinifera]	40.851	61.033	26.4	9	21	9	1.031	1.004	1.044	0.952	0.969	0.978	0.942	0.0125759
cds.Camellia_sinensis.comp24128_c0_seq1_m.15428	PREDICTED: cytochrome P450 97B2, chloroplastic [Vitis vinifera]	58.713	41.12	16	8	18	8	1.016	1.031	1.059	1.038	0.945	0.942	0.942	0.148263
cds.Camellia_sinensis.comp24531_c1_seq1_m.29838	PREDICTED: activator of 90 kDa heat shock protein ATPase homolog [Juglans regia]	39.988	69.611	24.1	8	14	8	1.033	1.023	1.024	0.93	0.987	0.985	0.942	0.093637
cds.Camellia_sinensis.comp25629_c0_seq1_m.41703	PREDICTED: probable NADH dehydrogenase [ubiquinone] 1 alpha subcomplex subunit 5, mitochondrial [Sesamum indicum]	21.912	60.521	61.1	10	16	10	1.034	1.041	0.991	0.955	0.956	0.976	0.942	0.024083
cds.Camellia_sinensis.comp29432_c0_seq1_m.15335	PREDICTED: eukaryotic translation initiation factor 3 subunit D-like [Vitis vinifera]	64.853	103.17	28.6	13	17	13	1.026	1.02	1.046	0.984	0.977	0.952	0.942	0.0090579
cds.Camellia_sinensis.comp31430_c0_seq2_m.40957	PREDICTED: glutamate--glyoxylate aminotransferase 2-like [Juglans regia]	18.454	39.85	53	6	16	4	1.097	1.002	1.001	0.977	0.984	0.96	0.942	0.133896
cds.Camellia_sinensis.comp33379_c3_seq1_m.20752	PREDICTED: 4-coumarate--CoA ligase-like 9 isoform X1 [Lupinus angustifolius]	60.818	11.402	6.2	3	3	3	1.056	1.025	1.01	1.032	0.965	0.915	0.942	0.17806
cds.Camellia_sinensis.comp33702_c0_seq2_m.7924	PREDICTED: uncharacterized TPR repeat-containing protein At1g05150-like [Ipomoea nil]	90.324	22.367	9.3	7	9	7	0.988	1.029	1.051	0.953	0.963	0.975	0.942	0.037503
cds.Camellia_sinensis.comp35107_c0_seq1_m.44017	PREDICTED: 60S ribosomal protein L30-like [Juglans regia]	12.241	7.8302	16.1	2	5	2	1.018	1.038	1.011	0.963	0.994	0.931	0.942	0.041977
cds.Camellia_sinensis.comp35858_c0_seq1_m.34257	PREDICTED: gamma carbonic anhydrase-like 2, mitochondrial [Jatropha curcas]	27.529	18.788	17.1	5	9	5	1.019	1.04	1.046	0.949	0.917	1.058	0.942	0.23092
cds.Camellia_sinensis.comp20717_c0_seq1_m.12353	heat shock cognate 70 kDa protein 2 [Gossypium hirsutum]	71.179	323.31	54.3	36	156	11	1.051	1.029	1.008	0.973	0.973	0.965	0.943	0.0088998
cds.Camellia_sinensis.comp27106_c0_seq1_m.24540	Urease accessory protein UreH [Morus notabilis]	39.907	10.675	3.2	1	2	1	0.968	1.035	1.088	0.997	0.89	1.029	0.943	0.34778
cds.Camellia_sinensis.comp29098_c0_seq1_m.46314	PREDICTED: 10 kDa chaperonin 1, chloroplastic [Nicotiana attenuata]	15.39	47.222	43.7	6	16	6	1.008	1.03	1.047	0.972	0.982	0.956	0.943	0.0124005
cds.Camellia_sinensis.comp30467_c2_seq1_m.40185	PREDICTED: ATP synthase subunit d, mitochondrial-like [Gossypium hirsutum]	24.9	117.83	63.8	17	42	15	1.049	1.01	1.039	0.974	0.98	0.966	0.943	0.0081832
cds.Camellia_sinensis.comp32624_c0_seq1_m.4750	PREDICTED: probable ADP-ribosylation factor GTPase-activating protein AGD14 isoform X2 [Theobroma cacao]	34.441	2.1163	2.9	1	1	1	1.061	1.021	1.007	1.042	0.96	0.91	0.943	0.2277
cds.Camellia_sinensis.comp33312_c0_seq23_m.20101	PREDICTED: ATP-dependent 6-phosphofructokinase 3-like isoform X1 [Juglans regia]	54.198	49.435	30.7	15	21	10	1.032	1.055	1.019	0.979	0.999	0.951	0.943	0.028461
cds.Camellia_sinensis.comp33856_c0_seq1_m.4923	PREDICTED: U4/U6 small nuclear ribonucleoprotein PRP4-like protein [Capsicum annuum]	65.943	2.96	3.2	2	3	2	0.968	1.05	1.07	0.994	0.93	0.987	0.943	0.19152
cds.Camellia_sinensis.comp33981_c0_seq2_m.6161	PREDICTED: dentin sialophosphoprotein [Pyrus x bretschneideri]	105.54	9.7128	3.8	3	3	3	1.008	1.038	1.069	0.985	0.947	1.005	0.943	0.072916
cds.Camellia_sinensis.comp22839_c0_seq1_m.26890	PREDICTED: peptide chain release factor APG3, chloroplastic [Vitis vinifera]	47.322	60.411	18.7	8	11	8	1.012	1.03	1.025	0.948	0.965	0.981	0.944	0.0065415
cds.Camellia_sinensis.comp23718_c0_seq2_m.39301	PREDICTED: serine/arginine-rich splicing factor RSZ21-like isoform X1 [Arachis ipaensis]	20.113	2.1786	7.3	1	1	1	1.057	1.037	0.991	0.944	0.997	0.97	0.944	0.079576
cds.Camellia_sinensis.comp25199_c0_seq1_m.17068	PREDICTED: ATP-dependent 6-phosphofructokinase 4, chloroplastic [Eucalyptus grandis]	62.915	12.251	14.4	8	12	5	1.016	1.028	1.051	0.943	1.026	0.952	0.944	0.109137
cds.Camellia_sinensis.comp28751_c1_seq1_m.26359	PREDICTED: metacaspase-4 [Theobroma cacao]	46.206	33.742	21.6	9	13	9	1.017	1.038	1.044	0.944	0.993	0.987	0.944	0.030741
cds.Camellia_sinensis.comp30439_c0_seq1_m.25477	PREDICTED: mannose-1-phosphate guanylyltransferase 1 [Daucus carota subsp. sativus]	39.599	17.748	13.6	4	6	4	1	1.008	1.066	0.949	1.004	0.95	0.944	0.105182
cds.Camellia_sinensis.comp32467_c0_seq1_m.27579	PREDICTED: 2-methylene-furan-3-one reductase [Theobroma cacao]	42.717	279.91	52.5	19	66	19	1.057	1.017	1.004	0.964	0.964	0.978	0.944	0.024036
cds.Camellia_sinensis.comp33944_c1_seq4_m.13093	PREDICTED: probable calcium-binding protein CML43 [Theobroma cacao]	28.13	7.8116	22.5	7	8	7	1.036	1.038	1.036	0.999	0.971	0.965	0.944	0.032241
cds.Camellia_sinensis.comp33983_c0_seq2_m.40866	Glucan endo-1,3-beta-glucosidase, basic isoform [Morus notabilis]	30.21	58.25	33.8	6	10	6	0.981	1.01	1.1	0.988	0.973	0.957	0.944	0.187403
cds.Camellia_sinensis.comp34564_c0_seq5_m.14216	PREDICTED: dynamin-related protein 4C-like [Erythranthe guttata]	77.371	20.686	11.9	8	10	8	1.022	1.053	1.018	0.981	0.975	0.965	0.944	0.008157
cds.Camellia_sinensis.comp36862_c0_seq1_m.44499	PREDICTED: pectin acetylesterase 8-like [Juglans regia]	27.734	8.5182	11.8	3	4	3	1.013	1.032	1.043	0.988	0.966	0.961	0.944	0.0087362
cds.Camellia_sinensis.comp38515_c0_seq1_m.33013	heat shock protein binding protein [Arabidopsis lyrata subsp. lyrata]	33.03	8.6961	12.8	4	6	4	1.004	1.024	1.059	0.955	0.964	0.994	0.944	0.042442
cds.Camellia_sinensis.comp25217_c0_seq2_m.33462	PREDICTED: F-box only protein 21 isoform X2 [Nicotiana tomentosiformis]	24.903	54.619	22.2	4	8	4	1.052	1.01	1.025	0.974	0.953	0.989	0.945	0.023821
cds.Camellia_sinensis.comp25651_c0_seq1_m.34569	PREDICTED: 50S ribosomal protein L13, chloroplastic-like [Capsicum annuum]	22.568	11.41	17.6	3	4	3	1.036	1.024	1.038	0.982	0.99	0.955	0.945	0.0082608
cds.Camellia_sinensis.comp26963_c0_seq1_m.25102	PREDICTED: protein RETICULATA-RELATED 3, chloroplastic-like [Pyrus x bretschneideri]	24.801	6.4192	14.2	3	3	3	0.989	1.052	1.044	0.942	0.963	1.011	0.945	0.119216
cds.Camellia_sinensis.comp28071_c0_seq1_m.22627	chloroplast sedoheptulose-1,7-bisphosphatase [Solanum lycopersicum]	42.433	175.21	52.7	20	78	20	1.05	1.031	0.999	0.954	0.989	0.969	0.945	0.035242
cds.Camellia_sinensis.comp30011_c0_seq2_m.23817	PREDICTED: DUF21 domain-containing protein At4g14240 [Vitis vinifera]	54.604	42.688	17.9	6	6	5	0.968	1.055	1.067	1.053	0.903	0.964	0.945	0.3468
cds.Camellia_sinensis.comp30341_c1_seq1_m.22308	PREDICTED: fasciclin-like arabinogalactan protein 17 [Vitis vinifera]	49.243	4.6548	6.9	2	2	2	1.028	1.108	0.952	1.057	1.023	0.839	0.945	0.52012
cds.Camellia_sinensis.comp30974_c0_seq1_m.26334	uncharacterized oxidoreductase At1g06690, chloroplastic [Ananas comosus]	18.519	51.341	40.7	7	11	7	1.021	1.019	1.044	0.991	0.966	0.956	0.945	0.012424
cds.Camellia_sinensis.comp31170_c0_seq2_m.13451	PREDICTED: D-2-hydroxyglutarate dehydrogenase, mitochondrial [Vitis vinifera]	65.442	13.703	10.3	7	11	7	1.014	1.014	1.069	0.983	0.986	0.959	0.945	0.046897
cds.Camellia_sinensis.comp31788_c0_seq1_m.5572	PREDICTED: probable receptor-like protein kinase At5g47070 isoform X2 [Nelumbo nucifera]	46.778	22.622	8.6	4	5	3	1.011	1.069	1.01	0.982	0.962	0.975	0.945	0.045344
cds.Camellia_sinensis.comp33358_c0_seq1_m.2298	PREDICTED: K(+) efflux antiporter 3, chloroplastic [Vitis vinifera]	54.334	21.849	14.8	6	6	6	1.013	1.05	1.025	0.999	1.008	0.91	0.945	0.167199
cds.Camellia_sinensis.comp34114_c0_seq13_m.35078	PREDICTED: polyol transporter 5 [Theobroma cacao]	37.876	4.2453	9	3	4	3	0.973	1.039	1.075	0.927	1.012	0.978	0.945	0.21972
cds.Camellia_sinensis.comp47152_c0_seq1_m.29533	alpha/beta hydrolase family protein [Medicago truncatula]	40.689	52.657	35.6	10	15	10	1.017	1.04	1.013	0.967	0.957	0.977	0.945	0.0050435
cds.Camellia_sinensis.comp11934_c0_seq1_m.57022	PREDICTED: heat shock cognate 70 kDa protein 2-like [Erythranthe guttata]	12.911	8.5621	53.8	5	23	1	1.065	1.041	0.973	0.93	1.02	0.964	0.946	0.22276
cds.Camellia_sinensis.comp20407_c0_seq1_m.12567	PREDICTED: ALBINO3-like protein 1, chloroplastic [Vitis vinifera]	59.727	42.745	8.1	4	7	4	1.016	0.97	1.074	0.981	0.968	0.947	0.946	0.156483
cds.Camellia_sinensis.comp20960_c0_seq1_m.41449	copper ion-binding protein [Medicago truncatula]	12.664	3.4564	12.8	2	5	2	1.04	1.013	1.022	0.957	0.979	0.973	0.946	0.0057173
cds.Camellia_sinensis.comp24317_c0_seq1_m.36665	PREDICTED: peptide methionine sulfoxide reductase B5-like [Juglans regia]	25.267	5.6683	12.1	3	3	2	0.979	1.059	1.049	0.972	0.987	0.96	0.946	0.100244
cds.Camellia_sinensis.comp25366_c0_seq1_m.40729	ATP-dependent Clp protease ATP-binding subunit [Arabidopsis thaliana]	27.259	15.557	6.4	1	1	1	1.007	1.004	1.074	0.928	1.068	0.923	0.946	0.33826
cds.Camellia_sinensis.comp26714_c0_seq2_m.30909	PREDICTED: peptidyl-tRNA hydrolase 2, mitochondrial isoform X2 [Ipomoea nil]	19.996	1.4244	9.4	2	2	2	1.034	1.046	1.006	1.071	0.901	0.946	0.946	0.32936
cds.Camellia_sinensis.comp27490_c0_seq1_m.38291	PREDICTED: acyl-acyl carrier protein thioesterase ATL3, chloroplastic-like [Ziziphus jujuba]	25.853	3.4594	8.3	2	2	2	1.046	1.066	0.967	0.959	0.882	1.072	0.946	0.41728
cds.Camellia_sinensis.comp28374_c1_seq1_m.35279	PSII-associated proline-rich protein [Solanum lycopersicum]	23.73	48.953	37.4	5	15	5	1.041	1.019	1.01	0.959	0.985	0.959	0.946	0.0114976
cds.Camellia_sinensis.comp30013_c0_seq1_m.29161	domon-like ligand-binding domain-containing protein precursor [Solanum lycopersicum]	39.598	2.7553	9.1	3	3	3	0.913	1.055	1.121	0.945	1.013	0.964	0.946	0.46112
cds.Camellia_sinensis.comp30457_c0_seq1_m.29771	PREDICTED: syntaxin-71-like [Pyrus x bretschneideri]	29.915	48.741	39.1	9	11	9	0.998	1.02	1.065	0.971	0.981	0.966	0.946	0.049536
cds.Camellia_sinensis.comp31857_c0_seq5_m.17877	PREDICTED: putative E3 ubiquitin-protein ligase XBAT35 isoform X2 [Nicotiana sylvestris]	58.081	6.101	3	1	1	1	1.047	1.043	0.986	0.787	1.044	1.078	0.946	0.55742
cds.Camellia_sinensis.comp32262_c1_seq1_m.35881	PREDICTED: 60S ribosomal protein L10a [Phoenix dactylifera]	24.516	24.037	32.4	7	17	7	1.039	1.037	1.029	0.962	1	0.974	0.946	0.0089432
cds.Camellia_sinensis.comp32716_c0_seq3_m.17919	PREDICTED: phosphoglucomutase, cytoplasmic [Daucus carota subsp. sativus]	63.559	70.773	34.3	18	50	7	1.038	1.026	1.01	0.945	0.993	0.969	0.946	0.02666
cds.Camellia_sinensis.comp32750_c0_seq4_m.29864	PREDICTED: heat shock 70 kDa protein 14-like [Sesamum indicum]	39.488	36.472	29.4	11	23	6	1.041	1.012	1.026	1.021	0.958	0.935	0.946	0.112537
cds.Camellia_sinensis.comp32951_c0_seq4_m.5915	PREDICTED: probable fructokinase-6, chloroplastic [Prunus mume]	42.152	140.47	35.2	11	26	10	1.039	1.025	1.034	0.958	0.961	1.011	0.946	0.035138
cds.Camellia_sinensis.comp34899_c1_seq1_m.31033	PREDICTED: probable ATP synthase 24 kDa subunit, mitochondrial [Vitis vinifera]	28.086	121.01	54.8	17	51	17	1.028	1.028	1.029	0.976	0.979	0.964	0.946	0.0072245
cds.Camellia_sinensis.comp36530_c0_seq1_m.37183	PREDICTED: LOW QUALITY PROTEIN: tropinone reductase-like 3 [Daucus carota subsp. sativus]	29.649	3.7353	6.9	2	3	2	1.022	1.05	1.012	1.013	0.951	0.954	0.946	0.075499
cds.CL116Contig1_m.2773	PREDICTED: alanine--tRNA ligase, chloroplastic/mitochondrial [Vitis vinifera]	39.694	13.502	16.5	6	6	4	1.018	1.095	0.974	1.013	0.991	0.918	0.947	0.29462
cds.CL3164Contig1_m.13657	PREDICTED: probable inactive purple acid phosphatase 2 [Citrus sinensis]	73.307	27.801	16	9	12	9	1.054	1	1.015	0.971	0.946	0.99	0.947	0.057124
cds.Camellia_sinensis.comp12057_c0_seq1_m.27251	cysteine protease RD19A-like [Cajanus cajan]	45.032	16.485	14.4	6	12	4	1.053	1.02	1.001	0.928	1.001	0.981	0.947	0.111122
cds.Camellia_sinensis.comp13714_c0_seq1_m.40317	PREDICTED: acyl-coenzyme A thioesterase 13 [Jatropha curcas]	18.83	3.3492	6.4	1	1	1	1.022	1.03	1.03	0.963	0.99	0.966	0.947	0.0039649
cds.Camellia_sinensis.comp16582_c0_seq1_m.22277	PREDICTED: rhodanese-like domain-containing protein 4A, chloroplastic [Vitis vinifera]	42.729	1.6561	4.7	2	2	2	0.916	1.068	1.103	0.926	1.023	0.975	0.947	0.46412
cds.Camellia_sinensis.comp16680_c0_seq1_m.14842	PREDICTED: pentatricopeptide repeat-containing protein At3g02490, mitochondrial [Vitis vinifera]	73.699	4.7248	3.2	2	2	2	1.013	1.014	1.058	1.055	0.907	0.961	0.947	0.29546
cds.Camellia_sinensis.comp20019_c0_seq1_m.41433	PREDICTED: chaperone protein DnaJ-like [Setaria italica]	14.528	2.5125	8.7	1	1	1	1.009	1.006	1.066	0.936	0.965	1.018	0.947	0.154302
cds.Camellia_sinensis.comp24048_c0_seq3_m.28524	PREDICTED: histidine biosynthesis bifunctional protein hisIE, chloroplastic [Vitis vinifera]	32.742	16.105	21.7	6	7	6	1.005	1.05	1.033	0.992	1.005	0.927	0.947	0.121939
cds.Camellia_sinensis.comp25164_c0_seq1_m.15760	PREDICTED: beta-hexosaminidase 1 isoform X2 [Ziziphus jujuba]	25.448	14.385	24.4	5	7	4	1.035	1.045	1.006	0.996	0.979	0.946	0.947	0.043979
cds.Camellia_sinensis.comp26073_c0_seq1_m.30288	PREDICTED: 33 kDa ribonucleoprotein, chloroplastic [Juglans regia]	35.214	49.763	19.3	6	10	6	1.016	1.004	1.07	0.981	0.969	0.976	0.947	0.052658
cds.Camellia_sinensis.comp29433_c0_seq1_m.8748	PREDICTED: aldehyde dehydrogenase family 2 member B4, mitochondrial-like [Ziziphus jujuba]	58.352	289.89	37.4	21	66	11	1.036	1.001	1.027	0.968	0.964	0.969	0.947	0.03468
cds.Camellia_sinensis.comp29545_c0_seq1_m.24783	PREDICTED: protein ORANGE, chloroplastic [Vitis vinifera]	28.601	2.7335	3.5	1	1	1	0.986	0.99	1.111	1.007	1.028	0.889	0.947	0.41274
cds.Camellia_sinensis.comp31642_c0_seq2_m.42606	PREDICTED: probable mediator of RNA polymerase II transcription subunit 37c, partial [Eucalyptus grandis]	22.778	7.1212	15.1	3	5	1	0.995	1.033	1.054	0.869	1.08	0.97	0.947	0.42264
cds.Camellia_sinensis.comp32596_c0_seq2_m.1710	PREDICTED: CLIP-associated protein isoform X1 [Vitis vinifera]	161.78	3.2754	1.6	2	2	2	0.835	1.039	1.221	1.007	1.037	0.888	0.947	0.73026
cds.Camellia_sinensis.comp32710_c0_seq5_m.19068	PREDICTED: endoplasmic reticulum-Golgi intermediate compartment protein 3 isoform X1 [Juglans regia]	40.331	1.9355	2.3	1	1	1	1.016	0.985	1.082	0.972	1.012	0.936	0.947	0.2041
cds.Camellia_sinensis.comp34040_c0_seq1_m.20513	PREDICTED: 3-oxoacyl-[acyl-carrier-protein] synthase I, chloroplastic-like [Solanum pennellii]	54.079	49.836	13.1	8	15	8	0.973	1.064	1.05	0.996	0.972	0.954	0.947	0.149761
cds.Camellia_sinensis.comp9643_c0_seq1_m.39066	PREDICTED: protein DCL, chloroplastic [Vitis vinifera]	24.25	4.4331	4.8	1	1	1	1.07	0.992	1.016	0.881	1.041	0.992	0.947	0.35614
cds.Camellia_sinensis.comp10930_c0_seq1_m.21645	PREDICTED: glucan endo-1,3-beta-glucosidase [Erythranthe guttata]	50.098	5.7764	3.9	2	2	2	0.999	1.023	1.061	1.018	0.979	0.927	0.948	0.17388
cds.Camellia_sinensis.comp12070_c0_seq1_m.37627	PREDICTED: protein CURVATURE THYLAKOID 1B, chloroplastic [Juglans regia]	18.713	7.7143	13.6	4	10	4	1.046	1.002	1.046	0.984	0.985	0.964	0.948	0.028837
cds.Camellia_sinensis.comp18936_c0_seq1_m.23704	PREDICTED: malonyl-CoA-acyl carrier protein transacylase, mitochondrial [Sesamum indicum]	44.298	39.715	24.9	9	17	9	1	1.009	1.056	0.965	0.976	0.965	0.948	0.037443
cds.Camellia_sinensis.comp19566_c0_seq1_m.28513	PREDICTED: caffeoylshikimate esterase isoform X1 [Nicotiana attenuata]	38.707	4.4981	7.3	2	2	2	1.002	1.103	0.974	0.91	0.982	1.026	0.948	0.35698
cds.Camellia_sinensis.comp31244_c0_seq1_m.20382	PREDICTED: biotin carboxylase 1, chloroplastic [Theobroma cacao]	58.6	56.384	32.6	16	32	16	1.005	1.029	1.034	0.963	0.96	0.984	0.948	0.0100606
cds.Camellia_sinensis.comp31435_c0_seq1_m.13980	transmembrane protein [Arabidopsis thaliana]	73.9	6.3432	5	3	3	3	1.055	1.041	0.982	0.971	0.931	1.016	0.948	0.18508
cds.Camellia_sinensis.comp31503_c0_seq1_m.23563	SOUL heme-binding family protein [Medicago truncatula]	44.862	6.5765	8.4	4	6	4	1.042	1.039	0.987	0.944	0.98	0.985	0.948	0.074496
cds.Camellia_sinensis.comp32237_c0_seq1_m.38904		13.007	32.337	42.6	6	14	6	1.102	0.986	0.994	0.902	0.995	1.025	0.948	0.36724
cds.Camellia_sinensis.comp13338_c0_seq1_m.40775	PREDICTED: protein SPA, chloroplastic [Prunus mume]	22.737	52.392	11.2	1	1	1	0.88	1.133	1.07	1.045	0.703	1.177	0.949	0.70722
cds.Camellia_sinensis.comp14986_c0_seq1_m.37943	PREDICTED: ribulose bisphosphate carboxylase small chain, chloroplastic-like [Juglans regia]	19.795	23.148	40.3	10	96	6	0.997	1.029	1.061	0.982	0.979	0.969	0.949	0.047879
cds.Camellia_sinensis.comp15079_c0_seq1_m.27628	PREDICTED: bifunctional protein FolD 4, chloroplastic isoform X2 [Citrus sinensis]	38.976	37.062	22	9	15	9	1	1.046	1.009	0.951	0.972	0.977	0.949	0.031716
cds.Camellia_sinensis.comp20936_c0_seq1_m.31963	PREDICTED: tropinone reductase homolog isoform X1 [Sesamum indicum]	33.917	3.5372	9	3	3	2	1.037	1.033	1.008	0.952	0.984	0.985	0.949	0.021441
cds.Camellia_sinensis.comp24176_c0_seq1_m.23265	PREDICTED: mediator-associated protein 1 [Cucumis sativus]	41.899	10.368	9.3	3	4	3	1.019	0.993	1.034	0.948	0.863	1.079	0.949	0.438
cds.Camellia_sinensis.comp24926_c0_seq1_m.49132	Translation machinery associated TMA7 [Arabidopsis thaliana]	11.151	2.0296	11.8	1	2	1	0.988	1.052	1.043	0.986	1.04	0.899	0.949	0.3133
cds.Camellia_sinensis.comp26720_c0_seq1_m.28521	PREDICTED: probable fructokinase-7 [Prunus mume]	41.129	7.6147	13.2	5	8	4	0.874	1.088	1.05		0.856	1.05	0.949	0.67988
cds.Camellia_sinensis.comp28762_c0_seq1_m.34011	PREDICTED: nitrile-specifier protein 5 [Daucus carota subsp. sativus]	39.845	29.873	34.7	9	11	9	1.038	1.038	0.982	0.976	0.998	0.927	0.949	0.138621
cds.Camellia_sinensis.comp29527_c0_seq1_m.32348	PREDICTED: exosome complex component RRP41-like isoform X1 [Nelumbo nucifera]	27.497	2.1137	4.7	1	1	1	0.971	1.026	1.086	1.014	0.975	0.938	0.949	0.26182
cds.Camellia_sinensis.comp29574_c0_seq3_m.14046	PREDICTED: DNA-damage-repair/toleration protein DRT111, chloroplastic [Vitis vinifera]	21.365	4.4728	7.5	1	1	1	0.934	1.01	1.141	1.021	0.895	1.012	0.949	0.52154
cds.Camellia_sinensis.comp31494_c0_seq1_m.11585	PREDICTED: phosphatidylserine decarboxylase proenzyme 3-like [Malus domestica]	73.368	38.291	22	14	19	11	1.014	1.032	1.039	0.968	0.978	0.981	0.949	0.0031977
cds.Camellia_sinensis.comp33084_c4_seq1_m.45006	PREDICTED: nascent polypeptide-associated complex subunit alpha-like protein 1 [Elaeis guineensis]	21.74	25.533	22.1	3	9	3	1.01	1.026	1.023	0.978	1.004	0.922	0.949	0.109582
cds.Camellia_sinensis.comp33441_c0_seq4_m.29150	PREDICTED: photosynthetic NDH subunit of subcomplex B 1, chloroplastic [Juglans regia]	44.901	49.762	26.5	9	12	9	1.077	0.982	1.019	1.023	0.975	0.924	0.949	0.26026
cds.Camellia_sinensis.comp35493_c0_seq1_m.19331	PREDICTED: aspartic proteinase-like isoform X1 [Nicotiana tabacum]	56.98	17.012	14.3	6	7	6	1.003	1.06	1.002	0.979	0.937	0.993	0.949	0.110218
cds.Camellia_sinensis.comp6690_c0_seq1_m.53308	PREDICTED: golgin subfamily A member 1 isoform X1 [Theobroma cacao]	18.257	-2	5.8	1	1	1	1.079	0.971	1.026	0.941	1.008	0.97	0.949	0.22716
cds.CL238Contig1_m.245	PREDICTED: E3 ubiquitin-protein ligase UPL2 [Vitis vinifera]	70.383	6.4925	1.7	1	1	1	0.833	1.086	1.174	1.109	0.949	0.881	0.95	0.73366
cds.Camellia_sinensis.comp16389_c0_seq1_m.25964	CAAX amino terminal protease family protein [Medicago truncatula]	20.84	1.3771	5.5	1	1	1	1.014	1.01	1.052	0.962	0.891	1.069	0.95	0.37688
cds.Camellia_sinensis.comp23961_c0_seq1_m.41248	nuclear transport factor 2 (NTF2) family protein [Medicago truncatula]	23.204	19.266	45.8	10	20	10	1.048	1.024	1.011	0.943	0.986	0.999	0.95	0.063982
cds.Camellia_sinensis.comp23980_c0_seq1_m.36708	PREDICTED: 28 kDa ribonucleoprotein, chloroplastic [Vitis vinifera]	21.557	15.883	18.5	4	5	4	1.014	1.063	1.028	0.938	1.029	0.983	0.95	0.161719
cds.Camellia_sinensis.comp26068_c0_seq1_m.26871	PREDICTED: biotin carboxyl carrier protein of acetyl-CoA carboxylase [Prunus mume]	30.685	13.609	18.4	5	7	5	1.013	1.07	1.021	0.98	0.991	0.978	0.95	0.044158
cds.Camellia_sinensis.comp26713_c0_seq1_m.41573	PREDICTED: probable NAD(P)H dehydrogenase (quinone) FQR1-like 1 [Vigna radiata var. radiata]	21.664	47.978	46.3	8	17	3	1.053	1.024	1.047	0.912	0.988	1.067	0.95	0.31014
cds.Camellia_sinensis.comp28231_c0_seq1_m.12401	PREDICTED: protein NUCLEAR FUSION DEFECTIVE 4-like [Jatropha curcas]	64.249	10.79	5.8	4	4	4	1.031	1.046	1.001	0.903	0.972	1.05	0.95	0.3104
cds.Camellia_sinensis.comp30804_c0_seq1_m.38835	transcription termination factor family protein [Medicago truncatula]	24.086	21.122	18.3	5	5	5	1.032	1.037	1.024	0.997	0.966	0.975	0.95	0.0069181
cds.Camellia_sinensis.comp31136_c0_seq1_m.35724	PREDICTED: 30S ribosomal protein S6 alpha, chloroplastic [Vitis vinifera]	28.105	9.1059	10.6	2	7	2	1.021	1.028	1.015	0.974	0.953	0.984	0.95	0.0071612
cds.Camellia_sinensis.comp31308_c0_seq2_m.19470	PREDICTED: protein HASTY 1 isoform X4 [Nelumbo nucifera]	18.847	1.2204	12.1	2	2	2	1.046	0.964	1.067	0.964	1.006	0.954	0.95	0.22446
cds.Camellia_sinensis.comp31357_c0_seq1_m.18230	PREDICTED: arginine biosynthesis bifunctional protein ArgJ, chloroplastic [Ricinus communis]	18.399	2.6	11.1	2	3	2	1.003	1.043	1.032	0.965	0.97	0.99	0.95	0.022265
cds.Camellia_sinensis.comp31609_c0_seq1_m.1993	PREDICTED: magnesium-chelatase subunit ChlH, chloroplastic [Gossypium raimondii]	156.47	42.581	7.5	9	9	9	0.978	1.019	1.104	0.953	0.984	1.009	0.95	0.26928
cds.Camellia_sinensis.comp34387_c0_seq3_m.4957	PREDICTED: ATP-dependent zinc metalloprotease FTSH 9, chloroplastic isoform X2 [Ziziphus jujuba]	90.027	3.2078	4.1	3	3	3	0.947	1.076	1.062	1.081	0.948	0.902	0.95	0.48008
cds.Camellia_sinensis.comp34744_c0_seq7_m.6769	PREDICTED: probable alanine--tRNA ligase, chloroplastic isoform X2 [Sesamum indicum]	43.522	70.825	31.2	10	14	8	1.051	0.983	1.028	0.968	0.953	0.987	0.95	0.081257
cds.Camellia_sinensis.comp36555_c0_seq1_m.57037	PREDICTED: polyubiquitin, partial [Raphanus sativus]	13.224	117.67	74.6	6	46	6	1.039	1.011	1.006	0.948	0.974	0.982	0.95	0.025177
cds.Camellia_sinensis.comp8031_c0_seq1_m.49811	PREDICTED: alcohol dehydrogenase class-3-like isoform X2 [Capsicum annuum]	13.113	2.2441	18.5	2	2	2	1.036	0.965	1.075	0.927	0.999	0.996	0.95	0.2718
cds.CL1488Contig1_m.8339	PREDICTED: conserved oligomeric Golgi complex subunit 2 [Ricinus communis]	83.986	3.4794	2.5	2	2	2	0.93	1.126	1.024	0.976	0.986	0.968	0.951	0.48672
cds.Camellia_sinensis.comp13136_c0_seq1_m.26302	PREDICTED: protein COFACTOR ASSEMBLY OF COMPLEX C SUBUNIT B CCB1, chloroplastic [Citrus sinensis]	35.525	21.397	17.4	5	8	5	1.055	1.016	1.019	0.956	0.992	0.99	0.951	0.041537
cds.Camellia_sinensis.comp20545_c0_seq1_m.27639	PREDICTED: short-chain dehydrogenase reductase 2a [Theobroma cacao]	41.456	1.597	3.1	1	1	1	0.872	1.16	1.051	0.98	0.965	0.986	0.951	0.65442
cds.Camellia_sinensis.comp21005_c0_seq4_m.24618	PREDICTED: protein phosphatase 2C 57 [Prunus mume]	43.893	95.916	21.8	9	14	9	1.016	1.016	1.05	0.983	0.972	0.976	0.951	0.0119156
cds.Camellia_sinensis.comp22895_c0_seq1_m.31295	PREDICTED: aspartic proteinase PCS1 [Sesamum indicum]	44.538	1.3414	2.5	1	1	1	0.941	1.138	1	0.996	0.964	0.969	0.951	0.45674
cds.Camellia_sinensis.comp26018_c0_seq1_m.23404	PREDICTED: serine--tRNA ligase [Vitis vinifera]	46.11	37.742	23.9	9	10	9	1.019	1.043	1.027	0.984	0.977	0.976	0.951	0.002316
cds.Camellia_sinensis.comp26495_c1_seq2_m.22967	PREDICTED: nudix hydrolase 19, chloroplastic [Solanum tuberosum]	21.613	34.288	25.5	5	6	5	1.121	0.961	0.989	1.064	0.794	1.063	0.951	0.6266
cds.Camellia_sinensis.comp29363_c0_seq2_m.22606	PREDICTED: pentatricopeptide repeat-containing protein At2g15690-like [Vitis vinifera]	53.849	8.2248	6.5	3	3	2	0.956	1.017	1.102	0.918	0.838	1.167	0.951	0.61098
cds.Camellia_sinensis.comp33448_c0_seq1_m.9535	PREDICTED: NADH dehydrogenase [ubiquinone] flavoprotein 1, mitochondrial [Jatropha curcas]	53.334	113.48	38.9	15	27	15	1.021	1.047	0.988	0.964	0.96	0.981	0.951	0.049136
cds.Camellia_sinensis.comp34403_c0_seq2_m.16300	PREDICTED: protein decapping 5 isoform X1 [Vitis vinifera]	63.679	15.289	11.4	6	6	6	1.022	0.988	1.061	0.978	0.982	0.962	0.951	0.083621
cds.Camellia_sinensis.comp34538_c0_seq17_m.16360	PREDICTED: uncharacterized hydrolase YNR064C-like isoform X2 [Vigna angularis]	12.823	5.5762	25.4	2	2	2	0.962	1.064	1.054	1.022	0.935	0.973	0.951	0.29492
cds.Camellia_sinensis.comp34793_c0_seq4_m.2147	PREDICTED: tripeptidyl-peptidase 2 [Nelumbo nucifera]	15.278	5.4707	17.3	2	3	2	1.121	0.917	1.036	0.97	1.041	0.911	0.951	0.52398
cds.Camellia_sinensis.comp39568_c0_seq1_m.46204	PREDICTED: low-temperature-induced cysteine proteinase-like [Juglans regia]	21.795	2.2803	9.9	3	3	2	1.108	0.971	0.991	0.946	0.998	0.977	0.951	0.3328
cds.Camellia_sinensis.comp8673_c0_seq1_m.10797	26S proteasome non-ATPase regulatory subunit 5 [Morus notabilis]	21.633	31.4	41.7	7	7	7	0.981	1.018	1.082	0.985	0.982	0.962	0.951	0.166645
cds.Camellia_sinensis.comp16016_c0_seq1_m.17394	PREDICTED: WPP domain-interacting protein 1 [Theobroma cacao]	65.063	9.7238	7.8	4	5	4	0.969	1.113	0.994	0.952	1.003	0.974	0.952	0.35362
cds.Camellia_sinensis.comp16662_c0_seq1_m.54393	PREDICTED: beta-glucosidase BoGH3B-like [Prunus mume]	13.029	15.962	37.8	4	5	4	1.012	1.03	1.052	0.981	0.97	0.995	0.952	0.02176
cds.Camellia_sinensis.comp19941_c0_seq1_m.6705	PREDICTED: golgin candidate 6 isoform X2 [Jatropha curcas]	101.47	29.054	7.6	6	8	6	1.037	1.035	0.99	0.982	0.926	1.006	0.952	0.159143
cds.Camellia_sinensis.comp20012_c0_seq1_m.22176	PREDICTED: ATP-dependent Clp protease proteolytic subunit-related protein 1, chloroplastic-like [Juglans regia]	43.231	58.739	29.7	9	15	9	1.017	1.028	1.013	0.984	0.946	0.981	0.952	0.021024
cds.Camellia_sinensis.comp23213_c0_seq1_m.25257	PREDICTED: aspartate aminotransferase, mitochondrial isoform X1 [Sesamum indicum]	48.715	23.843	23	10	13	10	1.056	1.035	1.002	0.967	0.975	1.004	0.952	0.063438
cds.Camellia_sinensis.comp25398_c0_seq1_m.42073	PREDICTED: eukaryotic translation initiation factor 3 subunit G [Vitis vinifera]	26.215	101.71	41.2	9	12	7	1.036	0.996	1.066	0.988	0.982	0.98	0.952	0.134103
cds.Camellia_sinensis.comp26817_c0_seq1_m.39868	PREDICTED: outer envelope pore protein 21, chloroplastic-like [Juglans regia]	19.349	30.634	25.1	3	4	3	1.007	1.019	0.982	1.006	0.974	0.884	0.952	0.27944
cds.Camellia_sinensis.comp27580_c0_seq1_m.32417	PREDICTED: 3-ketoacyl-CoA thiolase 2, peroxisomal [Prunus mume]	41.837	7.6884	11.8	4	9	2	1.097	0.946	1.029	0.985	0.998	0.941	0.952	0.36096
cds.Camellia_sinensis.comp31129_c0_seq1_m.4353	PREDICTED: intracellular protein transport protein USO1 [Nicotiana attenuata]	75.838	43.291	20.8	15	17	15	0.999	1.031	1.047	0.988	0.962	0.979	0.952	0.036318
cds.Camellia_sinensis.comp31409_c0_seq1_m.27497	PREDICTED: GDP-mannose 4,6 dehydratase 1 [Ipomoea nil]	41.322	5.6067	11.1	5	7	5	1.032	1.015	1.027	0.945	0.987	0.994	0.952	0.040182
cds.Camellia_sinensis.comp31585_c0_seq1_m.34323	PREDICTED: serine/threonine-protein phosphatase 4 regulatory subunit 2 isoform X1 [Ziziphus jujuba]	27.935	5.7844	13.5	4	5	4	0.935	1.07	1.075	1.019	0.945	0.969	0.952	0.4045
cds.Camellia_sinensis.comp34287_c0_seq1_m.12262	DPP6 N-terminal domain-like protein [Arabidopsis thaliana]	77.632	137.24	30	17	31	17	1.057	1.018	0.998	0.973	0.979	0.974	0.952	0.102659
cds.CL28Contig1_m.10182	PREDICTED: 6-phosphofructo-2-kinase/fructose-2,6-bisphosphatase [Vitis vinifera]	55.994	7.6735	13.4	7	9	3	1.077	1.012	1.023	0.982	1.012	0.971	0.953	0.102482
cds.Camellia_sinensis.comp12611_c0_seq1_m.30871	PREDICTED: protein BOLA4, chloroplastic/mitochondrial [Ricinus communis]	20.032	29.401	17.2	2	3	2	1.015	1.083	0.97	0.987	0.953	0.985	0.953	0.23966
cds.Camellia_sinensis.comp15383_c0_seq2_m.37999	transmembrane protein, putative [Medicago truncatula]	26.885	21.071	9.6	2	3	2	0.95	1.023	1.09	0.934	1.033	0.952	0.953	0.3983
cds.Camellia_sinensis.comp20738_c0_seq1_m.25402	PREDICTED: probable plastid-lipid-associated protein 12, chloroplastic [Juglans regia]	48.665	76.647	27.5	11	19	11	1.03	0.998	1.054	0.947	0.992	0.997	0.953	0.100003
cds.Camellia_sinensis.comp24003_c0_seq1_m.33142	PREDICTED: phospholipid hydroperoxide glutathione peroxidase 1, chloroplastic-like [Sesamum indicum]	31.524	76.61	34	8	26	8	1.051	0.992	1.015	0.955	0.981	0.978	0.953	0.063183
cds.Camellia_sinensis.comp24460_c0_seq1_m.6305	PREDICTED: isoamylase 2, chloroplastic [Juglans regia]	96.791	8.0471	5.9	5	5	5	1.01	1.016	1.025	0.949	0.989	0.969	0.953	0.0186603
cds.Camellia_sinensis.comp25998_c0_seq1_m.11174	PREDICTED: protein FRIGIDA [Sesamum indicum]	78.87	9.8811	5.8	4	4	4	1.023	1.059	0.999	0.959	0.948	1.028	0.953	0.183496
cds.Camellia_sinensis.comp29680_c0_seq1_m.30435	PREDICTED: malate dehydrogenase, cytoplasmic-like isoform X1 [Nicotiana tabacum]	37.838	14.158	16.7	6	8	5	1.057	1.035	0.992	1.017	0.954	0.968	0.953	0.147558
cds.Camellia_sinensis.comp30046_c1_seq7_m.26133	PREDICTED: bifunctional riboflavin kinase/FMN phosphatase [Daucus carota subsp. sativus]	43.406	9.2158	10.4	4	4	4	1.066	0.99	0.996	0.955	0.981	0.973	0.953	0.130435
cds.Camellia_sinensis.comp30337_c0_seq3_m.29088	PREDICTED: LOW QUALITY PROTEIN: mannosyl-oligosaccharide glucosidase GCS1-like [Malus domestica]	39.557	1.4282	2.7	1	1	1	0.976	1.057	1.04	0.963	0.948	1.019	0.953	0.22022
cds.Camellia_sinensis.comp30722_c0_seq1_m.25310	PREDICTED: lecithin-cholesterol acyltransferase-like 1 [Juglans regia]	33.047	3.6446	6	2	3	2	1.025	1.035	1.014	1.005	0.972	0.953	0.953	0.043977
cds.Camellia_sinensis.comp31430_c0_seq1_m.17258	PREDICTED: glutamate--glyoxylate aminotransferase 2 [Jatropha curcas]	53.544	251.89	47	21	58	15	1.039	1.015	1.007	0.962	1.001	0.954	0.953	0.051277
cds.Camellia_sinensis.comp31789_c0_seq1_m.20372	PREDICTED: cytochrome P450 76C2-like [Vitis vinifera]	63.468	14.003	13.3	7	9	6	0.999	1.05	1.025	0.975	0.969	0.986	0.953	0.035043
cds.Camellia_sinensis.comp31872_c0_seq1_m.4416	PREDICTED: 4-alpha-glucanotransferase DPE2-like [Populus euphratica]	54.165	26.595	19.2	7	9	7	1	1.006	1.047	0.957	0.966	0.988	0.953	0.0511
cds.Camellia_sinensis.comp33518_c0_seq3_m.18225	PREDICTED: ribulose bisphosphate carboxylase/oxygenase activase, chloroplastic [Vitis vinifera]	52.204	193.73	56.1	25	170	11	1.039	1.012	1.023	0.967	0.99	0.973	0.953	0.0098967
cds.Camellia_sinensis.comp34298_c0_seq3_m.11240	PREDICTED: exocyst complex component SEC6 [Vitis vinifera]	88.748	9.3636	5.2	4	5	4	0.984	1.044	1.047	0.989	0.97	0.971	0.953	0.086403
cds.Camellia_sinensis.comp11764_c1_seq1_m.32328	PREDICTED: short-chain dehydrogenase TIC 32, chloroplastic [Vitis vinifera]	33.759	159.67	55.8	13	40	13	1.03	1.011	1.031	0.975	0.99	0.966	0.954	0.0080189
cds.Camellia_sinensis.comp23696_c0_seq1_m.41908	PREDICTED: 28 kDa ribonucleoprotein, chloroplastic-like [Nelumbo nucifera]	18.588	84.4	62.4	10	31	8	1.017	1.007	1.037	0.976	0.973	0.971	0.954	0.0057645
cds.Camellia_sinensis.comp25879_c0_seq1_m.41545	PREDICTED: serine/threonine-protein phosphatase 6 regulatory subunit 2 isoform X1 [Vitis vinifera]	23.261	70.13	24.4	3	3	3	1.062	0.991	1.002	0.999	0.907	1.009	0.954	0.302
cds.Camellia_sinensis.comp27818_c0_seq1_m.24693	PREDICTED: alpha-1,4-glucan-protein synthase [UDP-forming] 2 [Malus domestica]	49.056	79.383	35.3	15	32	7	1.038	1.036	1.018	0.995	0.982	0.973	0.954	0.0063221
cds.Camellia_sinensis.comp29715_c0_seq1_m.34103	PREDICTED: inositol-phosphate phosphatase-like [Ziziphus jujuba]	33.47	27.018	21.4	8	11	8	1.009	1.011	1.038	0.955	0.979	0.983	0.954	0.021297
cds.Camellia_sinensis.comp32800_c0_seq5_m.39195	PREDICTED: LOW QUALITY PROTEIN: succinate dehydrogenase [ubiquinone] flavoprotein subunit 1, mitochondrial-like[Sesamum indicum]	28.503	82.298	34	7	20	4	1.021	1.039	1.024	0.954	1.007	0.982	0.954	0.046662
cds.Camellia_sinensis.comp33013_c0_seq2_m.25698	PREDICTED: protein TRIGALACTOSYLDIACYLGLYCEROL 4, chloroplastic [Prunus mume]	52.588	5.4637	6.5	3	5	3	0.96	1.018	1.1	1.062	0.918	0.956	0.954	0.46274
cds.Camellia_sinensis.comp33955_c0_seq1_m.3354	PREDICTED: villin-4-like [Juglans regia]	20.984	12.487	28.3	4	5	4	0.987	0.976	1.113	1	1.016	0.918	0.954	0.42648
cds.Camellia_sinensis.comp34352_c0_seq2_m.1656	PREDICTED: MAP3K epsilon protein kinase 1 isoform X1 [Vitis vinifera]	152.21	1.8503	0.7	1	1	1	1.027	1.107	0.934	0.918	0.979	1.029	0.954	0.48016
cds.Camellia_sinensis.comp11557_c0_seq1_m.4291	PREDICTED: probable glutamyl endopeptidase, chloroplastic isoform X2 [Vitis vinifera]	110.49	119.62	22.3	16	29	16	1.003	1.041	1.014	0.967	0.961	0.992	0.955	0.03488
cds.Camellia_sinensis.comp15342_c0_seq1_m.36209	PREDICTED: protein ABHD11 [Vitis vinifera]	20.277	1.8572	15.9	3	3	3	1.055	1.021	0.995	1.076	0.926	0.931	0.955	0.40698
cds.Camellia_sinensis.comp15864_c0_seq1_m.58049	PREDICTED: heat shock cognate 70 kDa protein 2 [Ricinus communis]	12.663	18.529	51.8	8	34	4	1.081	0.992	0.997	0.947	0.99	0.995	0.955	0.22808
cds.Camellia_sinensis.comp20486_c0_seq1_m.10822	PREDICTED: glutamate--tRNA ligase, chloroplastic/mitochondrial [Ziziphus jujuba]	44.706	15.758	17.9	7	11	7	1.046	0.99	1.041	1.001	0.973	0.965	0.955	0.092959
cds.Camellia_sinensis.comp33009_c0_seq2_m.44801	PREDICTED: transmembrane 9 superfamily member 3 [Nelumbo nucifera]	24.91	3.5015	17.4	4	5	3	0.992	1.024	1.056	0.997	0.959	0.978	0.955	0.097603
cds.Camellia_sinensis.comp34008_c0_seq3_m.6454	PREDICTED: protein SMG7 [Ipomoea nil]	103.43	-2	1.5	1	1	1	1.025	1.051	0.994	1.009	0.963	0.96	0.955	0.113682
cds.Camellia_sinensis.comp34614_c0_seq18_m.43313	putative ADP-ribosylation factor GTPase-activating protein AGD5 [Morus notabilis]	29.563	1.8704	5.2	2	2	2	1.079	1.029	0.957	0.95	0.953	1.024	0.955	0.3463
cds.Camellia_sinensis.comp34793_c0_seq4_m.2146	PREDICTED: tripeptidyl-peptidase 2 isoform X1 [Vitis vinifera]	109.19	130.06	34.9	30	49	30	1.029	1.023	1.039	0.989	0.977	0.985	0.955	0.00130468
cds.Camellia_sinensis.comp20563_c0_seq1_m.32355	PREDICTED: annexin D2-like [Jatropha curcas]	25.672	5.4555	14.7	3	3	3	1.048	1.005	1.013	1.006	0.91	1.016	0.956	0.28914
cds.Camellia_sinensis.comp20687_c0_seq2_m.46943	PREDICTED: flowering locus K homology domain-like isoform X1 [Nicotiana tabacum]	20.68	9.5695	10.4	2	3	2	0.997	1.03	1.043	0.991	0.952	0.991	0.956	0.075277
cds.Camellia_sinensis.comp24800_c0_seq1_m.24724	PREDICTED: cysteine desulfurase 1, chloroplastic [Juglans regia]	13.55	30.472	28.5	4	5	4	1.005	1.04	1.021	0.961	0.979	0.991	0.956	0.027879
cds.Camellia_sinensis.comp27207_c0_seq1_m.37062	PREDICTED: vesicle transport v-SNARE 13 [Vitis vinifera]	24.858	23.796	32.1	6	7	6	1.012	1.051	1.007	0.989	0.967	0.978	0.956	0.039385
cds.Camellia_sinensis.comp28680_c0_seq1_m.34192	plant/F14G9-20 protein [Medicago truncatula]	42.54	12.387	7.8	3	3	3	1.012	1.08	0.976	0.961	0.997	0.975	0.956	0.23286
cds.Camellia_sinensis.comp30454_c1_seq1_m.18257	PREDICTED: dihydrolipoyl dehydrogenase 1, mitochondrial [Ricinus communis]	53.812	201.3	55	20	60	20	1.045	1.002	1.02	0.979	0.979	0.975	0.956	0.06808
cds.Camellia_sinensis.comp32914_c0_seq1_m.2641	PREDICTED: myosin-9-like [Populus euphratica]	139.41	177.1	31.8	36	48	36	1.02	1.015	1.016	0.966	0.962	0.99	0.956	0.0079384
cds.Camellia_sinensis.comp33518_c0_seq1_m.16947	PREDICTED: ribulose bisphosphate carboxylase/oxygenase activase, chloroplastic isoform X1 [Vitis vinifera]	52.007	323.31	64.6	28	229	5	1.055	1.015	1.014	0.99	1.008	0.951	0.956	0.106203
cds.Camellia_sinensis.comp34318_c0_seq2_m.34825	PREDICTED: probable zinc metalloprotease EGY1, chloroplastic [Cucumis sativus]	33.297	5.5672	7	2	3	2	1.057	1.012	0.998	1.004	0.944	0.984	0.956	0.146762
cds.Camellia_sinensis.comp59003_c0_seq1_m.33995	PREDICTED: protein SCO1 homolog 2, mitochondrial isoform X2 [Solanum pennellii]	31.166	1.7285	5.8	2	2	2	1.011	1.045	1.013	0.986	1	0.949	0.956	0.077483
cds.Camellia_sinensis.comp8216_c0_seq1_m.31089	PREDICTED: biotin carboxyl carrier protein of acetyl-CoA carboxylase, chloroplastic-like [Gossypium raimondii]	29.807	7.1227	13.1	4	10	4	1.037	1.057	1.008	0.986	0.974	1.005	0.956	0.052656
cds.CL1670Contig1_m.28637	PREDICTED: CBS domain-containing protein CBSX1, chloroplastic-like isoform X3 [Nicotiana attenuata]	30.077	18.033	13.4	5	9	4	1.037	1.014	1.041	0.996	1	0.963	0.957	0.038456
cds.Camellia_sinensis.comp11843_c0_seq1_m.25706	PREDICTED: malate dehydrogenase, mitochondrial-like [Nelumbo nucifera]	36.749	181.98	40.1	13	35	12	1.028	1.007	1.027	0.944	0.976	1.009	0.957	0.093005
cds.Camellia_sinensis.comp16191_c0_seq1_m.18823	DNA binding protein [Arabidopsis thaliana]	47.717	9.9999	8.8	3	3	3	1.035	1.065	0.961	0.869	0.985	1.075	0.957	0.53322
cds.Camellia_sinensis.comp16250_c0_seq1_m.38511	PREDICTED: profilin-1 [Vitis vinifera]	14.145	13.6	29.8	3	3	2	0.936	1.015	1.124	1.111	0.903	0.93	0.957	0.61916
cds.Camellia_sinensis.comp23905_c0_seq1_m.37019	PREDICTED: haloacid dehalogenase-like hydrolase domain-containing protein At3g48420 [Nicotiana attenuata]	27.422	72.802	40.3	10	23	10	1.027	1.02	1.029	0.969	1.002	0.973	0.957	0.0155639
cds.Camellia_sinensis.comp24241_c0_seq1_m.41166	PREDICTED: polyubiquitin 9 [Nelumbo nucifera]	15.746	11.901	33.8	3	3	3	1.01	1.063	0.995	0.977	0.981	0.978	0.957	0.161839
cds.Camellia_sinensis.comp24800_c0_seq1_m.24723	PREDICTED: cysteine desulfurase 1, chloroplastic [Juglans regia]	38.377	12.252	7.2	2	3	2	0.99	1.026	1.057	1.076	0.985	0.88	0.957	0.486
cds.Camellia_sinensis.comp27480_c0_seq2_m.34221	PREDICTED: ATP-dependent Clp protease proteolytic subunit-related protein 2, chloroplastic [Nelumbo nucifera]	33.025	62.439	18.1	6	15	6	0.97	1.026	1.05	0.994	0.955	0.965	0.957	0.1718
cds.Camellia_sinensis.comp27704_c0_seq2_m.25696	PREDICTED: hsp70-Hsp90 organizing protein 3-like [Ipomoea nil]	53.506	93.35	39.8	20	28	12	1.026	1.006	1.059	0.987	0.999	0.973	0.957	0.060665
cds.Camellia_sinensis.comp27782_c0_seq1_m.29375	PREDICTED: ATP synthase subunit O, mitochondrial [Erythranthe guttata]	32.228	78.023	39.3	12	34	12	1.036	0.998	1.03	0.986	0.978	0.968	0.957	0.026322
cds.Camellia_sinensis.comp28234_c0_seq1_m.37114	PREDICTED: thioredoxin-like protein slr0233 [Prunus mume]	23.685	66.066	27.1	6	13	6	1.032	1.033	1.007	1.007	0.953	0.981	0.957	0.071565
cds.Camellia_sinensis.comp28891_c0_seq1_m.36773	RmlC-like cupins superfamily protein [Arabidopsis thaliana]	19.337	28.901	33	5	12	5	1.031	1.043	0.989	0.968	0.982	0.982	0.957	0.061184
cds.Camellia_sinensis.comp33352_c0_seq1_m.32981	PREDICTED: probable CDP-diacylglycerol--inositol 3-phosphatidyltransferase 2 [Ricinus communis]	30.807	1.3491	3	1	1	1	1.035	0.997	1.035	1.007	0.947	0.981	0.957	0.111983
cds.Camellia_sinensis.comp33659_c0_seq2_m.20927	glutamine synthetase cytosolic isozyme 1 [Gossypium hirsutum]	41.319	156.74	53	16	76	8	1.061	1.015	0.977	0.983	0.954	0.986	0.957	0.173757
cds.Camellia_sinensis.comp33730_c1_seq1_m.45250	PREDICTED: acetyl-CoA acetyltransferase, cytosolic 1 isoform X1 [Pyrus x bretschneideri]	18.638	52.128	32.4	5	7	1	0.99	1.047	1.031	0.962	1.007	0.968	0.957	0.11868
cds.Camellia_sinensis.comp34576_c0_seq2_m.20834	PREDICTED: ATP-dependent 6-phosphofructokinase 2 [Theobroma cacao]	56.344	4.6632	8.2	4	5	3	1.021	1.055	0.99	0.971	0.993	0.971	0.957	0.093805
cds.Camellia_sinensis.comp35321_c0_seq1_m.34345	PREDICTED: aquaporin SIP1-1-like [Ziziphus jujuba]	28.011	1.9884	3.4	1	2	1	1.058	0.986	1.021	0.96	0.985	0.987	0.957	0.11858
cds.Camellia_sinensis.comp23927_c0_seq1_m.51036	PREDICTED: thioredoxin M-type, chloroplastic-like [Fragaria vesca subsp. vesca]	13.205	3.8723	15.3	2	8	1	1.042	1.05	0.985	1.032	0.961	0.954	0.958	0.24852
cds.Camellia_sinensis.comp25104_c0_seq1_m.37456	tubulin alpha-6 chain, putative [Medicago truncatula]	24.424	4.2641	8.8	2	2	2	1.055	1.028	0.979	0.919	0.961	1.052	0.958	0.38252
cds.Camellia_sinensis.comp26102_c0_seq1_m.29197	PREDICTED: phosphopantothenate--cysteine ligase 2-like [Juglans regia]	36.207	22.255	12.9	4	4	4	1.062	1.021	0.974	0.998	1.009	0.922	0.958	0.3198
cds.Camellia_sinensis.comp26411_c0_seq1_m.4265	PREDICTED: vacuolar protein-sorting-associated protein 11 homolog isoform X3 [Vitis vinifera]	108.63	10.183	8	8	9	8	1.04	0.988	1.039	0.987	0.972	0.978	0.958	0.06986
cds.Camellia_sinensis.comp28520_c0_seq1_m.30390	PREDICTED: probable voltage-gated potassium channel subunit beta [Ricinus communis]	38.515	28.049	25.9	12	22	12	1.014	1.027	1.021	1.001	0.962	0.971	0.958	0.026963
cds.Camellia_sinensis.comp32502_c1_seq1_m.40785	PREDICTED: glutamyl-tRNA(Gln) amidotransferase subunit C, chloroplastic/mitochondrial-like [Vitis vinifera]	17.402	11.111	9.2	1	3	1	1.059	1.001	1.004	0.992	0.994	0.95	0.958	0.144581
cds.Camellia_sinensis.comp33009_c0_seq1_m.13504	PREDICTED: transmembrane 9 superfamily member 3 [Ipomoea nil]	67.928	6.5648	7.8	5	6	4	0.968	0.989	1.114	1.033	0.954	0.954	0.958	0.45708
cds.Camellia_sinensis.comp33032_c0_seq1_m.4992	PREDICTED: chaperone protein ClpB3, chloroplastic isoform X2 [Sesamum indicum]	110.2	296.03	42.7	39	73	36	1.02	1.023	1.026	0.984	0.981	0.976	0.958	0.000124334
cds.Camellia_sinensis.comp33502_c0_seq10_m.7346	PREDICTED: protein ROOT HAIR DEFECTIVE 3 homolog 2 [Jatropha curcas]	92.627	28.688	12.3	10	11	9	0.987	1	1.058	0.999	0.93	0.987	0.958	0.23128
cds.Camellia_sinensis.comp9790_c0_seq1_m.23760	PREDICTED: acyl-CoA thioesterase 2-like isoform X1 [Nicotiana tabacum]	48.149	9.933	9.8	4	6	4	1.025	1.049	1.019	1.008	0.964	0.992	0.958	0.053744
cds.Camellia_sinensis.comp20592_c0_seq2_m.49303	PREDICTED: 40S ribosomal protein S23 [Arachis ipaensis]	14.037	5.4191	9.5	2	3	2	1.02	0.998	1.045	0.947	0.957	1.033	0.959	0.23446
cds.Camellia_sinensis.comp20973_c0_seq1_m.5748	PREDICTED: protein TIC 100 [Solanum pennellii]	98.759	3.4677	1.3	1	1	1	0.903	1.088	1.08	1.015	0.954	0.977	0.959	0.57972
cds.Camellia_sinensis.comp30080_c0_seq1_m.19030	PREDICTED: glutaredoxin domain-containing cysteine-rich protein 1 [Jatropha curcas]	37.479	49.119	27	8	9	8	1.016	1.028	1.015	0.949	1.006	0.979	0.959	0.07264
cds.Camellia_sinensis.comp30478_c0_seq1_m.35357	PREDICTED: ribonuclease 2 [Populus euphratica]	32.03	7.2942	7.3	2	3	1	1.044	1.007	1.012	0.962	1.019	0.956	0.959	0.142896
cds.Camellia_sinensis.comp32814_c0_seq17_m.37545	RanBP1 domain protein [Medicago truncatula]	29.525	4.9083	12.4	3	3	3	1.06	1.048	0.954	0.964	1.019	0.953	0.959	0.35176
cds.Camellia_sinensis.comp33194_c0_seq5_m.22855	PREDICTED: mannose-1-phosphate guanyltransferase alpha [Capsicum annuum]	45.754	12.245	10.1	4	4	3	1.039	1.066	0.956	1.016	0.863	1.057	0.959	0.56154
cds.Camellia_sinensis.comp34665_c2_seq9_m.7129	PREDICTED: ABC transporter C family member 2 [Theobroma cacao]	102.12	78.415	10.2	9	15	9	1.01	0.996	1.041	0.964	0.962	0.995	0.959	0.06818
cds.Camellia_sinensis.comp35708_c0_seq1_m.33676	Cytochrome b5 isoform 1 [Morus notabilis]	18.896	30.788	20.1	2	4	2	0.926	1.054	1.055	0.996	1	0.916	0.959	0.48054
cds.Camellia_sinensis.comp36361_c0_seq1_m.27775	PREDICTED: protein CIA1 [Ipomoea nil]	44.375	15.979	7.3	3	6	3	1.01	1.04	1.016	1.006	0.979	0.954	0.959	0.07486
cds.Camellia_sinensis.comp15528_c0_seq1_m.32944	PREDICTED: protein GrpE [Ricinus communis]	34.762	34.77	28.4	11	18	11	1.002	1.041	1.019	0.988	0.962	0.991	0.96	0.050196
cds.Camellia_sinensis.comp20197_c0_seq1_m.39887	PREDICTED: NADH dehydrogenase [ubiquinone] 1 alpha subcomplex subunit 6 [Theobroma cacao]	14.729	44.974	76.9	9	20	9	1.038	1.022	1.02	0.977	1.002	0.979	0.96	0.0145807
cds.Camellia_sinensis.comp20463_c0_seq1_m.19640	PREDICTED: probable serine protease EDA2 [Ziziphus jujuba]	54.281	109.9	25.5	10	20	10	1.016	1.029	1.012	0.938	1.006	0.992	0.96	0.136658
cds.Camellia_sinensis.comp25862_c0_seq1_m.10282	PREDICTED: ABC transporter G family member 7 [Vitis vinifera]	82.033	19.904	10.2	7	8	7	1.008	1.026	1.016	0.964	0.96	1.005	0.96	0.058522
cds.Camellia_sinensis.comp27570_c0_seq1_m.24938	ATPase subunit 1 (mitochondrion) [Nelumbo nucifera]	50.087	197.27	47.5	21	64	19	1.021	1.017	1.021	0.982	0.977	0.977	0.96	4.2043e-05
cds.Camellia_sinensis.comp32867_c1_seq2_m.38138	PREDICTED: ubiquitin-conjugating enzyme E2 2 isoform X1 [Gossypium hirsutum]	17.334	1.7217	15.8	2	2	1	0.995	1.102	0.964	0.943	0.956	1.039	0.96	0.4694
cds.Camellia_sinensis.comp33055_c0_seq1_m.12922	PREDICTED: ubiquitin domain-containing protein DSK2a-like [Nelumbo nucifera]	59.193	46.334	16.5	6	11	5	1.034	1.039	1.024	1.035	0.97	0.969	0.96	0.138723
cds.Camellia_sinensis.comp34490_c0_seq1_m.3865	PREDICTED: isoleucine--tRNA ligase, chloroplastic/mitochondrial isoform X2 [Vitis vinifera]	110.79	38.967	13.2	13	14	13	0.993	1.025	1.039	0.982	0.986	0.967	0.96	0.0505
cds.Camellia_sinensis.comp34991_c0_seq1_m.15071	PREDICTED: phosphoglycerate kinase, chloroplastic [Nicotiana sylvestris]	53.529	323.31	61.5	29	145	22	1.048	1.007	1.023	0.976	0.999	0.98	0.96	0.040643
cds.Camellia_sinensis.comp39622_c0_seq1_m.30228	PREDICTED: electron transfer flavoprotein subunit alpha, mitochondrial [Juglans regia]	37.073	56.795	29.5	8	10	8	1.004	1.044	1.014	0.96	0.974	1.006	0.96	0.088137
cds.Camellia_sinensis.comp45943_c0_seq1_m.50866	PREDICTED: endo-1,3;1,4-beta-D-glucanase-like [Juglans regia]	19.354	28.42	22.7	4	4	4	1.014	0.948	1.1	0.973	0.967	0.998	0.96	0.41984
cds.CL798Contig1_m.5776	PREDICTED: ATP-dependent Clp protease ATP-binding subunit ClpA homolog CD4B, chloroplastic-like [Nicotiana tabacum]	104.65	323.31	46.7	43	138	42	1.024	1.021	1.017	0.98	0.987	0.977	0.961	0.00040242
cds.Camellia_sinensis.comp11391_c0_seq1_m.35926	PREDICTED: NADH dehydrogenase [ubiquinone] iron-sulfur protein 8, mitochondrial [Ipomoea nil]	26.285	66.654	35.5	9	18	9	1.02	0.984	1.048	0.98	0.969	0.983	0.961	0.101224
cds.Camellia_sinensis.comp11639_c0_seq1_m.49146	PREDICTED: probable plastid-lipid-associated protein 4, chloroplastic isoform X2 [Vitis vinifera]	19.698	4.8786	9.1	2	6	2	1.043	1.022	0.971	0.928	1.059	0.931	0.961	0.44366
cds.Camellia_sinensis.comp11995_c0_seq1_m.39460	PREDICTED: small ubiquitin-related modifier 1-like [Fragaria vesca subsp. vesca]	13.624	4.9855	29.4	4	9	1	1.017	0.921	1.125	0.943	1.032	0.968	0.961	0.58894
cds.Camellia_sinensis.comp20624_c0_seq1_m.11184	vestitone reductase-related family protein [Populus trichocarpa]	44.537	111.49	29.7	12	28	12	1.02	1.019	1.018	0.972	0.979	0.986	0.961	0.010643
cds.Camellia_sinensis.comp20756_c0_seq1_m.21710	PREDICTED: SUN domain-containing protein 3-like [Jatropha curcas]	50.359	40.23	29.8	12	15	12	1.02	1.037	1.012	0.962	1.013	0.975	0.961	0.080377
cds.Camellia_sinensis.comp24077_c0_seq1_m.23151	PREDICTED: 3-isopropylmalate dehydrogenase, chloroplastic [Vitis vinifera]	43.362	45.791	26.2	11	21	11	1.015	1.045	1.008	1	0.976	0.972	0.961	0.048097
cds.Camellia_sinensis.comp26584_c0_seq2_m.37309	PREDICTED: universal stress protein PHOS32 [Ipomoea nil]	25.465	51.074	24.8	5	9	5	0.998	1.012	1.033	0.984	0.989	0.952	0.961	0.064043
cds.Camellia_sinensis.comp27120_c0_seq1_m.24219	PREDICTED: yrdC domain-containing protein, mitochondrial isoform X1 [Ricinus communis]	31.143	3.5953	8.7	2	2	2	0.953	0.977	1.138	1.004	1.036	0.908	0.961	0.60426
cds.Camellia_sinensis.comp30402_c0_seq2_m.38034	PREDICTED: glycine cleavage system H protein 3, mitochondrial [Juglans regia]	17.511	56.766	26.7	4	22	4	1.024	1.004	1.034	0.987	0.964	0.991	0.961	0.030704
cds.Camellia_sinensis.comp30409_c1_seq3_m.41209	PREDICTED: 2-methyl-6-phytyl-1,4-hydroquinone methyltransferase, chloroplastic [Theobroma cacao]	22.705	88.828	38.4	6	11	3	1.017	1.011	1.053	0.949	1.006	1.006	0.961	0.160555
cds.Camellia_sinensis.comp30699_c1_seq1_m.13420	PREDICTED: glutamyl-tRNA(Gln) amidotransferase subunit B, chloroplastic/mitochondrial [Theobroma cacao]	60.706	60.371	24.5	13	25	13	1.018	1.011	1.024	0.965	0.989	0.981	0.961	0.0082629
cds.Camellia_sinensis.comp33498_c0_seq10_m.49841	PREDICTED: pleiotropic drug resistance protein 2-like [Gossypium hirsutum]	21.25	2.4554	21.2	4	4	2	1.085	0.984	0.989	0.946	1.034	0.958	0.961	0.3991
cds.Camellia_sinensis.comp34824_c0_seq1_m.11780	PREDICTED: cellulose synthase-like protein G3 isoform X2 [Ziziphus jujuba]	48.382	1.5015	3.7	2	2	2	0.977	1.088	0.996	0.951	0.978	1.012	0.961	0.35698
cds.Camellia_sinensis.comp19526_c0_seq1_m.10489	PREDICTED: protein LUTEIN DEFICIENT 5, chloroplastic isoform X2 [Jatropha curcas]	39.348	4.1567	12.2	3	3	3	0.999	1.057	1.003	0.992	0.921	1.03	0.962	0.35336
cds.Camellia_sinensis.comp20633_c0_seq1_m.22719	PREDICTED: ubiquitin receptor RAD23c-like isoform X2 [Gossypium raimondii]	41.877	98.504	30.6	9	16	5	1.08	0.933	1.036	0.933	0.988	1.012	0.962	0.4931
cds.Camellia_sinensis.comp20950_c0_seq1_m.28165	nuclear protein [Arabidopsis thaliana]	33.521	87.907	52.9	14	27	14	1.009	1.02	1.033	0.972	0.997	0.976	0.962	0.0199626
cds.Camellia_sinensis.comp21009_c0_seq1_m.28964	PREDICTED: bifunctional L-3-cyanoalanine synthase/cysteine synthase 1, mitochondrial isoform X2 [Vitis vinifera]	41.896	86.35	24.1	9	24	8	1.013	1.023	1.016	1.015	0.943	0.978	0.962	0.20906
cds.Camellia_sinensis.comp23884_c0_seq1_m.19157	PREDICTED: divinyl chlorophyllide a 8-vinyl-reductase, chloroplastic [Jatropha curcas]	46.245	63.188	21	8	11	8	1.003	1.03	1.045	0.976	1.031	0.953	0.962	0.20628
cds.Camellia_sinensis.comp24834_c0_seq1_m.22223	PREDICTED: 30S ribosomal protein S1, chloroplastic [Nelumbo nucifera]	44.723	86.905	30.7	12	36	12	1.022	1.003	1.026	0.974	0.979	0.981	0.962	0.0059234
cds.Camellia_sinensis.comp26136_c0_seq1_m.26384	PREDICTED: probable tocopherol O-methyltransferase, chloroplastic isoform X4 [Juglans regia]	39.994	31.387	23.6	7	10	7	1.004	1.005	1.049	0.982	0.986	0.975	0.962	0.061776
cds.Camellia_sinensis.comp26653_c0_seq1_m.18036	PREDICTED: transducin beta-like protein 2 [Nicotiana sylvestris]	46.342	23.642	14	5	8	5	1.004	1.042	1.033	1.076	0.923	0.964	0.962	0.43868
cds.Camellia_sinensis.comp26967_c0_seq1_m.16638	PREDICTED: citrate synthase, mitochondrial [Ipomoea nil]	52.713	77.626	26.1	12	23	12	1.028	1.034	1.005	0.98	0.986	0.983	0.962	0.0114813
cds.Camellia_sinensis.comp26996_c0_seq1_m.34338	PREDICTED: THO complex subunit 7A [Sesamum indicum]	27.826	3.4659	9.2	2	2	2	0.97	1.059	1.032	1.008	0.895	1.042	0.962	0.49184
cds.Camellia_sinensis.comp27269_c0_seq1_m.35694	PREDICTED: thylakoid lumenal 16.5 kDa protein, chloroplastic [Ziziphus jujuba]	25.127	42.701	32.3	6	16	6	1.061	1.02	0.969	0.994	0.953	0.988	0.962	0.2662
cds.Camellia_sinensis.comp27319_c0_seq1_m.22934	PREDICTED: acetylornithine aminotransferase, mitochondrial-like [Jatropha curcas]	49.89	110.15	31.2	11	18	10	1.007	1.021	1.013	0.957	0.999	0.97	0.962	0.043676
cds.Camellia_sinensis.comp27811_c0_seq1_m.22502	PREDICTED: protein ABCI7, chloroplastic [Vitis vinifera]	55.575	29.628	9.7	5	7	4	0.992	1.027	1.03	0.964	0.983	0.986	0.962	0.050559
cds.Camellia_sinensis.comp29442_c0_seq1_m.19625	PREDICTED: 1-deoxy-D-xylulose 5-phosphate reductoisomerase, chloroplastic [Vitis vinifera]	51.292	98.423	26.9	11	24	11	1.008	1.022	1.02	0.982	0.976	0.976	0.962	0.00124293
cds.Camellia_sinensis.comp29714_c0_seq2_m.52145	PREDICTED: 3-oxoacyl-[acyl-carrier-protein] reductase 4 isoform X2 [Vitis vinifera]	17.023	1.4282	9.6	2	3	1	0.95	1.129	0.982	0.962	1.007	0.977	0.962	0.54936
cds.Camellia_sinensis.comp30040_c0_seq1_m.22474	PREDICTED: pyruvate dehydrogenase E1 component subunit alpha-3, chloroplastic [Vitis vinifera]	48.213	10.307	8.5	4	4	2	1.029	1.012	1.017	0.97	0.981	0.992	0.962	0.0092439
cds.Camellia_sinensis.comp30063_c0_seq1_m.13090	PREDICTED: glutamyl-tRNA reductase 1, chloroplastic-like [Nicotiana tomentosiformis]	59.838	21.126	12.1	6	6	6	0.994	1.005	1.066	0.966	0.983	0.998	0.962	0.175778
cds.Camellia_sinensis.comp31207_c0_seq1_m.21467	PREDICTED: actin-depolymerizing factor 2 [Ricinus communis]	16.07	11.403	41.7	4	9	3	1.038	1.01	1.004	0.974	0.955	1.008	0.962	0.109876
cds.Camellia_sinensis.comp32506_c0_seq2_m.22896	PREDICTED: peptide chain release factor PrfB1, chloroplastic [Sesamum indicum]	27.069	11.607	22.2	6	9	6	0.987	1.028	1.067	1.025	0.99	0.95	0.962	0.2861
cds.Camellia_sinensis.comp32536_c0_seq3_m.1041	Heterogeneous nuclear ribonucleoprotein Q [Morus notabilis]	90.479	19.33	10.4	8	8	8	0.994	1.047	0.999	0.953	0.95	1.022	0.962	0.25158
cds.Camellia_sinensis.comp32635_c0_seq1_m.17640	PREDICTED: phospholipase SGR2 isoform X4 [Ziziphus jujuba]	53.979	12.173	8.2	3	3	3	0.926	1.056	1.078	0.999	1.007	0.938	0.962	0.5217
cds.Camellia_sinensis.comp32900_c0_seq2_m.8385	PREDICTED: exocyst complex component EXO84B [Vitis vinifera]	85.674	10.938	2.7	2	3	2	1.068	1.074	0.915	1.052	0.914	0.976	0.962	0.60426
cds.Camellia_sinensis.comp33570_c0_seq13_m.43530	PREDICTED: adenylosuccinate lyase [Theobroma cacao]	14.693	15.167	31.3	4	6	2	1.002	1.008	1.049	0.932	1	1.012	0.962	0.2584
cds.Camellia_sinensis.comp34027_c0_seq1_m.4704	PREDICTED: valine--tRNA ligase, mitochondrial isoform X1 [Sesamum indicum]	62.244	22.744	14.3	8	12	7	1.016	1.021	1.018	0.975	0.985	0.978	0.962	0.00030328
cds.Camellia_sinensis.comp34166_c1_seq5_m.48364	PREDICTED: 1,4-alpha-glucan-branching enzyme 2-2, chloroplastic/amyloplastic isoform X2 [Ipomoea nil]	21.48	5.4569	18.2	3	5	3	0.941	1.049	1.071	0.893	1.004	1.047	0.962	0.55912
cds.Camellia_sinensis.comp34350_c0_seq6_m.4895	PREDICTED: alpha-mannosidase isoform X2 [Gossypium raimondii]	115.64	36.673	12	13	19	13	0.998	1.022	1.033	0.962	0.986	0.988	0.962	0.042681
cds.CL708Contig1_m.16548	PREDICTED: apoptosis inhibitor 5-like protein API5 isoform X1 [Vitis vinifera]	31.314	37.299	28.3	7	9	7	1.037	1.02	0.984	0.974	0.963	0.99	0.963	0.094677
cds.Camellia_sinensis.comp20504_c0_seq1_m.22343	PREDICTED: elongation factor Tu, chloroplastic [Juglans regia]	54.717	323.31	52.8	23	115	21	1.033	1.017	1.001	0.986	0.975	0.976	0.963	0.0176442
cds.Camellia_sinensis.comp20803_c0_seq1_m.21237	PREDICTED: branched-chain-amino-acid aminotransferase 3, chloroplastic [Erythranthe guttata]	45.781	56.399	29	13	19	13	1.012	1.005	1.02	0.959	0.98	0.986	0.963	0.0163648
cds.Camellia_sinensis.comp23989_c0_seq1_m.34980	calcium-binding EF hand family protein [Populus trichocarpa]	36.215	19.815	16.2	5	6	5	0.997	1.035	1.036	0.992	1.003	0.958	0.963	0.110821
cds.Camellia_sinensis.comp27880_c1_seq2_m.22949	PREDICTED: pectinesterase [Ricinus communis]	53.21	6.199	2	1	2	1	0.958	1.07	1.033	1.027	0.917	1.004	0.963	0.4718
cds.Camellia_sinensis.comp28652_c0_seq1_m.27184	PREDICTED: probable protein phosphatase 2C 9 isoform X1 [Vitis vinifera]	31.107	1.8449	4.2	1	1	1	1.02	0.958	1.08	0.928	1.029	0.987	0.963	0.45686
cds.Camellia_sinensis.comp28686_c0_seq2_m.19806	PREDICTED: mitochondrial phosphate carrier protein 3, mitochondrial [Jatropha curcas]	45.833	23.38	20.8	9	17	2	1.049	0.971	1.037	0.973	0.991	0.98	0.963	0.2066
cds.Camellia_sinensis.comp28748_c0_seq2_m.19166	PREDICTED: putative G3BP-like protein isoform X4 [Juglans regia]	46.869	7.2712	8.4	4	5	4	1.013	1.046	0.996	0.946	1.023	0.974	0.963	0.2351
cds.Camellia_sinensis.comp31459_c0_seq2_m.9376	PREDICTED: acyltransferase-like protein At1g54570, chloroplastic isoform X1 [Vitis vinifera]	63.915	5.6143	5.1	3	3	3	1.04	0.937	1.084	1.027	1.017	0.903	0.963	0.56256
cds.Camellia_sinensis.comp31560_c0_seq1_m.23697	PREDICTED: PGR5-like protein 1A, chloroplastic [Ziziphus jujuba]	35.181	28.184	19.4	7	10	7	1.04	1.004	1.015	0.992	0.978	0.976	0.963	0.031755
cds.Camellia_sinensis.comp32229_c0_seq1_m.3901	PREDICTED: phosphoenolpyruvate carboxylase 4 [Eucalyptus grandis]	119.31	126.11	26.4	27	37	27	1.02	1.004	1.029	0.978	0.983	0.978	0.963	0.0067953
cds.Camellia_sinensis.comp33084_c5_seq1_m.15203	PREDICTED: ATP synthase subunit beta, mitochondrial-like [Solanum pennellii]	59.463	323.31	53.2	22	91	19	1.034	1.003	1.02	0.991	0.971	0.981	0.963	0.023063
cds.Camellia_sinensis.comp34003_c0_seq9_m.5917	PREDICTED: probable transmembrane GTPase FZO-like, chloroplastic isoform X2 [Vitis vinifera]	55.531	31.512	15.1	6	11	6	0.973	1.058	0.999	0.988	0.979	0.95	0.963	0.24282
cds.Camellia_sinensis.comp9536_c0_seq2_m.35214	Nuclear transport factor 2 (NTF2) family protein [Arabidopsis thaliana]	29.351	22.84	21.5	5	7	5	1.002	1.033	1.041	0.996	0.999	0.968	0.963	0.071965
cds.Camellia_sinensis.comp16436_c0_seq1_m.39676	PREDICTED: importin subunit alpha-like [Sesamum indicum]	31.172	13.912	37.9	10	11	4	0.998	1.063	0.993	0.834	1.094	1.015	0.964	0.63536
cds.Camellia_sinensis.comp26023_c0_seq1_m.31133	uncharacterized LOC107830728 [Nicotiana tabacum]	31.217	67.113	19.8	5	9	5	1.054	1.056	0.95	0.983	1.028	0.94	0.964	0.45716
cds.Camellia_sinensis.comp26451_c0_seq1_m.29519	PREDICTED: nitrilase-like protein 2 isoform X1 [Solanum pennellii]	35.051	224.18	67.1	18	44	16	1.019	1.024	1.007	0.981	0.986	0.973	0.964	0.0043033
cds.Camellia_sinensis.comp27046_c0_seq1_m.56718	PREDICTED: nitrilase-like protein 2 [Ricinus communis]	13.564	1.2095	30.6	3	4	1	0.953	1.033	1.073	0.961	0.997	0.992	0.964	0.3931
cds.Camellia_sinensis.comp28027_c0_seq2_m.24842	PREDICTED: probable L-ascorbate peroxidase 6, chloroplastic isoform X1 [Ipomoea nil]	46.949	227.17	54.2	22	70	22	1.031	1.005	1.005	0.954	0.995	0.983	0.964	0.072896
cds.Camellia_sinensis.comp28651_c0_seq1_m.27956	PREDICTED: peptidyl-prolyl cis-trans isomerase FKBP42 [Theobroma cacao]	40.853	11.602	4.8	2	2	2	1.015	1.035	1.006	0.971	0.997	0.978	0.964	0.033464
cds.Camellia_sinensis.comp28980_c0_seq4_m.400	photosystem I P700 chlorophyll A apoprotein A2 (chloroplast) [Camellia crapnelliana]	82.369	264.44	20.2	11	59	11	1.013	1.013	1.02	0.97	0.99	0.976	0.964	0.0046991
cds.Camellia_sinensis.comp29491_c0_seq1_m.18947	chloroplast cystathionine beta lyase family protein [Populus trichocarpa]	50.257	25.197	11.4	5	7	5	1.006	1.019	1.026	1.004	0.963	0.975	0.964	0.055485
cds.Camellia_sinensis.comp32694_c0_seq3_m.27655	alpha/beta-hydrolases superfamily protein precursor [Solanum lycopersicum]	22.834	1.7437	4	1	2	1	1.019	1.017	1.02	0.972	0.99	0.984	0.964	0.0025621
cds.Camellia_sinensis.comp32992_c0_seq3_m.44235	PREDICTED: 7-hydroxymethyl chlorophyll a reductase, chloroplastic [Daucus carota subsp. sativus]	21.122	3.9041	9.7	2	3	2	1.033	1.027	0.997	1.034	0.94	0.972	0.964	0.2778
cds.Camellia_sinensis.comp33751_c0_seq1_m.26198	PREDICTED: protein AUXIN RESPONSE 4-like [Nicotiana tabacum]	49.845	10.701	11.4	4	6	4	0.984	0.998	1.024	1.015	0.897	0.987	0.964	0.3929
cds.Camellia_sinensis.comp34695_c0_seq5_m.19447	PREDICTED: DEAD-box ATP-dependent RNA helicase 35 [Gossypium raimondii]	60.629	1.3572	1.3	1	1	1	1.025	1.054	0.976	1.003	0.962	0.981	0.964	0.23116
cds.Camellia_sinensis.comp35455_c0_seq1_m.30880	PREDICTED: probable cinnamyl alcohol dehydrogenase 6 isoform X1 [Jatropha curcas]	42.005	19.105	9.4	4	8	4	1.051	0.997	1.009	1.01	0.964	0.974	0.964	0.164358
cds.Camellia_sinensis.comp39475_c0_seq1_m.51706	receptor-interacting protein, putative [Medicago truncatula]	16.397	19.621	31.2	3	3	3	1.034	1.039	0.988	1.135	0.959	0.858	0.964	0.63388
cds.Camellia_sinensis.comp11449_c0_seq1_m.31170	PREDICTED: phosphoglycolate phosphatase 1B, chloroplastic [Cucumis sativus]	35.737	145.09	41.5	12	33	12	1.016	1.014	1.016	0.982	0.985	0.972	0.965	0.00092247
cds.Camellia_sinensis.comp25603_c0_seq1_m.23574	uncharacterized LOC107793530 [Nicotiana tabacum]	44.036	20.097	14.8	5	5	5	1.017	1.003	1.033	0.93	0.991	1.025	0.965	0.28822
cds.Camellia_sinensis.comp28540_c0_seq1_m.17425		12.923	-2	11.4	1	1	1	1.036	1.02	0.998	0.965	1.04	0.942	0.965	0.31444
cds.Camellia_sinensis.comp30742_c0_seq1_m.24774	PREDICTED: isovaleryl-CoA dehydrogenase, mitochondrial [Ipomoea nil]	44.591	14.053	13.2	5	5	5	1.01	1.055	0.99	0.955	1.002	0.992	0.965	0.21354
cds.Camellia_sinensis.comp33604_c0_seq4_m.28246	PREDICTED: ubiquitin carboxyl-terminal hydrolase 6 [Vitis vinifera]	45.026	26.945	13.6	5	6	5	0.969	1.075	1.013	1.044	0.85	1.056	0.965	0.6329
cds.Camellia_sinensis.comp340748_c0_seq1_m.58494	PREDICTED: stachyose synthase [Jatropha curcas]	11.651	33.483	19.6	1	2	1	1.086	1.04	0.928	1.038	0.985	0.923	0.965	0.57832
cds.Camellia_sinensis.comp36132_c0_seq1_m.37343	PREDICTED: 50S ribosomal protein L11, chloroplastic [Nicotiana tomentosiformis]	26.731	21.071	29.8	7	16	7	1.017	1.015	1.009	0.975	0.981	0.978	0.965	0.00026402
cds.Camellia_sinensis.comp52650_c0_seq1_m.46280	PREDICTED: probable calcium-binding protein CML29 [Theobroma cacao]	17.113	40.119	10.1	1	4	1	0.888	1.064	1.105	1.036	0.941	0.973	0.965	0.6845
cds.Camellia_sinensis.comp10929_c0_seq1_m.22775	PREDICTED: phosphoserine aminotransferase 2, chloroplastic [Vitis vinifera]	47.171	111.85	38.5	13	28	13	0.993	1.043	1.023	1.023	0.962	0.97	0.966	0.22082
cds.Camellia_sinensis.comp16615_c0_seq1_m.17318	PREDICTED: aminomethyltransferase, mitochondrial [Nelumbo nucifera]	37.162	131.88	46.4	15	56	15	1.045	1	1.016	0.979	0.993	0.984	0.966	0.061979
cds.Camellia_sinensis.comp20235_c0_seq1_m.17959	PREDICTED: tryptophan synthase beta chain 1 [Populus euphratica]	55.113	34.523	15.9	6	6	6	1.039	0.994	1.074	0.964	0.973	1.065	0.966	0.4203
cds.Camellia_sinensis.comp29136_c0_seq1_m.23393	PREDICTED: UDP-glucuronic acid decarboxylase 2 [Theobroma cacao]	48.526	6.7826	13.7	6	9	4	0.921	1.08	1.061	1.062	0.997	0.899	0.966	0.6488
cds.Camellia_sinensis.comp29334_c0_seq1_m.21420	EMB2737 [Arabidopsis lyrata subsp. lyrata]	46.009	1.4159	2	1	1	1	0.997	1.055	1.005	1.064	0.927	0.962	0.966	0.46668
cds.Camellia_sinensis.comp29523_c0_seq1_m.24971	PREDICTED: serine--glyoxylate aminotransferase [Capsicum annuum]	44.033	290.14	47.1	15	52	15	1.03	0.994	1.017	0.988	0.961	0.989	0.966	0.070121
cds.Camellia_sinensis.comp30428_c0_seq1_m.32708	PREDICTED: rhodanese-like/PpiC domain-containing protein 12, chloroplastic [Prunus mume]	25.507	28.719	31.7	6	8	6	1.002	1.031	1.042	1.004	0.963	1.003	0.966	0.125918
cds.Camellia_sinensis.comp30465_c2_seq2_m.32745	PREDICTED: enolase [Prunus mume]	41.332	323.31	70	24	68	18	1.022	1.011	0.997	0.966	0.973	0.989	0.966	0.026603
cds.Camellia_sinensis.comp31696_c0_seq1_m.8121	aleurone layer morphogenesis protein [Medicago truncatula]	85.151	5.347	4.5	4	4	4	1.041	1.02	0.991	0.958	0.969	1.02	0.966	0.2165
cds.Camellia_sinensis.comp31826_c0_seq1_m.17816	PREDICTED: nicotinate phosphoribosyltransferase 2 [Daucus carota subsp. sativus]	62.797	7.4605	6.4	3	4	3	1.008	1.019	1.024	0.964	1.002	0.982	0.966	0.046498
cds.Camellia_sinensis.comp31839_c1_seq9_m.41622	PREDICTED: mavicyanin [Theobroma cacao]	24.512	15.908	10.1	2	3	2	1.019	1.029	1.017	0.986	1.005	0.97	0.966	0.033362
cds.Camellia_sinensis.comp32736_c2_seq9_m.26887	PREDICTED: ATP-dependent Clp protease proteolytic subunit-related protein 3, chloroplastic [Daucus carota subsp. sativus]	36.507	21.394	18.6	6	11	6	0.995	1.011	1.016	0.987	0.968	0.965	0.966	0.022142
cds.Camellia_sinensis.comp33453_c0_seq2_m.2999	PREDICTED: importin-5 [Beta vulgaris subsp. vulgaris]	123.51	29.723	6.3	7	9	4	1.03	0.865	1.154	0.823	0.996	1.126	0.966	0.78598
cds.Camellia_sinensis.comp34215_c0_seq58_m.42722	PREDICTED: proteasome activator subunit 4 [Solanum tuberosum]	13.701	3.7334	13.6	2	2	2	0.925	1.074	1.057	0.887	1.031	1.033	0.966	0.63724
cds.Camellia_sinensis.comp36326_c0_seq1_m.11410	PREDICTED: acyl-coenzyme A oxidase 3, peroxisomal [Vitis vinifera]	76.486	33.514	10.2	7	12	7	0.983	1.026	1.029	1.008	0.958	0.97	0.966	0.183658
cds.Camellia_sinensis.comp20867_c0_seq1_m.15016	Protein kinase capable of phosphorylating tyrosine family protein [Populus trichocarpa]	44.664	1.2566	4.5	2	2	2	1.005	0.975	1.074	1.03	0.894	1.028	0.967	0.55508
cds.Camellia_sinensis.comp21017_c0_seq1_m.40078	PREDICTED: ATP-dependent Clp protease ATP-binding subunit CLPT2, chloroplastic [Juglans regia]	15.194	17.81	38.4	5	11	4	1.07	0.946	1.021	0.98	0.99	0.966	0.967	0.42344
cds.Camellia_sinensis.comp22782_c0_seq1_m.41856	cAMP-regulated phosphoprotein-like protein [Medicago truncatula]	17.387	1.3302	6.5	1	1	1	0.936	1.099	1.022	1.05	0.937	0.97	0.967	0.6039
cds.Camellia_sinensis.comp23991_c0_seq1_m.8691	PREDICTED: long chain acyl-CoA synthetase 9, chloroplastic [Vitis vinifera]	76.838	53.751	17.2	9	17	9	1.036	0.991	1.018	0.981	0.985	0.977	0.967	0.061117
cds.Camellia_sinensis.comp25680_c0_seq1_m.17593	PSI reaction center subunit II [Citrus sinensis]	25.308	137.71	48.7	11	83	11	1.017	1.033	1.01	0.986	0.997	0.976	0.967	0.020785
cds.Camellia_sinensis.comp25995_c0_seq1_m.33788	PREDICTED: multiple organellar RNA editing factor 1, mitochondrial [Vitis vinifera]	42.7	7.3164	9.4	3	4	3	1.055	0.98	1.015	0.966	0.955	1.027	0.967	0.33378
cds.Camellia_sinensis.comp26628_c0_seq1_m.25079	Protein XAP5 CIRCADIAN TIMEKEEPER [Morus notabilis]	33.574	5.7626	7.2	1	1	1	0.818	1.194	1.05	1.022	0.935	1.003	0.967	0.85318
cds.Camellia_sinensis.comp29004_c0_seq1_m.28540	PREDICTED: putative septum site-determining protein minD homolog, chloroplastic [Ziziphus jujuba]	36.21	11.526	10.6	3	3	3	0.936	1.018	1.065	1.016	0.916	0.988	0.967	0.5381
cds.Camellia_sinensis.comp31127_c0_seq1_m.6174	PREDICTED: chaperone protein ClpB1 [Nicotiana tabacum]	101.46	225.87	36.4	30	39	28	0.994	1.028	1.024	0.973	0.984	0.988	0.967	0.043776
cds.Camellia_sinensis.comp32762_c1_seq3_m.42855	polyketide cyclase/dehydrase and lipid transporter [Medicago truncatula]	20.26	3.243	9.5	2	5	2	1.011	1.035	1.009	1.045	0.944	0.964	0.967	0.33782
cds.Camellia_sinensis.comp33673_c0_seq2_m.27338	PREDICTED: probable inactive purple acid phosphatase 29 [Jatropha curcas]	42.338	11.937	14.7	6	14	6	1.039	1.034	0.993	0.978	0.982	1.006	0.967	0.121418
cds.Camellia_sinensis.comp33759_c0_seq1_m.17652	PREDICTED: glycerophosphodiester phosphodiesterase GDPD6 [Prunus mume]	46.132	48.826	22.7	7	13	7	1.023	0.985	1.047	1.006	0.977	0.97	0.967	0.182999
cds.Camellia_sinensis.comp34789_c1_seq2_m.9243	PREDICTED: uncharacterized aarF domain-containing protein kinase At1g79600, chloroplastic isoform X1[Gossypium raimondii]	21.324	2.93	6.6	1	1	1	0.658	1.549	0.858	0.961	1.044	0.96	0.967	0.91096
cds.Camellia_sinensis.comp35081_c0_seq1_m.58830	PREDICTED: elongation factor 1-alpha-like, partial [Gossypium arboreum]	11.563	3.3328	63.5	7	29	1	0.963	1.092	0.998	1.059	0.748	1.145	0.967	0.73884
cds.Camellia_sinensis.comp38139_c0_seq1_m.32128	PREDICTED: D-amino-acid transaminase, chloroplastic [Eucalyptus grandis]	39.473	5.1197	7.5	3	4	3	1.031	1.026	0.996	1	1.006	0.945	0.967	0.20516
cds.Camellia_sinensis.comp40232_c0_seq1_m.33656	methyltransferase type 11 [Medicago truncatula]	33.591	14.827	18	5	5	5	1	1.021	1.025	0.991	0.968	0.987	0.967	0.034043
cds.CL230Contig1_m.8626	PREDICTED: glycolipid transfer protein 1-like [Nelumbo nucifera]	22.569	7.0458	12.4	2	2	2	0.978	0.985	1.088	0.969	0.93	1.055	0.968	0.5558
cds.Camellia_sinensis.comp16965_c1_seq1_m.43577	PREDICTED: photosynthetic NDH subunit of lumenal location 2, chloroplastic [Vitis vinifera]	18.219	41.309	39.5	5	6	5	0.999	1.003	1.045	0.985	1.012	0.951	0.968	0.22366
cds.Camellia_sinensis.comp20791_c0_seq1_m.16520	PREDICTED: probable zinc metalloprotease EGY2, chloroplastic isoform X2 [Nelumbo nucifera]	56.973	9.562	7.9	4	6	4	0.958	1.041	1.032	0.932	0.991	1.01	0.968	0.41222
cds.Camellia_sinensis.comp24049_c0_seq1_m.38295	peptide methionine sulfoxide reductase [Solanum lycopersicum]	24.571	8.2113	16.5	4	5	4	1.037	1.019	0.992	1.004	0.931	1.014	0.968	0.32424
cds.Camellia_sinensis.comp24482_c0_seq1_m.56983	PREDICTED: guanylate-binding protein 7 isoform X2 [Ziziphus jujuba]	13.418	1.8617	19.3	3	3	1	0.955	1.088	1.011	1.011	0.91	1.034	0.968	0.57714
cds.Camellia_sinensis.comp24904_c0_seq1_m.37443	PREDICTED: histone H1.1-like [Tarenaya hassleriana]	25.451	2.4282	4.1	1	3	1	1.067	1.012	0.968	0.936	1.041	0.972	0.968	0.47718
cds.Camellia_sinensis.comp27224_c0_seq2_m.34734	PREDICTED: macro domain-containing protein VPA0103-like isoform X3 [Nicotiana tabacum]	30.955	84.034	29.5	6	9	6	1.028	1.019	1.018	0.956	1.085	0.926	0.968	0.54686
cds.Camellia_sinensis.comp30939_c0_seq1_m.5099	PREDICTED: vacuolar protein 8 [Theobroma cacao]	23.045	32.641	16.7	3	4	3	0.996	1.004	1.053	1.032	0.965	0.958	0.968	0.3255
cds.Camellia_sinensis.comp32088_c0_seq1_m.18859	PREDICTED: 2-hydroxy-6-oxononadienedioate/2-hydroxy-6-oxononatrienedioate hydrolase isoform X1 [Vigna radiata var. radiata]	54.271	2.0886	2.2	1	1	1	1.099	0.987	0.957	0.952	0.924	1.071	0.968	0.62716
cds.Camellia_sinensis.comp32154_c0_seq3_m.14388	lycopene beta/epsilon cyclase [Medicago truncatula]	24.114	7.3996	11.3	2	2	2	1.033	0.972	1.046	1.046	0.927	0.981	0.968	0.47182
cds.Camellia_sinensis.comp33729_c0_seq2_m.7772	PREDICTED: uncharacterized aarF domain-containing protein kinase At1g79600, chloroplastic isoform X2[Gossypium raimondii]	64.802	1.2861	1.7	1	1	1	1.045	1.042	0.965	1.074	0.945	0.936	0.968	0.54906
cds.Camellia_sinensis.comp34295_c0_seq1_m.18899	PREDICTED: serine carboxypeptidase-like 40 [Citrus sinensis]	56.083	11.229	10.8	4	4	4	0.963	0.99	1.103	1.011	0.957	0.989	0.968	0.51762
cds.Camellia_sinensis.comp34396_c0_seq2_m.38667	PREDICTED: polyadenylate-binding protein 2 isoform X1 [Prunus mume]	24.789	24.247	19.9	4	5	3	1.019	1.052	0.981	1.018	0.993	0.943	0.968	0.34026
cds.Camellia_sinensis.comp34685_c0_seq1_m.17248	group 1 family glycosyltransferase [Medicago truncatula]	56.927	23.804	9.8	5	9	5	0.985	1.028	1.023	0.992	0.991	0.957	0.968	0.14816
cds.Camellia_sinensis.comp38000_c0_seq1_m.28599	PREDICTED: prostaglandin E synthase 2-like [Jatropha curcas]	43.273	11.411	11	5	7	4	1.014	1.007	1.018	0.986	1.005	0.951	0.968	0.118682
cds.Camellia_sinensis.comp7974_c0_seq1_m.52825	PREDICTED: coatomer subunit zeta-1-like [Juglans regia]	18.477	9.455	14.5	3	6	3	1.053	1.014	0.983	0.992	1.023	0.937	0.968	0.36858
cds.Camellia_sinensis.comp16976_c0_seq1_m.36981	PREDICTED: heat shock cognate 70 kDa protein 2-like [Phoenix dactylifera]	39.107	81.65	47.6	19	57	6	1.05	1.008	0.982	0.971	0.967	1.007	0.969	0.24826
cds.Camellia_sinensis.comp18302_c0_seq1_m.26529	PREDICTED: protein PTST, chloroplastic [Vitis vinifera]	34.652	22.395	22.7	8	10	8	0.998	1.052	1.032	0.966	1.004	1.016	0.969	0.21788
cds.Camellia_sinensis.comp22699_c0_seq1_m.2313	PREDICTED: intron-binding protein aquarius [Juglans regia]	160.36	16.429	4.2	5	5	5	0.941	1.032	1.079	0.964	0.983	1.011	0.969	0.52194
cds.Camellia_sinensis.comp23814_c0_seq1_m.30203	PREDICTED: reticulon-like protein B8 [Vitis vinifera]	27.492	28.028	23.7	6	10	6	1.047	0.999	1	0.983	0.978	0.992	0.969	0.127175
cds.Camellia_sinensis.comp24327_c0_seq1_m.33972	PREDICTED: probable plastid-lipid-associated protein 8, chloroplastic [Nicotiana attenuata]	27.086	24.958	22.3	5	11	5	1.013	1.074	1.022	1.068	0.966	0.98	0.969	0.4312
cds.Camellia_sinensis.comp25019_c0_seq1_m.18730	PREDICTED: beta-glucosidase 12 [Vitis vinifera]	57.105	33.283	17.6	10	17	9	1.054	0.987	0.993	0.957	1.019	0.964	0.969	0.3372
cds.Camellia_sinensis.comp28723_c0_seq1_m.811	PREDICTED: eukaryotic translation initiation factor 4G isoform X2 [Vitis vinifera]	207.74	18.041	4.5	7	9	7	1.012	0.982	1.054	0.931	1.024	0.999	0.969	0.4177
cds.Camellia_sinensis.comp28797_c0_seq1_m.33679	PREDICTED: non-specific phospholipase C2 isoform X2 [Citrus sinensis]	40.953	2.1263	8.2	3	4	2	1.009	1.013	1.027	0.932	1.021	1	0.969	0.30918
cds.Camellia_sinensis.comp29378_c0_seq1_m.36536	PREDICTED: mitochondrial outer membrane import complex protein METAXIN [Vitis vinifera]	38.229	2.5981	5.3	2	2	2	0.982	1.057	1.013	0.999	0.953	1.004	0.969	0.305
cds.Camellia_sinensis.comp30366_c0_seq1_m.20288	PREDICTED: uridine 5'-monophosphate synthase-like [Ipomoea nil]	57.165	14.43	6.3	3	3	3	1.032	1.019	0.998	0.996	0.985	0.973	0.969	0.056241
cds.Camellia_sinensis.comp32055_c0_seq13_m.33899	PREDICTED: inositol-pentakisphosphate 2-kinase [Vitis vinifera]	26.37	1.2853	3.8	1	1	1	0.99	0.996	1.065	0.997	0.987	0.973	0.969	0.27626
cds.Camellia_sinensis.comp32625_c0_seq1_m.1156	ribulose-1 (chloroplast) [Carpinus putoensis]	53.444	323.31	55.6	31	631	31	1	1.022	1.005	0.992	0.971	0.971	0.969	0.0324
cds.Camellia_sinensis.comp32769_c0_seq1_m.42882	PREDICTED: microtubule-associated protein 70-2 [Vitis vinifera]	24.68	3.264	4.9	1	1	1	0.977	1.006	1.07	1	1.003	0.955	0.969	0.37398
cds.Camellia_sinensis.comp33784_c0_seq4_m.22630	Bifunctional aspartokinase/homoserine dehydrogenase [Morus notabilis]	53.058	1.4244	32.2	11	21	1	0.984	0.999	1.068	0.94	1.017	0.998	0.969	0.40872
cds.Camellia_sinensis.comp35291_c0_seq1_m.30274	PREDICTED: 28 kDa ribonucleoprotein, chloroplastic-like [Nelumbo nucifera]	35.919	168.49	30.1	10	38	8	0.997	1.033	1.023	0.987	0.98	0.992	0.969	0.049082
cds.Camellia_sinensis.comp36001_c0_seq1_m.34430	PREDICTED: vesicle-associated protein 4-1-like isoform X2 [Ipomoea nil]	28.964	7.0504	16.7	4	4	4	0.992	0.97	1.086	0.902	1.003	1.049	0.969	0.60046
cds.CL1334Contig1_m.16732	PREDICTED: AP-1 complex subunit mu-2 [Nelumbo nucifera]	45.632	5.5313	6.5	3	4	3	0.96	1.021	1.044	1.017	0.972	0.944	0.97	0.40636
cds.Camellia_sinensis.comp14159_c0_seq1_m.5231	PREDICTED: protein argonaute 5 [Vitis vinifera]	109.24	39.289	13	13	17	13	0.997	1.003	1.05	1.008	0.96	0.989	0.97	0.22686
cds.Camellia_sinensis.comp19099_c0_seq1_m.55604	PREDICTED: pectinesterase 2.2-like [Juglans regia]	14.265	17.85	29.8	3	5	3	1.037	1	0.985	0.977	1.006	0.949	0.97	0.25356
cds.Camellia_sinensis.comp20902_c0_seq1_m.42673	PREDICTED: ATP-dependent Clp protease adapter protein CLPS1, chloroplastic-like [Juglans regia]	18.629	2.1974	11.1	3	3	3	0.969	1.039	1.042	0.956	1.034	0.969	0.97	0.42178
cds.Camellia_sinensis.comp24637_c0_seq1_m.8160	PREDICTED: subtilisin-like protease SBT1.7 [Theobroma cacao]	81.53	12.217	1.9	1	4	1	0.975	1.027	1.047	0.964	1.026	0.967	0.97	0.3566
cds.Camellia_sinensis.comp27657_c0_seq1_m.25906	sucrase-related family protein [Populus trichocarpa]	47.584	2.3719	5.1	2	2	2	1.055	1.015	0.978	1.056	0.965	0.935	0.97	0.4998
cds.Camellia_sinensis.comp29363_c0_seq1_m.13525	PREDICTED: pentatricopeptide repeat-containing protein At2g15690 [Solanum lycopersicum]	74.623	3.3549	3.6	2	2	1	0.983	1.027	1.037	0.948	0.952	1.056	0.97	0.4663
cds.Camellia_sinensis.comp29686_c0_seq1_m.12915	PREDICTED: sterol 3-beta-glucosyltransferase UGT80A2-like isoform X1 [Sesamum indicum]	67.241	3.5189	4.4	2	2	2	0.844	1.114	1.099	0.957	1.062	0.946	0.97	0.8176
cds.Camellia_sinensis.comp30298_c0_seq1_m.9588	ABC transporter E family member 2 [Morus notabilis]	68.221	32.534	14.9	10	12	10	1.022	1.008	1.032	0.958	0.984	1.028	0.97	0.22702
cds.Camellia_sinensis.comp31298_c0_seq3_m.21813	PREDICTED: SH3 domain-containing protein 2-like [Gossypium hirsutum]	41.041	1.7475	2.4	1	1	1	1.104	0.991	0.948	0.998	0.978	0.975	0.97	0.56524
cds.Camellia_sinensis.comp32362_c0_seq2_m.6011	PREDICTED: alpha-xylosidase 1-like [Juglans regia]	103	20.166	10.2	9	13	7	1.017	1.009	1.028	1.01	0.951	1.002	0.97	0.194464
cds.Camellia_sinensis.comp32501_c0_seq3_m.20794	PREDICTED: kelch domain-containing protein 3 isoform X3 [Vitis vinifera]	57.433	3.2848	1.9	1	1	1	1.087	0.824	1.134	0.947	1.06	0.948	0.97	0.84886
cds.Camellia_sinensis.comp32637_c0_seq6_m.41238	PREDICTED: protein MLP1 isoform X2 [Vitis vinifera]	31.347	1.7717	3.9	1	1	1	0.959	0.948	1.147	1.045	0.978	0.94	0.97	0.7122
cds.Camellia_sinensis.comp32919_c0_seq1_m.35142	PREDICTED: shootin-1-like [Juglans regia]	30.589	1.7725	4	1	1	1	0.956	1.057	1.04	0.983	1.033	0.944	0.97	0.49216
cds.Camellia_sinensis.comp33232_c0_seq6_m.52447	PREDICTED: 5'-nucleotidase domain-containing protein 4 isoform X4 [Vitis vinifera]	13.525	1.8736	6.2	1	1	1	0.904	1.249	0.895	0.952	0.962	1.044	0.97	0.8785
cds.Camellia_sinensis.comp33383_c2_seq1_m.43851	NAD(P)-binding Rossmann-fold superfamily protein [Arabidopsis thaliana]	26.339	4.4534	11.8	3	4	3	0.971	1.05	1.029	1.033	0.952	0.975	0.97	0.42398
cds.Camellia_sinensis.comp35582_c0_seq1_m.29174	PREDICTED: putative GDP-L-fucose synthase 2 [Eucalyptus grandis]	35.115	11.916	15.7	6	10	6	1.026	1.01	1.01	0.982	0.992	0.982	0.97	0.0085958
cds.Camellia_sinensis.comp35876_c0_seq1_m.40720	quinone reductase family protein [Arabidopsis lyrata subsp. lyrata]	21.74	132.29	53.7	9	16	5	0.973	1.041	1.053	1.039	1.008	0.929	0.97	0.50176
cds.CL310Contig1_m.6128	PREDICTED: centrosomal protein of 164 kDa isoform X3 [Arachis ipaensis]	76.57	18.812	5.7	4	4	2	0.983	1.05	1.013	0.945	1.01	1.003	0.971	0.35974
cds.Camellia_sinensis.comp20380_c0_seq1_m.14804	PREDICTED: probable carotenoid cleavage dioxygenase 4, chloroplastic [Nicotiana attenuata]	47.042	65.941	18.3	8	13	8	1.005	1.005	1.021	1.011	0.968	0.965	0.971	0.139424
cds.Camellia_sinensis.comp21054_c0_seq1_m.28357	PREDICTED: protein CHAPERONE-LIKE PROTEIN OF POR1, chloroplastic [Vitis vinifera]	30.851	1.4176	2.9	1	1	1	0.985	0.989	1.074	0.957	0.961	1.041	0.971	0.4933
cds.Camellia_sinensis.comp23661_c0_seq1_m.36437	PREDICTED: vesicle-associated membrane protein 711 [Nicotiana tabacum]	27.066	3.5117	16.2	4	6	4	1.019	1.016	1.016	0.998	0.99	0.976	0.971	0.048057
cds.Camellia_sinensis.comp27042_c0_seq1_m.32393	heme oxygenase 1, chloroplastic-like [Nicotiana tabacum]	33.028	29.896	25.1	7	8	4	1.039	0.976	1.023	0.984	0.991	0.975	0.971	0.2082
cds.Camellia_sinensis.comp28738_c0_seq1_m.3615	PREDICTED: ATP-dependent zinc metalloprotease FTSH 12, chloroplastic [Prunus mume]	68.108	2.4193	3.6	2	2	2	0.971	1.018	1.059	0.972	1.007	0.982	0.971	0.3546
cds.Camellia_sinensis.comp30380_c0_seq1_m.8250	PREDICTED: CSC1-like protein ERD4 [Jatropha curcas]	81.653	80.882	26.7	23	41	23	1.007	1.018	1.035	0.973	0.992	1.005	0.971	0.072463
cds.Camellia_sinensis.comp30902_c0_seq1_m.794	PREDICTED: callose synthase 10 [Nicotiana attenuata]	218.2	12.501	4.2	7	8	6	0.999	1.005	1.06	0.975	0.936	1.065	0.971	0.51602
cds.Camellia_sinensis.comp31474_c0_seq3_m.1857	PREDICTED: stromal processing peptidase, chloroplastic [Vitis vinifera]	143.42	164.03	19	21	30	21	0.993	1.008	1.033	0.98	0.98	0.987	0.971	0.069323
cds.Camellia_sinensis.comp31690_c0_seq1_m.13753	PREDICTED: plant UBX domain-containing protein 11 isoform X1 [Vitis vinifera]	62.219	4.5695	6.2	4	4	4	0.986	0.992	1.043	0.955	0.949	1.028	0.971	0.38776
cds.Camellia_sinensis.comp33758_c0_seq3_m.2481	PREDICTED: protein lava lamp isoform X5 [Vitis vinifera]	67.343	23.233	7.1	4	5	4	1.002	1.079	0.98	0.94	1.023	1.008	0.971	0.49008
cds.Camellia_sinensis.comp34031_c0_seq2_m.14854	PREDICTED: carboxyl-terminal-processing peptidase 2, chloroplastic isoform X1 [Vitis vinifera]	27.679	2.6932	10.5	3	3	2	0.961	1.026	1.063	1.021	0.961	0.979	0.971	0.44756
cds.Camellia_sinensis.comp34452_c0_seq1_m.3869	PREDICTED: probable phosphoinositide phosphatase SAC9 [Vitis vinifera]	120.62	3.2276	1.6	2	2	2	1.031	1.003	1.01	0.956	0.972	1.028	0.971	0.2737
cds.Camellia_sinensis.comp36576_c0_seq1_m.20868	PREDICTED: UDP-N-acetylglucosamine diphosphorylase 1 [Citrus sinensis]	55.479	13.619	8.6	3	4	3	1.05	1	0.98	0.959	0.945	1.038	0.971	0.44838
cds.Camellia_sinensis.comp18488_c0_seq1_m.48004	PREDICTED: protein yippee-like At4g27745 [Sesamum indicum]	12.123	8.056	23.6	2	3	2	1.037	0.952	1.056	0.997	0.993	0.97	0.972	0.45464
cds.Camellia_sinensis.comp23891_c0_seq2_m.26046	PREDICTED: aminoacyl tRNA synthase complex-interacting multifunctional protein 1 isoform X2 [Vitis vinifera]	41.356	14.133	13.7	6	7	6	1.019	1.007	1.01	0.989	1.002	0.96	0.972	0.095925
cds.Camellia_sinensis.comp24932_c0_seq1_m.38826	PREDICTED: 17.3 kDa class II heat shock protein-like [Nicotiana attenuata]	18.083	62.033	48.8	5	15	5	1.028	1.046	0.97	0.96	1.016	0.983	0.972	0.37454
cds.Camellia_sinensis.comp27260_c0_seq2_m.11556	PREDICTED: protein MODIFIER OF SNC1 11 isoform X1 [Vitis vinifera]	22.318	45.149	41.2	6	10	6	1.021	1.05	0.99	1	0.975	1	0.972	0.21032
cds.Camellia_sinensis.comp27684_c0_seq1_m.34303	protein ACI14 [Solanum lycopersicum]	35.892	9.3945	9.4	3	3	3	0.962	1.128	0.956	1.016	0.936	1.01	0.972	0.69186
cds.Camellia_sinensis.comp27976_c0_seq2_m.13381	PREDICTED: glutamyl-tRNA(Gln) amidotransferase subunit A, chloroplastic/mitochondrial [Ipomoea nil]	57.917	158.92	35.4	14	23	14	1.016	0.992	1.02	0.999	0.963	0.982	0.972	0.109164
cds.Camellia_sinensis.comp30254_c0_seq3_m.19705	PREDICTED: serine carboxypeptidase-like 27 [Vitis vinifera]	44.262	1.5842	4.1	2	2	2	1.029	1.018	0.996	0.958	1.048	0.953	0.972	0.42202
cds.Camellia_sinensis.comp30517_c0_seq1_m.10671	PREDICTED: zinc finger BED domain-containing protein DAYSLEEPER-like [Vitis vinifera]	76.909	1.7207	6.4	4	6	2	1.036	0.974	1.012	0.973	0.968	0.996	0.972	0.2304
cds.Camellia_sinensis.comp32739_c0_seq3_m.16599	PREDICTED: protein disulfide-isomerase [Nelumbo nucifera]	59.466	136.03	39.8	21	52	18	1.023	0.994	1.017	0.972	0.985	0.993	0.972	0.059665
cds.Camellia_sinensis.comp32901_c0_seq1_m.18562	PREDICTED: low-temperature-induced cysteine proteinase [Vitis vinifera]	55.425	53.097	11	5	16	4	1.038	1.007	0.973	0.984	0.982	0.967	0.972	0.22048
cds.CL28Contig4_m.11804	PREDICTED: 6-phosphofructo-2-kinase/fructose-2,6-bisphosphatase [Vitis vinifera]	61.645	57.006	17.9	9	11	4	0.979	1.038	1.029	1	1.01	0.955	0.973	0.34384
cds.CL357Contig1_m.20184	PREDICTED: serine hydroxymethyltransferase, mitochondrial [Nicotiana attenuata]	57.213	181.09	41.6	18	71	14	1.01	1.016	1.011	0.977	0.996	0.981	0.973	0.0106635
cds.Camellia_sinensis.comp15602_c0_seq1_m.26722	PREDICTED: ABC transporter I family member 6, chloroplastic-like [Nicotiana tabacum]	38.475	60.888	18.4	5	9	5	1.029	1.007	1.007	0.968	0.975	1.018	0.973	0.186896
cds.Camellia_sinensis.comp17242_c0_seq1_m.26782	PREDICTED: PI-PLC X-box domain-containing protein DDB_G0293730 [Ziziphus jujuba]	36.317	4.9145	8.5	3	5	3	1.012	1.033	1.001	0.972	1	0.991	0.973	0.091016
cds.Camellia_sinensis.comp20693_c0_seq1_m.16158	PREDICTED: 2,3-bisphosphoglycerate-independent phosphoglycerate mutase [Sesamum indicum]	60.685	138.69	37.9	23	64	23	1.025	1.009	1.013	0.983	1.003	0.979	0.973	0.03674
cds.Camellia_sinensis.comp20768_c0_seq1_m.35796	PREDICTED: anthranilate synthase beta subunit 1, chloroplastic-like [Nicotiana tabacum]	33.21	14.393	14	4	8	4	1.008	0.992	1.02	0.995	0.974	0.968	0.973	0.074081
cds.Camellia_sinensis.comp21006_c0_seq1_m.35903	PREDICTED: tetrapyrrole-binding protein, chloroplastic [Juglans regia]	30.146	2.4352	4.5	1	2	1	1.009	1.032	1.001	0.944	1.007	1.009	0.973	0.3072
cds.Camellia_sinensis.comp24249_c0_seq1_m.39115	PREDICTED: aminoacyl tRNA synthase complex-interacting multifunctional protein 1 [Juglans regia]	32.157	16.547	19	5	7	5	0.952	1.078	1.003	1.019	1.012	0.921	0.973	0.61048
cds.Camellia_sinensis.comp25664_c0_seq2_m.46175	PREDICTED: protein disulfide isomerase-like 5-1 [Vitis vinifera]	16.911	2.3361	12.8	2	3	1	1.003	1.062	0.978	0.979	1.006	0.976	0.973	0.36404
cds.Camellia_sinensis.comp26474_c0_seq1_m.6815	PREDICTED: WD repeat-containing protein 75 [Juglans regia]	91.437	4.875	2.7	2	2	2	0.961	1.096	0.989	1.068	0.866	1.03	0.973	0.71518
cds.Camellia_sinensis.comp29453_c0_seq1_m.21413	PREDICTED: ankyrin repeat domain-containing protein 2B-like [Juglans regia]	38.004	5.4048	27.8	9	13	3	1.054	0.981	1.013	0.989	0.994	0.982	0.973	0.26614
cds.Camellia_sinensis.comp29598_c1_seq2_m.44317	PREDICTED: low molecular weight phosphotyrosine protein phosphatase [Fragaria vesca subsp. vesca]	18.644	21.228	34.3	5	7	5	1.012	1.043	0.991	1.007	0.972	0.986	0.973	0.2113
cds.Camellia_sinensis.comp30085_c0_seq1_m.16810	PREDICTED: omega-6 fatty acid desaturase, chloroplastic [Vitis vinifera]	33.054	3.818	3.6	1	1	1	0.967	0.99	1.088	0.952	0.985	1.026	0.973	0.56316
cds.Camellia_sinensis.comp30158_c0_seq2_m.35978	PREDICTED: vesicle-associated protein 1-3 isoform X2 [Nicotiana sylvestris]	26.985	4.2751	3.7	1	1	1	0.993	1.012	1.036	0.88	1.059	1.021	0.973	0.6319
cds.Camellia_sinensis.comp31766_c0_seq1_m.39689	PREDICTED: dihydrolipoyllysine-residue succinyltransferase component of 2-oxoglutarate dehydrogenase complex 2, mitochondrial-like [Juglans regia]	30.695	2.9499	3.5	1	3	1	1.095	0.941	1.002	0.947	0.974	1.034	0.973	0.6318
cds.Camellia_sinensis.comp32347_c1_seq1_m.26020	PREDICTED: phosphoribulokinase, chloroplastic-like [Populus euphratica]	46.592	236.37	47.6	18	105	17	1.02	1.02	1	0.979	1	0.978	0.973	0.047625
cds.Camellia_sinensis.comp33495_c0_seq1_m.32618	PREDICTED: riboflavin biosynthesis protein PYRD, chloroplastic [Vitis vinifera]	27.785	2.3948	4	1	1	1	1.006	0.992	1.043	0.963	0.893	1.103	0.973	0.6517
cds.Camellia_sinensis.comp33691_c0_seq1_m.1922	PREDICTED: cullin-associated NEDD8-dissociated protein 1 [Vitis vinifera]	134.6	7.3362	4.4	5	5	5	0.976	1.015	1.053	0.968	0.939	1.055	0.973	0.5333
cds.Camellia_sinensis.comp34821_c0_seq1_m.3529	PREDICTED: protease Do-like 7 isoform X1 [Vitis vinifera]	122.44	79.554	17	18	20	12	1.004	1.018	1.014	1.006	0.981	0.968	0.973	0.086723
cds.Camellia_sinensis.comp38553_c0_seq1_m.49905	PREDICTED: 10 kDa chaperonin-like [Sesamum indicum]	11.983	3.4024	17.4	2	3	2	0.991	1.005	1.05	1.004	1	0.96	0.973	0.29432
cds.CL782Contig1_m.4507	PREDICTED: importin subunit beta-1 [Vitis vinifera]	96.404	15.599	9.6	6	10	3	0.985	1.032	1.026	1.014	0.939	1.01	0.974	0.40332
cds.Camellia_sinensis.comp10922_c0_seq1_m.28802	PREDICTED: succinyl-CoA ligase [ADP-forming] subunit alpha-1, mitochondrial [Solanum tuberosum]	36.392	31.068	20.6	6	14	6	1.02	0.968	1.05	0.981	0.994	0.983	0.974	0.33984
cds.Camellia_sinensis.comp15888_c0_seq1_m.4259	oxidoreductase/transition metal ion-binding protein, putative [Medicago truncatula]	101.7	177.94	27.1	24	30	24	1.024	0.981	1.029	0.98	0.988	0.986	0.974	0.159841
cds.Camellia_sinensis.comp17147_c0_seq1_m.50824	PREDICTED: BRISC and BRCA1-A complex member 1 [Cucumis melo]	14.116	1.6234	6.2	1	1	1	0.981	1.022	1.042	0.998	1.016	0.952	0.974	0.3735
cds.Camellia_sinensis.comp20504_c0_seq2_m.31348	PREDICTED: ATP-dependent Clp protease proteolytic subunit-related protein 4, chloroplastic [Prunus mume]	33.119	67.173	22.7	5	16	5	1.031	1.004	1.01	0.983	0.987	0.996	0.974	0.04244
cds.Camellia_sinensis.comp20535_c0_seq2_m.43958	PREDICTED: nifU-like protein 3, chloroplastic [Nicotiana tomentosiformis]	17.897	14.895	17.7	2	4	2	1.045	1.001	1.038	0.986	0.976	1.042	0.974	0.33686
cds.Camellia_sinensis.comp25834_c0_seq1_m.24919	PREDICTED: probable fructose-bisphosphate aldolase 3, chloroplastic [Sesamum indicum]	44.523	93.59	42.6	14	24	13	1.013	1.011	1.02	0.983	0.969	1.014	0.974	0.128377
cds.Camellia_sinensis.comp27604_c0_seq1_m.28659	PREDICTED: zinc finger CCCH domain-containing protein 14 [Vitis vinifera]	31.76	44.513	23.4	6	10	5	1.001	0.984	1.038	1.003	0.991	0.949	0.974	0.30844
cds.Camellia_sinensis.comp29365_c0_seq1_m.8543	PREDICTED: probable beta-D-xylosidase 7 isoform X2 [Theobroma cacao]	85.647	15.054	11	8	9	8	1.008	1.011	1.022	1.036	0.961	0.964	0.974	0.3353
cds.Camellia_sinensis.comp30012_c1_seq3_m.27799	PREDICTED: nuclear pore complex protein NUP88 [Vitis vinifera]	38.651	10.564	14.3	5	6	5	1.012	0.987	1.03	0.985	0.968	0.998	0.974	0.162281
cds.Camellia_sinensis.comp30091_c0_seq1_m.32600	PREDICTED: protein PPLZ12 [Sesamum indicum]	32.318	39.018	36.6	10	16	10	0.97	1.028	1.027	0.969	0.991	0.985	0.974	0.26276
cds.Camellia_sinensis.comp31465_c0_seq3_m.12731	PREDICTED: fasciclin-like arabinogalactan protein 1 [Sesamum indicum]	43.379	8.6034	7.6	2	3	2	1.057	1.047	0.934	0.88	1.178	0.902	0.974	0.75848
cds.Camellia_sinensis.comp33067_c1_seq1_m.17116	PREDICTED: calcium-dependent protein kinase 26-like [Gossypium hirsutum]	60.422	17.947	16.4	7	8	7	0.989	1.028	1.02	1.028	0.966	0.964	0.974	0.33182
cds.Camellia_sinensis.comp33167_c0_seq2_m.12525	PREDICTED: malonate--CoA ligase isoform X2 [Vitis vinifera]	54.797	28.27	19.8	8	11	8	1.002	1.008	1.009	0.98	0.97	0.992	0.974	0.0193614
cds.Camellia_sinensis.comp33562_c0_seq8_m.5046	PREDICTED: riboflavin synthase [Vitis vinifera]	30.636	63.606	39.1	8	13	8	1.056	0.971	0.984	0.938	0.998	0.997	0.974	0.47692
cds.Camellia_sinensis.comp33830_c0_seq4_m.37216	PREDICTED: soluble inorganic pyrophosphatase 2 isoform X1 [Ziziphus jujuba]	24.22	36.447	27.8	6	14	4	1.052	1.013	0.966	0.931	1.033	0.987	0.974	0.5253
cds.Camellia_sinensis.comp34844_c0_seq1_m.2284	PREDICTED: ABC transporter B family member 11 [Vitis vinifera]	114.31	14.011	6.5	5	6	3	1.023	0.997	1.013	1.047	0.978	0.929	0.974	0.48046
cds.Camellia_sinensis.comp35961_c0_seq1_m.31683	calcium homeostasis regulator CHoR1 [Solanum tuberosum]	36.586	51.282	15.9	4	5	4	1.017	1.011	1.015	1.002	1.019	0.944	0.974	0.37266
cds.Camellia_sinensis.comp12764_c0_seq1_m.17074	PREDICTED: vegetative cell wall protein gp1 [Capsicum annuum]	13.5	17.706	30.5	4	8	4	1.017	0.994	1.008	0.982	0.979	0.983	0.975	0.02066
cds.Camellia_sinensis.comp15718_c0_seq1_m.36938	PREDICTED: peroxidase 73 [Vitis vinifera]	34.324	129.59	39.7	10	20	8	1.022	0.986	1.024	0.983	0.992	0.981	0.975	0.119022
cds.Camellia_sinensis.comp20349_c0_seq1_m.22493	PREDICTED: ferredoxin--NADP reductase, leaf isozyme, chloroplastic [Ricinus communis]	40.573	293.46	56.9	20	103	7	1.043	1.018	0.971	0.982	0.984	0.989	0.975	0.3536
cds.Camellia_sinensis.comp20406_c0_seq2_m.22795	PREDICTED: heterogeneous nuclear ribonucleoprotein R [Sesamum indicum]	47.84	5.6169	5.7	2	2	2	0.949	0.988	1.108	1.032	0.924	1.013	0.975	0.69546
cds.Camellia_sinensis.comp20433_c0_seq1_m.46290	hydrogen peroxide induced protein, putative [Medicago truncatula]	14.815	29.97	25.2	2	2	2	1.04	1.033	0.967	0.992	1.031	0.941	0.975	0.50932
cds.Camellia_sinensis.comp24112_c0_seq1_m.37222	resistance to phytophthora protein, putative [Medicago truncatula]	26.883	1.3934	3.4	1	1	1	1.03	0.98	1.028	0.93	1.031	1.002	0.975	0.50138
cds.Camellia_sinensis.comp25446_c0_seq1_m.13292	SLH domain protein [Arabidopsis thaliana]	27.662	8.3149	8.4	2	2	2	1.037	1.05	0.951	0.995	0.93	1.036	0.975	0.59284
cds.Camellia_sinensis.comp25696_c0_seq1_m.13773	PREDICTED: threonine dehydratase biosynthetic, chloroplastic [Nelumbo nucifera]	66.833	10.193	8	5	6	5	1.021	1.025	1.01	1.019	0.989	0.973	0.975	0.153539
cds.Camellia_sinensis.comp26285_c0_seq1_m.46008	PREDICTED: glutathione S-transferase T1 [Ricinus communis]	19.873	10.854	14.1	2	2	2	0.99	0.986	1.066	0.957	1.016	0.992	0.975	0.45692
cds.Camellia_sinensis.comp29127_c0_seq2_m.27072	PREDICTED: pyruvate dehydrogenase E1 component subunit beta-2, mitochondrial [Setaria italica]	18.566	34.233	49.4	8	21	5	0.991	1.049	1.002	0.998	0.968	0.999	0.975	0.27746
cds.Camellia_sinensis.comp30697_c0_seq1_m.25600	PREDICTED: SEC12-like protein 2 [Nelumbo nucifera]	31.402	4.2576	7.3	2	2	2	1.072	0.954	1.009	0.943	0.956	1.06	0.975	0.63536
cds.Camellia_sinensis.comp30876_c0_seq1_m.20229	PREDICTED: protein PLASTID TRANSCRIPTIONALLY ACTIVE 14 isoform X1 [Ziziphus jujuba]	38.586	1.2437	2.1	1	1	1	1.046	0.969	1.023	0.957	0.968	1.037	0.975	0.49362
cds.Camellia_sinensis.comp31354_c0_seq1_m.36920	DUF2996 family protein [Medicago truncatula]	22.698	7.1573	22.7	4	5	4	1.04	1.03	0.988	0.951	1.008	1.024	0.975	0.41246
cds.Camellia_sinensis.comp31687_c0_seq2_m.32126	PREDICTED: proteasome subunit beta type-7-A [Sesamum indicum]	29.52	11.415	9.2	3	10	3	1.02	1.003	1.023	1.01	0.983	0.976	0.975	0.101279
cds.Camellia_sinensis.comp32851_c0_seq1_m.13430	PREDICTED: peroxisomal membrane protein PEX14 [Jatropha curcas]	31.968	14.919	18.5	4	5	4	1.081	0.977	0.977	0.992	1.032	0.936	0.975	0.60532
cds.Camellia_sinensis.comp33139_c0_seq1_m.9506	PREDICTED: calcium sensing receptor, chloroplastic isoform X2 [Citrus sinensis]	34.998	73.64	33.1	12	24	12	1.049	0.977	1.021	0.985	0.987	0.998	0.975	0.29896
cds.Camellia_sinensis.comp33502_c0_seq4_m.3342	PREDICTED: sugar carrier protein C-like [Ipomoea nil]	57.517	9.2049	7.7	4	5	3	1.039	0.992	1.006	0.91	1.005	1.046	0.975	0.5714
cds.Camellia_sinensis.comp34743_c1_seq4_m.16761	PREDICTED: chaperone protein dnaJ 13 [Vitis vinifera]	60.258	11.678	5.4	3	3	3	1.005	1.015	1.022	1.042	0.922	1.002	0.975	0.54138
cds.Camellia_sinensis.comp35466_c0_seq1_m.31835	PREDICTED: aspartate-semialdehyde dehydrogenase [Arachis duranensis]	42.612	126.71	37.2	11	22	11	0.98	1.007	1.016	0.968	1.009	0.951	0.975	0.28428
cds.Camellia_sinensis.comp37458_c0_seq1_m.24872	PREDICTED: sec-independent protein translocase protein TATC, chloroplastic [Ziziphus jujuba]	39.076	19.004	10.4	2	2	2	1.011	1.002	1.026	0.969	0.971	1.024	0.975	0.26144
cds.Camellia_sinensis.comp8548_c0_seq1_m.30661	Protein ApaG [Morus notabilis]	21.503	7.6426	10.5	2	2	2	0.902	1.09	1.057	1.056	1.009	0.908	0.975	0.76268
cds.CL3404Contig1_m.20723	PREDICTED: probable membrane metalloprotease ARASP2, chloroplastic [Vitis vinifera]	48.816	4.1136	7.5	3	5	3	0.985	0.94	1.115	0.942	1.013	1.013	0.976	0.71726
cds.Camellia_sinensis.comp11416_c0_seq1_m.21653	PREDICTED: 4-hydroxy-3-methylbut-2-enyl diphosphate reductase, chloroplastic-like [Daucus carota subsp.sativus]	51.808	77.835	40.7	19	34	19	0.991	1.039	1.01	0.997	0.978	0.993	0.976	0.186143
cds.Camellia_sinensis.comp20438_c0_seq1_m.37911	PREDICTED: outer envelope pore protein 24A, chloroplastic-like [Nelumbo nucifera]	25.464	14.584	28.3	7	9	7	1.036	0.996	1.014	1.006	0.983	0.985	0.976	0.153763
cds.Camellia_sinensis.comp21039_c0_seq1_m.29908	PREDICTED: 20 kDa chaperonin, chloroplastic-like [Nicotiana tabacum]	21.783	76.983	40.9	9	26	9	1.053	0.985	1.001	0.979	0.994	0.993	0.976	0.31204
cds.Camellia_sinensis.comp26832_c0_seq1_m.42570	PREDICTED: cytochrome b5 [Nicotiana attenuata]	15.231	2.5349	35.8	3	6	1	0.97	0.969	1.103	0.972	0.992	1.004	0.976	0.6313
cds.Camellia_sinensis.comp27051_c0_seq1_m.17273	PREDICTED: anthranilate synthase alpha subunit 2, chloroplastic-like isoform X2 [Nicotiana tabacum]	65.075	190.48	45.6	23	48	23	1.013	1.013	1	0.982	0.984	0.988	0.976	0.0066961
cds.Camellia_sinensis.comp27879_c0_seq1_m.18135	aspartate aminotransferase 2 family protein [Populus trichocarpa]	24.805	55.619	56.4	12	23	12	1.016	1.005	1.003	0.979	1	0.972	0.976	0.060018
cds.Camellia_sinensis.comp28458_c0_seq2_m.12232	PREDICTED: CBS domain-containing protein CBSCBSPB3-like isoform X1 [Nicotiana tabacum]	58.901	64.476	29.4	11	12	11	0.988	1.043	0.99	0.989	0.963	0.995	0.976	0.2941
cds.Camellia_sinensis.comp28975_c0_seq1_m.17459	transcriptional repressor [Arabidopsis lyrata subsp. lyrata]	67.725	143.68	29.2	16	37	16	1.015	1.016	1.003	0.986	0.988	0.987	0.976	0.028243
cds.Camellia_sinensis.comp29394_c0_seq1_m.5516	PREDICTED: protein TIC110, chloroplastic-like, partial [Nicotiana tabacum]	24.176	45.791	38.8	9	17	9	1	1.001	1.013	0.968	1.007	0.966	0.976	0.155924
cds.Camellia_sinensis.comp30075_c0_seq1_m.24809	PREDICTED: malate dehydrogenase, chloroplastic [Solanum tuberosum]	43.67	153.91	36.9	14	40	14	1.01	1.001	1.018	1.001	0.985	0.971	0.976	0.074341
cds.Camellia_sinensis.comp31173_c0_seq2_m.31664	PREDICTED: sanguinarine reductase isoform X1 [Citrus sinensis]	36.914	92.17	32.4	11	17	11	1.033	0.987	1.018	1.022	0.977	0.966	0.976	0.32556
cds.Camellia_sinensis.comp32311_c0_seq1_m.42109	NADPH:QUINONE OXIDOREDUCTASE family protein [Populus trichocarpa]	22.987	38.035	31.2	4	4	4	0.963	1.054	1.012	1.034	0.953	0.968	0.976	0.5322
cds.Camellia_sinensis.comp32526_c0_seq1_m.7405	PREDICTED: nuclear pore complex protein NUP85 [Vitis vinifera]	80.37	27.331	8.4	4	5	4	0.952	1.008	1.105	1.148	0.877	0.965	0.976	0.76212
cds.Camellia_sinensis.comp33310_c0_seq4_m.30096	PREDICTED: protein CROWDED NUCLEI 4-like [Daucus carota subsp. sativus]	39.101	4.0506	8.9	2	2	2	1.055	1.03	0.95	0.946	1.019	0.996	0.976	0.56506
cds.Camellia_sinensis.comp34331_c1_seq2_m.12395	PREDICTED: transmembrane 9 superfamily member 7 [Gossypium hirsutum]	13.744	27.575	18.2	2	3	1	0.987	1.023	1.033	1.055	1.003	0.912	0.976	0.59486
cds.Camellia_sinensis.comp34460_c2_seq11_m.10323	PREDICTED: neutral alpha-glucosidase C [Nicotiana sylvestris]	51.942	105.06	27.8	12	18	12	0.988	0.998	1.033	0.975	0.978	0.993	0.976	0.171525
cds.Camellia_sinensis.comp11661_c0_seq2_m.16778	PREDICTED: protochlorophyllide-dependent translocon component 52, chloroplastic [Vitis vinifera]	66.107	9.7587	9.8	7	8	6	1.02	1.015	1.002	1.033	0.982	0.953	0.977	0.38482
cds.Camellia_sinensis.comp13829_c0_seq1_m.38050	PREDICTED: nucleoside diphosphate kinase 2, chloroplastic isoform X2 [Vitis vinifera]	26.49	35.449	27.8	6	14	6	0.993	1.001	1.009	0.971	0.976	0.988	0.977	0.029542
cds.Camellia_sinensis.comp20401_c0_seq1_m.19860	PREDICTED: kynurenine--oxoglutarate transaminase [Jatropha curcas]	36.248	7.9103	14.9	5	6	5	0.976	0.977	1.076	0.971	0.997	0.99	0.977	0.5324
cds.Camellia_sinensis.comp20858_c0_seq1_m.19553	PREDICTED: ethanolamine-phosphate cytidylyltransferase [Sesamum indicum]	46.774	29.793	8.4	4	5	4	1.009	1.004	1.006	0.975	0.972	1.003	0.977	0.148142
cds.Camellia_sinensis.comp21061_c0_seq1_m.23387	glycerol-3-phosphate acyltransferase 3 [Ricinus communis]	42.707	1.1689	2.7	1	1	1	0.97	1.114	0.955	0.993	0.998	0.978	0.977	0.71286
cds.Camellia_sinensis.comp26551_c0_seq1_m.14734	PREDICTED: GPI transamidase component PIG-T [Vitis vinifera]	74.92	1.9067	1.3	1	3	1	1.025	0.983	1.035	0.94	1.046	0.986	0.977	0.52222
cds.Camellia_sinensis.comp27110_c0_seq1_m.8651	PREDICTED: conserved oligomeric Golgi complex subunit 7 [Theobroma cacao]	92.826	6.2268	3.6	3	3	3	1.046	0.962	1.029	1.042	0.958	0.968	0.977	0.56552
cds.Camellia_sinensis.comp27497_c0_seq1_m.32426	PREDICTED: translin [Theobroma cacao]	33.965	13.927	13.4	4	4	4	1.057	0.99	0.987	0.961	0.983	1.02	0.977	0.4595
cds.Camellia_sinensis.comp29700_c0_seq2_m.24847	PREDICTED: histone deacetylase 14 isoform X5 [Juglans regia]	50.919	6.4069	6.7	3	5	3	1.062	1.013	0.959	0.986	0.959	1.019	0.977	0.5429
cds.Camellia_sinensis.comp30409_c1_seq1_m.20071	PREDICTED: 2-methyl-6-phytyl-1,4-hydroquinone methyltransferase, chloroplastic-like [Populus euphratica]	38.711	77.336	21.6	6	17	1	0.986	1.015	1.046	0.989	1.016	0.972	0.977	0.34024
cds.Camellia_sinensis.comp31186_c1_seq1_m.18514	PREDICTED: UDP-glucose 6-dehydrogenase 1 [Vitis vinifera]	52.995	134.97	41	16	30	16	1.022	1.017	0.996	0.99	0.985	0.991	0.977	0.0476
cds.Camellia_sinensis.comp31764_c0_seq2_m.44977	PREDICTED: NADH dehydrogenase [ubiquinone] iron-sulfur protein 6, mitochondrial [Ipomoea nil]	14.225	2.4462	17.7	2	3	2	1.091	0.917	1.018	0.871	0.808	1.277	0.977	0.79542
cds.Camellia_sinensis.comp32443_c0_seq1_m.34125	PREDICTED: peptide methionine sulfoxide reductase A1 [Ricinus communis]	29.217	39.908	21.9	7	22	7	1.027	1.02	0.984	0.963	0.986	1.012	0.977	0.29704
cds.Camellia_sinensis.comp32825_c0_seq3_m.9245	PREDICTED: nuclear pore complex protein GP210 [Vitis vinifera]	92.267	11.033	3.6	3	3	3	0.961	1.018	1.062	1.009	0.967	0.995	0.977	0.51324
cds.Camellia_sinensis.comp32938_c0_seq1_m.2560	PREDICTED: ABC transporter B family member 27-like [Juglans regia]	69.361	9.9672	8.1	6	8	6	0.991	1.023	1.068	1.025	0.953	1.032	0.977	0.51602
cds.Camellia_sinensis.comp33139_c0_seq1_m.9505	PREDICTED: calcium sensing receptor, chloroplastic isoform X1 [Citrus sinensis]	38.973	59.77	20.1	7	17	7	1.022	1.006	1.016	0.997	0.98	0.997	0.977	0.033998
cds.Camellia_sinensis.comp33794_c0_seq1_m.11067	PREDICTED: GDP-L-galactose phosphorylase 2-like [Juglans regia]	50.598	1.471	2	1	1	1	1.016	0.987	1.034	0.955	1.017	0.996	0.977	0.37014
cds.Camellia_sinensis.comp33906_c0_seq3_m.27977	PREDICTED: cinnamoyl-CoA reductase 1-like [Populus euphratica]	37.368	25.105	23.7	8	18	8	1.004	1.022	1.038	0.98	1.025	0.987	0.977	0.2312
cds.Camellia_sinensis.comp26839_c0_seq3_m.11391	FG-GAP repeat-containing family protein [Populus trichocarpa]	74.282	6.56	4	3	3	3	1.015	1.001	1.019	0.923	1.051	0.993	0.978	0.59144
cds.Camellia_sinensis.comp29741_c0_seq1_m.17121	PREDICTED: carbamoyl-phosphate synthase small chain, chloroplastic isoform X2 [Daucus carota subsp. sativus]	46.573	35.812	12.4	4	7	4	1.015	1.043	0.997	0.98	0.994	1.014	0.978	0.24966
cds.Camellia_sinensis.comp30353_c0_seq1_m.34475	PREDICTED: chloroplast processing peptidase-like isoform X1 [Nicotiana tabacum]	34.383	30.025	25.9	5	7	5	1.055	0.971	1.009	0.955	1.01	1.004	0.978	0.50682
cds.Camellia_sinensis.comp30469_c0_seq1_m.14434	PREDICTED: probable mitochondrial-processing peptidase subunit beta, mitochondrial [Vitis vinifera]	63.829	180.92	31.8	19	46	17	0.995	1.037	1.007	1.003	0.986	0.984	0.978	0.186004
cds.Camellia_sinensis.comp31000_c0_seq2_m.33049	PREDICTED: peptide deformylase 1B, chloroplastic [Vitis vinifera]	30.703	17.829	30.4	7	7	7	0.99	1.057	1.01	1.054	1.01	0.926	0.978	0.61572
cds.Camellia_sinensis.comp31313_c0_seq1_m.16545	PREDICTED: alpha-1,4 glucan phosphorylase L-2 isozyme, chloroplastic/amyloplastic [Vitis vinifera]	68.013	63.367	17.4	10	17	8	1.002	1.002	0.999	0.975	0.976	0.987	0.978	0.0056368
cds.Camellia_sinensis.comp32367_c0_seq1_m.5385	PREDICTED: protein translocase subunit SecA, chloroplastic [Vitis vinifera]	107.75	232.29	41.8	35	48	35	1.002	1.017	1.01	0.994	0.977	0.992	0.978	0.03358
cds.Camellia_sinensis.comp32599_c0_seq1_m.31879	PREDICTED: gamma carbonic anhydrase 1, mitochondrial [Ziziphus jujuba]	29.459	79.989	38.4	10	17	4	1.018	1.026	0.977	0.992	0.976	0.986	0.978	0.2348
cds.Camellia_sinensis.comp32626_c0_seq3_m.34857	Thioredoxin-like protein [Morus notabilis]	28.957	87.929	42.5	11	20	11	1.013	1.035	0.985	0.992	0.988	0.985	0.978	0.26086
cds.Camellia_sinensis.comp33275_c0_seq1_m.14084	PREDICTED: serine/threonine protein phosphatase 2A 55 kDa regulatory subunit B beta isoform-like isoform X2 [Cicer arietinum]	60.795	13.436	9.2	5	6	5	0.974	1.03	1.003	0.946	1.017	0.977	0.978	0.4387
cds.Camellia_sinensis.comp34557_c0_seq1_m.14225	PREDICTED: ABC transporter C family member 2 [Vitis vinifera]	81.457	96.453	22.1	18	26	18	0.995	1.001	1.02	0.998	0.982	0.971	0.978	0.116625
cds.Camellia_sinensis.comp14364_c0_seq1_m.35071	chromosome-associated kinesin [Arabidopsis thaliana]	28.048	52.699	30	7	8	7	1.009	0.974	1.036	0.97	0.974	1.013	0.979	0.41306
cds.Camellia_sinensis.comp15365_c0_seq1_m.25957	PREDICTED: psbP domain-containing protein 1, chloroplastic [Vitis vinifera]	30.511	110.59	34.1	9	14	9	1.02	1.024	1.006	1.006	0.971	1.009	0.979	0.18802
cds.Camellia_sinensis.comp15618_c0_seq1_m.27755	PREDICTED: BRCA1-A complex subunit Abraxas [Jatropha curcas]	39.021	5.8587	12.5	4	4	4	0.998	1.053	0.986	1.021	0.945	1.007	0.979	0.52994
cds.Camellia_sinensis.comp18262_c0_seq1_m.23547	PREDICTED: rubisco accumulation factor 1, chloroplastic [Juglans regia]	46.625	44.25	23.2	9	14	9	1.007	0.999	1.037	0.986	0.981	1.013	0.979	0.23876
cds.Camellia_sinensis.comp25139_c0_seq1_m.10006	PREDICTED: protein transport protein SEC23 [Citrus sinensis]	36.04	5.3776	10.8	2	3	1	0.9	1.183	0.954	0.93	1.018	1.026	0.979	0.87516
cds.Camellia_sinensis.comp27514_c0_seq1_m.30024	PREDICTED: reticulon-like protein B9 [Nicotiana tabacum]	25.305	1.3201	4.1	1	1	1	1.007	1.01	1.018	1.02	0.904	1.047	0.979	0.65826
cds.Camellia_sinensis.comp27628_c0_seq1_m.33687	PREDICTED: formimidoyltransferase-cyclodeaminase-like [Juglans regia]	32.116	12.239	13.8	4	6	4	0.969	0.983	1.052	0.994	0.984	0.964	0.979	0.49268
cds.Camellia_sinensis.comp28011_c0_seq1_m.30896	PREDICTED: 1-aminocyclopropane-1-carboxylate oxidase homolog 1-like [Nelumbo nucifera]	43.315	43.911	18.7	7	12	7	0.984	1.005	1.044	1	1.003	0.967	0.979	0.37562
cds.Camellia_sinensis.comp29145_c0_seq1_m.13882	PREDICTED: L-galactono-1,4-lactone dehydrogenase, mitochondrial [Sesamum indicum]	50.886	100.67	23.7	9	14	9	1.012	1.002	1.006	0.978	1.023	0.955	0.979	0.39628
cds.Camellia_sinensis.comp29226_c0_seq2_m.38445	PREDICTED: endo-1,3;1,4-beta-D-glucanase-like, partial [Nicotiana tomentosiformis]	18.239	8.7447	12.2	2	3	2	1.075	0.946	1.011	0.996	0.983	0.989	0.979	0.64406
cds.Camellia_sinensis.comp29628_c0_seq1_m.32748	PREDICTED: probable ribose-5-phosphate isomerase 3, chloroplastic [Nicotiana tomentosiformis]	32.504	120.75	45.8	11	33	11	1.03	1.007	0.991	0.974	0.987	1.002	0.979	0.193717
cds.Camellia_sinensis.comp31476_c0_seq1_m.29022	PREDICTED: COP9 signalosome complex subunit 8 [Vitis vinifera]	21.739	14.877	10.6	2	2	2	0.948	0.976	1.114	0.943	1.053	0.979	0.979	0.75858
cds.Camellia_sinensis.comp32990_c0_seq1_m.16756	PREDICTED: beta-hexosaminidase 3 [Juglans regia]	63.604	144.08	31.3	17	44	16	1.013	1.011	1.014	0.993	1.012	0.968	0.979	0.2334
cds.Camellia_sinensis.comp33217_c0_seq2_m.9233	PREDICTED: U-box domain-containing protein 44 [Jatropha curcas]	71.843	13.476	5.9	4	4	4	1.039	0.989	1.005	0.979	1.016	0.975	0.979	0.34444
cds.Camellia_sinensis.comp33260_c0_seq3_m.36353	PREDICTED: protein RNA-directed DNA methylation 3 [Vitis vinifera]	36.461	3.0432	3.4	1	2	1	1.109	1.035	0.889	1.112	0.957	0.901	0.979	0.8298
cds.Camellia_sinensis.comp33995_c0_seq2_m.2476	PREDICTED: trafficking protein particle complex subunit 8 [Vitis vinifera]	125.51	3.7889	2	3	4	3	1.007	1.032	0.998	1.008	1.024	0.941	0.979	0.47578
cds.Camellia_sinensis.comp34817_c0_seq1_m.16288	PREDICTED: SEC1 family transport protein SLY1-like [Populus euphratica]	61.494	19.022	10.6	5	5	5	0.968	1.046	1.018	1.004	0.93	1.034	0.979	0.60496
cds.Camellia_sinensis.comp7976_c0_seq1_m.40429	PREDICTED: thioredoxin M3, chloroplastic-like [Ipomoea nil]	19.762	39.591	28.8	4	5	4	0.98	1.046	1.011	1.005	0.998	0.97	0.979	0.3871
cds.Camellia_sinensis.comp14771_c0_seq1_m.16671	PREDICTED: NADP-dependent glyceraldehyde-3-phosphate dehydrogenase [Sesamum indicum]	57.801	286.17	49.7	21	62	21	0.997	1.033	1.013	1.006	0.972	1.005	0.98	0.26146
cds.Camellia_sinensis.comp20726_c0_seq2_m.34782	cyclin delta-3, putative [Medicago truncatula]	38.31	7.057	12.5	5	6	5	0.967	1.003	1.044	1.008	0.945	1.002	0.98	0.55006
cds.Camellia_sinensis.comp28043_c0_seq1_m.15070	PREDICTED: AT-rich interactive domain-containing protein 5 isoform X1 [Ipomoea nil]	50.837	4.2775	5.3	3	3	2	1.006	0.98	1.047	0.927	1.038	1.006	0.98	0.61056
cds.Camellia_sinensis.comp28228_c0_seq1_m.35208	PREDICTED: eukaryotic translation initiation factor 3 subunit A [Erythranthe guttata]	35.716	8.756	27.5	4	6	1	1.045	0.98	1.008	1.022	1.003	0.947	0.98	0.52566
cds.Camellia_sinensis.comp28514_c0_seq1_m.2113	PREDICTED: topless-related protein 1-like isoform X1 [Nicotiana sylvestris]	122.45	20.443	10.6	11	13	7	0.993	0.987	1.054	1.025	0.963	0.985	0.98	0.5074
cds.Camellia_sinensis.comp30275_c0_seq1_m.22683	PREDICTED: UDP-glycosyltransferase 87A1-like [Fragaria vesca subsp. vesca]	54.242	18.609	13.3	6	7	6	1.011	0.996	1.016	1.04	0.947	0.975	0.98	0.4972
cds.Camellia_sinensis.comp30426_c0_seq1_m.40832	PREDICTED: ras-related protein RABA2a [Prunus mume]	23.839	89.244	49.3	9	18	1	1.034	0.971	1.028	0.99	0.972	1.009	0.98	0.42158
cds.Camellia_sinensis.comp31188_c1_seq1_m.39043	PREDICTED: pyruvate kinase isozyme A, chloroplastic [Vitis vinifera]	35.505	35.286	3.7	1	3	1	0.98	1.029	1.028	1.033	0.986	0.956	0.98	0.4927
cds.Camellia_sinensis.comp31906_c0_seq7_m.42862	PREDICTED: probable protein phosphatase 2C 11 [Nicotiana tabacum]	11.134	16.463	19	1	1	1	1.142	1.056	0.829	1.074	0.885	1.006	0.98	0.9009
cds.Camellia_sinensis.comp32072_c0_seq2_m.9179	PREDICTED: zinc finger BED domain-containing protein DAYSLEEPER-like [Nicotiana tabacum]	77.498	1.802	6.5	4	5	1	0.955	1.09	0.989	0.98	0.971	1.023	0.98	0.68472
cds.Camellia_sinensis.comp32871_c0_seq1_m.5864	PREDICTED: exocyst complex component SEC3A [Theobroma cacao]	100.12	11.192	3.3	3	3	3	0.99	0.984	1.068	0.981	0.953	1.048	0.98	0.6309
cds.Camellia_sinensis.comp34407_c0_seq1_m.15211	PREDICTED: diaminopimelate decarboxylase 2, chloroplastic [Vitis vinifera]	52.851	117.76	30.4	13	25	13	1.016	1.021	0.998	0.985	1.002	0.986	0.98	0.080659
cds.Camellia_sinensis.comp35577_c0_seq1_m.48965	PREDICTED: heat shock 70 kDa protein 15-like [Prunus mume]	22.539	30.279	19.8	4	8	1	1.026	1.01	0.996	0.979	1.058	0.935	0.98	0.59764
cds.Camellia_sinensis.comp11350_c0_seq1_m.32544	PREDICTED: uncharacterized oxidoreductase At4g09670-like [Nicotiana attenuata]	41.58	16.216	9.6	3	6	3	0.958	1.014	1.066	0.942	1.028	1.01	0.981	0.66506
cds.Camellia_sinensis.comp21275_c0_seq1_m.12998	PREDICTED: chaperonin 60 subunit alpha 2, chloroplastic-like [Populus euphratica]	61.818	1.1618	6.2	3	5	2	1.088	0.963	0.975	0.98	0.892	1.095	0.981	0.77472
cds.Camellia_sinensis.comp23511_c0_seq2_m.39360	PREDICTED: universal stress protein A-like protein [Nelumbo nucifera]	21.602	12.205	25	5	8	5	0.993	1.016	1.032	0.982	0.947	1.055	0.981	0.58766
cds.Camellia_sinensis.comp26126_c0_seq1_m.48294	PREDICTED: ras-related protein RABD2a-like [Nicotiana tabacum]	17.122	1.5292	28	5	11	1	1.01	1.027	0.996	1.008	0.978	0.989	0.981	0.197358
cds.Camellia_sinensis.comp26160_c0_seq1_m.26066	PREDICTED: probable alpha-amylase 2 [Jatropha curcas]	46.952	4.5604	6.3	3	3	3	1.097	0.953	0.976	0.972	0.982	1.015	0.981	0.72294
cds.Camellia_sinensis.comp26421_c0_seq2_m.36917	PREDICTED: peptidyl-prolyl cis-trans isomerase CYP23 [Populus euphratica]	26.056	1.1538	4.3	1	1	1	1.042	0.983	1.005	0.98	0.949	1.042	0.981	0.56644
cds.Camellia_sinensis.comp29717_c0_seq1_m.55314	PREDICTED: protein indeterminate-domain 2 isoform X1 [Camelina sativa]	15.382	2.1418	6	1	1	1	1.058	1.049	0.916	0.88	0.955	1.131	0.981	0.81022
cds.Camellia_sinensis.comp29739_c0_seq2_m.39439	ATP synthase G subunit family protein [Medicago truncatula]	14.202	2.2604	27	4	5	2	1.064	0.992	0.972	1.004	0.924	1.042	0.981	0.68118
cds.Camellia_sinensis.comp30436_c2_seq1_m.16118	PREDICTED: proline iminopeptidase isoform X1 [Prunus mume]	60.755	2.663	2	1	1	1	1.053	0.969	1.008	1.01	0.935	1.026	0.981	0.62294
cds.Camellia_sinensis.comp31013_c0_seq1_m.4933	PREDICTED: eukaryotic translation initiation factor 3 subunit C [Vitis vinifera]	107.04	35.83	10.4	10	10	10	1.015	1.042	0.993	0.979	0.974	1.038	0.981	0.4687
cds.Camellia_sinensis.comp32098_c0_seq3_m.35699	PREDICTED: glycine-rich RNA-binding protein 2, mitochondrial-like isoform X2 [Nicotiana tomentosiformis]	28.961	134.76	21.5	4	8	1	1.077	0.956	0.998	1.046	0.977	0.95	0.981	0.69616
cds.Camellia_sinensis.comp32145_c0_seq1_m.12715	PREDICTED: UDP-sugar pyrophosphorylase [Ziziphus jujuba]	68.995	43.801	24.8	17	23	17	1.005	1.001	1.021	0.995	0.975	1	0.981	0.124582
cds.Camellia_sinensis.comp32820_c0_seq4_m.31281	S-adenosyl-L-methionine-dependent methyltransferase [Medicago truncatula]	11.507	36.026	52.9	4	9	4	0.991	0.996	1.038	1.018	0.983	0.966	0.981	0.41406
cds.Camellia_sinensis.comp33624_c0_seq2_m.10448	PREDICTED: NAD-dependent malic enzyme 62 kDa isoform, mitochondrial [Jatropha curcas]	69.135	63.189	26.8	15	28	10	1.002	0.973	1.035	1.001	0.963	0.989	0.981	0.42212
cds.Camellia_sinensis.comp34805_c0_seq5_m.5158	PREDICTED: calcium-transporting ATPase 3, endoplasmic reticulum-type isoform X4 [Vitis vinifera]	60.775	1.4735	2.1	1	1	1	0.896	1.019	1.125	1.032	0.935	1.014	0.981	0.83428
cds.Camellia_sinensis.comp35001_c0_seq1_m.38543	PREDICTED: glyceraldehyde-3-phosphate dehydrogenase B, chloroplastic [Ziziphus jujuba]	32.204	64.996	21.5	7	29	7	1.031	1.002	1.004	0.988	0.997	0.995	0.981	0.120737
cds.Camellia_sinensis.comp15078_c0_seq1_m.40747	PREDICTED: putative 4-hydroxy-4-methyl-2-oxoglutarate aldolase 2 [Nicotiana attenuata]	17.8	23.837	37.3	6	8	5	1.008	1	1.001	0.982	0.969	1.005	0.982	0.177796
cds.Camellia_sinensis.comp20786_c0_seq1_m.22268	PREDICTED: magnesium-chelatase subunit ChlI, chloroplastic-like isoform X3 [Juglans regia]	46.468	165.09	42.9	17	35	17	1.005	1.003	1.01	0.991	0.983	0.99	0.982	0.0053246
cds.Camellia_sinensis.comp22553_c0_seq2_m.39461	DUF3119 family protein [Medicago truncatula]	21.637	18.46	14.3	2	5	2	1.011	0.978	1.03	1.005	0.986	0.973	0.982	0.3639
cds.Camellia_sinensis.comp25311_c0_seq1_m.7542	PREDICTED: calnexin homolog 1-like [Nicotiana tabacum]	62.823	92.933	33.2	15	21	15	1.029	0.988	1.01	1.008	0.995	0.971	0.982	0.33384
cds.Camellia_sinensis.comp25838_c0_seq1_m.32758	HN1-like protein [Medicago truncatula]	37.07	10.787	18.6	4	5	3	0.942	1.056	1.027	0.996	1	0.974	0.982	0.65126
cds.Camellia_sinensis.comp26559_c0_seq1_m.17417	PREDICTED: aspartate--tRNA ligase 2, cytoplasmic-like [Nelumbo nucifera]	60.841	128.93	33.9	17	31	17	1.02	0.999	1.004	0.992	0.992	0.984	0.982	0.05494
cds.Camellia_sinensis.comp26815_c0_seq1_m.28445	PREDICTED: peroxidase 3-like [Nelumbo nucifera]	35.276	83.046	36.5	11	19	11	1	1.012	1.014	0.979	0.997	0.995	0.982	0.0638
cds.Camellia_sinensis.comp27316_c0_seq1_m.17284	PREDICTED: extensin-like [Nicotiana tabacum]	63.117	16.687	11	6	7	6	1.016	1.018	0.957	0.97	0.939	1.028	0.982	0.60844
cds.Camellia_sinensis.comp29756_c0_seq1_m.19956	calreticulin family protein [Populus trichocarpa]	47.598	62.757	41.5	15	26	15	0.999	1.028	0.991	0.976	0.981	1.008	0.982	0.30256
cds.Camellia_sinensis.comp30328_c0_seq1_m.33208		27.843	16.187	17.3	4	5	4	1.03	1.015	0.994	1.018	0.975	0.99	0.982	0.31672
cds.Camellia_sinensis.comp31342_c0_seq2_m.33632	PREDICTED: probable plastid-lipid-associated protein 7, chloroplastic [Vitis vinifera]	24.522	12.484	21.6	4	5	4	0.864	0.967	1.212	1.118	0.916	0.953	0.982	0.92118
cds.Camellia_sinensis.comp31439_c0_seq1_m.17754	PREDICTED: uncharacterized aarF domain-containing protein kinase At5g05200, chloroplastic [Vitis vinifera]	59.251	71.329	25.7	12	19	12	1.008	1.021	1.012	0.998	0.983	1.004	0.982	0.064336
cds.Camellia_sinensis.comp32626_c2_seq1_m.40398	TATA BINDING protein ASSOCIATED FACTOR 21KDA SUBUNIT [Populus trichocarpa]	23.413	1.9244	4.8	1	2	1	1.021	0.954	1.054	0.961	0.98	1.034	0.982	0.65596
cds.Camellia_sinensis.comp33404_c0_seq8_m.8014	PREDICTED: protein TIC 62, chloroplastic isoform X1 [Vitis vinifera]	50.288	134.51	33.5	15	34	15	1.028	1.008	0.982	0.966	0.989	1.008	0.982	0.3674
cds.Camellia_sinensis.comp33965_c0_seq1_m.33803	PREDICTED: probable glutathione S-transferase parC [Arachis ipaensis]	25.816	46.468	34.5	10	27	8	1.04	0.973	1.015	1.006	0.984	0.985	0.982	0.45046
cds.Camellia_sinensis.comp35393_c0_seq1_m.41325	PREDICTED: nascent polypeptide-associated complex subunit alpha-like protein 2 [Vitis vinifera]	26.78	4.474	9.4	2	2	2	1.052	1.038	0.935	0.891	1.057	1.022	0.982	0.77458
cds.Camellia_sinensis.comp35826_c0_seq1_m.50055	PREDICTED: aldehyde dehydrogenase family 2 member B4, mitochondrial-like, partial [Malus domestica]	11.685	17.758	38.7	6	13	4	1.033	0.997	0.989	0.962	0.995	1.009	0.982	0.41404
cds.Camellia_sinensis.comp37124_c0_seq1_m.21044	PREDICTED: chaperone protein dnaJ 10 [Prunus mume]	38.789	18.414	17.5	6	8	6	1.043	0.984	1.023	1.048	0.966	0.98	0.982	0.56818
cds.Camellia_sinensis.comp16447_c0_seq1_m.16705	PREDICTED: ribosome-recycling factor, chloroplastic-like [Gossypium hirsutum]	19.694	95.317	61.8	12	36	12	1.018	1.013	1	1	0.984	0.995	0.983	0.072598
cds.Camellia_sinensis.comp16470_c0_seq2_m.43636	transmembrane protein, putative (DUF3464) [Arabidopsis thaliana]	20.415	10.396	12.8	2	2	2	0.985	1.023	1.022	1.051	0.913	1.016	0.983	0.7007
cds.Camellia_sinensis.comp17389_c0_seq1_m.5176	PREDICTED: 26S proteasome non-ATPase regulatory subunit 2 homolog A [Prunus mume]	97.952	237.79	32.4	24	37	24	1.001	1.014	1.024	1.003	0.983	1	0.983	0.125101
cds.Camellia_sinensis.comp18903_c0_seq1_m.19833	Succinyl-CoA ligase [ADP-forming] subunit beta [Morus notabilis]	45.919	208.93	48.9	20	50	20	1.017	1.012	0.989	0.977	1.004	0.987	0.983	0.22728
cds.Camellia_sinensis.comp20539_c0_seq1_m.30179	PREDICTED: ATP-dependent Clp protease proteolytic subunit 3, chloroplastic-like [Nicotiana tabacum]	39.032	93.776	18.2	6	10	6	1.012	1.016	1.006	0.994	1.011	0.976	0.983	0.16904
cds.Camellia_sinensis.comp24691_c0_seq1_m.35394	PREDICTED: peptide deformylase 1A, chloroplastic [Nelumbo nucifera]	31.64	20.343	21.1	6	10	6	0.999	1.034	1.01	0.99	0.997	1.004	0.983	0.191943
cds.Camellia_sinensis.comp26664_c1_seq1_m.34799	PREDICTED: ATP-dependent Clp protease proteolytic subunit 4, chloroplastic [Theobroma cacao]	26.034	52.37	30.3	9	19	9	1.027	1.02	0.987	0.982	1.01	0.991	0.983	0.31784
cds.Camellia_sinensis.comp26927_c0_seq1_m.27964	PREDICTED: 4-sulfomuconolactone hydrolase [Prunus mume]	36.974	5.0534	10.8	4	4	4	0.996	1.026	1.006	0.957	0.998	1.022	0.983	0.45876
cds.Camellia_sinensis.comp27776_c0_seq1_m.46698	transmembrane protein, putative [Medicago truncatula]	18.786	3.3119	12.2	2	2	2	0.995	1.033	1.001	0.92	1.087	0.97	0.983	0.71772
cds.Camellia_sinensis.comp28061_c0_seq1_m.27880	PREDICTED: cell division cycle protein 27 homolog isoform X1 [Prunus mume]	36.516	40.68	18.7	5	8	5	1.042	0.972	1.01	0.989	0.962	1.022	0.983	0.5602
cds.Camellia_sinensis.comp28543_c0_seq2_m.4228	PREDICTED: putative acyl-activating enzyme 19 isoform X4 [Pyrus x bretschneideri]	105.76	-2	1.3	1	1	1	0.974	1.117	0.933	0.862	1.01	1.101	0.983	0.84216
cds.Camellia_sinensis.comp28926_c0_seq1_m.15424	PREDICTED: amidophosphoribosyltransferase, chloroplastic [Ricinus communis]	65.44	45.385	9.8	5	8	5	1.006	1.009	1.034	0.986	0.994	1.016	0.983	0.23266
cds.Camellia_sinensis.comp28983_c1_seq1_m.15218	PREDICTED: selenoprotein O [Jatropha curcas]	73.473	101.58	37.3	23	32	23	1.022	1.006	1.004	0.96	1.014	1.007	0.983	0.3951
cds.Camellia_sinensis.comp29297_c0_seq2_m.16897	PREDICTED: NEDD8 ultimate buster 1 [Solanum tuberosum]	61.841	12.847	10.9	6	8	6	1.03	0.998	1.02	0.97	1.028	0.997	0.983	0.40774
cds.Camellia_sinensis.comp31636_c0_seq2_m.39904	PREDICTED: ADP-ribosylation factor 1 [Prunus mume]	20.231	15.529	14.8	2	4	2	1.059	1.031	1.004	1.073	0.97	0.999	0.983	0.62864
cds.Camellia_sinensis.comp32460_c0_seq1_m.14509	PREDICTED: reticuline oxidase-like protein [Eucalyptus grandis]	46.143	17.56	16.8	8	12	7	1.006	1.009	1.015	0.989	0.941	1.05	0.983	0.6348
cds.Camellia_sinensis.comp33848_c0_seq32_m.51761	PREDICTED: serine carboxypeptidase-like 34 [Gossypium hirsutum]	11.371	6.7125	18	2	3	2	0.999	0.996	1.035	0.983	1.026	0.971	0.983	0.46458
cds.Camellia_sinensis.comp34068_c2_seq1_m.15283	PREDICTED: eukaryotic translation initiation factor 2A isoform X1 [Nelumbo nucifera]	56.865	21.105	12.6	6	7	6	0.987	1.036	1.009	0.982	1.011	0.986	0.983	0.35336
cds.Camellia_sinensis.comp34303_c0_seq1_m.1171	Serine/threonine-protein kinase [Morus notabilis]	128.74	11.375	4.8	6	6	4	0.943	1.094	0.977	1.01	0.952	1	0.983	0.76168
cds.Camellia_sinensis.comp38927_c0_seq1_m.45078	PREDICTED: dihydrolipoyllysine-residue acetyltransferase component 1 of pyruvate dehydrogenase complex,mitochondrial [Prunus mume]	26.622	1.8582	9.7	2	4	1	1.027	0.988	1.012	1.006	0.946	1.025	0.983	0.55682
cds.Camellia_sinensis.comp40300_c0_seq1_m.49352	Tetratricopeptide repeat (TPR)-like superfamily protein [Arabidopsis thaliana]	18.842	-2	4.2	1	2	1	0.752	1.032	1.266	1.178	0.958	0.863	0.983	0.9876
cds.CL1876Contig1_m.33456	PREDICTED: protein TIC 22-like, chloroplastic [Pyrus x bretschneideri]	26.913	62.791	27.5	5	10	5	0.957	0.974	1.041	1.019	0.911	0.994	0.984	0.71366
cds.CL449Contig1_m.2879	PREDICTED: topless-related protein 4 isoform X1 [Solanum tuberosum]	59.834	13.964	9.9	4	4	3	1.026	0.99	1.011	1.029	0.951	0.999	0.984	0.55086
cds.Camellia_sinensis.comp10582_c0_seq1_m.24052	PREDICTED: pyruvate dehydrogenase E1 component subunit alpha, mitochondrial [Malus domestica]	48.512	80.594	34.9	19	40	19	1.016	1.001	0.996	0.985	0.994	0.986	0.984	0.072842
cds.Camellia_sinensis.comp23604_c0_seq1_m.10644	muniscin carboxy-terminal mu-like domain protein [Medicago truncatula]	32.731	4.8523	10	3	3	3	1.079	0.978	0.962	0.988	0.98	1.002	0.984	0.69946
cds.Camellia_sinensis.comp25863_c0_seq1_m.22745	acetyl-CoA carboxylase beta subunit (chloroplast) [Camellia sinensis]	57.987	20.483	18	7	8	7	1.034	0.985	0.989	1.035	0.967	0.959	0.984	0.60526
cds.Camellia_sinensis.comp27644_c0_seq2_m.7911	PREDICTED: neutral ceramidase [Gossypium raimondii]	86.825	15.218	8.1	6	7	6	0.988	1.046	0.998	1.02	0.936	1.028	0.984	0.65938
cds.Camellia_sinensis.comp28068_c0_seq1_m.20528	PREDICTED: cysteine desulfurase, mitochondrial [Nelumbo nucifera]	52.03	30.089	18.7	8	10	8	1.01	1.002	0.982	1.004	0.985	0.957	0.984	0.37306
cds.Camellia_sinensis.comp28338_c0_seq1_m.35010	PREDICTED: protein PALE CRESS, chloroplastic-like isoform X1 [Nicotiana tabacum]	36.376	5.8212	8.4	3	4	3	1.045	0.947	1.006	0.99	0.958	1.002	0.984	0.65
cds.Camellia_sinensis.comp28662_c0_seq1_m.25855	PREDICTED: 26S protease regulatory subunit 6B homolog [Juglans regia]	48.401	85.481	29.8	11	18	4	1.018	0.977	0.988	0.847	1.063	1.025	0.984	0.78436
cds.Camellia_sinensis.comp32162_c0_seq1_m.28224	PREDICTED: 3-hydroxyisobutyryl-CoA hydrolase 1-like [Juglans regia]	43.603	12.381	15	5	7	3	0.961	1.047	1.022	1.007	0.951	1.023	0.984	0.65784
cds.Camellia_sinensis.comp32458_c1_seq2_m.46697	PREDICTED: probable galactinol--sucrose galactosyltransferase 2 [Sesamum indicum]	18.472	1.2074	20.1	2	4	1	1.028	1.013	0.985	1.112	0.727	1.138	0.984	0.82722
cds.Camellia_sinensis.comp32611_c0_seq2_m.7606	PREDICTED: 26S proteasome non-ATPase regulatory subunit 8 homolog A [Sesamum indicum]	26.899	75.183	45.3	9	14	9	1.012	0.992	0.996	0.954	0.984	1.015	0.984	0.44302
cds.Camellia_sinensis.comp33310_c0_seq1_m.2699	PREDICTED: protein CROWDED NUCLEI 4-like [Nicotiana tabacum]	109.18	19.228	5.2	5	7	5	1.002	0.998	1.014	0.955	1	1.011	0.984	0.41788
cds.Camellia_sinensis.comp33707_c0_seq1_m.23833	DNA-directed RNA polymerase subunit alpha [Arabidopsis thaliana]	46.089	55.689	20.5	7	8	7	0.991	1.031	1.008	1.002	0.988	0.993	0.984	0.27152
cds.Camellia_sinensis.comp34005_c2_seq9_m.33257	PREDICTED: UPF0047 protein C4A8.02c [Sesamum indicum]	21.143	4.8625	9.3	2	3	2	0.995	1.001	1.033	1.012	0.99	0.98	0.984	0.35724
cds.Camellia_sinensis.comp35736_c0_seq1_m.15954	PREDICTED: uncharacterized membrane protein At1g16860-like [Ipomoea nil]	51.735	4.6506	4.3	2	2	2	0.83	1.179	1.029	1.032	1.028	0.93	0.984	0.95272
cds.Camellia_sinensis.comp44218_c0_seq1_m.46187	SNARE-associated family protein [Populus trichocarpa]	17.607	6.242	9.9	1	1	1		1.046	1.009	1.069		0.953	0.984	0.79668
cds.Camellia_sinensis.comp14900_c0_seq1_m.9568	PREDICTED: glutamine-dependent NAD(+) synthetase [Sesamum indicum]	89.256	5.7361	3.1	3	4	3	0.972	1.023	1.019	1.006	0.988	0.976	0.985	0.4796
cds.Camellia_sinensis.comp168375_c0_seq1_m.48819	PREDICTED: G-type lectin S-receptor-like serine/threonine-protein kinase SD2-5 isoform X1 [Vitis vinifera]	17.803	2.5583	6.9	1	1	1	0.965	0.992	1.072	0.993	1.041	0.95	0.985	0.73916
cds.Camellia_sinensis.comp18343_c0_seq1_m.1417	photosystem II CP43 chlorophyll apoprotein (chloroplast) [Actinidia deliciosa]	51.821	237.61	32.3	14	78	14	1.006	1.003	1.016	0.991	0.999	0.989	0.985	0.0366
cds.Camellia_sinensis.comp19751_c0_seq1_m.30726	PREDICTED: pyruvate kinase isozyme G, chloroplastic isoform X2 [Vitis vinifera]	40.765	20.58	25.7	8	15	8	1.031	1.005	0.997	0.962	1.016	1.011	0.985	0.50324
cds.Camellia_sinensis.comp20780_c0_seq1_m.41262	PREDICTED: pre-mRNA cleavage factor Im 25 kDa subunit 2 [Citrus sinensis]	22.727	11.722	24.1	4	5	4	0.952	0.959	1.122	1.16	0.883	0.943	0.985	0.85154
cds.Camellia_sinensis.comp20992_c0_seq1_m.20718	PREDICTED: WD-40 repeat-containing protein MSI4-like [Juglans regia]	51.128	15.053	12.2	4	7	3	1.044	1.008	0.972	1.018	0.972	0.99	0.985	0.58974
cds.Camellia_sinensis.comp23200_c0_seq3_m.35606	PREDICTED: red chlorophyll catabolite reductase [Vitis vinifera]	36.553	34.865	23.9	7	11	7	1.024	0.995	1.037	1.02	0.996	0.994	0.985	0.36506
cds.Camellia_sinensis.comp24992_c0_seq1_m.29544	PREDICTED: probable aquaporin PIP-type 7a [Gossypium raimondii]	31.672	3.8657	8.8	3	3	3	1.019	0.969	1.049	0.996	1.026	0.97	0.985	0.63164
cds.Camellia_sinensis.comp25121_c0_seq2_m.47958	PREDICTED: cell division topological specificity factor homolog, chloroplastic-like [Sesamum indicum]	18.014	13.464	16.9	2	3	2	0.982	1.013	1.031	0.955	0.992	1.034	0.985	0.60114
cds.Camellia_sinensis.comp26630_c0_seq1_m.40606	PREDICTED: 2-methyl-6-phytyl-1,4-hydroquinone methyltransferase, chloroplastic-like [Jatropha curcas]	16.555	1.8012	14.6	2	3	2	1.033	0.912	1.076	0.842	1.074	1.06	0.985	0.85152
cds.Camellia_sinensis.comp27211_c0_seq2_m.37491	50S ribosomal protein L10, chloroplastic [Nicotiana tabacum]	11.866	24.576	51.4	6	15	6	1.022	1.02	0.976	0.968	1.011	0.994	0.985	0.48888
cds.Camellia_sinensis.comp29394_c0_seq1_m.5517	PREDICTED: protein TIC110, chloroplastic, partial [Ziziphus jujuba]	22.297	90.416	42	6	23	6	1.001	1.011	1.008	0.994	0.99	0.991	0.985	0.0092364
cds.Camellia_sinensis.comp29898_c0_seq1_m.36003	PREDICTED: tropinone reductase homolog [Sesamum indicum]	28.72	29.677	21.3	6	14	4	0.958	1.031	1.041	0.998	1.024	0.962	0.985	0.66374
cds.Camellia_sinensis.comp32451_c0_seq1_m.37243	phosphoglycerate mutase family protein [Medicago truncatula]	30.907	12.848	13.6	3	3	3	1.068	0.956	1	1.01	1.01	0.959	0.985	0.7162
cds.Camellia_sinensis.comp33170_c0_seq5_m.11453	PREDICTED: TOM1-like protein 2 [Ricinus communis]	71.744	2.8349	2.6	2	2	2	1.059	0.913	1.053	1.006	0.997	0.977	0.985	0.80872
cds.Camellia_sinensis.comp33624_c0_seq1_m.8477	PREDICTED: ubiquitin receptor RAD23c [Vitis vinifera]	40.93	14.004	24.6	7	15	3	1	1.031	0.987	1.029	0.987	0.957	0.985	0.5688
cds.Camellia_sinensis.comp33680_c2_seq3_m.23462	PREDICTED: 26S proteasome non-ATPase regulatory subunit 4 homolog [Vitis vinifera]	44.876	70.859	27.2	8	15	8	1.022	1.022	0.992	1.007	0.947	1.035	0.985	0.59518
cds.Camellia_sinensis.comp33824_c0_seq2_m.36478	PREDICTED: uncharacterized mitochondrial protein AtMg00820-like [Solanum pennellii]	13.265	1.1996	7.8	1	1	1	0.38	1.355	1.338	1.39	0.9	0.736	0.985	0.84434
cds.Camellia_sinensis.comp34027_c0_seq1_m.4705	PREDICTED: valine--tRNA ligase, chloroplastic/mitochondrial 2 isoform X2 [Vitis vinifera]	47.632	11.537	16.3	7	7	7	1.01	0.993	1.035	1.045	0.977	0.969	0.985	0.5817
cds.Camellia_sinensis.comp34513_c0_seq1_m.8059	PREDICTED: conserved oligomeric Golgi complex subunit 3 isoform X1 [Nelumbo nucifera]	66.093	4.7409	6.5	4	4	4	1.034	1.014	1.005	0.983	1.007	1.018	0.985	0.3264
cds.Camellia_sinensis.comp35614_c0_seq1_m.19095	regulator of chromosome condensation family protein [Populus trichocarpa]	57.099	14.624	9.2	5	5	5	0.984	1.055	0.976	1.048	0.978	0.943	0.985	0.71162
cds.Camellia_sinensis.comp20701_c0_seq1_m.31979	PREDICTED: ABC transporter I family member 20 isoform X1 [Vitis vinifera]	36.665	18.931	8.5	2	4	2	0.979	0.979	1.054	0.977	1.03	0.964	0.986	0.69328
cds.Camellia_sinensis.comp21139_c0_seq1_m.45245	late embryogenesis abundant protein, putative [Medicago truncatula]	18.743	9.1112	18.8	3	6	3	0.984	1.014	1.038	1.008	0.964	1.021	0.986	0.57164
cds.Camellia_sinensis.comp24675_c0_seq1_m.31705	PREDICTED: malate dehydrogenase, glyoxysomal [Vitis vinifera]	38.02	120.06	36.8	11	36	6	1.007	1.015	1.017	1.008	0.979	1.01	0.986	0.2538
cds.Camellia_sinensis.comp25034_c0_seq2_m.32478	PREDICTED: L-ascorbate peroxidase 1, cytosolic isoform X2 [Phoenix dactylifera]	27.549	64.454	41.6	9	46	9	1.003	1.001	1.026	0.982	1.005	1.002	0.986	0.27388
cds.Camellia_sinensis.comp27198_c0_seq1_m.23934	PREDICTED: obg-like ATPase 1 [Vigna radiata var. radiata]	29.577	54.091	50	12	19	12	1.004	0.999	1.03	1.016	0.979	0.996	0.986	0.3839
cds.Camellia_sinensis.comp31198_c0_seq1_m.17489	PREDICTED: UPF0051 protein ABCI8, chloroplastic [Vitis vinifera]	62.134	74.416	31	14	19	14	0.995	0.998	1.041	0.986	1.013	0.993	0.986	0.45482
cds.Camellia_sinensis.comp32141_c1_seq1_m.28717	PREDICTED: phosphoglucan phosphatase DSP4, amyloplastic-like isoform X2 [Juglans regia]	44.121	17.365	10.4	4	4	3	0.996	0.986	1.045	1.004	1.028	0.952	0.986	0.64266
cds.Camellia_sinensis.comp32908_c0_seq1_m.21148	PREDICTED: beta-glucosidase-like SFR2, chloroplastic isoform X2 [Vitis vinifera]	66.04	32.834	13.5	8	11	8	0.982	1.025	1.031	0.989	0.991	1.016	0.986	0.47854
cds.Camellia_sinensis.comp35365_c0_seq1_m.39330	PREDICTED: probable phospholipid hydroperoxide glutathione peroxidase isoform X1 [Sesamum indicum]	28.822	45.75	28.7	8	18	5	1.025	1.014	0.993	0.995	0.998	0.997	0.986	0.27648
cds.CL2864Contig1_m.31320	PREDICTED: dihydrolipoyl dehydrogenase 2, chloroplastic [Vitis vinifera]	45.824	74.859	28.2	11	14	7	0.998	1.043	1.003	1.008	0.999	0.996	0.987	0.40544
cds.Camellia_sinensis.comp14487_c0_seq1_m.36591	triosephosphate isomerase, cytosolic [Capsicum annuum]	27.853	219.05	53.5	11	43	11	1.024	1.003	0.995	1	0.997	0.985	0.987	0.24412
cds.Camellia_sinensis.comp14948_c0_seq1_m.21121	PREDICTED: 26S protease regulatory subunit 7 [Gossypium hirsutum]	47.654	165.82	55.9	22	48	21	1.004	1.018	1.019	1.008	0.986	1.007	0.987	0.19952
cds.Camellia_sinensis.comp18859_c0_seq3_m.27104	PREDICTED: protein LOW PSII ACCUMULATION 1, chloroplastic isoform X2 [Ziziphus jujuba]	25.304	36.274	31.4	7	13	7	1	0.997	1.006	1.003	1.001	0.96	0.987	0.41272
cds.Camellia_sinensis.comp24698_c0_seq1_m.27987	PREDICTED: protein THYLAKOID FORMATION1, chloroplastic [Theobroma cacao]	33.604	36.759	24.9	9	19	7	1.002	0.999	1.021	0.97	1.01	1.004	0.987	0.4231
cds.Camellia_sinensis.comp25396_c0_seq1_m.35631	PREDICTED: premnaspirodiene oxygenase-like [Vitis vinifera]	38.624	3.331	3.5	1	1	1	1.074	0.895	1.051	1.027	0.928	1.027	0.987	0.88202
cds.Camellia_sinensis.comp26706_c0_seq1_m.26738	esterase/lipase/thioesterase family protein [Populus trichocarpa]	44.093	4.2696	5.3	2	2	2	1.039	0.978	1.006	1.027	0.985	0.971	0.987	0.6127
cds.Camellia_sinensis.comp27995_c0_seq2_m.34073	PREDICTED: NADPH-dependent pterin aldehyde reductase [Vitis vinifera]	26.09	13.616	30.8	8	11	8	0.932	0.995	1.028	0.964	0.936	1.018	0.987	0.76024
cds.Camellia_sinensis.comp28560_c0_seq1_m.32994	PREDICTED: probable caffeoyl-CoA O-methyltransferase At4g26220 [Jatropha curcas]	26.165	37.445	25.1	4	6	4	1.015	1.036	0.99	0.997	1.019	0.986	0.987	0.47548
cds.Camellia_sinensis.comp28647_c1_seq1_m.46830	PREDICTED: serine carboxypeptidase-like [Juglans regia]	14.359	2.8562	6.4	1	2	1	1.034	0.942	1.046	1.013	0.958	1.012	0.987	0.76314
cds.Camellia_sinensis.comp28962_c0_seq1_m.23541	PREDICTED: probable protein disulfide-isomerase A6 [Nicotiana tomentosiformis]	39.858	121.32	42.4	17	38	15	1.032	0.998	1.006	0.99	1.003	1.005	0.987	0.32446
cds.Camellia_sinensis.comp29074_c0_seq1_m.15684	PREDICTED: enolase-phosphatase E1 [Vitis vinifera]	54.971	3.253	2.1	1	2	1	1.079	0.986	0.953	0.943	1.037	0.999	0.987	0.802
cds.Camellia_sinensis.comp29546_c0_seq2_m.46414	PREDICTED: vesicle-associated membrane protein 727-like [Gossypium hirsutum]	19.514	2.0884	9.3	2	2	2	1.062	0.961	0.996	0.965	1.026	0.989	0.987	0.73426
cds.Camellia_sinensis.comp29915_c0_seq3_m.16355	PREDICTED: exportin-7 isoform X1 [Nelumbo nucifera]	62.303	1.5927	3.7	2	2	2	1.019	1.074	0.928	0.971	0.995	1.015	0.987	0.80638
cds.Camellia_sinensis.comp30163_c0_seq4_m.39095	glycosyltransferase family protein [Populus trichocarpa]	31.332	-2	3.8	1	1	1	0.975	0.976	1.074	1.047	0.906	1.034	0.987	0.81958
cds.Camellia_sinensis.comp30630_c0_seq1_m.10372	PREDICTED: nuclear pore complex protein NUP1 isoform X1 [Vitis vinifera]	83.744	4.1297	4.4	3	3	3	0.997	1.023	1.003	0.978	1.023	0.984	0.987	0.47124
cds.Camellia_sinensis.comp31140_c0_seq1_m.7027	PREDICTED: zinc finger protein VAR3, chloroplastic [Vitis vinifera]	100.83	106.3	17.1	12	14	12	0.98	1.041	1.017	1.023	0.963	1.013	0.987	0.64038
cds.Camellia_sinensis.comp32212_c1_seq1_m.2978	PREDICTED: pumilio homolog 2 [Theobroma cacao]	113.63	30.888	5.8	4	4	4	1.041	1.014	1.017	1.067	0.957	1.009	0.987	0.69508
cds.Camellia_sinensis.comp32356_c0_seq5_m.37866	PREDICTED: 50S ribosomal protein HLP, mitochondrial isoform X3 [Nelumbo nucifera]	13.333	1.8762	8.1	1	1	1	0.887	1.035	1.109	1.084	0.889	1.019	0.987	0.89808
cds.Camellia_sinensis.comp33515_c0_seq1_m.9639	PREDICTED: protein QUIRKY-like [Nicotiana tabacum]	88.969	22.857	6.2	5	6	5	0.958	1.026	1.043	1.072	0.931	0.986	0.987	0.7925
cds.Camellia_sinensis.comp34105_c0_seq4_m.5315	PREDICTED: large proline-rich protein BAG6-like isoform X1 [Juglans regia]	97.531	28.617	14.2	10	13	10	0.986	1.021	1.022	1.013	0.982	0.995	0.987	0.43368
cds.Camellia_sinensis.comp34399_c1_seq9_m.15209	PREDICTED: importin subunit alpha-2 [Jatropha curcas]	58.693	46.464	24.1	11	13	3	1.001	1.057	0.963	0.987	0.931	1.065	0.987	0.79066
cds.Camellia_sinensis.comp35803_c0_seq1_m.54656	PREDICTED: GTP-binding protein SAR1A-like [Arachis ipaensis]	12.06	8.8721	50.5	4	9	1	1.027	0.972	1.022	0.938	1.053	0.991	0.987	0.73314
cds.Camellia_sinensis.comp36734_c0_seq1_m.26682	PREDICTED: probable membrane-associated 30 kDa protein, chloroplastic [Nelumbo nucifera]	36.17	255.58	57.3	18	59	18	1.031	1.01	0.976	0.981	0.99	1.007	0.987	0.50984
cds.Camellia_sinensis.comp37006_c0_seq1_m.34879	PREDICTED: pre-mRNA-splicing factor SPF27 homolog [Vitis vinifera]	30.057	12.138	16.3	5	6	5	0.977	1.007	1.043	0.989	1.021	0.979	0.987	0.61344
cds.Camellia_sinensis.comp48392_c0_seq1_m.51039	PREDICTED: gibberellin-regulated protein 1-like isoform X2 [Nicotiana sylvestris]	12.635	3.2003	18.1	2	3	2	1.053	1.023	1.001	1.062	0.983	0.993	0.987	0.66724
cds.CL164Contig1_m.696	PREDICTED: plasma membrane ATPase 4 isoform X1 [Theobroma cacao]	105.14	131.71	35.3	31	66	12	1.021	0.977	1.032	0.986	1.011	0.998	0.988	0.56636
cds.Camellia_sinensis.comp15125_c0_seq1_m.36668	PREDICTED: oxygen-evolving enhancer protein 2, chloroplastic-like [Nelumbo nucifera]	28.472	234.15	45.3	12	82	12	1.017	1.002	0.994	1.014	0.977	0.985	0.988	0.39678
cds.Camellia_sinensis.comp25621_c0_seq1_m.42677	PREDICTED: protein transport protein Sec61 subunit beta [Cucumis sativus]	11.735	1.5189	9.9	1	1	1	1.016	1.01	0.995	1.034	0.927	1.023	0.988	0.72212
cds.Camellia_sinensis.comp27710_c0_seq1_m.9599	PREDICTED: KH domain-containing protein HEN4 isoform X1 [Vitis vinifera]	74.492	20.156	10	7	8	7	1.01	1.011	1.007	1.017	0.993	0.981	0.988	0.36432
cds.Camellia_sinensis.comp28223_c0_seq1_m.29677	PREDICTED: peptidyl-prolyl cis-trans isomerase [Vitis vinifera]	28.234	86.54	23.5	7	31	6	0.989	1.022	0.991	0.99	0.991	0.985	0.988	0.32982
cds.Camellia_sinensis.comp28691_c0_seq1_m.31137	PREDICTED: serine/threonine-protein kinase SAPK2-like isoform X1 [Gossypium raimondii]	20.204	2.1693	8.5	2	4	1	1.013	1.06	0.949	1.001	1.033	0.951	0.988	0.78216
cds.Camellia_sinensis.comp29085_c0_seq1_m.49093	PREDICTED: 10 kDa chaperonin-like [Sesamum indicum]	13.338	57.867	54.9	7	23	7	1.023	0.996	0.996	0.953	0.998	1.028	0.988	0.6291
cds.Camellia_sinensis.comp29270_c0_seq2_m.14589	PREDICTED: glucose-6-phosphate isomerase 1, chloroplastic [Ziziphus jujuba]	68.855	197.81	49.4	29	45	29	1.003	0.997	1.025	0.991	0.995	1.002	0.988	0.24566
cds.Camellia_sinensis.comp29394_c0_seq1_m.5515	PREDICTED: protein TIC110, chloroplastic isoform X1 [Vitis vinifera]	69.71	143.18	33.4	18	35	18	0.995	1.017	1.014	0.995	0.992	1.004	0.988	0.20852
cds.Camellia_sinensis.comp29421_c0_seq2_m.27772	PREDICTED: ornithine carbamoyltransferase, chloroplastic [Vitis vinifera]	44.517	13.757	19.4	6	18	3	0.973	1.034	1.015	0.948	1.043	0.995	0.988	0.72512
cds.Camellia_sinensis.comp30299_c1_seq1_m.29581	PREDICTED: vesicle-associated protein 4-2-like [Gossypium hirsutum]	29.469	9.2212	11.4	2	2	2	1.005	0.982	1.037	1.053	0.973	0.961	0.988	0.71356
cds.Camellia_sinensis.comp30506_c0_seq2_m.33369	PREDICTED: glucose-induced degradation protein 8 homolog isoform X1 [Citrus sinensis]	27.493	17.758	23.6	4	4	4	1.032	1	0.988	1.004	0.989	0.991	0.988	0.43964
cds.Camellia_sinensis.comp31062_c0_seq1_m.26787	PREDICTED: 3-dehydroquinate synthase homolog isoform X4 [Ziziphus jujuba]	39.34	12.504	14.3	5	5	5	0.971	1.007	1.007	0.984	1.01	0.954	0.988	0.57158
cds.Camellia_sinensis.comp31222_c4_seq1_m.33714	14-3-3 protein [Vitis vinifera]	29.408	102.49	54	14	51	8	1.049	0.983	0.995	0.977	1.014	0.999	0.988	0.6244
cds.Camellia_sinensis.comp32152_c0_seq1_m.21546	PREDICTED: D-glycerate 3-kinase, chloroplastic [Juglans regia]	51.891	37.865	20.8	8	16	8	1.01	1.004	0.986	0.992	0.999	0.972	0.988	0.31968
cds.Camellia_sinensis.comp32222_c0_seq1_m.16474	PREDICTED: BTB/POZ domain-containing protein At5g48800 isoform X1 [Vitis vinifera]	69.478	1.2464	3.6	3	3	2	0.997	0.975	1.051	0.99	1.012	0.985	0.988	0.65216
cds.Camellia_sinensis.comp32591_c0_seq1_m.18528	PREDICTED: anthranilate phosphoribosyltransferase, chloroplastic [Jatropha curcas]	44.465	35.223	17	6	11	6	1.007	0.99	1.044	0.94	1.022	1.044	0.988	0.74652
cds.Camellia_sinensis.comp32762_c0_seq5_m.23908	carboxyl-terminal peptidase, putative (DUF239) [Arabidopsis thaliana]	46.737	12.397	7.1	2	2	2	0.969	1.075	0.98	0.999	1.041	0.948	0.988	0.7986
cds.Camellia_sinensis.comp32956_c0_seq1_m.16455	PREDICTED: proline--tRNA ligase, chloroplastic/mitochondrial-like [Ziziphus jujuba]	21.203	19.885	6.8	1	2	1	1.017	0.983	1.017	0.892	1.013	1.076	0.988	0.80482
cds.Camellia_sinensis.comp34880_c1_seq5_m.13829	PREDICTED: E3 ubiquitin-protein ligase UPL2 [Vitis vinifera]	81.209	3.3157	6.6	4	5	3	0.93	1.076	1.02	0.981	1.078	0.931	0.988	0.8521
cds.Camellia_sinensis.comp14985_c0_seq1_m.42840	PREDICTED: thioredoxin X, chloroplastic [Prunus mume]	21.136	21.583	15.4	3	6	3	0.957	1.042	0.996	0.967	1.04	0.956	0.989	0.77866
cds.Camellia_sinensis.comp15418_c0_seq1_m.38718	PREDICTED: chlorophyll a-b binding protein, chloroplastic [Sesamum indicum]	20.814	9.0459	5.8	1	3	1	0.771	1.127	1.133	1.001	0.941	1.057	0.989	0.97864
cds.Camellia_sinensis.comp18036_c0_seq1_m.53688	ferritin-2, chloroplastic [Jatropha curcas]	16.137	33.967	23.2	3	8	3	0.956	1.022	1.04	0.929	0.99	1.067	0.989	0.8191
cds.Camellia_sinensis.comp20559_c0_seq1_m.21086	PREDICTED: protein bem46 [Vitis vinifera]	35.166	9.5137	7.9	2	2	2	1.026	1.019	0.974	1.022	0.981	0.984	0.989	0.64082
cds.Camellia_sinensis.comp21721_c0_seq1_m.30161	PREDICTED: 2-C-methyl-D-erythritol 4-phosphate cytidylyltransferase, chloroplastic [Vitis vinifera]	35.778	49.58	38.6	13	24	13	1.015	1.009	0.986	1.004	0.99	0.982	0.989	0.35976
cds.Camellia_sinensis.comp23928_c0_seq1_m.4633	PREDICTED: coatomer subunit beta-1 [Theobroma cacao]	105.71	98.623	23.8	19	29	19	1.027	1.017	0.99	0.97	1.026	1.006	0.989	0.61532
cds.Camellia_sinensis.comp26907_c0_seq5_m.36751	plasma membrane fusion protein [Arabidopsis thaliana]	25.319	47.2	30.7	5	12	5	0.946	1.031	1.072	1.028	1.016	0.972	0.989	0.82118
cds.Camellia_sinensis.comp27950_c0_seq1_m.26267	PREDICTED: diaminopimelate epimerase, chloroplastic [Vitis vinifera]	33.412	47.806	20.2	5	8	5	1.044	0.98	0.981	0.976	0.993	1.003	0.989	0.65864
cds.Camellia_sinensis.comp28672_c1_seq1_m.6252	PREDICTED: probable glucan 1,3-alpha-glucosidase [Pyrus x bretschneideri]	104.89	93.033	20.5	19	29	19	0.997	1.001	1.03	0.975	1.033	0.987	0.989	0.61252
cds.Camellia_sinensis.comp29011_c0_seq1_m.33325	PREDICTED: ACT domain-containing protein ACR12 [Juglans regia]	34.168	30.961	18.8	6	11	6	1.015	1.012	0.996	1.004	0.995	0.99	0.989	0.189998
cds.Camellia_sinensis.comp29463_c0_seq5_m.41542	PREDICTED: 14 kDa zinc-binding protein isoform X1 [Vitis vinifera]	23.522	9.0624	15	3	3	3	0.973	0.994	1.057	1.037	0.984	0.969	0.989	0.74752
cds.Camellia_sinensis.comp30398_c0_seq1_m.22768	PREDICTED: aldehyde dehydrogenase family 2 member C4 [Ricinus communis]	54.268	11.236	13.2	6	6	5	1.003	0.973	1.021	0.954	1.025	0.984	0.989	0.66674
cds.Camellia_sinensis.comp31972_c0_seq3_m.32434	PREDICTED: LOW QUALITY PROTEIN: ammonium transporter 1 member 2 [Citrus sinensis]	28.097	58.859	18.9	4	8	4	1.054	0.997	0.98	0.995	1.003	1.001	0.989	0.69154
cds.Camellia_sinensis.comp32262_c0_seq1_m.19868	PREDICTED: actin-7 [Prunus mume]	41.695	253.54	47.5	17	120	2	0.991	1.021	1.004	1.015	0.98	0.988	0.989	0.46472
cds.Camellia_sinensis.comp32402_c0_seq1_m.10103	PREDICTED: zeaxanthin epoxidase, chloroplastic [Juglans regia]	73.508	66.786	27.4	18	32	18	1.015	0.997	1.005	0.979	1	1.004	0.989	0.2923
cds.Camellia_sinensis.comp33200_c0_seq2_m.34220	PREDICTED: protein FLX-like 3 isoform X1 [Nicotiana tabacum]	31.569	26.988	33.3	7	12	6	1.009	0.997	1.013	0.981	1.018	0.988	0.989	0.43136
cds.Camellia_sinensis.comp33730_c0_seq3_m.22338	PREDICTED: uroporphyrinogen decarboxylase 1, chloroplastic [Vitis vinifera]	46.487	8.6837	9.5	4	8	4	0.998	0.98	1.023	1.041	0.968	0.959	0.989	0.70784
cds.Camellia_sinensis.comp33930_c0_seq10_m.8955	PREDICTED: methylcrotonoyl-CoA carboxylase subunit alpha, mitochondrial isoform X2 [Vitis vinifera]	70.867	56.37	20.7	10	17	10	0.978	1.04	0.97	1.013	0.983	0.958	0.989	0.70188
cds.Camellia_sinensis.comp34197_c0_seq1_m.11738	PREDICTED: serine hydroxymethyltransferase 3, chloroplastic-like [Juglans regia]	56.738	171.64	40	20	43	20	1.007	1.004	0.999	0.983	0.983	1.012	0.989	0.34042
cds.Camellia_sinensis.comp34323_c2_seq1_m.31968	PREDICTED: poly(rC)-binding protein 4-like [Nicotiana tomentosiformis]	29.299	1.2756	3.6	1	1	1	0.933	1.062	1.03	1.061	0.957	0.975	0.989	0.8502
cds.Camellia_sinensis.comp34474_c0_seq1_m.4870	PREDICTED: heat shock 70 kDa protein 17 [Nelumbo nucifera]	51.457	7.1507	7.3	3	4	3	0.941	1.099	1.035	1.088	0.954	0.999	0.989	0.86722
cds.Camellia_sinensis.comp34518_c1_seq1_m.25912	PREDICTED: novel plant SNARE 13 [Theobroma cacao]	29.468	4.8579	14.2	4	4	4	0.921	1.01	0.993	0.912	1.011	0.97	0.989	0.80708
cds.Camellia_sinensis.comp36377_c0_seq1_m.36798	pyridoxamine 5'-phosphate oxidase family protein [Medicago truncatula]	31.796	48.93	25	6	12	6	0.981	1.079	0.981	1.049	1	0.958	0.989	0.80402
cds.Camellia_sinensis.comp47551_c0_seq1_m.50882		14.053	7.1958	19.2	3	4	3	1.016	0.969	1.031	0.96	1.028	0.996	0.989	0.71414
cds.CL116Contig1_m.2777	PREDICTED: probable alanine--tRNA ligase, chloroplastic [Jatropha curcas]	12.511	27.73	27	3	3	3	0.942	1.037	1.044	0.978	1.027	0.987	0.99	0.8083
cds.Camellia_sinensis.comp13488_c0_seq1_m.33920	PREDICTED: protein CHAPERONE-LIKE PROTEIN OF POR1, chloroplastic [Vitis vinifera]	37.877	15.687	11	3	4	3	1.044	0.946	1.024	0.926	0.978	1.079	0.99	0.84228
cds.Camellia_sinensis.comp16588_c0_seq1_m.38680	PREDICTED: photosystem II reaction center PSB28 protein, chloroplastic [Prunus mume]	21.185	7.5307	18.3	3	4	3	0.971	1.023	0.988	0.989	0.979	0.985	0.99	0.57416
cds.Camellia_sinensis.comp17454_c0_seq1_m.52470	PREDICTED: mitochondrial import inner membrane translocase subunit Tim9 [Erythranthe guttata]	12.886	38.635	60.7	6	15	6	0.983	1.022	1.036	1.007	1.018	0.986	0.99	0.62252
cds.Camellia_sinensis.comp20401_c0_seq1_m.19861	PREDICTED: probable N-succinyldiaminopimelate aminotransferase DapC [Gossypium hirsutum]	22.039	29.962	32.8	5	7	5	1.031	0.971	1.011	1.011	0.95	1.021	0.99	0.73166
cds.Camellia_sinensis.comp23603_c1_seq1_m.31837	PREDICTED: secretory carrier-associated membrane protein 2-like [Nicotiana tabacum]	34.192	63.879	26.5	6	7	6	1.014	0.964	1.017	1.033	0.951	0.98	0.99	0.73762
cds.Camellia_sinensis.comp23930_c0_seq1_m.9730	PREDICTED: long chain acyl-CoA synthetase 8 [Sesamum indicum]	80.241	84.322	21.6	13	19	13	1.008	0.988	1.013	1.005	0.982	0.993	0.99	0.3947
cds.Camellia_sinensis.comp27998_c0_seq1_m.15252	PREDICTED: glucose-1-phosphate adenylyltransferase large subunit 3, chloroplastic/amyloplastic [Vitis vinifera]	57.648	216.71	40	17	31	16	1.034	0.982	1.011	0.996	1.023	0.977	0.99	0.63574
cds.Camellia_sinensis.comp30197_c0_seq1_m.31887	beta-glucosidase 44-like [Cajanus cajan]	45.854	18.358	17.7	8	9	8	1.009	1.024	0.959	0.965	0.98	1.018	0.99	0.72502
cds.Camellia_sinensis.comp31345_c0_seq1_m.17042	PREDICTED: protein NLRC3 isoform X2 [Vitis vinifera]	66.19	39.41	10.7	6	7	6	0.981	1.005	1.05	1	0.991	1.016	0.99	0.68478
cds.Camellia_sinensis.comp32151_c0_seq1_m.30264	PREDICTED: anamorsin homolog isoform X3 [Vitis vinifera]	29.862	15.633	20.7	4	5	4	0.942	1.075	1.001	0.989	1.053	0.946	0.99	0.85636
cds.Camellia_sinensis.comp32475_c0_seq1_m.12477	PREDICTED: vacuolar-sorting receptor 3 [Theobroma cacao]	69.884	4.3057	14.4	7	8	1	1.015	0.979	1.027	1.031	1.013	0.947	0.99	0.7424
cds.Camellia_sinensis.comp33017_c1_seq64_m.1060	ATP-dependent Clp protease proteolytic subunit (chloroplast) [Diplopanax stachyanthus]	21.995	46.072	18.4	4	11	4	0.992	1.014	1.016	0.998	1.009	0.985	0.99	0.39008
cds.Camellia_sinensis.comp33583_c0_seq17_m.28135	PREDICTED: splicing factor 3A subunit 2-like [Nicotiana sylvestris]	38.298	47.905	16	5	8	5	1.004	1.023	0.994	0.982	0.998	1.01	0.99	0.42878
cds.Camellia_sinensis.comp33956_c0_seq1_m.27445	PREDICTED: zeaxanthin epoxidase, chloroplastic isoform X1 [Nelumbo nucifera]	24.213	49.34	23.1	5	14	5	0.984	1.026	1.001	0.987	0.997	0.997	0.99	0.4765
cds.Camellia_sinensis.comp34165_c1_seq1_m.2418	PREDICTED: malate dehydrogenase [NADP], chloroplastic-like [Juglans regia]	39.089	115.22	36.9	13	41	13	1.011	0.978	1.014	0.977	1.006	0.991	0.99	0.53816
cds.Camellia_sinensis.comp34393_c0_seq9_m.28437	PREDICTED: phosphatase IMPL1, chloroplastic [Daucus carota subsp. sativus]	41.26	41.241	14	4	4	4	1.021	0.975	1.01	0.935	0.992	1.05	0.99	0.78416
cds.CL1177Contig1_m.9340	PREDICTED: ubiquitin carboxyl-terminal hydrolase MINDY-2 isoform X1 [Vitis vinifera]	62.451	6.3082	7.4	4	4	3	0.992	1.008	1.024	1.015	1.014	0.968	0.991	0.64108
cds.CL1451Contig1_m.46213	transferring glycosyl group transferase [Medicago truncatula]	19.324	3.9875	7.3	1	2	1	0.985	1.043	0.991	0.988	1.04	0.964	0.991	0.76642
cds.CL2137Contig1_m.26096	PREDICTED: putative 12-oxophytodienoate reductase 11 [Ipomoea nil]	42.45	4.5057	7.9	3	6	2	1.037	0.986	0.983	1.011	0.966	1.001	0.991	0.6981
cds.Camellia_sinensis.comp10602_c0_seq1_m.38915	PREDICTED: AT-hook motif nuclear-localized protein 10 [Prunus mume]	14.394	10.531	8.8	1	3	1	1.057	0.935	1.022	0.956	1.026	1.005	0.991	0.85686
cds.Camellia_sinensis.comp16981_c0_seq1_m.10786	PREDICTED: ABC transporter F family member 5 [Ziziphus jujuba]	26.967	5.4578	14.9	3	4	3	1.024	1.017	0.976	1.081	0.908	1.001	0.991	0.8405
cds.Camellia_sinensis.comp18859_c0_seq3_m.27103	PREDICTED: protein LOW PSII ACCUMULATION 1, chloroplastic-like isoform X2 [Malus domestica]	34.093	28.674	8.1	2	3	2	0.983	1.035	1.049	1.014	1.076	0.949	0.991	0.81904
cds.Camellia_sinensis.comp26498_c0_seq1_m.17905	PREDICTED: probable 26S proteasome non-ATPase regulatory subunit 3 [Vitis vinifera]	55.354	107.85	41.1	18	30	18	0.996	1	1.018	1.002	1.024	0.961	0.991	0.66314
cds.Camellia_sinensis.comp27314_c0_seq1_m.30117	PREDICTED: eukaryotic translation initiation factor 2 subunit alpha-like [Sesamum indicum]	41.484	31.367	14.7	5	6	5	1.008	0.995	1.011	0.86	1.082	1.044	0.991	0.86014
cds.Camellia_sinensis.comp28244_c0_seq1_m.32818	PREDICTED: NADH dehydrogenase [ubiquinone] flavoprotein 2, mitochondrial [Sesamum indicum]	28.356	7.0782	16.5	4	7	4	1.006	0.944	1.041	0.97	0.988	1.005	0.991	0.78932
cds.Camellia_sinensis.comp28287_c0_seq1_m.16003	PREDICTED: methionine--tRNA ligase, chloroplastic/mitochondrial [Vitis vinifera]	69.586	55.997	15.6	8	9	8	1.038	0.993	0.975	0.998	0.996	0.986	0.991	0.68228
cds.Camellia_sinensis.comp30943_c0_seq1_m.12978	PREDICTED: conserved oligomeric Golgi complex subunit 8 isoform X1 [Vitis vinifera]	63.983	1.4449	1.6	1	1	1	1	0.993	1.025	0.961	1.064	0.965	0.991	0.77998
cds.Camellia_sinensis.comp31187_c0_seq1_m.29494	PREDICTED: vesicle-associated protein 1-2 [Theobroma cacao]	35.307	21.629	14.9	5	9	4	1.03	0.993	1.02	1.071	0.976	0.968	0.991	0.78074
cds.Camellia_sinensis.comp31218_c1_seq1_m.20508	PREDICTED: tryptophan--tRNA ligase, chloroplastic/mitochondrial isoform X1 [Theobroma cacao]	46.381	34.901	15.7	6	7	6	0.913	1.069	1.047	1.008	1.007	0.986	0.991	0.90248
cds.Camellia_sinensis.comp32434_c0_seq1_m.25833	PREDICTED: 4-diphosphocytidyl-2-C-methyl-D-erythritol kinase, chloroplastic/chromoplastic [Nicotiana attenuata]	45.215	21.832	11.5	4	6	4	1.005	1.017	1.029	1.034	0.972	1.019	0.991	0.6787
cds.Camellia_sinensis.comp32669_c0_seq1_m.22867	PREDICTED: stomatin-like protein 2, mitochondrial [Capsicum annuum]	44.407	84.708	43.7	16	26	16	0.994	1.043	0.988	0.995	0.991	1.012	0.991	0.65892
cds.Camellia_sinensis.comp36154_c0_seq1_m.40268	PREDICTED: 60S ribosome subunit biogenesis protein NIP7 homolog [Vitis vinifera]	20.921	8.9644	9.1	1	1	1	0.855	0.963	1.21	1.027	1	0.974	0.991	0.99078
cds.Camellia_sinensis.comp7575_c0_seq1_m.43805	plant/MOJ10-14 protein [Medicago truncatula]	21.256	11.112	16.2	3	3	3	0.969	1.05	1.002	1.028	1.008	0.958	0.991	0.79126
cds.CL1472Contig1_m.15003	PREDICTED: carboxyl-terminal-processing peptidase 2, chloroplastic-like isoform X2 [Juglans regia]	37.106	72.742	35.9	11	15	10	1.007	1.021	0.968	1.017	0.951	1.003	0.992	0.75856
cds.Camellia_sinensis.comp15037_c0_seq1_m.35395	PREDICTED: thylakoid membrane protein slr0575 [Solanum tuberosum]	31.624	89.845	34.1	9	17	9	0.981	1.035	1.009	1.006	1.024	0.972	0.992	0.74366
cds.Camellia_sinensis.comp15105_c0_seq1_m.45326	PREDICTED: galactokinase-like, partial [Ziziphus jujuba]	22.37	55.949	46.6	7	10	5	0.98	0.99	1.033	0.972	1.018	0.99	0.992	0.73546
cds.Camellia_sinensis.comp27591_c1_seq1_m.40290	PREDICTED: probable calcium-binding protein CML13 [Sesamum indicum]	20.266	57.214	74	12	20	12	1.021	0.971	1.02	0.993	0.992	1.004	0.992	0.68584
cds.Camellia_sinensis.comp27975_c0_seq1_m.40790	PREDICTED: calmodulin-binding protein 60 C isoform X2 [Vitis vinifera]	28.407	1.5849	9.4	3	3	1	0.943	1.024	1.05	0.941	1.013	1.039	0.992	0.86764
cds.Camellia_sinensis.comp28964_c0_seq3_m.39000	PREDICTED: target of Myb protein 1 [Vitis vinifera]	26.211	3.372	15.6	3	5	3	1.046	0.926	1.007	0.949	0.992	1.013	0.992	0.86296
cds.Camellia_sinensis.comp28980_c0_seq4_m.401	photosystem I P700 chlorophyll A apoprotein A1 (chloroplast) [Camellia crapnelliana]	56.528	40.312	15.5	9	26	9	1.025	0.989	1.007	0.992	1.019	0.986	0.992	0.61056
cds.Camellia_sinensis.comp33730_c1_seq2_m.46525	PREDICTED: acetyl-CoA acetyltransferase, cytosolic 1 [Sesamum indicum]	16.163	2.0639	15.3	3	3	2	0.968	1.068	0.982	1.041	0.968	0.986	0.992	0.85798
cds.Camellia_sinensis.comp33832_c0_seq7_m.15327	PREDICTED: vacuolar protein sorting-associated protein 18 homolog [Vitis vinifera]	24.52	1.9945	4	1	1	1	1.06	1.028	0.926	1.028	1.009	0.952	0.992	0.88556
cds.Camellia_sinensis.comp34089_c0_seq1_m.14562	PREDICTED: nicalin-1 [Vitis vinifera]	62.37	22.888	10.5	5	5	5	0.992	1.004	1.027	1.028	0.981	0.991	0.992	0.68084
[truncated: 2,793 more rows]
