# Supplementary material for: Global Ubiquitome Profiling Revealed the Roles of Ubiquitinated Proteins in Metabolic Pathways of Tea Leaves in Responding to Drought Stress
Source: Sci Rep. 2019 Mar 12;9:4286. doi: 10.1038/s41598-019-41041-3 (PMC6414630; doi:10.1038/s41598-019-41041-3)
Supplement: Supplementary file 1 — Dataset [file 41598_2019_41041_MOESM1_ESM.zip › Supplemental Table 4.xlsx]

## Sheet: Common
Global Ubiquitome Profiling Revealed the Roles of Ubiquitinated Proteins in Metabolic Pathways of Tea Leaves in Responding to Drought Stress Hui Xie1, Yu Wang1, Yiqian Ding1, Chen Qiu1, Litao Sun1, Zhongshuai Gai2, Honglian Gu1, Zhaotang Ding1* 1 Tea Research Institute, Qingdao Agricultural University, Qingdao, 266109, China 2 College of Life Science, Yantai University, Yantai，Shandong, 264005, C…
Note: o: accuracy of localized to this term, p: posterior error probabilities of proteins, q: deviation of molecular weight in mass spectrometry, r: number of secondary spectrum.
GO enrichment of Kub proteins in common of CK and DT
GO Terms Level 1	GO Terms ID	GO Terms Level	GO Terms Description	P-value	Protein accession	Position	DT/CK Ratio	Regulated Type	DT/CK P value	Amino acid	Protein description	Localization probabilityo	PEPp	Score	Modified sequence	Charge	Mass error [ppm]q	MS/MS Countr
Cellular Component	GO:0032991	2	macromolecular complex	0.00101436	cds.Camellia_sinensis.comp33599_c1_seq11_m.43029	130	0.575	Down	0.006477	K	PREDICTED: histone H2AX [Citrus sinensis]	1	0.00094142	128.57	GK(1)GEIGSASQEF	2	0.13643	5
Cellular Component	GO:0032991	2	macromolecular complex	0.00101436	cds.Camellia_sinensis.comp26309_c0_seq1_m.35452	73	0.664	Down	0.044657	K	PREDICTED: mitochondrial import receptor subunit TOM20 [Vitis vinifera]	1	0.000482986	85.362	TAEIAYAK(1)DPLDAENLTR	3	0.35371	5
Cellular Component	GO:0032991	2	macromolecular complex	0.00101436	cds.Camellia_sinensis.comp30878_c1_seq5_m.46877	25	0.589	Down	0.028919	K	PREDICTED: probable histone H2B.1 [Juglans regia]	0.999898	0.011813	103.21	STVAEK(1)APAEK	2	0.23007	4
Cellular Component	GO:0032991	2	macromolecular complex	0.00101436	cds.Camellia_sinensis.comp20901_c0_seq1_m.28740	262	0.594	Down	0.0194982	K	40S ribosomal protein S2-4 [Medicago truncatula]	1	1.69e-26	156.11	SPYQEYTDLLAK(1)PTSK(1)LTYVEDVPER	4	1.3735	38
Cellular Component	GO:0032991	2	macromolecular complex	0.00101436	cds.Camellia_sinensis.comp20901_c0_seq1_m.28740	258	0.612	Down	0.0101838	K	40S ribosomal protein S2-4 [Medicago truncatula]	1	1.07e-51	206.13	SPYQEYTDLLAK(1)PTSK(1)LTYVEDVPER	4	1.3735	29
Cellular Component	GO:0032991	2	macromolecular complex	0.00101436	cds.Camellia_sinensis.comp30833_c0_seq1_m.38230	216	0.56	Down	0.005063	K	PREDICTED: trafficking protein particle complex subunit 3 [Theobroma cacao]	1	0.00462035	87.519	LLK(1)QIPEEYPYKDDE	2	-0.057543	4
Cellular Component	GO:0032991	2	macromolecular complex	0.00101436	cds.Camellia_sinensis.comp19929_c0_seq1_m.31347	199	0.588	Down	0.0058558	K	PREDICTED: clathrin light chain 1-like [Capsicum annuum]	0.997433	7.94e-07	145.99	SYLASQEK(0.997)FHK(0.003)	3	0.31633	4
Cellular Component	GO:0032991	2	macromolecular complex	0.00101436	cds.Camellia_sinensis.comp34939_c0_seq1_m.44583	6	0.531	Down	0.0108816	K	PREDICTED: probable histone H2A.1 [Nicotiana tabacum]	0.999972	0.014581	87.181	MDGAGK(1)VK	2	-0.35718	4
Cellular Component	GO:0032991	2	macromolecular complex	0.00101436	cds.Camellia_sinensis.comp23934_c0_seq1_m.27849	240	0.369	Down	0.038523	K	PREDICTED: non-structural maintenance of chromosomes element 1 homolog isoform X1 [Nelumbo nucifera]	0.999988	0.0028834	71.354	GEK(1)VCPGCGTPWLLPVSK	3	2.1892	1
Cellular Component	GO:0032991	2	macromolecular complex	0.00101436	cds.Camellia_sinensis.comp28080_c0_seq2_m.39935	57	0.473	Down	0.034242	K	PREDICTED: 60S ribosomal protein L11 [Ricinus communis]	1	4.52e-08	123.55	VLEQLSGQTPVFSK(1)AR	3	1.3088	9
Cellular Component	GO:0032991	2	macromolecular complex	0.00101436	cds.Camellia_sinensis.comp28080_c0_seq2_m.39935	43	0.451	Down	0.0098165	K	PREDICTED: 60S ribosomal protein L11 [Ricinus communis]	1	4.52e-08	123.55	AAK(1)VLEQLSGQTPVFSK(1)AR	3	0.29243	4
Cellular Component	GO:0032991	2	macromolecular complex	0.00101436	cds.Camellia_sinensis.comp30436_c0_seq9_m.19783	57	0.567	Down	0.0140624	K	PREDICTED: histone H3.2-like [Nicotiana tabacum]	1	6.63e-31	199.12	YQK(1)STELLIR	2	0.68096	18
Cellular Component	GO:0032991	2	macromolecular complex	0.00101436	cds.Camellia_sinensis.comp29193_c0_seq1_m.42653	27	0.349	Down	0.032116	K	PREDICTED: ubiquitin-60S ribosomal protein L40 [Cucumis melo]	0.999569	9.82e-174	287.85	TITLEVESSDTIDNVK(1)AK	2	0.52773	19
Cellular Component	GO:0032991	2	macromolecular complex	0.00101436	cds.Camellia_sinensis.comp29193_c0_seq1_m.42653	11	0.516	Down	0.030323	K	PREDICTED: ubiquitin-60S ribosomal protein L40 [Cucumis melo]	1	1.16e-185	277.64	TLTGK(1)TITLEVESSDTIDNVK(0.991)AK(0.009)	3	0.62009	70
Cellular Component	GO:0032991	2	macromolecular complex	0.00101436	cds.Camellia_sinensis.comp24412_c0_seq2_m.45149	167	0.499	Down	0.0021593	K	histone H2A variant 1 [Ananas comosus]	0.999795	0.00832183	122.96	SLINK(1)TTK	2	-0.031665	9
Cellular Component	GO:0032991	2	macromolecular complex	0.00101436	cds.Camellia_sinensis.comp26016_c0_seq1_m.33501	136	0.618	Down	0.036715	K	PREDICTED: V-type proton ATPase subunit E [Sesamum indicum]	0.999999	0.00532151	68.978	K(1)EDLNHVEHVVHSAK	3	-1.3317	5
Cellular Component	GO:0032991	2	macromolecular complex	0.00101436	cds.Camellia_sinensis.comp26187_c0_seq1_m.24832	45	0.611	Down	0.038376	K	PREDICTED: 40S ribosomal protein S3a [Sesamum indicum]	1	0.00314426	103.55	NIGK(1)TLVSR	3	-1.0855	5
Cellular Component	GO:0032991	2	macromolecular complex	0.00101436	cds.Camellia_sinensis.comp35956_c0_seq1_m.38504	195	0.503	Down	0.0147206	K	PREDICTED: eukaryotic translation initiation factor 3 subunit K-like [Populus euphratica]	1	0.000515103	86.189	FLEHQVVNCGWILEK(1)GQGR	4	1.9532	3
Cellular Component	GO:0032991	2	macromolecular complex	0.00101436	cds.Camellia_sinensis.comp24412_c0_seq1_m.44139	134	0.499	Down	0.0021593	K	PREDICTED: probable histone H2A variant 1 [Daucus carota subsp. sativus]	0.999996	0.00211207	137.95	SLINK(1)TTKD	2	-0.29611	12
Cellular Component	GO:0044422	3	organelle part	0.0046185	cds.Camellia_sinensis.comp30436_c0_seq9_m.19783	57	0.567	Down	0.0140624	K	PREDICTED: histone H3.2-like [Nicotiana tabacum]	1	6.63e-31	199.12	YQK(1)STELLIR	2	0.68096	18
Cellular Component	GO:0044422	3	organelle part	0.0046185	cds.Camellia_sinensis.comp33599_c1_seq11_m.43029	130	0.575	Down	0.006477	K	PREDICTED: histone H2AX [Citrus sinensis]	1	0.00094142	128.57	GK(1)GEIGSASQEF	2	0.13643	5
Cellular Component	GO:0044422	3	organelle part	0.0046185	cds.Camellia_sinensis.comp26309_c0_seq1_m.35452	73	0.664	Down	0.044657	K	PREDICTED: mitochondrial import receptor subunit TOM20 [Vitis vinifera]	1	0.000482986	85.362	TAEIAYAK(1)DPLDAENLTR	3	0.35371	5
Cellular Component	GO:0044422	3	organelle part	0.0046185	cds.Camellia_sinensis.comp24412_c0_seq2_m.45149	167	0.499	Down	0.0021593	K	histone H2A variant 1 [Ananas comosus]	0.999795	0.00832183	122.96	SLINK(1)TTK	2	-0.031665	9
Cellular Component	GO:0044422	3	organelle part	0.0046185	cds.Camellia_sinensis.comp30878_c1_seq5_m.46877	25	0.589	Down	0.028919	K	PREDICTED: probable histone H2B.1 [Juglans regia]	0.999898	0.011813	103.21	STVAEK(1)APAEK	2	0.23007	4
Cellular Component	GO:0044422	3	organelle part	0.0046185	cds.Camellia_sinensis.comp20901_c0_seq1_m.28740	262	0.594	Down	0.0194982	K	40S ribosomal protein S2-4 [Medicago truncatula]	1	1.69e-26	156.11	SPYQEYTDLLAK(1)PTSK(1)LTYVEDVPER	4	1.3735	38
Cellular Component	GO:0044422	3	organelle part	0.0046185	cds.Camellia_sinensis.comp20901_c0_seq1_m.28740	258	0.612	Down	0.0101838	K	40S ribosomal protein S2-4 [Medicago truncatula]	1	1.07e-51	206.13	SPYQEYTDLLAK(1)PTSK(1)LTYVEDVPER	4	1.3735	29
Cellular Component	GO:0044422	3	organelle part	0.0046185	cds.Camellia_sinensis.comp19929_c0_seq1_m.31347	199	0.588	Down	0.0058558	K	PREDICTED: clathrin light chain 1-like [Capsicum annuum]	0.997433	7.94e-07	145.99	SYLASQEK(0.997)FHK(0.003)	3	0.31633	4
Cellular Component	GO:0044422	3	organelle part	0.0046185	cds.Camellia_sinensis.comp34939_c0_seq1_m.44583	6	0.531	Down	0.0108816	K	PREDICTED: probable histone H2A.1 [Nicotiana tabacum]	0.999972	0.014581	87.181	MDGAGK(1)VK	2	-0.35718	4
Cellular Component	GO:0044422	3	organelle part	0.0046185	cds.Camellia_sinensis.comp23934_c0_seq1_m.27849	240	0.369	Down	0.038523	K	PREDICTED: non-structural maintenance of chromosomes element 1 homolog isoform X1 [Nelumbo nucifera]	0.999988	0.0028834	71.354	GEK(1)VCPGCGTPWLLPVSK	3	2.1892	1
Cellular Component	GO:0044422	3	organelle part	0.0046185	cds.Camellia_sinensis.comp24412_c0_seq1_m.44139	134	0.499	Down	0.0021593	K	PREDICTED: probable histone H2A variant 1 [Daucus carota subsp. sativus]	0.999996	0.00211207	137.95	SLINK(1)TTKD	2	-0.29611	12
Cellular Component	GO:0043228	3	non-membrane-bounded organelle	0.000602909	cds.Camellia_sinensis.comp30436_c0_seq9_m.19783	57	0.567	Down	0.0140624	K	PREDICTED: histone H3.2-like [Nicotiana tabacum]	1	6.63e-31	199.12	YQK(1)STELLIR	2	0.68096	18
Cellular Component	GO:0043228	3	non-membrane-bounded organelle	0.000602909	cds.Camellia_sinensis.comp33599_c1_seq11_m.43029	130	0.575	Down	0.006477	K	PREDICTED: histone H2AX [Citrus sinensis]	1	0.00094142	128.57	GK(1)GEIGSASQEF	2	0.13643	5
Cellular Component	GO:0043228	3	non-membrane-bounded organelle	0.000602909	cds.Camellia_sinensis.comp29193_c0_seq1_m.42653	27	0.349	Down	0.032116	K	PREDICTED: ubiquitin-60S ribosomal protein L40 [Cucumis melo]	0.999569	9.82e-174	287.85	TITLEVESSDTIDNVK(1)AK	2	0.52773	19
Cellular Component	GO:0043228	3	non-membrane-bounded organelle	0.000602909	cds.Camellia_sinensis.comp29193_c0_seq1_m.42653	11	0.516	Down	0.030323	K	PREDICTED: ubiquitin-60S ribosomal protein L40 [Cucumis melo]	1	1.16e-185	277.64	TLTGK(1)TITLEVESSDTIDNVK(0.991)AK(0.009)	3	0.62009	70
Cellular Component	GO:0043228	3	non-membrane-bounded organelle	0.000602909	cds.Camellia_sinensis.comp24412_c0_seq2_m.45149	167	0.499	Down	0.0021593	K	histone H2A variant 1 [Ananas comosus]	0.999795	0.00832183	122.96	SLINK(1)TTK	2	-0.031665	9
Cellular Component	GO:0043228	3	non-membrane-bounded organelle	0.000602909	cds.Camellia_sinensis.comp30878_c1_seq5_m.46877	25	0.589	Down	0.028919	K	PREDICTED: probable histone H2B.1 [Juglans regia]	0.999898	0.011813	103.21	STVAEK(1)APAEK	2	0.23007	4
Cellular Component	GO:0043228	3	non-membrane-bounded organelle	0.000602909	cds.Camellia_sinensis.comp20901_c0_seq1_m.28740	262	0.594	Down	0.0194982	K	40S ribosomal protein S2-4 [Medicago truncatula]	1	1.69e-26	156.11	SPYQEYTDLLAK(1)PTSK(1)LTYVEDVPER	4	1.3735	38
Cellular Component	GO:0043228	3	non-membrane-bounded organelle	0.000602909	cds.Camellia_sinensis.comp20901_c0_seq1_m.28740	258	0.612	Down	0.0101838	K	40S ribosomal protein S2-4 [Medicago truncatula]	1	1.07e-51	206.13	SPYQEYTDLLAK(1)PTSK(1)LTYVEDVPER	4	1.3735	29
Cellular Component	GO:0043228	3	non-membrane-bounded organelle	0.000602909	cds.Camellia_sinensis.comp26187_c0_seq1_m.24832	45	0.611	Down	0.038376	K	PREDICTED: 40S ribosomal protein S3a [Sesamum indicum]	1	0.00314426	103.55	NIGK(1)TLVSR	3	-1.0855	5
Cellular Component	GO:0043228	3	non-membrane-bounded organelle	0.000602909	cds.Camellia_sinensis.comp34939_c0_seq1_m.44583	6	0.531	Down	0.0108816	K	PREDICTED: probable histone H2A.1 [Nicotiana tabacum]	0.999972	0.014581	87.181	MDGAGK(1)VK	2	-0.35718	4
Cellular Component	GO:0043228	3	non-membrane-bounded organelle	0.000602909	cds.Camellia_sinensis.comp23934_c0_seq1_m.27849	240	0.369	Down	0.038523	K	PREDICTED: non-structural maintenance of chromosomes element 1 homolog isoform X1 [Nelumbo nucifera]	0.999988	0.0028834	71.354	GEK(1)VCPGCGTPWLLPVSK	3	2.1892	1
Cellular Component	GO:0043228	3	non-membrane-bounded organelle	0.000602909	cds.Camellia_sinensis.comp28080_c0_seq2_m.39935	57	0.473	Down	0.034242	K	PREDICTED: 60S ribosomal protein L11 [Ricinus communis]	1	4.52e-08	123.55	VLEQLSGQTPVFSK(1)AR	3	1.3088	9
Cellular Component	GO:0043228	3	non-membrane-bounded organelle	0.000602909	cds.Camellia_sinensis.comp28080_c0_seq2_m.39935	43	0.451	Down	0.0098165	K	PREDICTED: 60S ribosomal protein L11 [Ricinus communis]	1	4.52e-08	123.55	AAK(1)VLEQLSGQTPVFSK(1)AR	3	0.29243	4
Cellular Component	GO:0043228	3	non-membrane-bounded organelle	0.000602909	cds.Camellia_sinensis.comp24412_c0_seq1_m.44139	134	0.499	Down	0.0021593	K	PREDICTED: probable histone H2A variant 1 [Daucus carota subsp. sativus]	0.999996	0.00211207	137.95	SLINK(1)TTKD	2	-0.29611	12
Cellular Component	GO:0044815	3	DNA packaging complex	0.000825963	cds.Camellia_sinensis.comp30436_c0_seq9_m.19783	57	0.567	Down	0.0140624	K	PREDICTED: histone H3.2-like [Nicotiana tabacum]	1	6.63e-31	199.12	YQK(1)STELLIR	2	0.68096	18
Cellular Component	GO:0044815	3	DNA packaging complex	0.000825963	cds.Camellia_sinensis.comp33599_c1_seq11_m.43029	130	0.575	Down	0.006477	K	PREDICTED: histone H2AX [Citrus sinensis]	1	0.00094142	128.57	GK(1)GEIGSASQEF	2	0.13643	5
Cellular Component	GO:0044815	3	DNA packaging complex	0.000825963	cds.Camellia_sinensis.comp34939_c0_seq1_m.44583	6	0.531	Down	0.0108816	K	PREDICTED: probable histone H2A.1 [Nicotiana tabacum]	0.999972	0.014581	87.181	MDGAGK(1)VK	2	-0.35718	4
Cellular Component	GO:0044815	3	DNA packaging complex	0.000825963	cds.Camellia_sinensis.comp24412_c0_seq1_m.44139	134	0.499	Down	0.0021593	K	PREDICTED: probable histone H2A variant 1 [Daucus carota subsp. sativus]	0.999996	0.00211207	137.95	SLINK(1)TTKD	2	-0.29611	12
Cellular Component	GO:0044815	3	DNA packaging complex	0.000825963	cds.Camellia_sinensis.comp24412_c0_seq2_m.45149	167	0.499	Down	0.0021593	K	histone H2A variant 1 [Ananas comosus]	0.999795	0.00832183	122.96	SLINK(1)TTK	2	-0.031665	9
Cellular Component	GO:0044815	3	DNA packaging complex	0.000825963	cds.Camellia_sinensis.comp30878_c1_seq5_m.46877	25	0.589	Down	0.028919	K	PREDICTED: probable histone H2B.1 [Juglans regia]	0.999898	0.011813	103.21	STVAEK(1)APAEK	2	0.23007	4
Cellular Component	GO:0005840	8	ribosome	0.101106	cds.Camellia_sinensis.comp28080_c0_seq2_m.39935	57	0.473	Down	0.034242	K	PREDICTED: 60S ribosomal protein L11 [Ricinus communis]	1	4.52e-08	123.55	VLEQLSGQTPVFSK(1)AR	3	1.3088	9
Cellular Component	GO:0005840	8	ribosome	0.101106	cds.Camellia_sinensis.comp28080_c0_seq2_m.39935	43	0.451	Down	0.0098165	K	PREDICTED: 60S ribosomal protein L11 [Ricinus communis]	1	4.52e-08	123.55	AAK(1)VLEQLSGQTPVFSK(1)AR	3	0.29243	4
Cellular Component	GO:0005840	8	ribosome	0.101106	cds.Camellia_sinensis.comp29193_c0_seq1_m.42653	27	0.349	Down	0.032116	K	PREDICTED: ubiquitin-60S ribosomal protein L40 [Cucumis melo]	0.999569	9.82e-174	287.85	TITLEVESSDTIDNVK(1)AK	2	0.52773	19
Cellular Component	GO:0005840	8	ribosome	0.101106	cds.Camellia_sinensis.comp29193_c0_seq1_m.42653	11	0.516	Down	0.030323	K	PREDICTED: ubiquitin-60S ribosomal protein L40 [Cucumis melo]	1	1.16e-185	277.64	TLTGK(1)TITLEVESSDTIDNVK(0.991)AK(0.009)	3	0.62009	70
Cellular Component	GO:0005840	8	ribosome	0.101106	cds.Camellia_sinensis.comp20901_c0_seq1_m.28740	262	0.594	Down	0.0194982	K	40S ribosomal protein S2-4 [Medicago truncatula]	1	1.69e-26	156.11	SPYQEYTDLLAK(1)PTSK(1)LTYVEDVPER	4	1.3735	38
Cellular Component	GO:0005840	8	ribosome	0.101106	cds.Camellia_sinensis.comp20901_c0_seq1_m.28740	258	0.612	Down	0.0101838	K	40S ribosomal protein S2-4 [Medicago truncatula]	1	1.07e-51	206.13	SPYQEYTDLLAK(1)PTSK(1)LTYVEDVPER	4	1.3735	29
Cellular Component	GO:0005840	8	ribosome	0.101106	cds.Camellia_sinensis.comp26187_c0_seq1_m.24832	45	0.611	Down	0.038376	K	PREDICTED: 40S ribosomal protein S3a [Sesamum indicum]	1	0.00314426	103.55	NIGK(1)TLVSR	3	-1.0855	5
Cellular Component	GO:0000786	11	nucleosome	0.000825963	cds.Camellia_sinensis.comp30436_c0_seq9_m.19783	57	0.567	Down	0.0140624	K	PREDICTED: histone H3.2-like [Nicotiana tabacum]	1	6.63e-31	199.12	YQK(1)STELLIR	2	0.68096	18
Cellular Component	GO:0000786	11	nucleosome	0.000825963	cds.Camellia_sinensis.comp33599_c1_seq11_m.43029	130	0.575	Down	0.006477	K	PREDICTED: histone H2AX [Citrus sinensis]	1	0.00094142	128.57	GK(1)GEIGSASQEF	2	0.13643	5
Cellular Component	GO:0000786	11	nucleosome	0.000825963	cds.Camellia_sinensis.comp34939_c0_seq1_m.44583	6	0.531	Down	0.0108816	K	PREDICTED: probable histone H2A.1 [Nicotiana tabacum]	0.999972	0.014581	87.181	MDGAGK(1)VK	2	-0.35718	4
Cellular Component	GO:0000786	11	nucleosome	0.000825963	cds.Camellia_sinensis.comp24412_c0_seq1_m.44139	134	0.499	Down	0.0021593	K	PREDICTED: probable histone H2A variant 1 [Daucus carota subsp. sativus]	0.999996	0.00211207	137.95	SLINK(1)TTKD	2	-0.29611	12
Cellular Component	GO:0000786	11	nucleosome	0.000825963	cds.Camellia_sinensis.comp24412_c0_seq2_m.45149	167	0.499	Down	0.0021593	K	histone H2A variant 1 [Ananas comosus]	0.999795	0.00832183	122.96	SLINK(1)TTK	2	-0.031665	9
Cellular Component	GO:0000786	11	nucleosome	0.000825963	cds.Camellia_sinensis.comp30878_c1_seq5_m.46877	25	0.589	Down	0.028919	K	PREDICTED: probable histone H2B.1 [Juglans regia]	0.999898	0.011813	103.21	STVAEK(1)APAEK	2	0.23007	4
Cellular Component	GO:0043231	7	intracellular membrane-bounded organelle	0.115472	cds.Camellia_sinensis.comp33599_c1_seq11_m.43029	130	0.575	Down	0.006477	K	PREDICTED: histone H2AX [Citrus sinensis]	1	0.00094142	128.57	GK(1)GEIGSASQEF	2	0.13643	5
Cellular Component	GO:0043231	7	intracellular membrane-bounded organelle	0.115472	cds.Camellia_sinensis.comp34939_c0_seq1_m.44583	6	0.531	Down	0.0108816	K	PREDICTED: probable histone H2A.1 [Nicotiana tabacum]	0.999972	0.014581	87.181	MDGAGK(1)VK	2	-0.35718	4
Cellular Component	GO:0043231	7	intracellular membrane-bounded organelle	0.115472	cds.Camellia_sinensis.comp24412_c0_seq1_m.44139	134	0.499	Down	0.0021593	K	PREDICTED: probable histone H2A variant 1 [Daucus carota subsp. sativus]	0.999996	0.00211207	137.95	SLINK(1)TTKD	2	-0.29611	12
Cellular Component	GO:0043231	7	intracellular membrane-bounded organelle	0.115472	cds.Camellia_sinensis.comp31135_c1_seq1_m.30434	241	0.411	Down	0.023059	K	PREDICTED: methyl-CpG-binding domain-containing protein 11 isoform X1 [Vitis vinifera]	1	0.000506852	84.895	EAQVGK(1)VADGSEVTQNDK	3	2.4116	3
Cellular Component	GO:0043231	7	intracellular membrane-bounded organelle	0.115472	cds.Camellia_sinensis.comp26309_c0_seq1_m.35452	73	0.664	Down	0.044657	K	PREDICTED: mitochondrial import receptor subunit TOM20 [Vitis vinifera]	1	0.000482986	85.362	TAEIAYAK(1)DPLDAENLTR	3	0.35371	5
Cellular Component	GO:0043231	7	intracellular membrane-bounded organelle	0.115472	cds.Camellia_sinensis.comp24412_c0_seq2_m.45149	167	0.499	Down	0.0021593	K	histone H2A variant 1 [Ananas comosus]	0.999795	0.00832183	122.96	SLINK(1)TTK	2	-0.031665	9
Cellular Component	GO:0043231	7	intracellular membrane-bounded organelle	0.115472	cds.Camellia_sinensis.comp19929_c0_seq1_m.31347	199	0.588	Down	0.0058558	K	PREDICTED: clathrin light chain 1-like [Capsicum annuum]	0.997433	7.94e-07	145.99	SYLASQEK(0.997)FHK(0.003)	3	0.31633	4
Cellular Component	GO:0000785	10	chromatin	0.00141157	cds.Camellia_sinensis.comp30436_c0_seq9_m.19783	57	0.567	Down	0.0140624	K	PREDICTED: histone H3.2-like [Nicotiana tabacum]	1	6.63e-31	199.12	YQK(1)STELLIR	2	0.68096	18
Cellular Component	GO:0000785	10	chromatin	0.00141157	cds.Camellia_sinensis.comp33599_c1_seq11_m.43029	130	0.575	Down	0.006477	K	PREDICTED: histone H2AX [Citrus sinensis]	1	0.00094142	128.57	GK(1)GEIGSASQEF	2	0.13643	5
Cellular Component	GO:0000785	10	chromatin	0.00141157	cds.Camellia_sinensis.comp34939_c0_seq1_m.44583	6	0.531	Down	0.0108816	K	PREDICTED: probable histone H2A.1 [Nicotiana tabacum]	0.999972	0.014581	87.181	MDGAGK(1)VK	2	-0.35718	4
Cellular Component	GO:0000785	10	chromatin	0.00141157	cds.Camellia_sinensis.comp24412_c0_seq1_m.44139	134	0.499	Down	0.0021593	K	PREDICTED: probable histone H2A variant 1 [Daucus carota subsp. sativus]	0.999996	0.00211207	137.95	SLINK(1)TTKD	2	-0.29611	12
Cellular Component	GO:0000785	10	chromatin	0.00141157	cds.Camellia_sinensis.comp24412_c0_seq2_m.45149	167	0.499	Down	0.0021593	K	histone H2A variant 1 [Ananas comosus]	0.999795	0.00832183	122.96	SLINK(1)TTK	2	-0.031665	9
Cellular Component	GO:0000785	10	chromatin	0.00141157	cds.Camellia_sinensis.comp30878_c1_seq5_m.46877	25	0.589	Down	0.028919	K	PREDICTED: probable histone H2B.1 [Juglans regia]	0.999898	0.011813	103.21	STVAEK(1)APAEK	2	0.23007	4
Cellular Component	GO:1990904	3	ribonucleoprotein complex	0.143907	cds.Camellia_sinensis.comp28080_c0_seq2_m.39935	57	0.473	Down	0.034242	K	PREDICTED: 60S ribosomal protein L11 [Ricinus communis]	1	4.52e-08	123.55	VLEQLSGQTPVFSK(1)AR	3	1.3088	9
Cellular Component	GO:1990904	3	ribonucleoprotein complex	0.143907	cds.Camellia_sinensis.comp28080_c0_seq2_m.39935	43	0.451	Down	0.0098165	K	PREDICTED: 60S ribosomal protein L11 [Ricinus communis]	1	4.52e-08	123.55	AAK(1)VLEQLSGQTPVFSK(1)AR	3	0.29243	4
Cellular Component	GO:1990904	3	ribonucleoprotein complex	0.143907	cds.Camellia_sinensis.comp29193_c0_seq1_m.42653	27	0.349	Down	0.032116	K	PREDICTED: ubiquitin-60S ribosomal protein L40 [Cucumis melo]	0.999569	9.82e-174	287.85	TITLEVESSDTIDNVK(1)AK	2	0.52773	19
Cellular Component	GO:1990904	3	ribonucleoprotein complex	0.143907	cds.Camellia_sinensis.comp29193_c0_seq1_m.42653	11	0.516	Down	0.030323	K	PREDICTED: ubiquitin-60S ribosomal protein L40 [Cucumis melo]	1	1.16e-185	277.64	TLTGK(1)TITLEVESSDTIDNVK(0.991)AK(0.009)	3	0.62009	70
Cellular Component	GO:1990904	3	ribonucleoprotein complex	0.143907	cds.Camellia_sinensis.comp20901_c0_seq1_m.28740	262	0.594	Down	0.0194982	K	40S ribosomal protein S2-4 [Medicago truncatula]	1	1.69e-26	156.11	SPYQEYTDLLAK(1)PTSK(1)LTYVEDVPER	4	1.3735	38
Cellular Component	GO:1990904	3	ribonucleoprotein complex	0.143907	cds.Camellia_sinensis.comp20901_c0_seq1_m.28740	258	0.612	Down	0.0101838	K	40S ribosomal protein S2-4 [Medicago truncatula]	1	1.07e-51	206.13	SPYQEYTDLLAK(1)PTSK(1)LTYVEDVPER	4	1.3735	29
Cellular Component	GO:1990904	3	ribonucleoprotein complex	0.143907	cds.Camellia_sinensis.comp26187_c0_seq1_m.24832	45	0.611	Down	0.038376	K	PREDICTED: 40S ribosomal protein S3a [Sesamum indicum]	1	0.00314426	103.55	NIGK(1)TLVSR	3	-1.0855	5
Cellular Component	GO:0030529	6	intracellular ribonucleoprotein complex	0.143907	cds.Camellia_sinensis.comp28080_c0_seq2_m.39935	57	0.473	Down	0.034242	K	PREDICTED: 60S ribosomal protein L11 [Ricinus communis]	1	4.52e-08	123.55	VLEQLSGQTPVFSK(1)AR	3	1.3088	9
Cellular Component	GO:0030529	6	intracellular ribonucleoprotein complex	0.143907	cds.Camellia_sinensis.comp28080_c0_seq2_m.39935	43	0.451	Down	0.0098165	K	PREDICTED: 60S ribosomal protein L11 [Ricinus communis]	1	4.52e-08	123.55	AAK(1)VLEQLSGQTPVFSK(1)AR	3	0.29243	4
Cellular Component	GO:0030529	6	intracellular ribonucleoprotein complex	0.143907	cds.Camellia_sinensis.comp29193_c0_seq1_m.42653	27	0.349	Down	0.032116	K	PREDICTED: ubiquitin-60S ribosomal protein L40 [Cucumis melo]	0.999569	9.82e-174	287.85	TITLEVESSDTIDNVK(1)AK	2	0.52773	19
Cellular Component	GO:0030529	6	intracellular ribonucleoprotein complex	0.143907	cds.Camellia_sinensis.comp29193_c0_seq1_m.42653	11	0.516	Down	0.030323	K	PREDICTED: ubiquitin-60S ribosomal protein L40 [Cucumis melo]	1	1.16e-185	277.64	TLTGK(1)TITLEVESSDTIDNVK(0.991)AK(0.009)	3	0.62009	70
Cellular Component	GO:0030529	6	intracellular ribonucleoprotein complex	0.143907	cds.Camellia_sinensis.comp20901_c0_seq1_m.28740	262	0.594	Down	0.0194982	K	40S ribosomal protein S2-4 [Medicago truncatula]	1	1.69e-26	156.11	SPYQEYTDLLAK(1)PTSK(1)LTYVEDVPER	4	1.3735	38
Cellular Component	GO:0030529	6	intracellular ribonucleoprotein complex	0.143907	cds.Camellia_sinensis.comp20901_c0_seq1_m.28740	258	0.612	Down	0.0101838	K	40S ribosomal protein S2-4 [Medicago truncatula]	1	1.07e-51	206.13	SPYQEYTDLLAK(1)PTSK(1)LTYVEDVPER	4	1.3735	29
Cellular Component	GO:0030529	6	intracellular ribonucleoprotein complex	0.143907	cds.Camellia_sinensis.comp26187_c0_seq1_m.24832	45	0.611	Down	0.038376	K	PREDICTED: 40S ribosomal protein S3a [Sesamum indicum]	1	0.00314426	103.55	NIGK(1)TLVSR	3	-1.0855	5
Cellular Component	GO:0098796	4	membrane protein complex	0.250518	cds.Camellia_sinensis.comp26309_c0_seq1_m.35452	73	0.664	Down	0.044657	K	PREDICTED: mitochondrial import receptor subunit TOM20 [Vitis vinifera]	1	0.000482986	85.362	TAEIAYAK(1)DPLDAENLTR	3	0.35371	5
Cellular Component	GO:0098796	4	membrane protein complex	0.250518	cds.Camellia_sinensis.comp26016_c0_seq1_m.33501	136	0.618	Down	0.036715	K	PREDICTED: V-type proton ATPase subunit E [Sesamum indicum]	0.999999	0.00532151	68.978	K(1)EDLNHVEHVVHSAK	3	-1.3317	5
Cellular Component	GO:0098796	4	membrane protein complex	0.250518	cds.Camellia_sinensis.comp19929_c0_seq1_m.31347	199	0.588	Down	0.0058558	K	PREDICTED: clathrin light chain 1-like [Capsicum annuum]	0.997433	7.94e-07	145.99	SYLASQEK(0.997)FHK(0.003)	3	0.31633	4
Cellular Component	GO:0044427	9	chromosomal part	0.000263289	cds.Camellia_sinensis.comp30436_c0_seq9_m.19783	57	0.567	Down	0.0140624	K	PREDICTED: histone H3.2-like [Nicotiana tabacum]	1	6.63e-31	199.12	YQK(1)STELLIR	2	0.68096	18
Cellular Component	GO:0044427	9	chromosomal part	0.000263289	cds.Camellia_sinensis.comp33599_c1_seq11_m.43029	130	0.575	Down	0.006477	K	PREDICTED: histone H2AX [Citrus sinensis]	1	0.00094142	128.57	GK(1)GEIGSASQEF	2	0.13643	5
Cellular Component	GO:0044427	9	chromosomal part	0.000263289	cds.Camellia_sinensis.comp34939_c0_seq1_m.44583	6	0.531	Down	0.0108816	K	PREDICTED: probable histone H2A.1 [Nicotiana tabacum]	0.999972	0.014581	87.181	MDGAGK(1)VK	2	-0.35718	4
Cellular Component	GO:0044427	9	chromosomal part	0.000263289	cds.Camellia_sinensis.comp23934_c0_seq1_m.27849	240	0.369	Down	0.038523	K	PREDICTED: non-structural maintenance of chromosomes element 1 homolog isoform X1 [Nelumbo nucifera]	0.999988	0.0028834	71.354	GEK(1)VCPGCGTPWLLPVSK	3	2.1892	1
Cellular Component	GO:0044427	9	chromosomal part	0.000263289	cds.Camellia_sinensis.comp24412_c0_seq1_m.44139	134	0.499	Down	0.0021593	K	PREDICTED: probable histone H2A variant 1 [Daucus carota subsp. sativus]	0.999996	0.00211207	137.95	SLINK(1)TTKD	2	-0.29611	12
Cellular Component	GO:0044427	9	chromosomal part	0.000263289	cds.Camellia_sinensis.comp24412_c0_seq2_m.45149	167	0.499	Down	0.0021593	K	histone H2A variant 1 [Ananas comosus]	0.999795	0.00832183	122.96	SLINK(1)TTK	2	-0.031665	9
Cellular Component	GO:0044427	9	chromosomal part	0.000263289	cds.Camellia_sinensis.comp30878_c1_seq5_m.46877	25	0.589	Down	0.028919	K	PREDICTED: probable histone H2B.1 [Juglans regia]	0.999898	0.011813	103.21	STVAEK(1)APAEK	2	0.23007	4
Cellular Component	GO:0005694	8	chromosome	0.00045515	cds.Camellia_sinensis.comp30436_c0_seq9_m.19783	57	0.567	Down	0.0140624	K	PREDICTED: histone H3.2-like [Nicotiana tabacum]	1	6.63e-31	199.12	YQK(1)STELLIR	2	0.68096	18
Cellular Component	GO:0005694	8	chromosome	0.00045515	cds.Camellia_sinensis.comp33599_c1_seq11_m.43029	130	0.575	Down	0.006477	K	PREDICTED: histone H2AX [Citrus sinensis]	1	0.00094142	128.57	GK(1)GEIGSASQEF	2	0.13643	5
Cellular Component	GO:0005694	8	chromosome	0.00045515	cds.Camellia_sinensis.comp34939_c0_seq1_m.44583	6	0.531	Down	0.0108816	K	PREDICTED: probable histone H2A.1 [Nicotiana tabacum]	0.999972	0.014581	87.181	MDGAGK(1)VK	2	-0.35718	4
Cellular Component	GO:0005694	8	chromosome	0.00045515	cds.Camellia_sinensis.comp23934_c0_seq1_m.27849	240	0.369	Down	0.038523	K	PREDICTED: non-structural maintenance of chromosomes element 1 homolog isoform X1 [Nelumbo nucifera]	0.999988	0.0028834	71.354	GEK(1)VCPGCGTPWLLPVSK	3	2.1892	1
Cellular Component	GO:0005694	8	chromosome	0.00045515	cds.Camellia_sinensis.comp24412_c0_seq1_m.44139	134	0.499	Down	0.0021593	K	PREDICTED: probable histone H2A variant 1 [Daucus carota subsp. sativus]	0.999996	0.00211207	137.95	SLINK(1)TTKD	2	-0.29611	12
Cellular Component	GO:0005694	8	chromosome	0.00045515	cds.Camellia_sinensis.comp24412_c0_seq2_m.45149	167	0.499	Down	0.0021593	K	histone H2A variant 1 [Ananas comosus]	0.999795	0.00832183	122.96	SLINK(1)TTK	2	-0.031665	9
Cellular Component	GO:0005694	8	chromosome	0.00045515	cds.Camellia_sinensis.comp30878_c1_seq5_m.46877	25	0.589	Down	0.028919	K	PREDICTED: probable histone H2B.1 [Juglans regia]	0.999898	0.011813	103.21	STVAEK(1)APAEK	2	0.23007	4
Cellular Component	GO:0098805	3	whole membrane	0.378012	cds.Camellia_sinensis.comp26309_c0_seq1_m.35452	73	0.664	Down	0.044657	K	PREDICTED: mitochondrial import receptor subunit TOM20 [Vitis vinifera]	1	0.000482986	85.362	TAEIAYAK(1)DPLDAENLTR	3	0.35371	5
Cellular Component	GO:0098805	3	whole membrane	0.378012	cds.Camellia_sinensis.comp19929_c0_seq1_m.31347	199	0.588	Down	0.0058558	K	PREDICTED: clathrin light chain 1-like [Capsicum annuum]	0.997433	7.94e-07	145.99	SYLASQEK(0.997)FHK(0.003)	3	0.31633	4
Cellular Component	GO:0032993	3	protein-DNA complex	0.000825963	cds.Camellia_sinensis.comp30436_c0_seq9_m.19783	57	0.567	Down	0.0140624	K	PREDICTED: histone H3.2-like [Nicotiana tabacum]	1	6.63e-31	199.12	YQK(1)STELLIR	2	0.68096	18
Cellular Component	GO:0032993	3	protein-DNA complex	0.000825963	cds.Camellia_sinensis.comp33599_c1_seq11_m.43029	130	0.575	Down	0.006477	K	PREDICTED: histone H2AX [Citrus sinensis]	1	0.00094142	128.57	GK(1)GEIGSASQEF	2	0.13643	5
Cellular Component	GO:0032993	3	protein-DNA complex	0.000825963	cds.Camellia_sinensis.comp34939_c0_seq1_m.44583	6	0.531	Down	0.0108816	K	PREDICTED: probable histone H2A.1 [Nicotiana tabacum]	0.999972	0.014581	87.181	MDGAGK(1)VK	2	-0.35718	4
Cellular Component	GO:0032993	3	protein-DNA complex	0.000825963	cds.Camellia_sinensis.comp24412_c0_seq1_m.44139	134	0.499	Down	0.0021593	K	PREDICTED: probable histone H2A variant 1 [Daucus carota subsp. sativus]	0.999996	0.00211207	137.95	SLINK(1)TTKD	2	-0.29611	12
Cellular Component	GO:0032993	3	protein-DNA complex	0.000825963	cds.Camellia_sinensis.comp24412_c0_seq2_m.45149	167	0.499	Down	0.0021593	K	histone H2A variant 1 [Ananas comosus]	0.999795	0.00832183	122.96	SLINK(1)TTK	2	-0.031665	9
Cellular Component	GO:0032993	3	protein-DNA complex	0.000825963	cds.Camellia_sinensis.comp30878_c1_seq5_m.46877	25	0.589	Down	0.028919	K	PREDICTED: probable histone H2B.1 [Juglans regia]	0.999898	0.011813	103.21	STVAEK(1)APAEK	2	0.23007	4
Cellular Component	GO:0043229	6	intracellular organelle	0.00515209	cds.Camellia_sinensis.comp30436_c0_seq9_m.19783	57	0.567	Down	0.0140624	K	PREDICTED: histone H3.2-like [Nicotiana tabacum]	1	6.63e-31	199.12	YQK(1)STELLIR	2	0.68096	18
Cellular Component	GO:0043229	6	intracellular organelle	0.00515209	cds.Camellia_sinensis.comp33599_c1_seq11_m.43029	130	0.575	Down	0.006477	K	PREDICTED: histone H2AX [Citrus sinensis]	1	0.00094142	128.57	GK(1)GEIGSASQEF	2	0.13643	5
Cellular Component	GO:0043229	6	intracellular organelle	0.00515209	cds.Camellia_sinensis.comp29193_c0_seq1_m.42653	27	0.349	Down	0.032116	K	PREDICTED: ubiquitin-60S ribosomal protein L40 [Cucumis melo]	0.999569	9.82e-174	287.85	TITLEVESSDTIDNVK(1)AK	2	0.52773	19
Cellular Component	GO:0043229	6	intracellular organelle	0.00515209	cds.Camellia_sinensis.comp29193_c0_seq1_m.42653	11	0.516	Down	0.030323	K	PREDICTED: ubiquitin-60S ribosomal protein L40 [Cucumis melo]	1	1.16e-185	277.64	TLTGK(1)TITLEVESSDTIDNVK(0.991)AK(0.009)	3	0.62009	70
Cellular Component	GO:0043229	6	intracellular organelle	0.00515209	cds.Camellia_sinensis.comp26309_c0_seq1_m.35452	73	0.664	Down	0.044657	K	PREDICTED: mitochondrial import receptor subunit TOM20 [Vitis vinifera]	1	0.000482986	85.362	TAEIAYAK(1)DPLDAENLTR	3	0.35371	5
Cellular Component	GO:0043229	6	intracellular organelle	0.00515209	cds.Camellia_sinensis.comp24412_c0_seq2_m.45149	167	0.499	Down	0.0021593	K	histone H2A variant 1 [Ananas comosus]	0.999795	0.00832183	122.96	SLINK(1)TTK	2	-0.031665	9
Cellular Component	GO:0043229	6	intracellular organelle	0.00515209	cds.Camellia_sinensis.comp30878_c1_seq5_m.46877	25	0.589	Down	0.028919	K	PREDICTED: probable histone H2B.1 [Juglans regia]	0.999898	0.011813	103.21	STVAEK(1)APAEK	2	0.23007	4
Cellular Component	GO:0043229	6	intracellular organelle	0.00515209	cds.Camellia_sinensis.comp20901_c0_seq1_m.28740	262	0.594	Down	0.0194982	K	40S ribosomal protein S2-4 [Medicago truncatula]	1	1.69e-26	156.11	SPYQEYTDLLAK(1)PTSK(1)LTYVEDVPER	4	1.3735	38
Cellular Component	GO:0043229	6	intracellular organelle	0.00515209	cds.Camellia_sinensis.comp20901_c0_seq1_m.28740	258	0.612	Down	0.0101838	K	40S ribosomal protein S2-4 [Medicago truncatula]	1	1.07e-51	206.13	SPYQEYTDLLAK(1)PTSK(1)LTYVEDVPER	4	1.3735	29
Cellular Component	GO:0043229	6	intracellular organelle	0.00515209	cds.Camellia_sinensis.comp19929_c0_seq1_m.31347	199	0.588	Down	0.0058558	K	PREDICTED: clathrin light chain 1-like [Capsicum annuum]	0.997433	7.94e-07	145.99	SYLASQEK(0.997)FHK(0.003)	3	0.31633	4
Cellular Component	GO:0043229	6	intracellular organelle	0.00515209	cds.Camellia_sinensis.comp26187_c0_seq1_m.24832	45	0.611	Down	0.038376	K	PREDICTED: 40S ribosomal protein S3a [Sesamum indicum]	1	0.00314426	103.55	NIGK(1)TLVSR	3	-1.0855	5
Cellular Component	GO:0043229	6	intracellular organelle	0.00515209	cds.Camellia_sinensis.comp34939_c0_seq1_m.44583	6	0.531	Down	0.0108816	K	PREDICTED: probable histone H2A.1 [Nicotiana tabacum]	0.999972	0.014581	87.181	MDGAGK(1)VK	2	-0.35718	4
Cellular Component	GO:0043229	6	intracellular organelle	0.00515209	cds.Camellia_sinensis.comp23934_c0_seq1_m.27849	240	0.369	Down	0.038523	K	PREDICTED: non-structural maintenance of chromosomes element 1 homolog isoform X1 [Nelumbo nucifera]	0.999988	0.0028834	71.354	GEK(1)VCPGCGTPWLLPVSK	3	2.1892	1
Cellular Component	GO:0043229	6	intracellular organelle	0.00515209	cds.Camellia_sinensis.comp28080_c0_seq2_m.39935	57	0.473	Down	0.034242	K	PREDICTED: 60S ribosomal protein L11 [Ricinus communis]	1	4.52e-08	123.55	VLEQLSGQTPVFSK(1)AR	3	1.3088	9
Cellular Component	GO:0043229	6	intracellular organelle	0.00515209	cds.Camellia_sinensis.comp28080_c0_seq2_m.39935	43	0.451	Down	0.0098165	K	PREDICTED: 60S ribosomal protein L11 [Ricinus communis]	1	4.52e-08	123.55	AAK(1)VLEQLSGQTPVFSK(1)AR	3	0.29243	4
Cellular Component	GO:0043229	6	intracellular organelle	0.00515209	cds.Camellia_sinensis.comp24412_c0_seq1_m.44139	134	0.499	Down	0.0021593	K	PREDICTED: probable histone H2A variant 1 [Daucus carota subsp. sativus]	0.999996	0.00211207	137.95	SLINK(1)TTKD	2	-0.29611	12
Cellular Component	GO:0043229	6	intracellular organelle	0.00515209	cds.Camellia_sinensis.comp31135_c1_seq1_m.30434	241	0.411	Down	0.023059	K	PREDICTED: methyl-CpG-binding domain-containing protein 11 isoform X1 [Vitis vinifera]	1	0.000506852	84.895	EAQVGK(1)VADGSEVTQNDK	3	2.4116	3
Cellular Component	GO:0043232	7	intracellular non-membrane-bounded organelle	0.000602909	cds.Camellia_sinensis.comp30436_c0_seq9_m.19783	57	0.567	Down	0.0140624	K	PREDICTED: histone H3.2-like [Nicotiana tabacum]	1	6.63e-31	199.12	YQK(1)STELLIR	2	0.68096	18
Cellular Component	GO:0043232	7	intracellular non-membrane-bounded organelle	0.000602909	cds.Camellia_sinensis.comp33599_c1_seq11_m.43029	130	0.575	Down	0.006477	K	PREDICTED: histone H2AX [Citrus sinensis]	1	0.00094142	128.57	GK(1)GEIGSASQEF	2	0.13643	5
Cellular Component	GO:0043232	7	intracellular non-membrane-bounded organelle	0.000602909	cds.Camellia_sinensis.comp29193_c0_seq1_m.42653	27	0.349	Down	0.032116	K	PREDICTED: ubiquitin-60S ribosomal protein L40 [Cucumis melo]	0.999569	9.82e-174	287.85	TITLEVESSDTIDNVK(1)AK	2	0.52773	19
Cellular Component	GO:0043232	7	intracellular non-membrane-bounded organelle	0.000602909	cds.Camellia_sinensis.comp29193_c0_seq1_m.42653	11	0.516	Down	0.030323	K	PREDICTED: ubiquitin-60S ribosomal protein L40 [Cucumis melo]	1	1.16e-185	277.64	TLTGK(1)TITLEVESSDTIDNVK(0.991)AK(0.009)	3	0.62009	70
Cellular Component	GO:0043232	7	intracellular non-membrane-bounded organelle	0.000602909	cds.Camellia_sinensis.comp24412_c0_seq2_m.45149	167	0.499	Down	0.0021593	K	histone H2A variant 1 [Ananas comosus]	0.999795	0.00832183	122.96	SLINK(1)TTK	2	-0.031665	9
Cellular Component	GO:0043232	7	intracellular non-membrane-bounded organelle	0.000602909	cds.Camellia_sinensis.comp30878_c1_seq5_m.46877	25	0.589	Down	0.028919	K	PREDICTED: probable histone H2B.1 [Juglans regia]	0.999898	0.011813	103.21	STVAEK(1)APAEK	2	0.23007	4
Cellular Component	GO:0043232	7	intracellular non-membrane-bounded organelle	0.000602909	cds.Camellia_sinensis.comp20901_c0_seq1_m.28740	262	0.594	Down	0.0194982	K	40S ribosomal protein S2-4 [Medicago truncatula]	1	1.69e-26	156.11	SPYQEYTDLLAK(1)PTSK(1)LTYVEDVPER	4	1.3735	38
Cellular Component	GO:0043232	7	intracellular non-membrane-bounded organelle	0.000602909	cds.Camellia_sinensis.comp20901_c0_seq1_m.28740	258	0.612	Down	0.0101838	K	40S ribosomal protein S2-4 [Medicago truncatula]	1	1.07e-51	206.13	SPYQEYTDLLAK(1)PTSK(1)LTYVEDVPER	4	1.3735	29
Cellular Component	GO:0043232	7	intracellular non-membrane-bounded organelle	0.000602909	cds.Camellia_sinensis.comp26187_c0_seq1_m.24832	45	0.611	Down	0.038376	K	PREDICTED: 40S ribosomal protein S3a [Sesamum indicum]	1	0.00314426	103.55	NIGK(1)TLVSR	3	-1.0855	5
Cellular Component	GO:0043232	7	intracellular non-membrane-bounded organelle	0.000602909	cds.Camellia_sinensis.comp34939_c0_seq1_m.44583	6	0.531	Down	0.0108816	K	PREDICTED: probable histone H2A.1 [Nicotiana tabacum]	0.999972	0.014581	87.181	MDGAGK(1)VK	2	-0.35718	4
Cellular Component	GO:0043232	7	intracellular non-membrane-bounded organelle	0.000602909	cds.Camellia_sinensis.comp23934_c0_seq1_m.27849	240	0.369	Down	0.038523	K	PREDICTED: non-structural maintenance of chromosomes element 1 homolog isoform X1 [Nelumbo nucifera]	0.999988	0.0028834	71.354	GEK(1)VCPGCGTPWLLPVSK	3	2.1892	1
Cellular Component	GO:0043232	7	intracellular non-membrane-bounded organelle	0.000602909	cds.Camellia_sinensis.comp28080_c0_seq2_m.39935	57	0.473	Down	0.034242	K	PREDICTED: 60S ribosomal protein L11 [Ricinus communis]	1	4.52e-08	123.55	VLEQLSGQTPVFSK(1)AR	3	1.3088	9
Cellular Component	GO:0043232	7	intracellular non-membrane-bounded organelle	0.000602909	cds.Camellia_sinensis.comp28080_c0_seq2_m.39935	43	0.451	Down	0.0098165	K	PREDICTED: 60S ribosomal protein L11 [Ricinus communis]	1	4.52e-08	123.55	AAK(1)VLEQLSGQTPVFSK(1)AR	3	0.29243	4
Cellular Component	GO:0043232	7	intracellular non-membrane-bounded organelle	0.000602909	cds.Camellia_sinensis.comp24412_c0_seq1_m.44139	134	0.499	Down	0.0021593	K	PREDICTED: probable histone H2A variant 1 [Daucus carota subsp. sativus]	0.999996	0.00211207	137.95	SLINK(1)TTKD	2	-0.29611	12
Cellular Component	GO:0044446	7	intracellular organelle part	0.0046185	cds.Camellia_sinensis.comp30436_c0_seq9_m.19783	57	0.567	Down	0.0140624	K	PREDICTED: histone H3.2-like [Nicotiana tabacum]	1	6.63e-31	199.12	YQK(1)STELLIR	2	0.68096	18
Cellular Component	GO:0044446	7	intracellular organelle part	0.0046185	cds.Camellia_sinensis.comp33599_c1_seq11_m.43029	130	0.575	Down	0.006477	K	PREDICTED: histone H2AX [Citrus sinensis]	1	0.00094142	128.57	GK(1)GEIGSASQEF	2	0.13643	5
Cellular Component	GO:0044446	7	intracellular organelle part	0.0046185	cds.Camellia_sinensis.comp26309_c0_seq1_m.35452	73	0.664	Down	0.044657	K	PREDICTED: mitochondrial import receptor subunit TOM20 [Vitis vinifera]	1	0.000482986	85.362	TAEIAYAK(1)DPLDAENLTR	3	0.35371	5
Cellular Component	GO:0044446	7	intracellular organelle part	0.0046185	cds.Camellia_sinensis.comp24412_c0_seq2_m.45149	167	0.499	Down	0.0021593	K	histone H2A variant 1 [Ananas comosus]	0.999795	0.00832183	122.96	SLINK(1)TTK	2	-0.031665	9
Cellular Component	GO:0044446	7	intracellular organelle part	0.0046185	cds.Camellia_sinensis.comp30878_c1_seq5_m.46877	25	0.589	Down	0.028919	K	PREDICTED: probable histone H2B.1 [Juglans regia]	0.999898	0.011813	103.21	STVAEK(1)APAEK	2	0.23007	4
Cellular Component	GO:0044446	7	intracellular organelle part	0.0046185	cds.Camellia_sinensis.comp20901_c0_seq1_m.28740	262	0.594	Down	0.0194982	K	40S ribosomal protein S2-4 [Medicago truncatula]	1	1.69e-26	156.11	SPYQEYTDLLAK(1)PTSK(1)LTYVEDVPER	4	1.3735	38
Cellular Component	GO:0044446	7	intracellular organelle part	0.0046185	cds.Camellia_sinensis.comp20901_c0_seq1_m.28740	258	0.612	Down	0.0101838	K	40S ribosomal protein S2-4 [Medicago truncatula]	1	1.07e-51	206.13	SPYQEYTDLLAK(1)PTSK(1)LTYVEDVPER	4	1.3735	29
Cellular Component	GO:0044446	7	intracellular organelle part	0.0046185	cds.Camellia_sinensis.comp19929_c0_seq1_m.31347	199	0.588	Down	0.0058558	K	PREDICTED: clathrin light chain 1-like [Capsicum annuum]	0.997433	7.94e-07	145.99	SYLASQEK(0.997)FHK(0.003)	3	0.31633	4
Cellular Component	GO:0044446	7	intracellular organelle part	0.0046185	cds.Camellia_sinensis.comp34939_c0_seq1_m.44583	6	0.531	Down	0.0108816	K	PREDICTED: probable histone H2A.1 [Nicotiana tabacum]	0.999972	0.014581	87.181	MDGAGK(1)VK	2	-0.35718	4
Cellular Component	GO:0044446	7	intracellular organelle part	0.0046185	cds.Camellia_sinensis.comp23934_c0_seq1_m.27849	240	0.369	Down	0.038523	K	PREDICTED: non-structural maintenance of chromosomes element 1 homolog isoform X1 [Nelumbo nucifera]	0.999988	0.0028834	71.354	GEK(1)VCPGCGTPWLLPVSK	3	2.1892	1
Cellular Component	GO:0044446	7	intracellular organelle part	0.0046185	cds.Camellia_sinensis.comp24412_c0_seq1_m.44139	134	0.499	Down	0.0021593	K	PREDICTED: probable histone H2A variant 1 [Daucus carota subsp. sativus]	0.999996	0.00211207	137.95	SLINK(1)TTKD	2	-0.29611	12
Cellular Component	GO:0043226	2	organelle	0.00515209	cds.Camellia_sinensis.comp30436_c0_seq9_m.19783	57	0.567	Down	0.0140624	K	PREDICTED: histone H3.2-like [Nicotiana tabacum]	1	6.63e-31	199.12	YQK(1)STELLIR	2	0.68096	18
Cellular Component	GO:0043226	2	organelle	0.00515209	cds.Camellia_sinensis.comp33599_c1_seq11_m.43029	130	0.575	Down	0.006477	K	PREDICTED: histone H2AX [Citrus sinensis]	1	0.00094142	128.57	GK(1)GEIGSASQEF	2	0.13643	5
Cellular Component	GO:0043226	2	organelle	0.00515209	cds.Camellia_sinensis.comp29193_c0_seq1_m.42653	27	0.349	Down	0.032116	K	PREDICTED: ubiquitin-60S ribosomal protein L40 [Cucumis melo]	0.999569	9.82e-174	287.85	TITLEVESSDTIDNVK(1)AK	2	0.52773	19
Cellular Component	GO:0043226	2	organelle	0.00515209	cds.Camellia_sinensis.comp29193_c0_seq1_m.42653	11	0.516	Down	0.030323	K	PREDICTED: ubiquitin-60S ribosomal protein L40 [Cucumis melo]	1	1.16e-185	277.64	TLTGK(1)TITLEVESSDTIDNVK(0.991)AK(0.009)	3	0.62009	70
Cellular Component	GO:0043226	2	organelle	0.00515209	cds.Camellia_sinensis.comp26309_c0_seq1_m.35452	73	0.664	Down	0.044657	K	PREDICTED: mitochondrial import receptor subunit TOM20 [Vitis vinifera]	1	0.000482986	85.362	TAEIAYAK(1)DPLDAENLTR	3	0.35371	5
Cellular Component	GO:0043226	2	organelle	0.00515209	cds.Camellia_sinensis.comp24412_c0_seq2_m.45149	167	0.499	Down	0.0021593	K	histone H2A variant 1 [Ananas comosus]	0.999795	0.00832183	122.96	SLINK(1)TTK	2	-0.031665	9
Cellular Component	GO:0043226	2	organelle	0.00515209	cds.Camellia_sinensis.comp30878_c1_seq5_m.46877	25	0.589	Down	0.028919	K	PREDICTED: probable histone H2B.1 [Juglans regia]	0.999898	0.011813	103.21	STVAEK(1)APAEK	2	0.23007	4
Cellular Component	GO:0043226	2	organelle	0.00515209	cds.Camellia_sinensis.comp20901_c0_seq1_m.28740	262	0.594	Down	0.0194982	K	40S ribosomal protein S2-4 [Medicago truncatula]	1	1.69e-26	156.11	SPYQEYTDLLAK(1)PTSK(1)LTYVEDVPER	4	1.3735	38
Cellular Component	GO:0043226	2	organelle	0.00515209	cds.Camellia_sinensis.comp20901_c0_seq1_m.28740	258	0.612	Down	0.0101838	K	40S ribosomal protein S2-4 [Medicago truncatula]	1	1.07e-51	206.13	SPYQEYTDLLAK(1)PTSK(1)LTYVEDVPER	4	1.3735	29
Cellular Component	GO:0043226	2	organelle	0.00515209	cds.Camellia_sinensis.comp19929_c0_seq1_m.31347	199	0.588	Down	0.0058558	K	PREDICTED: clathrin light chain 1-like [Capsicum annuum]	0.997433	7.94e-07	145.99	SYLASQEK(0.997)FHK(0.003)	3	0.31633	4
Cellular Component	GO:0043226	2	organelle	0.00515209	cds.Camellia_sinensis.comp26187_c0_seq1_m.24832	45	0.611	Down	0.038376	K	PREDICTED: 40S ribosomal protein S3a [Sesamum indicum]	1	0.00314426	103.55	NIGK(1)TLVSR	3	-1.0855	5
Cellular Component	GO:0043226	2	organelle	0.00515209	cds.Camellia_sinensis.comp34939_c0_seq1_m.44583	6	0.531	Down	0.0108816	K	PREDICTED: probable histone H2A.1 [Nicotiana tabacum]	0.999972	0.014581	87.181	MDGAGK(1)VK	2	-0.35718	4
Cellular Component	GO:0043226	2	organelle	0.00515209	cds.Camellia_sinensis.comp23934_c0_seq1_m.27849	240	0.369	Down	0.038523	K	PREDICTED: non-structural maintenance of chromosomes element 1 homolog isoform X1 [Nelumbo nucifera]	0.999988	0.0028834	71.354	GEK(1)VCPGCGTPWLLPVSK	3	2.1892	1
Cellular Component	GO:0043226	2	organelle	0.00515209	cds.Camellia_sinensis.comp28080_c0_seq2_m.39935	57	0.473	Down	0.034242	K	PREDICTED: 60S ribosomal protein L11 [Ricinus communis]	1	4.52e-08	123.55	VLEQLSGQTPVFSK(1)AR	3	1.3088	9
Cellular Component	GO:0043226	2	organelle	0.00515209	cds.Camellia_sinensis.comp28080_c0_seq2_m.39935	43	0.451	Down	0.0098165	K	PREDICTED: 60S ribosomal protein L11 [Ricinus communis]	1	4.52e-08	123.55	AAK(1)VLEQLSGQTPVFSK(1)AR	3	0.29243	4
Cellular Component	GO:0043226	2	organelle	0.00515209	cds.Camellia_sinensis.comp24412_c0_seq1_m.44139	134	0.499	Down	0.0021593	K	PREDICTED: probable histone H2A variant 1 [Daucus carota subsp. sativus]	0.999996	0.00211207	137.95	SLINK(1)TTKD	2	-0.29611	12
Cellular Component	GO:0043226	2	organelle	0.00515209	cds.Camellia_sinensis.comp31135_c1_seq1_m.30434	241	0.411	Down	0.023059	K	PREDICTED: methyl-CpG-binding domain-containing protein 11 isoform X1 [Vitis vinifera]	1	0.000506852	84.895	EAQVGK(1)VADGSEVTQNDK	3	2.4116	3
Cellular Component	GO:0005634	8	nucleus	0.130343	cds.Camellia_sinensis.comp33599_c1_seq11_m.43029	130	0.575	Down	0.006477	K	PREDICTED: histone H2AX [Citrus sinensis]	1	0.00094142	128.57	GK(1)GEIGSASQEF	2	0.13643	5
Cellular Component	GO:0005634	8	nucleus	0.130343	cds.Camellia_sinensis.comp34939_c0_seq1_m.44583	6	0.531	Down	0.0108816	K	PREDICTED: probable histone H2A.1 [Nicotiana tabacum]	0.999972	0.014581	87.181	MDGAGK(1)VK	2	-0.35718	4
Cellular Component	GO:0005634	8	nucleus	0.130343	cds.Camellia_sinensis.comp24412_c0_seq1_m.44139	134	0.499	Down	0.0021593	K	PREDICTED: probable histone H2A variant 1 [Daucus carota subsp. sativus]	0.999996	0.00211207	137.95	SLINK(1)TTKD	2	-0.29611	12
Cellular Component	GO:0005634	8	nucleus	0.130343	cds.Camellia_sinensis.comp31135_c1_seq1_m.30434	241	0.411	Down	0.023059	K	PREDICTED: methyl-CpG-binding domain-containing protein 11 isoform X1 [Vitis vinifera]	1	0.000506852	84.895	EAQVGK(1)VADGSEVTQNDK	3	2.4116	3
Cellular Component	GO:0005634	8	nucleus	0.130343	cds.Camellia_sinensis.comp24412_c0_seq2_m.45149	167	0.499	Down	0.0021593	K	histone H2A variant 1 [Ananas comosus]	0.999795	0.00832183	122.96	SLINK(1)TTK	2	-0.031665	9
Molecular Function	GO:0003735	3	structural constituent of ribosome	0.123999	cds.Camellia_sinensis.comp28080_c0_seq2_m.39935	57	0.473	Down	0.034242	K	PREDICTED: 60S ribosomal protein L11 [Ricinus communis]	1	4.52e-08	123.55	VLEQLSGQTPVFSK(1)AR	3	1.3088	9
Molecular Function	GO:0003735	3	structural constituent of ribosome	0.123999	cds.Camellia_sinensis.comp28080_c0_seq2_m.39935	43	0.451	Down	0.0098165	K	PREDICTED: 60S ribosomal protein L11 [Ricinus communis]	1	4.52e-08	123.55	AAK(1)VLEQLSGQTPVFSK(1)AR	3	0.29243	4
Molecular Function	GO:0003735	3	structural constituent of ribosome	0.123999	cds.Camellia_sinensis.comp29193_c0_seq1_m.42653	27	0.349	Down	0.032116	K	PREDICTED: ubiquitin-60S ribosomal protein L40 [Cucumis melo]	0.999569	9.82e-174	287.85	TITLEVESSDTIDNVK(1)AK	2	0.52773	19
Molecular Function	GO:0003735	3	structural constituent of ribosome	0.123999	cds.Camellia_sinensis.comp29193_c0_seq1_m.42653	11	0.516	Down	0.030323	K	PREDICTED: ubiquitin-60S ribosomal protein L40 [Cucumis melo]	1	1.16e-185	277.64	TLTGK(1)TITLEVESSDTIDNVK(0.991)AK(0.009)	3	0.62009	70
Molecular Function	GO:0003735	3	structural constituent of ribosome	0.123999	cds.Camellia_sinensis.comp20901_c0_seq1_m.28740	262	0.594	Down	0.0194982	K	40S ribosomal protein S2-4 [Medicago truncatula]	1	1.69e-26	156.11	SPYQEYTDLLAK(1)PTSK(1)LTYVEDVPER	4	1.3735	38
Molecular Function	GO:0003735	3	structural constituent of ribosome	0.123999	cds.Camellia_sinensis.comp20901_c0_seq1_m.28740	258	0.612	Down	0.0101838	K	40S ribosomal protein S2-4 [Medicago truncatula]	1	1.07e-51	206.13	SPYQEYTDLLAK(1)PTSK(1)LTYVEDVPER	4	1.3735	29
Molecular Function	GO:0003735	3	structural constituent of ribosome	0.123999	cds.Camellia_sinensis.comp26187_c0_seq1_m.24832	45	0.611	Down	0.038376	K	PREDICTED: 40S ribosomal protein S3a [Sesamum indicum]	1	0.00314426	103.55	NIGK(1)TLVSR	3	-1.0855	5
Molecular Function	GO:0003677	5	DNA binding	0.00925535	cds.Camellia_sinensis.comp30436_c0_seq9_m.19783	57	0.567	Down	0.0140624	K	PREDICTED: histone H3.2-like [Nicotiana tabacum]	1	6.63e-31	199.12	YQK(1)STELLIR	2	0.68096	18
Molecular Function	GO:0003677	5	DNA binding	0.00925535	cds.Camellia_sinensis.comp33599_c1_seq11_m.43029	130	0.575	Down	0.006477	K	PREDICTED: histone H2AX [Citrus sinensis]	1	0.00094142	128.57	GK(1)GEIGSASQEF	2	0.13643	5
Molecular Function	GO:0003677	5	DNA binding	0.00925535	cds.Camellia_sinensis.comp34939_c0_seq1_m.44583	6	0.531	Down	0.0108816	K	PREDICTED: probable histone H2A.1 [Nicotiana tabacum]	0.999972	0.014581	87.181	MDGAGK(1)VK	2	-0.35718	4
Molecular Function	GO:0003677	5	DNA binding	0.00925535	cds.Camellia_sinensis.comp24412_c0_seq1_m.44139	134	0.499	Down	0.0021593	K	PREDICTED: probable histone H2A variant 1 [Daucus carota subsp. sativus]	0.999996	0.00211207	137.95	SLINK(1)TTKD	2	-0.29611	12
Molecular Function	GO:0003677	5	DNA binding	0.00925535	cds.Camellia_sinensis.comp31135_c1_seq1_m.30434	241	0.411	Down	0.023059	K	PREDICTED: methyl-CpG-binding domain-containing protein 11 isoform X1 [Vitis vinifera]	1	0.000506852	84.895	EAQVGK(1)VADGSEVTQNDK	3	2.4116	3
Molecular Function	GO:0003677	5	DNA binding	0.00925535	cds.Camellia_sinensis.comp24412_c0_seq2_m.45149	167	0.499	Down	0.0021593	K	histone H2A variant 1 [Ananas comosus]	0.999795	0.00832183	122.96	SLINK(1)TTK	2	-0.031665	9
Molecular Function	GO:0003677	5	DNA binding	0.00925535	cds.Camellia_sinensis.comp30878_c1_seq5_m.46877	25	0.589	Down	0.028919	K	PREDICTED: probable histone H2B.1 [Juglans regia]	0.999898	0.011813	103.21	STVAEK(1)APAEK	2	0.23007	4
Molecular Function	GO:0005506	7	iron ion binding	0.144898	cds.Camellia_sinensis.comp34996_c0_seq1_m.19097	431	0.223	Down	0.00151891	K	flavonoid 3' hydroxylase [Vitis vinifera]	1	0.00167589	99.732	FLPGGEK(1)PNADVR	3	-0.75358	6
Molecular Function	GO:0005506	7	iron ion binding	0.144898	cds.Camellia_sinensis.comp34996_c0_seq1_m.19097	331	0.214	Down	6.04e-05	K	flavonoid 3' hydroxylase [Vitis vinifera]	1	1.04e-06	163.15	HPK(1)ILAQAK	2	0.46311	11
Molecular Function	GO:0005506	7	iron ion binding	0.144898	cds.Camellia_sinensis.comp28142_c0_seq1_m.18076	447	0.264	Down	0.0052952	K	PREDICTED: trans-cinnamate 4-monooxygenase [Jatropha curcas]	1	6.09e-05	108.66	FLEEEAK(1)VEANGNDFR	2	-0.47023	4
Molecular Function	GO:0005506	7	iron ion binding	0.144898	cds.Camellia_sinensis.comp28142_c0_seq1_m.18076	161	0.36	Down	0.00137559	K	PREDICTED: trans-cinnamate 4-monooxygenase [Jatropha curcas]	1	1.4e-20	169.58	IMTVPFFTNK(1)VVQQYR	3	-2.9992	12
Molecular Function	GO:0005506	7	iron ion binding	0.144898	cds.Camellia_sinensis.comp28142_c0_seq1_m.18076	83	0.323	Down	8.61e-07	K	PREDICTED: trans-cinnamate 4-monooxygenase [Jatropha curcas]	1	2.82e-05	159.2	NLTQLAK(1)R	2	0.60564	12
Molecular Function	GO:0005506	7	iron ion binding	0.144898	cds.Camellia_sinensis.comp28142_c0_seq1_m.18076	108	0.377	Down	0.0091353	K	PREDICTED: trans-cinnamate 4-monooxygenase [Jatropha curcas]	1	6.21e-15	124.66	NLVVVSSPDLAK(1)EVLHTQGVEFGSR	4	-0.034374	8
Molecular Function	GO:0005506	7	iron ion binding	0.144898	cds.Camellia_sinensis.comp28142_c0_seq1_m.18076	288	0.438	Down	0.0164818	K	PREDICTED: trans-cinnamate 4-monooxygenase [Jatropha curcas]	0.999963	0.00133392	103.14	LASTK(1)SMDNNTLK	3	-1.3304	2
Molecular Function	GO:0005506	7	iron ion binding	0.144898	cds.Camellia_sinensis.comp29390_c0_seq1_m.22240	158	0.663	Down	0.0180974	K	"PREDICTED: linolenate hydroperoxide lyase, chloroplastic [Fragaria vesca subsp. vesca]"	1	0.0039768	128.36	NFALDILK(1)R	2	-1.8741	10
Molecular Function	GO:0016758	5	transferase activity, transferring hexosyl groups	0.35716	cds.Camellia_sinensis.comp9641_c0_seq1_m.41860	225	0.611	Down	0.008444	K	"PREDICTED: cellulose synthase-like protein E6, partial [Vitis vinifera]"	1	0.000666762	102.29	IVSTTK(1)VGQIPEEIRK	3	1.194	9
Molecular Function	GO:0016758	5	transferase activity, transferring hexosyl groups	0.35716	cds.Camellia_sinensis.comp33629_c1_seq1_m.6279	448	1.67	Up	0.007862	K	"PREDICTED: alpha-glucan phosphorylase, H isozyme [Ricinus communis]"	1	0.00178769	103.08	VMDNNPQK(1)PVVR	3	0.54105	4
Molecular Function	GO:0016705	4	oxidoreductase activity, acting on paired donors, with incorporation or reduction of molecular oxygen	0.144898	cds.Camellia_sinensis.comp34996_c0_seq1_m.19097	431	0.223	Down	0.00151891	K	flavonoid 3' hydroxylase [Vitis vinifera]	1	0.00167589	99.732	FLPGGEK(1)PNADVR	3	-0.75358	6
Molecular Function	GO:0016705	4	oxidoreductase activity, acting on paired donors, with incorporation or reduction of molecular oxygen	0.144898	cds.Camellia_sinensis.comp34996_c0_seq1_m.19097	331	0.214	Down	6.04e-05	K	flavonoid 3' hydroxylase [Vitis vinifera]	1	1.04e-06	163.15	HPK(1)ILAQAK	2	0.46311	11
Molecular Function	GO:0016705	4	oxidoreductase activity, acting on paired donors, with incorporation or reduction of molecular oxygen	0.144898	cds.Camellia_sinensis.comp28142_c0_seq1_m.18076	447	0.264	Down	0.0052952	K	PREDICTED: trans-cinnamate 4-monooxygenase [Jatropha curcas]	1	6.09e-05	108.66	FLEEEAK(1)VEANGNDFR	2	-0.47023	4
Molecular Function	GO:0016705	4	oxidoreductase activity, acting on paired donors, with incorporation or reduction of molecular oxygen	0.144898	cds.Camellia_sinensis.comp28142_c0_seq1_m.18076	161	0.36	Down	0.00137559	K	PREDICTED: trans-cinnamate 4-monooxygenase [Jatropha curcas]	1	1.4e-20	169.58	IMTVPFFTNK(1)VVQQYR	3	-2.9992	12
Molecular Function	GO:0016705	4	oxidoreductase activity, acting on paired donors, with incorporation or reduction of molecular oxygen	0.144898	cds.Camellia_sinensis.comp28142_c0_seq1_m.18076	83	0.323	Down	8.61e-07	K	PREDICTED: trans-cinnamate 4-monooxygenase [Jatropha curcas]	1	2.82e-05	159.2	NLTQLAK(1)R	2	0.60564	12
Molecular Function	GO:0016705	4	oxidoreductase activity, acting on paired donors, with incorporation or reduction of molecular oxygen	0.144898	cds.Camellia_sinensis.comp28142_c0_seq1_m.18076	108	0.377	Down	0.0091353	K	PREDICTED: trans-cinnamate 4-monooxygenase [Jatropha curcas]	1	6.21e-15	124.66	NLVVVSSPDLAK(1)EVLHTQGVEFGSR	4	-0.034374	8
Molecular Function	GO:0016705	4	oxidoreductase activity, acting on paired donors, with incorporation or reduction of molecular oxygen	0.144898	cds.Camellia_sinensis.comp28142_c0_seq1_m.18076	288	0.438	Down	0.0164818	K	PREDICTED: trans-cinnamate 4-monooxygenase [Jatropha curcas]	0.999963	0.00133392	103.14	LASTK(1)SMDNNTLK	3	-1.3304	2
Molecular Function	GO:0016705	4	oxidoreductase activity, acting on paired donors, with incorporation or reduction of molecular oxygen	0.144898	cds.Camellia_sinensis.comp29390_c0_seq1_m.22240	158	0.663	Down	0.0180974	K	"PREDICTED: linolenate hydroperoxide lyase, chloroplastic [Fragaria vesca subsp. vesca]"	1	0.0039768	128.36	NFALDILK(1)R	2	-1.8741	10
Molecular Function	GO:0016747	5	transferase activity, transferring acyl groups other than amino-acyl groups	0.163304	cds.Camellia_sinensis.comp33325_c0_seq1_m.21011	164	0.658	Down	0.0066206	K	PREDICTED: phospholipase A(1) LCAT3 isoform X2 [Theobroma cacao]	1	5.43e-75	237.07	LETAYK(1)ATGGR	2	-0.27285	28
Molecular Function	GO:0016747	5	transferase activity, transferring acyl groups other than amino-acyl groups	0.163304	cds.Camellia_sinensis.comp15966_c0_seq1_m.15878	127	0.634	Down	0.0115032	K	PREDICTED: O-acyltransferase WSD1-like [Daucus carota subsp. sativus]	0.997408	0.000797617	115.24	FSSLQVFDK(0.997)ESGK(0.003)	3	-0.20362	6
Molecular Function	GO:0008135	6	translation factor activity, RNA binding	0.144898	cds.Camellia_sinensis.comp35956_c0_seq1_m.38504	195	0.503	Down	0.0147206	K	PREDICTED: eukaryotic translation initiation factor 3 subunit K-like [Populus euphratica]	1	0.000515103	86.189	FLEHQVVNCGWILEK(1)GQGR	4	1.9532	3
Molecular Function	GO:0008135	6	translation factor activity, RNA binding	0.144898	cds.Camellia_sinensis.comp31210_c0_seq1_m.18091	47	0.645	Down	0.0054961	K	PREDICTED: elongation factor 1-gamma [Vitis vinifera]	1	9.43e-69	229	TPEFIK(1)MNPIGK	2	-0.038805	44
Molecular Function	GO:0008135	6	translation factor activity, RNA binding	0.144898	cds.Camellia_sinensis.comp11838_c0_seq1_m.43119	104	0.617	Down	0.045004	K	translation initiation factor eIF-1A family protein [Populus trichocarpa]	1	0.00161902	99.161	LLK(1)AYGELPENTR	3	-0.086312	9
Molecular Function	GO:0008236	6	serine-type peptidase activity	0.118092	cds.Camellia_sinensis.comp27877_c0_seq1_m.49510	61	0.643	Down	0.0036364	K	PREDICTED: prolyl endopeptidase [Jatropha curcas]	1	0.000396707	134.98	QVK(1)LTESVLEK	2	0.31604	10
Molecular Function	GO:0008236	6	serine-type peptidase activity	0.118092	cds.Camellia_sinensis.comp11557_c0_seq1_m.4291	330	0.594	Down	0.046715	K	"PREDICTED: probable glutamyl endopeptidase, chloroplastic isoform X2 [Vitis vinifera]"	1	0.000434499	122.34	IQSNEQK(1)NIVQVR	3	0.20059	6
Molecular Function	GO:0046983	4	protein dimerization activity	0.00147954	cds.Camellia_sinensis.comp30436_c0_seq9_m.19783	57	0.567	Down	0.0140624	K	PREDICTED: histone H3.2-like [Nicotiana tabacum]	1	6.63e-31	199.12	YQK(1)STELLIR	2	0.68096	18
Molecular Function	GO:0046983	4	protein dimerization activity	0.00147954	cds.Camellia_sinensis.comp33599_c1_seq11_m.43029	130	0.575	Down	0.006477	K	PREDICTED: histone H2AX [Citrus sinensis]	1	0.00094142	128.57	GK(1)GEIGSASQEF	2	0.13643	5
Molecular Function	GO:0046983	4	protein dimerization activity	0.00147954	cds.Camellia_sinensis.comp34939_c0_seq1_m.44583	6	0.531	Down	0.0108816	K	PREDICTED: probable histone H2A.1 [Nicotiana tabacum]	0.999972	0.014581	87.181	MDGAGK(1)VK	2	-0.35718	4
Molecular Function	GO:0046983	4	protein dimerization activity	0.00147954	cds.Camellia_sinensis.comp24412_c0_seq1_m.44139	134	0.499	Down	0.0021593	K	PREDICTED: probable histone H2A variant 1 [Daucus carota subsp. sativus]	0.999996	0.00211207	137.95	SLINK(1)TTKD	2	-0.29611	12
Molecular Function	GO:0046983	4	protein dimerization activity	0.00147954	cds.Camellia_sinensis.comp24412_c0_seq2_m.45149	167	0.499	Down	0.0021593	K	histone H2A variant 1 [Ananas comosus]	0.999795	0.00832183	122.96	SLINK(1)TTK	2	-0.031665	9
Molecular Function	GO:0046983	4	protein dimerization activity	0.00147954	cds.Camellia_sinensis.comp30878_c1_seq5_m.46877	25	0.589	Down	0.028919	K	PREDICTED: probable histone H2B.1 [Juglans regia]	0.999898	0.011813	103.21	STVAEK(1)APAEK	2	0.23007	4
Molecular Function	GO:0030170	5	pyridoxal phosphate binding	0.0417936	cds.Camellia_sinensis.comp33674_c0_seq1_m.21430	456	0.606	Down	0.031462	K	PREDICTED: serine hydroxymethyltransferase 4 [Sesamum indicum]	1	5.84e-57	205.28	GLVNNK(1)DIEELKADVEK	4	0.094468	23
Molecular Function	GO:0030170	5	pyridoxal phosphate binding	0.0417936	cds.Camellia_sinensis.comp33629_c1_seq1_m.6279	448	1.67	Up	0.007862	K	"PREDICTED: alpha-glucan phosphorylase, H isozyme [Ricinus communis]"	1	0.00178769	103.08	VMDNNPQK(1)PVVR	3	0.54105	4
Molecular Function	GO:0008374	6	O-acyltransferase activity	0.0151505	cds.Camellia_sinensis.comp33325_c0_seq1_m.21011	164	0.658	Down	0.0066206	K	PREDICTED: phospholipase A(1) LCAT3 isoform X2 [Theobroma cacao]	1	5.43e-75	237.07	LETAYK(1)ATGGR	2	-0.27285	28
Molecular Function	GO:0008374	6	O-acyltransferase activity	0.0151505	cds.Camellia_sinensis.comp15966_c0_seq1_m.15878	127	0.634	Down	0.0115032	K	PREDICTED: O-acyltransferase WSD1-like [Daucus carota subsp. sativus]	0.997408	0.000797617	115.24	FSSLQVFDK(0.997)ESGK(0.003)	3	-0.20362	6
Molecular Function	GO:0046982	5	protein heterodimerization activity	0.000412973	cds.Camellia_sinensis.comp30436_c0_seq9_m.19783	57	0.567	Down	0.0140624	K	PREDICTED: histone H3.2-like [Nicotiana tabacum]	1	6.63e-31	199.12	YQK(1)STELLIR	2	0.68096	18
Molecular Function	GO:0046982	5	protein heterodimerization activity	0.000412973	cds.Camellia_sinensis.comp33599_c1_seq11_m.43029	130	0.575	Down	0.006477	K	PREDICTED: histone H2AX [Citrus sinensis]	1	0.00094142	128.57	GK(1)GEIGSASQEF	2	0.13643	5
Molecular Function	GO:0046982	5	protein heterodimerization activity	0.000412973	cds.Camellia_sinensis.comp34939_c0_seq1_m.44583	6	0.531	Down	0.0108816	K	PREDICTED: probable histone H2A.1 [Nicotiana tabacum]	0.999972	0.014581	87.181	MDGAGK(1)VK	2	-0.35718	4
Molecular Function	GO:0046982	5	protein heterodimerization activity	0.000412973	cds.Camellia_sinensis.comp24412_c0_seq1_m.44139	134	0.499	Down	0.0021593	K	PREDICTED: probable histone H2A variant 1 [Daucus carota subsp. sativus]	0.999996	0.00211207	137.95	SLINK(1)TTKD	2	-0.29611	12
Molecular Function	GO:0046982	5	protein heterodimerization activity	0.000412973	cds.Camellia_sinensis.comp24412_c0_seq2_m.45149	167	0.499	Down	0.0021593	K	histone H2A variant 1 [Ananas comosus]	0.999795	0.00832183	122.96	SLINK(1)TTK	2	-0.031665	9
Molecular Function	GO:0046982	5	protein heterodimerization activity	0.000412973	cds.Camellia_sinensis.comp30878_c1_seq5_m.46877	25	0.589	Down	0.028919	K	PREDICTED: probable histone H2B.1 [Juglans regia]	0.999898	0.011813	103.21	STVAEK(1)APAEK	2	0.23007	4
Molecular Function	GO:0016829	3	lyase activity	0.0883788	cds.Camellia_sinensis.comp32304_c0_seq5_m.38144	98	0.147	Down	0.0036558	K	PREDICTED: phenylalanine ammonia-lyase [Vitis vinifera]	1	5.72e-42	164.12	ASSDWVMESMNK(1)GTDSYGVTTGFGATSHR	4	1.0445	21
Molecular Function	GO:0016829	3	lyase activity	0.0883788	cds.Camellia_sinensis.comp24818_c0_seq1_m.28200	241	0.144	Down	0.00096173	K	PREDICTED: phenylalanine ammonia-lyase 1 [Daucus carota subsp. sativus]	1	8.35e-07	164.46	NSVSQVAK(1)R	2	0.68834	3
Molecular Function	GO:0016829	3	lyase activity	0.0883788	cds.Camellia_sinensis.comp34958_c0_seq1_m.22394	304	0.637	Down	0.034102	K	PREDICTED: carbonic anhydrase 2 isoform X1 [Vitis vinifera]	0.999999	0.00365815	115.12	TLSLK(1)GGYYDFVK	2	-1.2411	11
Molecular Function	GO:0016829	3	lyase activity	0.0883788	cds.Camellia_sinensis.comp34958_c0_seq1_m.22394	117	0.487	Down	0.0034398	K	PREDICTED: carbonic anhydrase 2 isoform X1 [Vitis vinifera]	1	2.22e-09	110.89	IDQITAELQTSVESK(1)PSSPLVER	3	0.3899	6
Molecular Function	GO:0016829	3	lyase activity	0.0883788	cds.Camellia_sinensis.comp37081_c0_seq1_m.40725	116	0.628	Down	0.0095242	K	PREDICTED: phenylalanine ammonia-lyase 1-like [Lupinus angustifolius]	1	0.000734821	116.79	TK(1)EGGALQTELIR	3	-0.27857	8
Molecular Function	GO:0016829	3	lyase activity	0.0883788	cds.Camellia_sinensis.comp32304_c0_seq3_m.11225	120	0.07	Down	9.94e-05	K	PREDICTED: phenylalanine ammonia-lyase [Vitis vinifera]	1	1.56e-06	149.94	TK(1)QGGALQK(1)ELIR	3	0.69003	14
Molecular Function	GO:0016829	3	lyase activity	0.0883788	cds.Camellia_sinensis.comp32304_c0_seq3_m.11225	383	0.176	Down	0.0130224	K	PREDICTED: phenylalanine ammonia-lyase [Vitis vinifera]	1	6.95e-25	155.08	NK(1)ALHGGNFQGTPIGVSMDNTR	4	1.8882	25
Molecular Function	GO:0016829	3	lyase activity	0.0883788	cds.Camellia_sinensis.comp32304_c0_seq3_m.11225	326	0.251	Down	0.0077168	K	PREDICTED: phenylalanine ammonia-lyase [Vitis vinifera]	1	9.49e-07	140.33	AAQK(1)LHEMDPLQKPK	3	0.44287	12
Molecular Function	GO:0016829	3	lyase activity	0.0883788	cds.Camellia_sinensis.comp32304_c0_seq3_m.11225	37	0.205	Down	0.0092163	K	PREDICTED: phenylalanine ammonia-lyase [Vitis vinifera]	1	0.000707114	142	GSHLDEVK(1)R	3	0.94495	6
Molecular Function	GO:0016829	3	lyase activity	0.0883788	cds.Camellia_sinensis.comp32304_c0_seq3_m.11225	622	0.116	Down	0.0093433	K	PREDICTED: phenylalanine ammonia-lyase [Vitis vinifera]	1	5.31e-06	146.16	TQLPK(1)EVECTR	3	-0.34622	15
Molecular Function	GO:0016829	3	lyase activity	0.0883788	cds.Camellia_sinensis.comp32304_c0_seq3_m.11225	113	0.116	Down	0.00137743	K	PREDICTED: phenylalanine ammonia-lyase [Vitis vinifera]	1	1.56e-06	143.58	TK(1)QGGALQK(1)ELIR	3	0.69003	8
Molecular Function	GO:0003743	7	translation initiation factor activity	0.118092	cds.Camellia_sinensis.comp35956_c0_seq1_m.38504	195	0.503	Down	0.0147206	K	PREDICTED: eukaryotic translation initiation factor 3 subunit K-like [Populus euphratica]	1	0.000515103	86.189	FLEHQVVNCGWILEK(1)GQGR	4	1.9532	3
Molecular Function	GO:0003743	7	translation initiation factor activity	0.118092	cds.Camellia_sinensis.comp11838_c0_seq1_m.43119	104	0.617	Down	0.045004	K	translation initiation factor eIF-1A family protein [Populus trichocarpa]	1	0.00161902	99.161	LLK(1)AYGELPENTR	3	-0.086312	9
Molecular Function	GO:0016746	4	transferase activity, transferring acyl groups	0.0168081	cds.Camellia_sinensis.comp33325_c0_seq1_m.21011	164	0.658	Down	0.0066206	K	PREDICTED: phospholipase A(1) LCAT3 isoform X2 [Theobroma cacao]	1	5.43e-75	237.07	LETAYK(1)ATGGR	2	-0.27285	28
Molecular Function	GO:0016746	4	transferase activity, transferring acyl groups	0.0168081	cds.Camellia_sinensis.comp15966_c0_seq1_m.15878	127	0.634	Down	0.0115032	K	PREDICTED: O-acyltransferase WSD1-like [Daucus carota subsp. sativus]	0.997408	0.000797617	115.24	FSSLQVFDK(0.997)ESGK(0.003)	3	-0.20362	6
Molecular Function	GO:0016746	4	transferase activity, transferring acyl groups	0.0168081	cds.Camellia_sinensis.comp27350_c0_seq2_m.26012	240	0.091	Down	0.0148796	K	PREDICTED: chalcone synthase 1 [Juglans regia]	1	4.55e-11	162.31	LAK(1)DLAENNK(1)GAR	3	0.61168	5
Molecular Function	GO:0016746	4	transferase activity, transferring acyl groups	0.0168081	cds.Camellia_sinensis.comp27350_c0_seq2_m.26012	233	0.171	Down	5.9e-05	K	PREDICTED: chalcone synthase 1 [Juglans regia]	1	4.03e-12	175.33	LAK(1)DLAENNK(1)GAR	3	0.61168	9
Molecular Function	GO:0016746	4	transferase activity, transferring acyl groups	0.0168081	cds.Camellia_sinensis.comp27350_c0_seq2_m.26012	335	0.327	Down	0.0076449	K	PREDICTED: chalcone synthase 1 [Juglans regia]	0.999749	0.00235236	125.36	DVPGLISK(1)NIEK	2	-0.22631	10
Molecular Function	GO:0016746	4	transferase activity, transferring acyl groups	0.0168081	cds.Camellia_sinensis.comp27350_c0_seq1_m.24260	381	0.324	Down	0.00051806	K	PREDICTED: chalcone synthase 1 [Juglans regia]	1	0.00160418	133.58	LGLK(1)EEK(1)LR	3	0.016611	3
Molecular Function	GO:0016746	4	transferase activity, transferring acyl groups	0.0168081	cds.Camellia_sinensis.comp27350_c0_seq1_m.24260	378	0.324	Down	0.00051806	K	PREDICTED: chalcone synthase 1 [Juglans regia]	1	0.00160418	133.58	LGLK(1)EEK(1)LR	3	0.016611	3
Molecular Function	GO:0016841	5	ammonia-lyase activity	0.000987021	cds.Camellia_sinensis.comp32304_c0_seq5_m.38144	98	0.147	Down	0.0036558	K	PREDICTED: phenylalanine ammonia-lyase [Vitis vinifera]	1	5.72e-42	164.12	ASSDWVMESMNK(1)GTDSYGVTTGFGATSHR	4	1.0445	21
Molecular Function	GO:0016841	5	ammonia-lyase activity	0.000987021	cds.Camellia_sinensis.comp24818_c0_seq1_m.28200	241	0.144	Down	0.00096173	K	PREDICTED: phenylalanine ammonia-lyase 1 [Daucus carota subsp. sativus]	1	8.35e-07	164.46	NSVSQVAK(1)R	2	0.68834	3
Molecular Function	GO:0016841	5	ammonia-lyase activity	0.000987021	cds.Camellia_sinensis.comp37081_c0_seq1_m.40725	116	0.628	Down	0.0095242	K	PREDICTED: phenylalanine ammonia-lyase 1-like [Lupinus angustifolius]	1	0.000734821	116.79	TK(1)EGGALQTELIR	3	-0.27857	8
Molecular Function	GO:0016841	5	ammonia-lyase activity	0.000987021	cds.Camellia_sinensis.comp32304_c0_seq3_m.11225	120	0.07	Down	9.94e-05	K	PREDICTED: phenylalanine ammonia-lyase [Vitis vinifera]	1	1.56e-06	149.94	TK(1)QGGALQK(1)ELIR	3	0.69003	14
Molecular Function	GO:0016841	5	ammonia-lyase activity	0.000987021	cds.Camellia_sinensis.comp32304_c0_seq3_m.11225	383	0.176	Down	0.0130224	K	PREDICTED: phenylalanine ammonia-lyase [Vitis vinifera]	1	6.95e-25	155.08	NK(1)ALHGGNFQGTPIGVSMDNTR	4	1.8882	25
Molecular Function	GO:0016841	5	ammonia-lyase activity	0.000987021	cds.Camellia_sinensis.comp32304_c0_seq3_m.11225	326	0.251	Down	0.0077168	K	PREDICTED: phenylalanine ammonia-lyase [Vitis vinifera]	1	9.49e-07	140.33	AAQK(1)LHEMDPLQKPK	3	0.44287	12
Molecular Function	GO:0016841	5	ammonia-lyase activity	0.000987021	cds.Camellia_sinensis.comp32304_c0_seq3_m.11225	37	0.205	Down	0.0092163	K	PREDICTED: phenylalanine ammonia-lyase [Vitis vinifera]	1	0.000707114	142	GSHLDEVK(1)R	3	0.94495	6
Molecular Function	GO:0016841	5	ammonia-lyase activity	0.000987021	cds.Camellia_sinensis.comp32304_c0_seq3_m.11225	622	0.116	Down	0.0093433	K	PREDICTED: phenylalanine ammonia-lyase [Vitis vinifera]	1	5.31e-06	146.16	TQLPK(1)EVECTR	3	-0.34622	15
Molecular Function	GO:0016841	5	ammonia-lyase activity	0.000987021	cds.Camellia_sinensis.comp32304_c0_seq3_m.11225	113	0.116	Down	0.00137743	K	PREDICTED: phenylalanine ammonia-lyase [Vitis vinifera]	1	1.56e-06	143.58	TK(1)QGGALQK(1)ELIR	3	0.69003	8
Molecular Function	GO:0016765	4	transferase activity, transferring alkyl or aryl (other than methyl) groups	0.0417936	cds.Camellia_sinensis.comp25036_c0_seq1_m.20734	364	0.548	Down	0.04142	K	PREDICTED: S-adenosylmethionine synthase 2 [Eucalyptus grandis]	1	0.000476112	123.62	FLK(1)TAAYGHFGR	3	-0.14599	2
Molecular Function	GO:0016765	4	transferase activity, transferring alkyl or aryl (other than methyl) groups	0.0417936	cds.Camellia_sinensis.comp31558_c0_seq1_m.19170	355	0.621	Down	0.023057	K	PREDICTED: squalene synthase [Vitis vinifera]	1	0.00178482	126.03	SDPNATK(1)ALSR	2	1.4988	6
Molecular Function	GO:0046906	4	tetrapyrrole binding	0.317118	cds.Camellia_sinensis.comp34996_c0_seq1_m.19097	431	0.223	Down	0.00151891	K	flavonoid 3' hydroxylase [Vitis vinifera]	1	0.00167589	99.732	FLPGGEK(1)PNADVR	3	-0.75358	6
Molecular Function	GO:0046906	4	tetrapyrrole binding	0.317118	cds.Camellia_sinensis.comp34996_c0_seq1_m.19097	331	0.214	Down	6.04e-05	K	flavonoid 3' hydroxylase [Vitis vinifera]	1	1.04e-06	163.15	HPK(1)ILAQAK	2	0.46311	11
Molecular Function	GO:0046906	4	tetrapyrrole binding	0.317118	cds.Camellia_sinensis.comp28142_c0_seq1_m.18076	447	0.264	Down	0.0052952	K	PREDICTED: trans-cinnamate 4-monooxygenase [Jatropha curcas]	1	6.09e-05	108.66	FLEEEAK(1)VEANGNDFR	2	-0.47023	4
Molecular Function	GO:0046906	4	tetrapyrrole binding	0.317118	cds.Camellia_sinensis.comp28142_c0_seq1_m.18076	161	0.36	Down	0.00137559	K	PREDICTED: trans-cinnamate 4-monooxygenase [Jatropha curcas]	1	1.4e-20	169.58	IMTVPFFTNK(1)VVQQYR	3	-2.9992	12
Molecular Function	GO:0046906	4	tetrapyrrole binding	0.317118	cds.Camellia_sinensis.comp28142_c0_seq1_m.18076	83	0.323	Down	8.61e-07	K	PREDICTED: trans-cinnamate 4-monooxygenase [Jatropha curcas]	1	2.82e-05	159.2	NLTQLAK(1)R	2	0.60564	12
Molecular Function	GO:0046906	4	tetrapyrrole binding	0.317118	cds.Camellia_sinensis.comp28142_c0_seq1_m.18076	108	0.377	Down	0.0091353	K	PREDICTED: trans-cinnamate 4-monooxygenase [Jatropha curcas]	1	6.21e-15	124.66	NLVVVSSPDLAK(1)EVLHTQGVEFGSR	4	-0.034374	8
Molecular Function	GO:0046906	4	tetrapyrrole binding	0.317118	cds.Camellia_sinensis.comp28142_c0_seq1_m.18076	288	0.438	Down	0.0164818	K	PREDICTED: trans-cinnamate 4-monooxygenase [Jatropha curcas]	0.999963	0.00133392	103.14	LASTK(1)SMDNNTLK	3	-1.3304	2
Molecular Function	GO:0046906	4	tetrapyrrole binding	0.317118	cds.Camellia_sinensis.comp29390_c0_seq1_m.22240	158	0.663	Down	0.0180974	K	"PREDICTED: linolenate hydroperoxide lyase, chloroplastic [Fragaria vesca subsp. vesca]"	1	0.0039768	128.36	NFALDILK(1)R	2	-1.8741	10
Molecular Function	GO:0003676	4	nucleic acid binding	0.0297703	cds.Camellia_sinensis.comp30436_c0_seq9_m.19783	57	0.567	Down	0.0140624	K	PREDICTED: histone H3.2-like [Nicotiana tabacum]	1	6.63e-31	199.12	YQK(1)STELLIR	2	0.68096	18
Molecular Function	GO:0003676	4	nucleic acid binding	0.0297703	cds.Camellia_sinensis.comp33599_c1_seq11_m.43029	130	0.575	Down	0.006477	K	PREDICTED: histone H2AX [Citrus sinensis]	1	0.00094142	128.57	GK(1)GEIGSASQEF	2	0.13643	5
Molecular Function	GO:0003676	4	nucleic acid binding	0.0297703	cds.Camellia_sinensis.comp31806_c0_seq1_m.4333	758	0.62	Down	0.034262	K	PREDICTED: protein argonaute 4-like isoform X2 [Juglans regia]	0.999988	0.0129891	79.986	FLDEK(1)WSPK	3	0.26366	3
Molecular Function	GO:0003676	4	nucleic acid binding	0.0297703	cds.Camellia_sinensis.comp24412_c0_seq2_m.45149	167	0.499	Down	0.0021593	K	histone H2A variant 1 [Ananas comosus]	0.999795	0.00832183	122.96	SLINK(1)TTK	2	-0.031665	9
Molecular Function	GO:0003676	4	nucleic acid binding	0.0297703	cds.Camellia_sinensis.comp30878_c1_seq5_m.46877	25	0.589	Down	0.028919	K	PREDICTED: probable histone H2B.1 [Juglans regia]	0.999898	0.011813	103.21	STVAEK(1)APAEK	2	0.23007	4
Molecular Function	GO:0003676	4	nucleic acid binding	0.0297703	cds.Camellia_sinensis.comp20901_c0_seq1_m.28740	262	0.594	Down	0.0194982	K	40S ribosomal protein S2-4 [Medicago truncatula]	1	1.69e-26	156.11	SPYQEYTDLLAK(1)PTSK(1)LTYVEDVPER	4	1.3735	38
Molecular Function	GO:0003676	4	nucleic acid binding	0.0297703	cds.Camellia_sinensis.comp20901_c0_seq1_m.28740	258	0.612	Down	0.0101838	K	40S ribosomal protein S2-4 [Medicago truncatula]	1	1.07e-51	206.13	SPYQEYTDLLAK(1)PTSK(1)LTYVEDVPER	4	1.3735	29
Molecular Function	GO:0003676	4	nucleic acid binding	0.0297703	cds.Camellia_sinensis.comp34939_c0_seq1_m.44583	6	0.531	Down	0.0108816	K	PREDICTED: probable histone H2A.1 [Nicotiana tabacum]	0.999972	0.014581	87.181	MDGAGK(1)VK	2	-0.35718	4
Molecular Function	GO:0003676	4	nucleic acid binding	0.0297703	cds.Camellia_sinensis.comp35956_c0_seq1_m.38504	195	0.503	Down	0.0147206	K	PREDICTED: eukaryotic translation initiation factor 3 subunit K-like [Populus euphratica]	1	0.000515103	86.189	FLEHQVVNCGWILEK(1)GQGR	4	1.9532	3
Molecular Function	GO:0003676	4	nucleic acid binding	0.0297703	cds.Camellia_sinensis.comp31210_c0_seq1_m.18091	47	0.645	Down	0.0054961	K	PREDICTED: elongation factor 1-gamma [Vitis vinifera]	1	9.43e-69	229	TPEFIK(1)MNPIGK	2	-0.038805	44
Molecular Function	GO:0003676	4	nucleic acid binding	0.0297703	cds.Camellia_sinensis.comp31135_c1_seq1_m.30434	241	0.411	Down	0.023059	K	PREDICTED: methyl-CpG-binding domain-containing protein 11 isoform X1 [Vitis vinifera]	1	0.000506852	84.895	EAQVGK(1)VADGSEVTQNDK	3	2.4116	3
Molecular Function	GO:0003676	4	nucleic acid binding	0.0297703	cds.Camellia_sinensis.comp24412_c0_seq1_m.44139	134	0.499	Down	0.0021593	K	PREDICTED: probable histone H2A variant 1 [Daucus carota subsp. sativus]	0.999996	0.00211207	137.95	SLINK(1)TTKD	2	-0.29611	12
Molecular Function	GO:0003676	4	nucleic acid binding	0.0297703	cds.Camellia_sinensis.comp30285_c0_seq3_m.43101	37	0.591	Down	0.04906	K	PREDICTED: glycine-rich RNA-binding protein GRP1A-like [Tarenaya hassleriana]	1	9.14e-19	162.76	AFSQFGEVVDSK(1)IINDR	3	0.48111	5
Molecular Function	GO:0003676	4	nucleic acid binding	0.0297703	cds.Camellia_sinensis.comp11838_c0_seq1_m.43119	104	0.617	Down	0.045004	K	translation initiation factor eIF-1A family protein [Populus trichocarpa]	1	0.00161902	99.161	LLK(1)AYGELPENTR	3	-0.086312	9
Molecular Function	GO:0005198	2	structural molecule activity	0.0883788	cds.Camellia_sinensis.comp28080_c0_seq2_m.39935	57	0.473	Down	0.034242	K	PREDICTED: 60S ribosomal protein L11 [Ricinus communis]	1	4.52e-08	123.55	VLEQLSGQTPVFSK(1)AR	3	1.3088	9
Molecular Function	GO:0005198	2	structural molecule activity	0.0883788	cds.Camellia_sinensis.comp28080_c0_seq2_m.39935	43	0.451	Down	0.0098165	K	PREDICTED: 60S ribosomal protein L11 [Ricinus communis]	1	4.52e-08	123.55	AAK(1)VLEQLSGQTPVFSK(1)AR	3	0.29243	4
Molecular Function	GO:0005198	2	structural molecule activity	0.0883788	cds.Camellia_sinensis.comp29193_c0_seq1_m.42653	27	0.349	Down	0.032116	K	PREDICTED: ubiquitin-60S ribosomal protein L40 [Cucumis melo]	0.999569	9.82e-174	287.85	TITLEVESSDTIDNVK(1)AK	2	0.52773	19
Molecular Function	GO:0005198	2	structural molecule activity	0.0883788	cds.Camellia_sinensis.comp29193_c0_seq1_m.42653	11	0.516	Down	0.030323	K	PREDICTED: ubiquitin-60S ribosomal protein L40 [Cucumis melo]	1	1.16e-185	277.64	TLTGK(1)TITLEVESSDTIDNVK(0.991)AK(0.009)	3	0.62009	70
Molecular Function	GO:0005198	2	structural molecule activity	0.0883788	cds.Camellia_sinensis.comp20901_c0_seq1_m.28740	262	0.594	Down	0.0194982	K	40S ribosomal protein S2-4 [Medicago truncatula]	1	1.69e-26	156.11	SPYQEYTDLLAK(1)PTSK(1)LTYVEDVPER	4	1.3735	38
Molecular Function	GO:0005198	2	structural molecule activity	0.0883788	cds.Camellia_sinensis.comp20901_c0_seq1_m.28740	258	0.612	Down	0.0101838	K	40S ribosomal protein S2-4 [Medicago truncatula]	1	1.07e-51	206.13	SPYQEYTDLLAK(1)PTSK(1)LTYVEDVPER	4	1.3735	29
Molecular Function	GO:0005198	2	structural molecule activity	0.0883788	cds.Camellia_sinensis.comp19929_c0_seq1_m.31347	199	0.588	Down	0.0058558	K	PREDICTED: clathrin light chain 1-like [Capsicum annuum]	0.997433	7.94e-07	145.99	SYLASQEK(0.997)FHK(0.003)	3	0.31633	4
Molecular Function	GO:0005198	2	structural molecule activity	0.0883788	cds.Camellia_sinensis.comp26187_c0_seq1_m.24832	45	0.611	Down	0.038376	K	PREDICTED: 40S ribosomal protein S3a [Sesamum indicum]	1	0.00314426	103.55	NIGK(1)TLVSR	3	-1.0855	5
Molecular Function	GO:0020037	5	heme binding	0.245175	cds.Camellia_sinensis.comp34996_c0_seq1_m.19097	431	0.223	Down	0.00151891	K	flavonoid 3' hydroxylase [Vitis vinifera]	1	0.00167589	99.732	FLPGGEK(1)PNADVR	3	-0.75358	6
Molecular Function	GO:0020037	5	heme binding	0.245175	cds.Camellia_sinensis.comp34996_c0_seq1_m.19097	331	0.214	Down	6.04e-05	K	flavonoid 3' hydroxylase [Vitis vinifera]	1	1.04e-06	163.15	HPK(1)ILAQAK	2	0.46311	11
Molecular Function	GO:0020037	5	heme binding	0.245175	cds.Camellia_sinensis.comp28142_c0_seq1_m.18076	447	0.264	Down	0.0052952	K	PREDICTED: trans-cinnamate 4-monooxygenase [Jatropha curcas]	1	6.09e-05	108.66	FLEEEAK(1)VEANGNDFR	2	-0.47023	4
Molecular Function	GO:0020037	5	heme binding	0.245175	cds.Camellia_sinensis.comp28142_c0_seq1_m.18076	161	0.36	Down	0.00137559	K	PREDICTED: trans-cinnamate 4-monooxygenase [Jatropha curcas]	1	1.4e-20	169.58	IMTVPFFTNK(1)VVQQYR	3	-2.9992	12
Molecular Function	GO:0020037	5	heme binding	0.245175	cds.Camellia_sinensis.comp28142_c0_seq1_m.18076	83	0.323	Down	8.61e-07	K	PREDICTED: trans-cinnamate 4-monooxygenase [Jatropha curcas]	1	2.82e-05	159.2	NLTQLAK(1)R	2	0.60564	12
Molecular Function	GO:0020037	5	heme binding	0.245175	cds.Camellia_sinensis.comp28142_c0_seq1_m.18076	108	0.377	Down	0.0091353	K	PREDICTED: trans-cinnamate 4-monooxygenase [Jatropha curcas]	1	6.21e-15	124.66	NLVVVSSPDLAK(1)EVLHTQGVEFGSR	4	-0.034374	8
Molecular Function	GO:0020037	5	heme binding	0.245175	cds.Camellia_sinensis.comp28142_c0_seq1_m.18076	288	0.438	Down	0.0164818	K	PREDICTED: trans-cinnamate 4-monooxygenase [Jatropha curcas]	0.999963	0.00133392	103.14	LASTK(1)SMDNNTLK	3	-1.3304	2
Molecular Function	GO:0020037	5	heme binding	0.245175	cds.Camellia_sinensis.comp29390_c0_seq1_m.22240	158	0.663	Down	0.0180974	K	"PREDICTED: linolenate hydroperoxide lyase, chloroplastic [Fragaria vesca subsp. vesca]"	1	0.0039768	128.36	NFALDILK(1)R	2	-1.8741	10
Molecular Function	GO:0016840	4	carbon-nitrogen lyase activity	0.000987021	cds.Camellia_sinensis.comp32304_c0_seq5_m.38144	98	0.147	Down	0.0036558	K	PREDICTED: phenylalanine ammonia-lyase [Vitis vinifera]	1	5.72e-42	164.12	ASSDWVMESMNK(1)GTDSYGVTTGFGATSHR	4	1.0445	21
Molecular Function	GO:0016840	4	carbon-nitrogen lyase activity	0.000987021	cds.Camellia_sinensis.comp24818_c0_seq1_m.28200	241	0.144	Down	0.00096173	K	PREDICTED: phenylalanine ammonia-lyase 1 [Daucus carota subsp. sativus]	1	8.35e-07	164.46	NSVSQVAK(1)R	2	0.68834	3
Molecular Function	GO:0016840	4	carbon-nitrogen lyase activity	0.000987021	cds.Camellia_sinensis.comp37081_c0_seq1_m.40725	116	0.628	Down	0.0095242	K	PREDICTED: phenylalanine ammonia-lyase 1-like [Lupinus angustifolius]	1	0.000734821	116.79	TK(1)EGGALQTELIR	3	-0.27857	8
Molecular Function	GO:0016840	4	carbon-nitrogen lyase activity	0.000987021	cds.Camellia_sinensis.comp32304_c0_seq3_m.11225	120	0.07	Down	9.94e-05	K	PREDICTED: phenylalanine ammonia-lyase [Vitis vinifera]	1	1.56e-06	149.94	TK(1)QGGALQK(1)ELIR	3	0.69003	14
Molecular Function	GO:0016840	4	carbon-nitrogen lyase activity	0.000987021	cds.Camellia_sinensis.comp32304_c0_seq3_m.11225	383	0.176	Down	0.0130224	K	PREDICTED: phenylalanine ammonia-lyase [Vitis vinifera]	1	6.95e-25	155.08	NK(1)ALHGGNFQGTPIGVSMDNTR	4	1.8882	25
Molecular Function	GO:0016840	4	carbon-nitrogen lyase activity	0.000987021	cds.Camellia_sinensis.comp32304_c0_seq3_m.11225	326	0.251	Down	0.0077168	K	PREDICTED: phenylalanine ammonia-lyase [Vitis vinifera]	1	9.49e-07	140.33	AAQK(1)LHEMDPLQKPK	3	0.44287	12
Molecular Function	GO:0016840	4	carbon-nitrogen lyase activity	0.000987021	cds.Camellia_sinensis.comp32304_c0_seq3_m.11225	37	0.205	Down	0.0092163	K	PREDICTED: phenylalanine ammonia-lyase [Vitis vinifera]	1	0.000707114	142	GSHLDEVK(1)R	3	0.94495	6
Molecular Function	GO:0016840	4	carbon-nitrogen lyase activity	0.000987021	cds.Camellia_sinensis.comp32304_c0_seq3_m.11225	622	0.116	Down	0.0093433	K	PREDICTED: phenylalanine ammonia-lyase [Vitis vinifera]	1	5.31e-06	146.16	TQLPK(1)EVECTR	3	-0.34622	15
Molecular Function	GO:0016840	4	carbon-nitrogen lyase activity	0.000987021	cds.Camellia_sinensis.comp32304_c0_seq3_m.11225	113	0.116	Down	0.00137743	K	PREDICTED: phenylalanine ammonia-lyase [Vitis vinifera]	1	1.56e-06	143.58	TK(1)QGGALQK(1)ELIR	3	0.69003	8
Molecular Function	GO:0017171	4	serine hydrolase activity	0.118092	cds.Camellia_sinensis.comp27877_c0_seq1_m.49510	61	0.643	Down	0.0036364	K	PREDICTED: prolyl endopeptidase [Jatropha curcas]	1	0.000396707	134.98	QVK(1)LTESVLEK	2	0.31604	10
Molecular Function	GO:0017171	4	serine hydrolase activity	0.118092	cds.Camellia_sinensis.comp11557_c0_seq1_m.4291	330	0.594	Down	0.046715	K	"PREDICTED: probable glutamyl endopeptidase, chloroplastic isoform X2 [Vitis vinifera]"	1	0.000434499	122.34	IQSNEQK(1)NIVQVR	3	0.20059	6
Biological Process	GO:0044255	5	cellular lipid metabolic process	0.0550836	cds.Camellia_sinensis.comp15966_c0_seq1_m.15878	127	0.634	Down	0.0115032	K	PREDICTED: O-acyltransferase WSD1-like [Daucus carota subsp. sativus]	0.997408	0.000797617	115.24	FSSLQVFDK(0.997)ESGK(0.003)	3	-0.20362	6
Biological Process	GO:0044255	5	cellular lipid metabolic process	0.0550836	cds.Camellia_sinensis.comp33937_c0_seq1_m.768	819	0.606	Down	0.0057574	K	PREDICTED: putative 1-phosphatidylinositol-3-phosphate 5-kinase FAB1C [Ziziphus jujuba]	1	0.0176612	56.708	CVLNETVCERSRLIRIK(1)FYGCFDK(1)	3	-0.31813	2
Biological Process	GO:0044255	5	cellular lipid metabolic process	0.0550836	cds.Camellia_sinensis.comp33937_c0_seq1_m.768	826	0.606	Down	0.0057574	K	PREDICTED: putative 1-phosphatidylinositol-3-phosphate 5-kinase FAB1C [Ziziphus jujuba]	1	0.0176612	56.708	CVLNETVCERSRLIRIK(1)FYGCFDK(1)	3	-0.31813	2
Biological Process	GO:0044255	5	cellular lipid metabolic process	0.0550836	cds.Camellia_sinensis.comp31558_c0_seq1_m.19170	355	0.621	Down	0.023057	K	PREDICTED: squalene synthase [Vitis vinifera]	1	0.00178482	126.03	SDPNATK(1)ALSR	2	1.4988	6
Biological Process	GO:0008610	5	lipid biosynthetic process	0.106365	cds.Camellia_sinensis.comp15966_c0_seq1_m.15878	127	0.634	Down	0.0115032	K	PREDICTED: O-acyltransferase WSD1-like [Daucus carota subsp. sativus]	0.997408	0.000797617	115.24	FSSLQVFDK(0.997)ESGK(0.003)	3	-0.20362	6
Biological Process	GO:0008610	5	lipid biosynthetic process	0.106365	cds.Camellia_sinensis.comp31558_c0_seq1_m.19170	355	0.621	Down	0.023057	K	PREDICTED: squalene synthase [Vitis vinifera]	1	0.00178482	126.03	SDPNATK(1)ALSR	2	1.4988	6
Biological Process	GO:0019439	5	aromatic compound catabolic process	0.037473	cds.Camellia_sinensis.comp24818_c0_seq1_m.28200	241	0.144	Down	0.00096173	K	PREDICTED: phenylalanine ammonia-lyase 1 [Daucus carota subsp. sativus]	1	8.35e-07	164.46	NSVSQVAK(1)R	2	0.68834	3
Biological Process	GO:0019439	5	aromatic compound catabolic process	0.037473	cds.Camellia_sinensis.comp31987_c0_seq1_m.26508	142	0.305	Down	0.037645	K	"PREDICTED: chlorophyllase-2, chloroplastic [Vitis vinifera]"	1	1.52e-07	106.44	VLPTHVQPNLTK(1)IGLSGHSR	3	-0.45316	3
Biological Process	GO:0019439	5	aromatic compound catabolic process	0.037473	cds.Camellia_sinensis.comp32304_c0_seq3_m.11225	120	0.07	Down	9.94e-05	K	PREDICTED: phenylalanine ammonia-lyase [Vitis vinifera]	1	1.56e-06	149.94	TK(1)QGGALQK(1)ELIR	3	0.69003	14
Biological Process	GO:0019439	5	aromatic compound catabolic process	0.037473	cds.Camellia_sinensis.comp32304_c0_seq3_m.11225	383	0.176	Down	0.0130224	K	PREDICTED: phenylalanine ammonia-lyase [Vitis vinifera]	1	6.95e-25	155.08	NK(1)ALHGGNFQGTPIGVSMDNTR	4	1.8882	25
Biological Process	GO:0019439	5	aromatic compound catabolic process	0.037473	cds.Camellia_sinensis.comp32304_c0_seq3_m.11225	326	0.251	Down	0.0077168	K	PREDICTED: phenylalanine ammonia-lyase [Vitis vinifera]	1	9.49e-07	140.33	AAQK(1)LHEMDPLQKPK	3	0.44287	12
Biological Process	GO:0019439	5	aromatic compound catabolic process	0.037473	cds.Camellia_sinensis.comp32304_c0_seq3_m.11225	37	0.205	Down	0.0092163	K	PREDICTED: phenylalanine ammonia-lyase [Vitis vinifera]	1	0.000707114	142	GSHLDEVK(1)R	3	0.94495	6
Biological Process	GO:0019439	5	aromatic compound catabolic process	0.037473	cds.Camellia_sinensis.comp32304_c0_seq3_m.11225	622	0.116	Down	0.0093433	K	PREDICTED: phenylalanine ammonia-lyase [Vitis vinifera]	1	5.31e-06	146.16	TQLPK(1)EVECTR	3	-0.34622	15
Biological Process	GO:0019439	5	aromatic compound catabolic process	0.037473	cds.Camellia_sinensis.comp32304_c0_seq3_m.11225	113	0.116	Down	0.00137743	K	PREDICTED: phenylalanine ammonia-lyase [Vitis vinifera]	1	1.56e-06	143.58	TK(1)QGGALQK(1)ELIR	3	0.69003	8
Biological Process	GO:0009063	9	cellular amino acid catabolic process	0.0688991	cds.Camellia_sinensis.comp24818_c0_seq1_m.28200	241	0.144	Down	0.00096173	K	PREDICTED: phenylalanine ammonia-lyase 1 [Daucus carota subsp. sativus]	1	8.35e-07	164.46	NSVSQVAK(1)R	2	0.68834	3
Biological Process	GO:0009063	9	cellular amino acid catabolic process	0.0688991	cds.Camellia_sinensis.comp32304_c0_seq3_m.11225	120	0.07	Down	9.94e-05	K	PREDICTED: phenylalanine ammonia-lyase [Vitis vinifera]	1	1.56e-06	149.94	TK(1)QGGALQK(1)ELIR	3	0.69003	14
Biological Process	GO:0009063	9	cellular amino acid catabolic process	0.0688991	cds.Camellia_sinensis.comp32304_c0_seq3_m.11225	383	0.176	Down	0.0130224	K	PREDICTED: phenylalanine ammonia-lyase [Vitis vinifera]	1	6.95e-25	155.08	NK(1)ALHGGNFQGTPIGVSMDNTR	4	1.8882	25
Biological Process	GO:0009063	9	cellular amino acid catabolic process	0.0688991	cds.Camellia_sinensis.comp32304_c0_seq3_m.11225	326	0.251	Down	0.0077168	K	PREDICTED: phenylalanine ammonia-lyase [Vitis vinifera]	1	9.49e-07	140.33	AAQK(1)LHEMDPLQKPK	3	0.44287	12
Biological Process	GO:0009063	9	cellular amino acid catabolic process	0.0688991	cds.Camellia_sinensis.comp32304_c0_seq3_m.11225	37	0.205	Down	0.0092163	K	PREDICTED: phenylalanine ammonia-lyase [Vitis vinifera]	1	0.000707114	142	GSHLDEVK(1)R	3	0.94495	6
Biological Process	GO:0009063	9	cellular amino acid catabolic process	0.0688991	cds.Camellia_sinensis.comp32304_c0_seq3_m.11225	622	0.116	Down	0.0093433	K	PREDICTED: phenylalanine ammonia-lyase [Vitis vinifera]	1	5.31e-06	146.16	TQLPK(1)EVECTR	3	-0.34622	15
Biological Process	GO:0009063	9	cellular amino acid catabolic process	0.0688991	cds.Camellia_sinensis.comp32304_c0_seq3_m.11225	113	0.116	Down	0.00137743	K	PREDICTED: phenylalanine ammonia-lyase [Vitis vinifera]	1	1.56e-06	143.58	TK(1)QGGALQK(1)ELIR	3	0.69003	8
Biological Process	GO:0009074	10	aromatic amino acid family catabolic process	0.0372176	cds.Camellia_sinensis.comp24818_c0_seq1_m.28200	241	0.144	Down	0.00096173	K	PREDICTED: phenylalanine ammonia-lyase 1 [Daucus carota subsp. sativus]	1	8.35e-07	164.46	NSVSQVAK(1)R	2	0.68834	3
Biological Process	GO:0009074	10	aromatic amino acid family catabolic process	0.0372176	cds.Camellia_sinensis.comp32304_c0_seq3_m.11225	120	0.07	Down	9.94e-05	K	PREDICTED: phenylalanine ammonia-lyase [Vitis vinifera]	1	1.56e-06	149.94	TK(1)QGGALQK(1)ELIR	3	0.69003	14
Biological Process	GO:0009074	10	aromatic amino acid family catabolic process	0.0372176	cds.Camellia_sinensis.comp32304_c0_seq3_m.11225	383	0.176	Down	0.0130224	K	PREDICTED: phenylalanine ammonia-lyase [Vitis vinifera]	1	6.95e-25	155.08	NK(1)ALHGGNFQGTPIGVSMDNTR	4	1.8882	25
Biological Process	GO:0009074	10	aromatic amino acid family catabolic process	0.0372176	cds.Camellia_sinensis.comp32304_c0_seq3_m.11225	326	0.251	Down	0.0077168	K	PREDICTED: phenylalanine ammonia-lyase [Vitis vinifera]	1	9.49e-07	140.33	AAQK(1)LHEMDPLQKPK	3	0.44287	12
Biological Process	GO:0009074	10	aromatic amino acid family catabolic process	0.0372176	cds.Camellia_sinensis.comp32304_c0_seq3_m.11225	37	0.205	Down	0.0092163	K	PREDICTED: phenylalanine ammonia-lyase [Vitis vinifera]	1	0.000707114	142	GSHLDEVK(1)R	3	0.94495	6
Biological Process	GO:0009074	10	aromatic amino acid family catabolic process	0.0372176	cds.Camellia_sinensis.comp32304_c0_seq3_m.11225	622	0.116	Down	0.0093433	K	PREDICTED: phenylalanine ammonia-lyase [Vitis vinifera]	1	5.31e-06	146.16	TQLPK(1)EVECTR	3	-0.34622	15
Biological Process	GO:0009074	10	aromatic amino acid family catabolic process	0.0372176	cds.Camellia_sinensis.comp32304_c0_seq3_m.11225	113	0.116	Down	0.00137743	K	PREDICTED: phenylalanine ammonia-lyase [Vitis vinifera]	1	1.56e-06	143.58	TK(1)QGGALQK(1)ELIR	3	0.69003	8
Biological Process	GO:0044283	5	small molecule biosynthetic process	0.329976	cds.Camellia_sinensis.comp33659_c0_seq2_m.20927	342	0.63	Down	0.047704	K	glutamine synthetase cytosolic isozyme 1 [Gossypium hirsutum]	1	0.00170625	111.46	AGK(1)GYFEDR	3	0.34538	7
Biological Process	GO:0044283	5	small molecule biosynthetic process	0.329976	cds.Camellia_sinensis.comp31558_c0_seq1_m.19170	355	0.621	Down	0.023057	K	PREDICTED: squalene synthase [Vitis vinifera]	1	0.00178482	126.03	SDPNATK(1)ALSR	2	1.4988	6
Biological Process	GO:0046486	6	glycerolipid metabolic process	0.0688991	cds.Camellia_sinensis.comp15966_c0_seq1_m.15878	127	0.634	Down	0.0115032	K	PREDICTED: O-acyltransferase WSD1-like [Daucus carota subsp. sativus]	0.997408	0.000797617	115.24	FSSLQVFDK(0.997)ESGK(0.003)	3	-0.20362	6
Biological Process	GO:0046486	6	glycerolipid metabolic process	0.0688991	cds.Camellia_sinensis.comp33937_c0_seq1_m.768	819	0.606	Down	0.0057574	K	PREDICTED: putative 1-phosphatidylinositol-3-phosphate 5-kinase FAB1C [Ziziphus jujuba]	1	0.0176612	56.708	CVLNETVCERSRLIRIK(1)FYGCFDK(1)	3	-0.31813	2
Biological Process	GO:0046486	6	glycerolipid metabolic process	0.0688991	cds.Camellia_sinensis.comp33937_c0_seq1_m.768	826	0.606	Down	0.0057574	K	PREDICTED: putative 1-phosphatidylinositol-3-phosphate 5-kinase FAB1C [Ziziphus jujuba]	1	0.0176612	56.708	CVLNETVCERSRLIRIK(1)FYGCFDK(1)	3	-0.31813	2
Biological Process	GO:0009058	3	biosynthetic process	0.021256	cds.Camellia_sinensis.comp15966_c0_seq1_m.15878	127	0.634	Down	0.0115032	K	PREDICTED: O-acyltransferase WSD1-like [Daucus carota subsp. sativus]	0.997408	0.000797617	115.24	FSSLQVFDK(0.997)ESGK(0.003)	3	-0.20362	6
Biological Process	GO:0009058	3	biosynthetic process	0.021256	cds.Camellia_sinensis.comp29193_c0_seq1_m.42653	27	0.349	Down	0.032116	K	PREDICTED: ubiquitin-60S ribosomal protein L40 [Cucumis melo]	0.999569	9.82e-174	287.85	TITLEVESSDTIDNVK(1)AK	2	0.52773	19
Biological Process	GO:0009058	3	biosynthetic process	0.021256	cds.Camellia_sinensis.comp29193_c0_seq1_m.42653	11	0.516	Down	0.030323	K	PREDICTED: ubiquitin-60S ribosomal protein L40 [Cucumis melo]	1	1.16e-185	277.64	TLTGK(1)TITLEVESSDTIDNVK(0.991)AK(0.009)	3	0.62009	70
Biological Process	GO:0009058	3	biosynthetic process	0.021256	cds.Camellia_sinensis.comp20901_c0_seq1_m.28740	262	0.594	Down	0.0194982	K	40S ribosomal protein S2-4 [Medicago truncatula]	1	1.69e-26	156.11	SPYQEYTDLLAK(1)PTSK(1)LTYVEDVPER	4	1.3735	38
Biological Process	GO:0009058	3	biosynthetic process	0.021256	cds.Camellia_sinensis.comp20901_c0_seq1_m.28740	258	0.612	Down	0.0101838	K	40S ribosomal protein S2-4 [Medicago truncatula]	1	1.07e-51	206.13	SPYQEYTDLLAK(1)PTSK(1)LTYVEDVPER	4	1.3735	29
Biological Process	GO:0009058	3	biosynthetic process	0.021256	cds.Camellia_sinensis.comp29575_c0_seq1_m.25328	72	0.617	Down	0.021183	K	"PREDICTED: DNA-directed RNA polymerases II, IV and V subunit 8B [Musa acuminata subsp. malaccensis]"	0.999986	2.39e-45	194.05	MALAPSLNVSGTAVK(1)GAAK	3	0.16369	24
Biological Process	GO:0009058	3	biosynthetic process	0.021256	cds.Camellia_sinensis.comp26187_c0_seq1_m.24832	45	0.611	Down	0.038376	K	PREDICTED: 40S ribosomal protein S3a [Sesamum indicum]	1	0.00314426	103.55	NIGK(1)TLVSR	3	-1.0855	5
Biological Process	GO:0009058	3	biosynthetic process	0.021256	cds.Camellia_sinensis.comp9641_c0_seq1_m.41860	225	0.611	Down	0.008444	K	"PREDICTED: cellulose synthase-like protein E6, partial [Vitis vinifera]"	1	0.000666762	102.29	IVSTTK(1)VGQIPEEIRK	3	1.194	9
Biological Process	GO:0009058	3	biosynthetic process	0.021256	cds.Camellia_sinensis.comp33659_c0_seq2_m.20927	342	0.63	Down	0.047704	K	glutamine synthetase cytosolic isozyme 1 [Gossypium hirsutum]	1	0.00170625	111.46	AGK(1)GYFEDR	3	0.34538	7
Biological Process	GO:0009058	3	biosynthetic process	0.021256	cds.Camellia_sinensis.comp31210_c0_seq1_m.18091	47	0.645	Down	0.0054961	K	PREDICTED: elongation factor 1-gamma [Vitis vinifera]	1	9.43e-69	229	TPEFIK(1)MNPIGK	2	-0.038805	44
Biological Process	GO:0009058	3	biosynthetic process	0.021256	cds.Camellia_sinensis.comp28080_c0_seq2_m.39935	57	0.473	Down	0.034242	K	PREDICTED: 60S ribosomal protein L11 [Ricinus communis]	1	4.52e-08	123.55	VLEQLSGQTPVFSK(1)AR	3	1.3088	9
Biological Process	GO:0009058	3	biosynthetic process	0.021256	cds.Camellia_sinensis.comp28080_c0_seq2_m.39935	43	0.451	Down	0.0098165	K	PREDICTED: 60S ribosomal protein L11 [Ricinus communis]	1	4.52e-08	123.55	AAK(1)VLEQLSGQTPVFSK(1)AR	3	0.29243	4
Biological Process	GO:0009058	3	biosynthetic process	0.021256	cds.Camellia_sinensis.comp25036_c0_seq1_m.20734	364	0.548	Down	0.04142	K	PREDICTED: S-adenosylmethionine synthase 2 [Eucalyptus grandis]	1	0.000476112	123.62	FLK(1)TAAYGHFGR	3	-0.14599	2
Biological Process	GO:0009058	3	biosynthetic process	0.021256	cds.Camellia_sinensis.comp27350_c0_seq2_m.26012	240	0.091	Down	0.0148796	K	PREDICTED: chalcone synthase 1 [Juglans regia]	1	4.55e-11	162.31	LAK(1)DLAENNK(1)GAR	3	0.61168	5
Biological Process	GO:0009058	3	biosynthetic process	0.021256	cds.Camellia_sinensis.comp27350_c0_seq2_m.26012	233	0.171	Down	5.9e-05	K	PREDICTED: chalcone synthase 1 [Juglans regia]	1	4.03e-12	175.33	LAK(1)DLAENNK(1)GAR	3	0.61168	9
Biological Process	GO:0009058	3	biosynthetic process	0.021256	cds.Camellia_sinensis.comp27350_c0_seq2_m.26012	335	0.327	Down	0.0076449	K	PREDICTED: chalcone synthase 1 [Juglans regia]	0.999749	0.00235236	125.36	DVPGLISK(1)NIEK	2	-0.22631	10
Biological Process	GO:0009058	3	biosynthetic process	0.021256	cds.Camellia_sinensis.comp31558_c0_seq1_m.19170	355	0.621	Down	0.023057	K	PREDICTED: squalene synthase [Vitis vinifera]	1	0.00178482	126.03	SDPNATK(1)ALSR	2	1.4988	6
Biological Process	GO:0009058	3	biosynthetic process	0.021256	cds.Camellia_sinensis.comp27350_c0_seq1_m.24260	381	0.324	Down	0.00051806	K	PREDICTED: chalcone synthase 1 [Juglans regia]	1	0.00160418	133.58	LGLK(1)EEK(1)LR	3	0.016611	3
Biological Process	GO:0009058	3	biosynthetic process	0.021256	cds.Camellia_sinensis.comp27350_c0_seq1_m.24260	378	0.324	Down	0.00051806	K	PREDICTED: chalcone synthase 1 [Juglans regia]	1	0.00160418	133.58	LGLK(1)EEK(1)LR	3	0.016611	3
Biological Process	GO:0009058	3	biosynthetic process	0.021256	cds.Camellia_sinensis.comp11838_c0_seq1_m.43119	104	0.617	Down	0.045004	K	translation initiation factor eIF-1A family protein [Populus trichocarpa]	1	0.00161902	99.161	LLK(1)AYGELPENTR	3	-0.086312	9
Biological Process	GO:0006520	8	cellular amino acid metabolic process	0.221175	cds.Camellia_sinensis.comp24818_c0_seq1_m.28200	241	0.144	Down	0.00096173	K	PREDICTED: phenylalanine ammonia-lyase 1 [Daucus carota subsp. sativus]	1	8.35e-07	164.46	NSVSQVAK(1)R	2	0.68834	3
Biological Process	GO:0006520	8	cellular amino acid metabolic process	0.221175	cds.Camellia_sinensis.comp33659_c0_seq2_m.20927	342	0.63	Down	0.047704	K	glutamine synthetase cytosolic isozyme 1 [Gossypium hirsutum]	1	0.00170625	111.46	AGK(1)GYFEDR	3	0.34538	7
Biological Process	GO:0006520	8	cellular amino acid metabolic process	0.221175	cds.Camellia_sinensis.comp33674_c0_seq1_m.21430	456	0.606	Down	0.031462	K	PREDICTED: serine hydroxymethyltransferase 4 [Sesamum indicum]	1	5.84e-57	205.28	GLVNNK(1)DIEELKADVEK	4	0.094468	23
Biological Process	GO:0006520	8	cellular amino acid metabolic process	0.221175	cds.Camellia_sinensis.comp32304_c0_seq3_m.11225	120	0.07	Down	9.94e-05	K	PREDICTED: phenylalanine ammonia-lyase [Vitis vinifera]	1	1.56e-06	149.94	TK(1)QGGALQK(1)ELIR	3	0.69003	14
Biological Process	GO:0006520	8	cellular amino acid metabolic process	0.221175	cds.Camellia_sinensis.comp32304_c0_seq3_m.11225	383	0.176	Down	0.0130224	K	PREDICTED: phenylalanine ammonia-lyase [Vitis vinifera]	1	6.95e-25	155.08	NK(1)ALHGGNFQGTPIGVSMDNTR	4	1.8882	25
Biological Process	GO:0006520	8	cellular amino acid metabolic process	0.221175	cds.Camellia_sinensis.comp32304_c0_seq3_m.11225	326	0.251	Down	0.0077168	K	PREDICTED: phenylalanine ammonia-lyase [Vitis vinifera]	1	9.49e-07	140.33	AAQK(1)LHEMDPLQKPK	3	0.44287	12
Biological Process	GO:0006520	8	cellular amino acid metabolic process	0.221175	cds.Camellia_sinensis.comp32304_c0_seq3_m.11225	37	0.205	Down	0.0092163	K	PREDICTED: phenylalanine ammonia-lyase [Vitis vinifera]	1	0.000707114	142	GSHLDEVK(1)R	3	0.94495	6
Biological Process	GO:0006520	8	cellular amino acid metabolic process	0.221175	cds.Camellia_sinensis.comp32304_c0_seq3_m.11225	622	0.116	Down	0.0093433	K	PREDICTED: phenylalanine ammonia-lyase [Vitis vinifera]	1	5.31e-06	146.16	TQLPK(1)EVECTR	3	-0.34622	15
Biological Process	GO:0006520	8	cellular amino acid metabolic process	0.221175	cds.Camellia_sinensis.comp32304_c0_seq3_m.11225	113	0.116	Down	0.00137743	K	PREDICTED: phenylalanine ammonia-lyase [Vitis vinifera]	1	1.56e-06	143.58	TK(1)QGGALQK(1)ELIR	3	0.69003	8
Biological Process	GO:0006629	4	lipid metabolic process	0.0401877	cds.Camellia_sinensis.comp33325_c0_seq1_m.21011	164	0.658	Down	0.0066206	K	PREDICTED: phospholipase A(1) LCAT3 isoform X2 [Theobroma cacao]	1	5.43e-75	237.07	LETAYK(1)ATGGR	2	-0.27285	28
Biological Process	GO:0006629	4	lipid metabolic process	0.0401877	cds.Camellia_sinensis.comp15966_c0_seq1_m.15878	127	0.634	Down	0.0115032	K	PREDICTED: O-acyltransferase WSD1-like [Daucus carota subsp. sativus]	0.997408	0.000797617	115.24	FSSLQVFDK(0.997)ESGK(0.003)	3	-0.20362	6
Biological Process	GO:0006629	4	lipid metabolic process	0.0401877	cds.Camellia_sinensis.comp33937_c0_seq1_m.768	819	0.606	Down	0.0057574	K	PREDICTED: putative 1-phosphatidylinositol-3-phosphate 5-kinase FAB1C [Ziziphus jujuba]	1	0.0176612	56.708	CVLNETVCERSRLIRIK(1)FYGCFDK(1)	3	-0.31813	2
Biological Process	GO:0006629	4	lipid metabolic process	0.0401877	cds.Camellia_sinensis.comp33937_c0_seq1_m.768	826	0.606	Down	0.0057574	K	PREDICTED: putative 1-phosphatidylinositol-3-phosphate 5-kinase FAB1C [Ziziphus jujuba]	1	0.0176612	56.708	CVLNETVCERSRLIRIK(1)FYGCFDK(1)	3	-0.31813	2
Biological Process	GO:0006629	4	lipid metabolic process	0.0401877	cds.Camellia_sinensis.comp31558_c0_seq1_m.19170	355	0.621	Down	0.023057	K	PREDICTED: squalene synthase [Vitis vinifera]	1	0.00178482	126.03	SDPNATK(1)ALSR	2	1.4988	6
Biological Process	GO:0043043	7	peptide biosynthetic process	0.173486	cds.Camellia_sinensis.comp28080_c0_seq2_m.39935	57	0.473	Down	0.034242	K	PREDICTED: 60S ribosomal protein L11 [Ricinus communis]	1	4.52e-08	123.55	VLEQLSGQTPVFSK(1)AR	3	1.3088	9
Biological Process	GO:0043043	7	peptide biosynthetic process	0.173486	cds.Camellia_sinensis.comp28080_c0_seq2_m.39935	43	0.451	Down	0.0098165	K	PREDICTED: 60S ribosomal protein L11 [Ricinus communis]	1	4.52e-08	123.55	AAK(1)VLEQLSGQTPVFSK(1)AR	3	0.29243	4
Biological Process	GO:0043043	7	peptide biosynthetic process	0.173486	cds.Camellia_sinensis.comp31210_c0_seq1_m.18091	47	0.645	Down	0.0054961	K	PREDICTED: elongation factor 1-gamma [Vitis vinifera]	1	9.43e-69	229	TPEFIK(1)MNPIGK	2	-0.038805	44
Biological Process	GO:0043043	7	peptide biosynthetic process	0.173486	cds.Camellia_sinensis.comp29193_c0_seq1_m.42653	27	0.349	Down	0.032116	K	PREDICTED: ubiquitin-60S ribosomal protein L40 [Cucumis melo]	0.999569	9.82e-174	287.85	TITLEVESSDTIDNVK(1)AK	2	0.52773	19
Biological Process	GO:0043043	7	peptide biosynthetic process	0.173486	cds.Camellia_sinensis.comp29193_c0_seq1_m.42653	11	0.516	Down	0.030323	K	PREDICTED: ubiquitin-60S ribosomal protein L40 [Cucumis melo]	1	1.16e-185	277.64	TLTGK(1)TITLEVESSDTIDNVK(0.991)AK(0.009)	3	0.62009	70
Biological Process	GO:0043043	7	peptide biosynthetic process	0.173486	cds.Camellia_sinensis.comp20901_c0_seq1_m.28740	262	0.594	Down	0.0194982	K	40S ribosomal protein S2-4 [Medicago truncatula]	1	1.69e-26	156.11	SPYQEYTDLLAK(1)PTSK(1)LTYVEDVPER	4	1.3735	38
Biological Process	GO:0043043	7	peptide biosynthetic process	0.173486	cds.Camellia_sinensis.comp20901_c0_seq1_m.28740	258	0.612	Down	0.0101838	K	40S ribosomal protein S2-4 [Medicago truncatula]	1	1.07e-51	206.13	SPYQEYTDLLAK(1)PTSK(1)LTYVEDVPER	4	1.3735	29
Biological Process	GO:0043043	7	peptide biosynthetic process	0.173486	cds.Camellia_sinensis.comp11838_c0_seq1_m.43119	104	0.617	Down	0.045004	K	translation initiation factor eIF-1A family protein [Populus trichocarpa]	1	0.00161902	99.161	LLK(1)AYGELPENTR	3	-0.086312	9
Biological Process	GO:0043043	7	peptide biosynthetic process	0.173486	cds.Camellia_sinensis.comp26187_c0_seq1_m.24832	45	0.611	Down	0.038376	K	PREDICTED: 40S ribosomal protein S3a [Sesamum indicum]	1	0.00314426	103.55	NIGK(1)TLVSR	3	-1.0855	5
Biological Process	GO:0009059	5	macromolecule biosynthetic process	0.123069	cds.Camellia_sinensis.comp29193_c0_seq1_m.42653	27	0.349	Down	0.032116	K	PREDICTED: ubiquitin-60S ribosomal protein L40 [Cucumis melo]	0.999569	9.82e-174	287.85	TITLEVESSDTIDNVK(1)AK	2	0.52773	19
Biological Process	GO:0009059	5	macromolecule biosynthetic process	0.123069	cds.Camellia_sinensis.comp29193_c0_seq1_m.42653	11	0.516	Down	0.030323	K	PREDICTED: ubiquitin-60S ribosomal protein L40 [Cucumis melo]	1	1.16e-185	277.64	TLTGK(1)TITLEVESSDTIDNVK(0.991)AK(0.009)	3	0.62009	70
Biological Process	GO:0009059	5	macromolecule biosynthetic process	0.123069	cds.Camellia_sinensis.comp20901_c0_seq1_m.28740	262	0.594	Down	0.0194982	K	40S ribosomal protein S2-4 [Medicago truncatula]	1	1.69e-26	156.11	SPYQEYTDLLAK(1)PTSK(1)LTYVEDVPER	4	1.3735	38
Biological Process	GO:0009059	5	macromolecule biosynthetic process	0.123069	cds.Camellia_sinensis.comp20901_c0_seq1_m.28740	258	0.612	Down	0.0101838	K	40S ribosomal protein S2-4 [Medicago truncatula]	1	1.07e-51	206.13	SPYQEYTDLLAK(1)PTSK(1)LTYVEDVPER	4	1.3735	29
Biological Process	GO:0009059	5	macromolecule biosynthetic process	0.123069	cds.Camellia_sinensis.comp29575_c0_seq1_m.25328	72	0.617	Down	0.021183	K	"PREDICTED: DNA-directed RNA polymerases II, IV and V subunit 8B [Musa acuminata subsp. malaccensis]"	0.999986	2.39e-45	194.05	MALAPSLNVSGTAVK(1)GAAK	3	0.16369	24
Biological Process	GO:0009059	5	macromolecule biosynthetic process	0.123069	cds.Camellia_sinensis.comp26187_c0_seq1_m.24832	45	0.611	Down	0.038376	K	PREDICTED: 40S ribosomal protein S3a [Sesamum indicum]	1	0.00314426	103.55	NIGK(1)TLVSR	3	-1.0855	5
Biological Process	GO:0009059	5	macromolecule biosynthetic process	0.123069	cds.Camellia_sinensis.comp9641_c0_seq1_m.41860	225	0.611	Down	0.008444	K	"PREDICTED: cellulose synthase-like protein E6, partial [Vitis vinifera]"	1	0.000666762	102.29	IVSTTK(1)VGQIPEEIRK	3	1.194	9
Biological Process	GO:0009059	5	macromolecule biosynthetic process	0.123069	cds.Camellia_sinensis.comp31210_c0_seq1_m.18091	47	0.645	Down	0.0054961	K	PREDICTED: elongation factor 1-gamma [Vitis vinifera]	1	9.43e-69	229	TPEFIK(1)MNPIGK	2	-0.038805	44
Biological Process	GO:0009059	5	macromolecule biosynthetic process	0.123069	cds.Camellia_sinensis.comp28080_c0_seq2_m.39935	57	0.473	Down	0.034242	K	PREDICTED: 60S ribosomal protein L11 [Ricinus communis]	1	4.52e-08	123.55	VLEQLSGQTPVFSK(1)AR	3	1.3088	9
Biological Process	GO:0009059	5	macromolecule biosynthetic process	0.123069	cds.Camellia_sinensis.comp28080_c0_seq2_m.39935	43	0.451	Down	0.0098165	K	PREDICTED: 60S ribosomal protein L11 [Ricinus communis]	1	4.52e-08	123.55	AAK(1)VLEQLSGQTPVFSK(1)AR	3	0.29243	4
Biological Process	GO:0009059	5	macromolecule biosynthetic process	0.123069	cds.Camellia_sinensis.comp11838_c0_seq1_m.43119	104	0.617	Down	0.045004	K	translation initiation factor eIF-1A family protein [Populus trichocarpa]	1	0.00161902	99.161	LLK(1)AYGELPENTR	3	-0.086312	9
Biological Process	GO:0044249	4	cellular biosynthetic process	0.0680073	cds.Camellia_sinensis.comp15966_c0_seq1_m.15878	127	0.634	Down	0.0115032	K	PREDICTED: O-acyltransferase WSD1-like [Daucus carota subsp. sativus]	0.997408	0.000797617	115.24	FSSLQVFDK(0.997)ESGK(0.003)	3	-0.20362	6
Biological Process	GO:0044249	4	cellular biosynthetic process	0.0680073	cds.Camellia_sinensis.comp29193_c0_seq1_m.42653	27	0.349	Down	0.032116	K	PREDICTED: ubiquitin-60S ribosomal protein L40 [Cucumis melo]	0.999569	9.82e-174	287.85	TITLEVESSDTIDNVK(1)AK	2	0.52773	19
Biological Process	GO:0044249	4	cellular biosynthetic process	0.0680073	cds.Camellia_sinensis.comp29193_c0_seq1_m.42653	11	0.516	Down	0.030323	K	PREDICTED: ubiquitin-60S ribosomal protein L40 [Cucumis melo]	1	1.16e-185	277.64	TLTGK(1)TITLEVESSDTIDNVK(0.991)AK(0.009)	3	0.62009	70
Biological Process	GO:0044249	4	cellular biosynthetic process	0.0680073	cds.Camellia_sinensis.comp20901_c0_seq1_m.28740	262	0.594	Down	0.0194982	K	40S ribosomal protein S2-4 [Medicago truncatula]	1	1.69e-26	156.11	SPYQEYTDLLAK(1)PTSK(1)LTYVEDVPER	4	1.3735	38
Biological Process	GO:0044249	4	cellular biosynthetic process	0.0680073	cds.Camellia_sinensis.comp20901_c0_seq1_m.28740	258	0.612	Down	0.0101838	K	40S ribosomal protein S2-4 [Medicago truncatula]	1	1.07e-51	206.13	SPYQEYTDLLAK(1)PTSK(1)LTYVEDVPER	4	1.3735	29
Biological Process	GO:0044249	4	cellular biosynthetic process	0.0680073	cds.Camellia_sinensis.comp29575_c0_seq1_m.25328	72	0.617	Down	0.021183	K	"PREDICTED: DNA-directed RNA polymerases II, IV and V subunit 8B [Musa acuminata subsp. malaccensis]"	0.999986	2.39e-45	194.05	MALAPSLNVSGTAVK(1)GAAK	3	0.16369	24
Biological Process	GO:0044249	4	cellular biosynthetic process	0.0680073	cds.Camellia_sinensis.comp26187_c0_seq1_m.24832	45	0.611	Down	0.038376	K	PREDICTED: 40S ribosomal protein S3a [Sesamum indicum]	1	0.00314426	103.55	NIGK(1)TLVSR	3	-1.0855	5
Biological Process	GO:0044249	4	cellular biosynthetic process	0.0680073	cds.Camellia_sinensis.comp9641_c0_seq1_m.41860	225	0.611	Down	0.008444	K	"PREDICTED: cellulose synthase-like protein E6, partial [Vitis vinifera]"	1	0.000666762	102.29	IVSTTK(1)VGQIPEEIRK	3	1.194	9
Biological Process	GO:0044249	4	cellular biosynthetic process	0.0680073	cds.Camellia_sinensis.comp33659_c0_seq2_m.20927	342	0.63	Down	0.047704	K	glutamine synthetase cytosolic isozyme 1 [Gossypium hirsutum]	1	0.00170625	111.46	AGK(1)GYFEDR	3	0.34538	7
Biological Process	GO:0044249	4	cellular biosynthetic process	0.0680073	cds.Camellia_sinensis.comp31210_c0_seq1_m.18091	47	0.645	Down	0.0054961	K	PREDICTED: elongation factor 1-gamma [Vitis vinifera]	1	9.43e-69	229	TPEFIK(1)MNPIGK	2	-0.038805	44
Biological Process	GO:0044249	4	cellular biosynthetic process	0.0680073	cds.Camellia_sinensis.comp28080_c0_seq2_m.39935	57	0.473	Down	0.034242	K	PREDICTED: 60S ribosomal protein L11 [Ricinus communis]	1	4.52e-08	123.55	VLEQLSGQTPVFSK(1)AR	3	1.3088	9
Biological Process	GO:0044249	4	cellular biosynthetic process	0.0680073	cds.Camellia_sinensis.comp28080_c0_seq2_m.39935	43	0.451	Down	0.0098165	K	PREDICTED: 60S ribosomal protein L11 [Ricinus communis]	1	4.52e-08	123.55	AAK(1)VLEQLSGQTPVFSK(1)AR	3	0.29243	4
Biological Process	GO:0044249	4	cellular biosynthetic process	0.0680073	cds.Camellia_sinensis.comp25036_c0_seq1_m.20734	364	0.548	Down	0.04142	K	PREDICTED: S-adenosylmethionine synthase 2 [Eucalyptus grandis]	1	0.000476112	123.62	FLK(1)TAAYGHFGR	3	-0.14599	2
Biological Process	GO:0044249	4	cellular biosynthetic process	0.0680073	cds.Camellia_sinensis.comp31558_c0_seq1_m.19170	355	0.621	Down	0.023057	K	PREDICTED: squalene synthase [Vitis vinifera]	1	0.00178482	126.03	SDPNATK(1)ALSR	2	1.4988	6
Biological Process	GO:0044249	4	cellular biosynthetic process	0.0680073	cds.Camellia_sinensis.comp11838_c0_seq1_m.43119	104	0.617	Down	0.045004	K	translation initiation factor eIF-1A family protein [Populus trichocarpa]	1	0.00161902	99.161	LLK(1)AYGELPENTR	3	-0.086312	9
Biological Process	GO:0006558	11	L-phenylalanine metabolic process	0.0372176	cds.Camellia_sinensis.comp24818_c0_seq1_m.28200	241	0.144	Down	0.00096173	K	PREDICTED: phenylalanine ammonia-lyase 1 [Daucus carota subsp. sativus]	1	8.35e-07	164.46	NSVSQVAK(1)R	2	0.68834	3
Biological Process	GO:0006558	11	L-phenylalanine metabolic process	0.0372176	cds.Camellia_sinensis.comp32304_c0_seq3_m.11225	120	0.07	Down	9.94e-05	K	PREDICTED: phenylalanine ammonia-lyase [Vitis vinifera]	1	1.56e-06	149.94	TK(1)QGGALQK(1)ELIR	3	0.69003	14
Biological Process	GO:0006558	11	L-phenylalanine metabolic process	0.0372176	cds.Camellia_sinensis.comp32304_c0_seq3_m.11225	383	0.176	Down	0.0130224	K	PREDICTED: phenylalanine ammonia-lyase [Vitis vinifera]	1	6.95e-25	155.08	NK(1)ALHGGNFQGTPIGVSMDNTR	4	1.8882	25
Biological Process	GO:0006558	11	L-phenylalanine metabolic process	0.0372176	cds.Camellia_sinensis.comp32304_c0_seq3_m.11225	326	0.251	Down	0.0077168	K	PREDICTED: phenylalanine ammonia-lyase [Vitis vinifera]	1	9.49e-07	140.33	AAQK(1)LHEMDPLQKPK	3	0.44287	12
Biological Process	GO:0006558	11	L-phenylalanine metabolic process	0.0372176	cds.Camellia_sinensis.comp32304_c0_seq3_m.11225	37	0.205	Down	0.0092163	K	PREDICTED: phenylalanine ammonia-lyase [Vitis vinifera]	1	0.000707114	142	GSHLDEVK(1)R	3	0.94495	6
Biological Process	GO:0006558	11	L-phenylalanine metabolic process	0.0372176	cds.Camellia_sinensis.comp32304_c0_seq3_m.11225	622	0.116	Down	0.0093433	K	PREDICTED: phenylalanine ammonia-lyase [Vitis vinifera]	1	5.31e-06	146.16	TQLPK(1)EVECTR	3	-0.34622	15
Biological Process	GO:0006558	11	L-phenylalanine metabolic process	0.0372176	cds.Camellia_sinensis.comp32304_c0_seq3_m.11225	113	0.116	Down	0.00137743	K	PREDICTED: phenylalanine ammonia-lyase [Vitis vinifera]	1	1.56e-06	143.58	TK(1)QGGALQK(1)ELIR	3	0.69003	8
Biological Process	GO:1901565	5	organonitrogen compound catabolic process	0.0127003	cds.Camellia_sinensis.comp24818_c0_seq1_m.28200	241	0.144	Down	0.00096173	K	PREDICTED: phenylalanine ammonia-lyase 1 [Daucus carota subsp. sativus]	1	8.35e-07	164.46	NSVSQVAK(1)R	2	0.68834	3
Biological Process	GO:1901565	5	organonitrogen compound catabolic process	0.0127003	cds.Camellia_sinensis.comp31987_c0_seq1_m.26508	142	0.305	Down	0.037645	K	"PREDICTED: chlorophyllase-2, chloroplastic [Vitis vinifera]"	1	1.52e-07	106.44	VLPTHVQPNLTK(1)IGLSGHSR	3	-0.45316	3
Biological Process	GO:1901565	5	organonitrogen compound catabolic process	0.0127003	cds.Camellia_sinensis.comp32304_c0_seq3_m.11225	120	0.07	Down	9.94e-05	K	PREDICTED: phenylalanine ammonia-lyase [Vitis vinifera]	1	1.56e-06	149.94	TK(1)QGGALQK(1)ELIR	3	0.69003	14
Biological Process	GO:1901565	5	organonitrogen compound catabolic process	0.0127003	cds.Camellia_sinensis.comp32304_c0_seq3_m.11225	383	0.176	Down	0.0130224	K	PREDICTED: phenylalanine ammonia-lyase [Vitis vinifera]	1	6.95e-25	155.08	NK(1)ALHGGNFQGTPIGVSMDNTR	4	1.8882	25
Biological Process	GO:1901565	5	organonitrogen compound catabolic process	0.0127003	cds.Camellia_sinensis.comp32304_c0_seq3_m.11225	326	0.251	Down	0.0077168	K	PREDICTED: phenylalanine ammonia-lyase [Vitis vinifera]	1	9.49e-07	140.33	AAQK(1)LHEMDPLQKPK	3	0.44287	12
Biological Process	GO:1901565	5	organonitrogen compound catabolic process	0.0127003	cds.Camellia_sinensis.comp32304_c0_seq3_m.11225	37	0.205	Down	0.0092163	K	PREDICTED: phenylalanine ammonia-lyase [Vitis vinifera]	1	0.000707114	142	GSHLDEVK(1)R	3	0.94495	6
Biological Process	GO:1901565	5	organonitrogen compound catabolic process	0.0127003	cds.Camellia_sinensis.comp32304_c0_seq3_m.11225	622	0.116	Down	0.0093433	K	PREDICTED: phenylalanine ammonia-lyase [Vitis vinifera]	1	5.31e-06	146.16	TQLPK(1)EVECTR	3	-0.34622	15
Biological Process	GO:1901565	5	organonitrogen compound catabolic process	0.0127003	cds.Camellia_sinensis.comp32304_c0_seq3_m.11225	113	0.116	Down	0.00137743	K	PREDICTED: phenylalanine ammonia-lyase [Vitis vinifera]	1	1.56e-06	143.58	TK(1)QGGALQK(1)ELIR	3	0.69003	8
Biological Process	GO:0034645	6	cellular macromolecule biosynthetic process	0.123069	cds.Camellia_sinensis.comp29193_c0_seq1_m.42653	27	0.349	Down	0.032116	K	PREDICTED: ubiquitin-60S ribosomal protein L40 [Cucumis melo]	0.999569	9.82e-174	287.85	TITLEVESSDTIDNVK(1)AK	2	0.52773	19
Biological Process	GO:0034645	6	cellular macromolecule biosynthetic process	0.123069	cds.Camellia_sinensis.comp29193_c0_seq1_m.42653	11	0.516	Down	0.030323	K	PREDICTED: ubiquitin-60S ribosomal protein L40 [Cucumis melo]	1	1.16e-185	277.64	TLTGK(1)TITLEVESSDTIDNVK(0.991)AK(0.009)	3	0.62009	70
Biological Process	GO:0034645	6	cellular macromolecule biosynthetic process	0.123069	cds.Camellia_sinensis.comp20901_c0_seq1_m.28740	262	0.594	Down	0.0194982	K	40S ribosomal protein S2-4 [Medicago truncatula]	1	1.69e-26	156.11	SPYQEYTDLLAK(1)PTSK(1)LTYVEDVPER	4	1.3735	38
Biological Process	GO:0034645	6	cellular macromolecule biosynthetic process	0.123069	cds.Camellia_sinensis.comp20901_c0_seq1_m.28740	258	0.612	Down	0.0101838	K	40S ribosomal protein S2-4 [Medicago truncatula]	1	1.07e-51	206.13	SPYQEYTDLLAK(1)PTSK(1)LTYVEDVPER	4	1.3735	29
Biological Process	GO:0034645	6	cellular macromolecule biosynthetic process	0.123069	cds.Camellia_sinensis.comp29575_c0_seq1_m.25328	72	0.617	Down	0.021183	K	"PREDICTED: DNA-directed RNA polymerases II, IV and V subunit 8B [Musa acuminata subsp. malaccensis]"	0.999986	2.39e-45	194.05	MALAPSLNVSGTAVK(1)GAAK	3	0.16369	24
Biological Process	GO:0034645	6	cellular macromolecule biosynthetic process	0.123069	cds.Camellia_sinensis.comp26187_c0_seq1_m.24832	45	0.611	Down	0.038376	K	PREDICTED: 40S ribosomal protein S3a [Sesamum indicum]	1	0.00314426	103.55	NIGK(1)TLVSR	3	-1.0855	5
Biological Process	GO:0034645	6	cellular macromolecule biosynthetic process	0.123069	cds.Camellia_sinensis.comp9641_c0_seq1_m.41860	225	0.611	Down	0.008444	K	"PREDICTED: cellulose synthase-like protein E6, partial [Vitis vinifera]"	1	0.000666762	102.29	IVSTTK(1)VGQIPEEIRK	3	1.194	9
Biological Process	GO:0034645	6	cellular macromolecule biosynthetic process	0.123069	cds.Camellia_sinensis.comp31210_c0_seq1_m.18091	47	0.645	Down	0.0054961	K	PREDICTED: elongation factor 1-gamma [Vitis vinifera]	1	9.43e-69	229	TPEFIK(1)MNPIGK	2	-0.038805	44
Biological Process	GO:0034645	6	cellular macromolecule biosynthetic process	0.123069	cds.Camellia_sinensis.comp28080_c0_seq2_m.39935	57	0.473	Down	0.034242	K	PREDICTED: 60S ribosomal protein L11 [Ricinus communis]	1	4.52e-08	123.55	VLEQLSGQTPVFSK(1)AR	3	1.3088	9
Biological Process	GO:0034645	6	cellular macromolecule biosynthetic process	0.123069	cds.Camellia_sinensis.comp28080_c0_seq2_m.39935	43	0.451	Down	0.0098165	K	PREDICTED: 60S ribosomal protein L11 [Ricinus communis]	1	4.52e-08	123.55	AAK(1)VLEQLSGQTPVFSK(1)AR	3	0.29243	4
Biological Process	GO:0034645	6	cellular macromolecule biosynthetic process	0.123069	cds.Camellia_sinensis.comp11838_c0_seq1_m.43119	104	0.617	Down	0.045004	K	translation initiation factor eIF-1A family protein [Populus trichocarpa]	1	0.00161902	99.161	LLK(1)AYGELPENTR	3	-0.086312	9
Biological Process	GO:0010467	5	gene expression	0.153809	cds.Camellia_sinensis.comp28080_c0_seq2_m.39935	57	0.473	Down	0.034242	K	PREDICTED: 60S ribosomal protein L11 [Ricinus communis]	1	4.52e-08	123.55	VLEQLSGQTPVFSK(1)AR	3	1.3088	9
Biological Process	GO:0010467	5	gene expression	0.153809	cds.Camellia_sinensis.comp28080_c0_seq2_m.39935	43	0.451	Down	0.0098165	K	PREDICTED: 60S ribosomal protein L11 [Ricinus communis]	1	4.52e-08	123.55	AAK(1)VLEQLSGQTPVFSK(1)AR	3	0.29243	4
Biological Process	GO:0010467	5	gene expression	0.153809	cds.Camellia_sinensis.comp31210_c0_seq1_m.18091	47	0.645	Down	0.0054961	K	PREDICTED: elongation factor 1-gamma [Vitis vinifera]	1	9.43e-69	229	TPEFIK(1)MNPIGK	2	-0.038805	44
Biological Process	GO:0010467	5	gene expression	0.153809	cds.Camellia_sinensis.comp29193_c0_seq1_m.42653	27	0.349	Down	0.032116	K	PREDICTED: ubiquitin-60S ribosomal protein L40 [Cucumis melo]	0.999569	9.82e-174	287.85	TITLEVESSDTIDNVK(1)AK	2	0.52773	19
Biological Process	GO:0010467	5	gene expression	0.153809	cds.Camellia_sinensis.comp29193_c0_seq1_m.42653	11	0.516	Down	0.030323	K	PREDICTED: ubiquitin-60S ribosomal protein L40 [Cucumis melo]	1	1.16e-185	277.64	TLTGK(1)TITLEVESSDTIDNVK(0.991)AK(0.009)	3	0.62009	70
Biological Process	GO:0010467	5	gene expression	0.153809	cds.Camellia_sinensis.comp20901_c0_seq1_m.28740	262	0.594	Down	0.0194982	K	40S ribosomal protein S2-4 [Medicago truncatula]	1	1.69e-26	156.11	SPYQEYTDLLAK(1)PTSK(1)LTYVEDVPER	4	1.3735	38
Biological Process	GO:0010467	5	gene expression	0.153809	cds.Camellia_sinensis.comp20901_c0_seq1_m.28740	258	0.612	Down	0.0101838	K	40S ribosomal protein S2-4 [Medicago truncatula]	1	1.07e-51	206.13	SPYQEYTDLLAK(1)PTSK(1)LTYVEDVPER	4	1.3735	29
Biological Process	GO:0010467	5	gene expression	0.153809	cds.Camellia_sinensis.comp11838_c0_seq1_m.43119	104	0.617	Down	0.045004	K	translation initiation factor eIF-1A family protein [Populus trichocarpa]	1	0.00161902	99.161	LLK(1)AYGELPENTR	3	-0.086312	9
Biological Process	GO:0010467	5	gene expression	0.153809	cds.Camellia_sinensis.comp29575_c0_seq1_m.25328	72	0.617	Down	0.021183	K	"PREDICTED: DNA-directed RNA polymerases II, IV and V subunit 8B [Musa acuminata subsp. malaccensis]"	0.999986	2.39e-45	194.05	MALAPSLNVSGTAVK(1)GAAK	3	0.16369	24
Biological Process	GO:0010467	5	gene expression	0.153809	cds.Camellia_sinensis.comp26187_c0_seq1_m.24832	45	0.611	Down	0.038376	K	PREDICTED: 40S ribosomal protein S3a [Sesamum indicum]	1	0.00314426	103.55	NIGK(1)TLVSR	3	-1.0855	5
Biological Process	GO:0043604	6	amide biosynthetic process	0.192327	cds.Camellia_sinensis.comp28080_c0_seq2_m.39935	57	0.473	Down	0.034242	K	PREDICTED: 60S ribosomal protein L11 [Ricinus communis]	1	4.52e-08	123.55	VLEQLSGQTPVFSK(1)AR	3	1.3088	9
Biological Process	GO:0043604	6	amide biosynthetic process	0.192327	cds.Camellia_sinensis.comp28080_c0_seq2_m.39935	43	0.451	Down	0.0098165	K	PREDICTED: 60S ribosomal protein L11 [Ricinus communis]	1	4.52e-08	123.55	AAK(1)VLEQLSGQTPVFSK(1)AR	3	0.29243	4
Biological Process	GO:0043604	6	amide biosynthetic process	0.192327	cds.Camellia_sinensis.comp31210_c0_seq1_m.18091	47	0.645	Down	0.0054961	K	PREDICTED: elongation factor 1-gamma [Vitis vinifera]	1	9.43e-69	229	TPEFIK(1)MNPIGK	2	-0.038805	44
Biological Process	GO:0043604	6	amide biosynthetic process	0.192327	cds.Camellia_sinensis.comp29193_c0_seq1_m.42653	27	0.349	Down	0.032116	K	PREDICTED: ubiquitin-60S ribosomal protein L40 [Cucumis melo]	0.999569	9.82e-174	287.85	TITLEVESSDTIDNVK(1)AK	2	0.52773	19
Biological Process	GO:0043604	6	amide biosynthetic process	0.192327	cds.Camellia_sinensis.comp29193_c0_seq1_m.42653	11	0.516	Down	0.030323	K	PREDICTED: ubiquitin-60S ribosomal protein L40 [Cucumis melo]	1	1.16e-185	277.64	TLTGK(1)TITLEVESSDTIDNVK(0.991)AK(0.009)	3	0.62009	70
Biological Process	GO:0043604	6	amide biosynthetic process	0.192327	cds.Camellia_sinensis.comp20901_c0_seq1_m.28740	262	0.594	Down	0.0194982	K	40S ribosomal protein S2-4 [Medicago truncatula]	1	1.69e-26	156.11	SPYQEYTDLLAK(1)PTSK(1)LTYVEDVPER	4	1.3735	38
Biological Process	GO:0043604	6	amide biosynthetic process	0.192327	cds.Camellia_sinensis.comp20901_c0_seq1_m.28740	258	0.612	Down	0.0101838	K	40S ribosomal protein S2-4 [Medicago truncatula]	1	1.07e-51	206.13	SPYQEYTDLLAK(1)PTSK(1)LTYVEDVPER	4	1.3735	29
Biological Process	GO:0043604	6	amide biosynthetic process	0.192327	cds.Camellia_sinensis.comp11838_c0_seq1_m.43119	104	0.617	Down	0.045004	K	translation initiation factor eIF-1A family protein [Populus trichocarpa]	1	0.00161902	99.161	LLK(1)AYGELPENTR	3	-0.086312	9
Biological Process	GO:0043604	6	amide biosynthetic process	0.192327	cds.Camellia_sinensis.comp26187_c0_seq1_m.24832	45	0.611	Down	0.038376	K	PREDICTED: 40S ribosomal protein S3a [Sesamum indicum]	1	0.00314426	103.55	NIGK(1)TLVSR	3	-1.0855	5
Biological Process	GO:1902222	11	erythrose 4-phosphate/phosphoenolpyruvate family amino acid catabolic process	0.0372176	cds.Camellia_sinensis.comp24818_c0_seq1_m.28200	241	0.144	Down	0.00096173	K	PREDICTED: phenylalanine ammonia-lyase 1 [Daucus carota subsp. sativus]	1	8.35e-07	164.46	NSVSQVAK(1)R	2	0.68834	3
Biological Process	GO:1902222	11	erythrose 4-phosphate/phosphoenolpyruvate family amino acid catabolic process	0.0372176	cds.Camellia_sinensis.comp32304_c0_seq3_m.11225	120	0.07	Down	9.94e-05	K	PREDICTED: phenylalanine ammonia-lyase [Vitis vinifera]	1	1.56e-06	149.94	TK(1)QGGALQK(1)ELIR	3	0.69003	14
Biological Process	GO:1902222	11	erythrose 4-phosphate/phosphoenolpyruvate family amino acid catabolic process	0.0372176	cds.Camellia_sinensis.comp32304_c0_seq3_m.11225	383	0.176	Down	0.0130224	K	PREDICTED: phenylalanine ammonia-lyase [Vitis vinifera]	1	6.95e-25	155.08	NK(1)ALHGGNFQGTPIGVSMDNTR	4	1.8882	25
Biological Process	GO:1902222	11	erythrose 4-phosphate/phosphoenolpyruvate family amino acid catabolic process	0.0372176	cds.Camellia_sinensis.comp32304_c0_seq3_m.11225	326	0.251	Down	0.0077168	K	PREDICTED: phenylalanine ammonia-lyase [Vitis vinifera]	1	9.49e-07	140.33	AAQK(1)LHEMDPLQKPK	3	0.44287	12
Biological Process	GO:1902222	11	erythrose 4-phosphate/phosphoenolpyruvate family amino acid catabolic process	0.0372176	cds.Camellia_sinensis.comp32304_c0_seq3_m.11225	37	0.205	Down	0.0092163	K	PREDICTED: phenylalanine ammonia-lyase [Vitis vinifera]	1	0.000707114	142	GSHLDEVK(1)R	3	0.94495	6
Biological Process	GO:1902222	11	erythrose 4-phosphate/phosphoenolpyruvate family amino acid catabolic process	0.0372176	cds.Camellia_sinensis.comp32304_c0_seq3_m.11225	622	0.116	Down	0.0093433	K	PREDICTED: phenylalanine ammonia-lyase [Vitis vinifera]	1	5.31e-06	146.16	TQLPK(1)EVECTR	3	-0.34622	15
Biological Process	GO:1902222	11	erythrose 4-phosphate/phosphoenolpyruvate family amino acid catabolic process	0.0372176	cds.Camellia_sinensis.comp32304_c0_seq3_m.11225	113	0.116	Down	0.00137743	K	PREDICTED: phenylalanine ammonia-lyase [Vitis vinifera]	1	1.56e-06	143.58	TK(1)QGGALQK(1)ELIR	3	0.69003	8
Biological Process	GO:0006518	6	peptide metabolic process	0.192327	cds.Camellia_sinensis.comp28080_c0_seq2_m.39935	57	0.473	Down	0.034242	K	PREDICTED: 60S ribosomal protein L11 [Ricinus communis]	1	4.52e-08	123.55	VLEQLSGQTPVFSK(1)AR	3	1.3088	9
Biological Process	GO:0006518	6	peptide metabolic process	0.192327	cds.Camellia_sinensis.comp28080_c0_seq2_m.39935	43	0.451	Down	0.0098165	K	PREDICTED: 60S ribosomal protein L11 [Ricinus communis]	1	4.52e-08	123.55	AAK(1)VLEQLSGQTPVFSK(1)AR	3	0.29243	4
Biological Process	GO:0006518	6	peptide metabolic process	0.192327	cds.Camellia_sinensis.comp31210_c0_seq1_m.18091	47	0.645	Down	0.0054961	K	PREDICTED: elongation factor 1-gamma [Vitis vinifera]	1	9.43e-69	229	TPEFIK(1)MNPIGK	2	-0.038805	44
Biological Process	GO:0006518	6	peptide metabolic process	0.192327	cds.Camellia_sinensis.comp29193_c0_seq1_m.42653	27	0.349	Down	0.032116	K	PREDICTED: ubiquitin-60S ribosomal protein L40 [Cucumis melo]	0.999569	9.82e-174	287.85	TITLEVESSDTIDNVK(1)AK	2	0.52773	19
Biological Process	GO:0006518	6	peptide metabolic process	0.192327	cds.Camellia_sinensis.comp29193_c0_seq1_m.42653	11	0.516	Down	0.030323	K	PREDICTED: ubiquitin-60S ribosomal protein L40 [Cucumis melo]	1	1.16e-185	277.64	TLTGK(1)TITLEVESSDTIDNVK(0.991)AK(0.009)	3	0.62009	70
Biological Process	GO:0006518	6	peptide metabolic process	0.192327	cds.Camellia_sinensis.comp20901_c0_seq1_m.28740	262	0.594	Down	0.0194982	K	40S ribosomal protein S2-4 [Medicago truncatula]	1	1.69e-26	156.11	SPYQEYTDLLAK(1)PTSK(1)LTYVEDVPER	4	1.3735	38
Biological Process	GO:0006518	6	peptide metabolic process	0.192327	cds.Camellia_sinensis.comp20901_c0_seq1_m.28740	258	0.612	Down	0.0101838	K	40S ribosomal protein S2-4 [Medicago truncatula]	1	1.07e-51	206.13	SPYQEYTDLLAK(1)PTSK(1)LTYVEDVPER	4	1.3735	29
Biological Process	GO:0006518	6	peptide metabolic process	0.192327	cds.Camellia_sinensis.comp11838_c0_seq1_m.43119	104	0.617	Down	0.045004	K	translation initiation factor eIF-1A family protein [Populus trichocarpa]	1	0.00161902	99.161	LLK(1)AYGELPENTR	3	-0.086312	9
Biological Process	GO:0006518	6	peptide metabolic process	0.192327	cds.Camellia_sinensis.comp26187_c0_seq1_m.24832	45	0.611	Down	0.038376	K	PREDICTED: 40S ribosomal protein S3a [Sesamum indicum]	1	0.00314426	103.55	NIGK(1)TLVSR	3	-1.0855	5
Biological Process	GO:0006559	12	L-phenylalanine catabolic process	0.0372176	cds.Camellia_sinensis.comp24818_c0_seq1_m.28200	241	0.144	Down	0.00096173	K	PREDICTED: phenylalanine ammonia-lyase 1 [Daucus carota subsp. sativus]	1	8.35e-07	164.46	NSVSQVAK(1)R	2	0.68834	3
Biological Process	GO:0006559	12	L-phenylalanine catabolic process	0.0372176	cds.Camellia_sinensis.comp32304_c0_seq3_m.11225	120	0.07	Down	9.94e-05	K	PREDICTED: phenylalanine ammonia-lyase [Vitis vinifera]	1	1.56e-06	149.94	TK(1)QGGALQK(1)ELIR	3	0.69003	14
Biological Process	GO:0006559	12	L-phenylalanine catabolic process	0.0372176	cds.Camellia_sinensis.comp32304_c0_seq3_m.11225	383	0.176	Down	0.0130224	K	PREDICTED: phenylalanine ammonia-lyase [Vitis vinifera]	1	6.95e-25	155.08	NK(1)ALHGGNFQGTPIGVSMDNTR	4	1.8882	25
Biological Process	GO:0006559	12	L-phenylalanine catabolic process	0.0372176	cds.Camellia_sinensis.comp32304_c0_seq3_m.11225	326	0.251	Down	0.0077168	K	PREDICTED: phenylalanine ammonia-lyase [Vitis vinifera]	1	9.49e-07	140.33	AAQK(1)LHEMDPLQKPK	3	0.44287	12
Biological Process	GO:0006559	12	L-phenylalanine catabolic process	0.0372176	cds.Camellia_sinensis.comp32304_c0_seq3_m.11225	37	0.205	Down	0.0092163	K	PREDICTED: phenylalanine ammonia-lyase [Vitis vinifera]	1	0.000707114	142	GSHLDEVK(1)R	3	0.94495	6
Biological Process	GO:0006559	12	L-phenylalanine catabolic process	0.0372176	cds.Camellia_sinensis.comp32304_c0_seq3_m.11225	622	0.116	Down	0.0093433	K	PREDICTED: phenylalanine ammonia-lyase [Vitis vinifera]	1	5.31e-06	146.16	TQLPK(1)EVECTR	3	-0.34622	15
Biological Process	GO:0006559	12	L-phenylalanine catabolic process	0.0372176	cds.Camellia_sinensis.comp32304_c0_seq3_m.11225	113	0.116	Down	0.00137743	K	PREDICTED: phenylalanine ammonia-lyase [Vitis vinifera]	1	1.56e-06	143.58	TK(1)QGGALQK(1)ELIR	3	0.69003	8
Biological Process	GO:0009072	9	aromatic amino acid family metabolic process	0.0372176	cds.Camellia_sinensis.comp24818_c0_seq1_m.28200	241	0.144	Down	0.00096173	K	PREDICTED: phenylalanine ammonia-lyase 1 [Daucus carota subsp. sativus]	1	8.35e-07	164.46	NSVSQVAK(1)R	2	0.68834	3
Biological Process	GO:0009072	9	aromatic amino acid family metabolic process	0.0372176	cds.Camellia_sinensis.comp32304_c0_seq3_m.11225	120	0.07	Down	9.94e-05	K	PREDICTED: phenylalanine ammonia-lyase [Vitis vinifera]	1	1.56e-06	149.94	TK(1)QGGALQK(1)ELIR	3	0.69003	14
Biological Process	GO:0009072	9	aromatic amino acid family metabolic process	0.0372176	cds.Camellia_sinensis.comp32304_c0_seq3_m.11225	383	0.176	Down	0.0130224	K	PREDICTED: phenylalanine ammonia-lyase [Vitis vinifera]	1	6.95e-25	155.08	NK(1)ALHGGNFQGTPIGVSMDNTR	4	1.8882	25
Biological Process	GO:0009072	9	aromatic amino acid family metabolic process	0.0372176	cds.Camellia_sinensis.comp32304_c0_seq3_m.11225	326	0.251	Down	0.0077168	K	PREDICTED: phenylalanine ammonia-lyase [Vitis vinifera]	1	9.49e-07	140.33	AAQK(1)LHEMDPLQKPK	3	0.44287	12
Biological Process	GO:0009072	9	aromatic amino acid family metabolic process	0.0372176	cds.Camellia_sinensis.comp32304_c0_seq3_m.11225	37	0.205	Down	0.0092163	K	PREDICTED: phenylalanine ammonia-lyase [Vitis vinifera]	1	0.000707114	142	GSHLDEVK(1)R	3	0.94495	6
Biological Process	GO:0009072	9	aromatic amino acid family metabolic process	0.0372176	cds.Camellia_sinensis.comp32304_c0_seq3_m.11225	622	0.116	Down	0.0093433	K	PREDICTED: phenylalanine ammonia-lyase [Vitis vinifera]	1	5.31e-06	146.16	TQLPK(1)EVECTR	3	-0.34622	15
Biological Process	GO:0009072	9	aromatic amino acid family metabolic process	0.0372176	cds.Camellia_sinensis.comp32304_c0_seq3_m.11225	113	0.116	Down	0.00137743	K	PREDICTED: phenylalanine ammonia-lyase [Vitis vinifera]	1	1.56e-06	143.58	TK(1)QGGALQK(1)ELIR	3	0.69003	8
Biological Process	GO:0046395	8	carboxylic acid catabolic process	0.0688991	cds.Camellia_sinensis.comp24818_c0_seq1_m.28200	241	0.144	Down	0.00096173	K	PREDICTED: phenylalanine ammonia-lyase 1 [Daucus carota subsp. sativus]	1	8.35e-07	164.46	NSVSQVAK(1)R	2	0.68834	3
Biological Process	GO:0046395	8	carboxylic acid catabolic process	0.0688991	cds.Camellia_sinensis.comp32304_c0_seq3_m.11225	120	0.07	Down	9.94e-05	K	PREDICTED: phenylalanine ammonia-lyase [Vitis vinifera]	1	1.56e-06	149.94	TK(1)QGGALQK(1)ELIR	3	0.69003	14
Biological Process	GO:0046395	8	carboxylic acid catabolic process	0.0688991	cds.Camellia_sinensis.comp32304_c0_seq3_m.11225	383	0.176	Down	0.0130224	K	PREDICTED: phenylalanine ammonia-lyase [Vitis vinifera]	1	6.95e-25	155.08	NK(1)ALHGGNFQGTPIGVSMDNTR	4	1.8882	25
Biological Process	GO:0046395	8	carboxylic acid catabolic process	0.0688991	cds.Camellia_sinensis.comp32304_c0_seq3_m.11225	326	0.251	Down	0.0077168	K	PREDICTED: phenylalanine ammonia-lyase [Vitis vinifera]	1	9.49e-07	140.33	AAQK(1)LHEMDPLQKPK	3	0.44287	12
Biological Process	GO:0046395	8	carboxylic acid catabolic process	0.0688991	cds.Camellia_sinensis.comp32304_c0_seq3_m.11225	37	0.205	Down	0.0092163	K	PREDICTED: phenylalanine ammonia-lyase [Vitis vinifera]	1	0.000707114	142	GSHLDEVK(1)R	3	0.94495	6
Biological Process	GO:0046395	8	carboxylic acid catabolic process	0.0688991	cds.Camellia_sinensis.comp32304_c0_seq3_m.11225	622	0.116	Down	0.0093433	K	PREDICTED: phenylalanine ammonia-lyase [Vitis vinifera]	1	5.31e-06	146.16	TQLPK(1)EVECTR	3	-0.34622	15
Biological Process	GO:0046395	8	carboxylic acid catabolic process	0.0688991	cds.Camellia_sinensis.comp32304_c0_seq3_m.11225	113	0.116	Down	0.00137743	K	PREDICTED: phenylalanine ammonia-lyase [Vitis vinifera]	1	1.56e-06	143.58	TK(1)QGGALQK(1)ELIR	3	0.69003	8
Biological Process	GO:1901605	9	alpha-amino acid metabolic process	0.0401877	cds.Camellia_sinensis.comp24818_c0_seq1_m.28200	241	0.144	Down	0.00096173	K	PREDICTED: phenylalanine ammonia-lyase 1 [Daucus carota subsp. sativus]	1	8.35e-07	164.46	NSVSQVAK(1)R	2	0.68834	3
Biological Process	GO:1901605	9	alpha-amino acid metabolic process	0.0401877	cds.Camellia_sinensis.comp33659_c0_seq2_m.20927	342	0.63	Down	0.047704	K	glutamine synthetase cytosolic isozyme 1 [Gossypium hirsutum]	1	0.00170625	111.46	AGK(1)GYFEDR	3	0.34538	7
Biological Process	GO:1901605	9	alpha-amino acid metabolic process	0.0401877	cds.Camellia_sinensis.comp33674_c0_seq1_m.21430	456	0.606	Down	0.031462	K	PREDICTED: serine hydroxymethyltransferase 4 [Sesamum indicum]	1	5.84e-57	205.28	GLVNNK(1)DIEELKADVEK	4	0.094468	23
Biological Process	GO:1901605	9	alpha-amino acid metabolic process	0.0401877	cds.Camellia_sinensis.comp32304_c0_seq3_m.11225	120	0.07	Down	9.94e-05	K	PREDICTED: phenylalanine ammonia-lyase [Vitis vinifera]	1	1.56e-06	149.94	TK(1)QGGALQK(1)ELIR	3	0.69003	14
Biological Process	GO:1901605	9	alpha-amino acid metabolic process	0.0401877	cds.Camellia_sinensis.comp32304_c0_seq3_m.11225	383	0.176	Down	0.0130224	K	PREDICTED: phenylalanine ammonia-lyase [Vitis vinifera]	1	6.95e-25	155.08	NK(1)ALHGGNFQGTPIGVSMDNTR	4	1.8882	25
Biological Process	GO:1901605	9	alpha-amino acid metabolic process	0.0401877	cds.Camellia_sinensis.comp32304_c0_seq3_m.11225	326	0.251	Down	0.0077168	K	PREDICTED: phenylalanine ammonia-lyase [Vitis vinifera]	1	9.49e-07	140.33	AAQK(1)LHEMDPLQKPK	3	0.44287	12
Biological Process	GO:1901605	9	alpha-amino acid metabolic process	0.0401877	cds.Camellia_sinensis.comp32304_c0_seq3_m.11225	37	0.205	Down	0.0092163	K	PREDICTED: phenylalanine ammonia-lyase [Vitis vinifera]	1	0.000707114	142	GSHLDEVK(1)R	3	0.94495	6
Biological Process	GO:1901605	9	alpha-amino acid metabolic process	0.0401877	cds.Camellia_sinensis.comp32304_c0_seq3_m.11225	622	0.116	Down	0.0093433	K	PREDICTED: phenylalanine ammonia-lyase [Vitis vinifera]	1	5.31e-06	146.16	TQLPK(1)EVECTR	3	-0.34622	15
Biological Process	GO:1901605	9	alpha-amino acid metabolic process	0.0401877	cds.Camellia_sinensis.comp32304_c0_seq3_m.11225	113	0.116	Down	0.00137743	K	PREDICTED: phenylalanine ammonia-lyase [Vitis vinifera]	1	1.56e-06	143.58	TK(1)QGGALQK(1)ELIR	3	0.69003	8
Biological Process	GO:0016054	6	organic acid catabolic process	0.0688991	cds.Camellia_sinensis.comp24818_c0_seq1_m.28200	241	0.144	Down	0.00096173	K	PREDICTED: phenylalanine ammonia-lyase 1 [Daucus carota subsp. sativus]	1	8.35e-07	164.46	NSVSQVAK(1)R	2	0.68834	3
Biological Process	GO:0016054	6	organic acid catabolic process	0.0688991	cds.Camellia_sinensis.comp32304_c0_seq3_m.11225	120	0.07	Down	9.94e-05	K	PREDICTED: phenylalanine ammonia-lyase [Vitis vinifera]	1	1.56e-06	149.94	TK(1)QGGALQK(1)ELIR	3	0.69003	14
Biological Process	GO:0016054	6	organic acid catabolic process	0.0688991	cds.Camellia_sinensis.comp32304_c0_seq3_m.11225	383	0.176	Down	0.0130224	K	PREDICTED: phenylalanine ammonia-lyase [Vitis vinifera]	1	6.95e-25	155.08	NK(1)ALHGGNFQGTPIGVSMDNTR	4	1.8882	25
Biological Process	GO:0016054	6	organic acid catabolic process	0.0688991	cds.Camellia_sinensis.comp32304_c0_seq3_m.11225	326	0.251	Down	0.0077168	K	PREDICTED: phenylalanine ammonia-lyase [Vitis vinifera]	1	9.49e-07	140.33	AAQK(1)LHEMDPLQKPK	3	0.44287	12
Biological Process	GO:0016054	6	organic acid catabolic process	0.0688991	cds.Camellia_sinensis.comp32304_c0_seq3_m.11225	37	0.205	Down	0.0092163	K	PREDICTED: phenylalanine ammonia-lyase [Vitis vinifera]	1	0.000707114	142	GSHLDEVK(1)R	3	0.94495	6
Biological Process	GO:0016054	6	organic acid catabolic process	0.0688991	cds.Camellia_sinensis.comp32304_c0_seq3_m.11225	622	0.116	Down	0.0093433	K	PREDICTED: phenylalanine ammonia-lyase [Vitis vinifera]	1	5.31e-06	146.16	TQLPK(1)EVECTR	3	-0.34622	15
Biological Process	GO:0016054	6	organic acid catabolic process	0.0688991	cds.Camellia_sinensis.comp32304_c0_seq3_m.11225	113	0.116	Down	0.00137743	K	PREDICTED: phenylalanine ammonia-lyase [Vitis vinifera]	1	1.56e-06	143.58	TK(1)QGGALQK(1)ELIR	3	0.69003	8
Biological Process	GO:1901606	10	alpha-amino acid catabolic process	0.0688991	cds.Camellia_sinensis.comp24818_c0_seq1_m.28200	241	0.144	Down	0.00096173	K	PREDICTED: phenylalanine ammonia-lyase 1 [Daucus carota subsp. sativus]	1	8.35e-07	164.46	NSVSQVAK(1)R	2	0.68834	3
Biological Process	GO:1901606	10	alpha-amino acid catabolic process	0.0688991	cds.Camellia_sinensis.comp32304_c0_seq3_m.11225	120	0.07	Down	9.94e-05	K	PREDICTED: phenylalanine ammonia-lyase [Vitis vinifera]	1	1.56e-06	149.94	TK(1)QGGALQK(1)ELIR	3	0.69003	14
Biological Process	GO:1901606	10	alpha-amino acid catabolic process	0.0688991	cds.Camellia_sinensis.comp32304_c0_seq3_m.11225	383	0.176	Down	0.0130224	K	PREDICTED: phenylalanine ammonia-lyase [Vitis vinifera]	1	6.95e-25	155.08	NK(1)ALHGGNFQGTPIGVSMDNTR	4	1.8882	25
Biological Process	GO:1901606	10	alpha-amino acid catabolic process	0.0688991	cds.Camellia_sinensis.comp32304_c0_seq3_m.11225	326	0.251	Down	0.0077168	K	PREDICTED: phenylalanine ammonia-lyase [Vitis vinifera]	1	9.49e-07	140.33	AAQK(1)LHEMDPLQKPK	3	0.44287	12
Biological Process	GO:1901606	10	alpha-amino acid catabolic process	0.0688991	cds.Camellia_sinensis.comp32304_c0_seq3_m.11225	37	0.205	Down	0.0092163	K	PREDICTED: phenylalanine ammonia-lyase [Vitis vinifera]	1	0.000707114	142	GSHLDEVK(1)R	3	0.94495	6
Biological Process	GO:1901606	10	alpha-amino acid catabolic process	0.0688991	cds.Camellia_sinensis.comp32304_c0_seq3_m.11225	622	0.116	Down	0.0093433	K	PREDICTED: phenylalanine ammonia-lyase [Vitis vinifera]	1	5.31e-06	146.16	TQLPK(1)EVECTR	3	-0.34622	15
Biological Process	GO:1901606	10	alpha-amino acid catabolic process	0.0688991	cds.Camellia_sinensis.comp32304_c0_seq3_m.11225	113	0.116	Down	0.00137743	K	PREDICTED: phenylalanine ammonia-lyase [Vitis vinifera]	1	1.56e-06	143.58	TK(1)QGGALQK(1)ELIR	3	0.69003	8
Biological Process	GO:1901361	5	organic cyclic compound catabolic process	0.037473	cds.Camellia_sinensis.comp24818_c0_seq1_m.28200	241	0.144	Down	0.00096173	K	PREDICTED: phenylalanine ammonia-lyase 1 [Daucus carota subsp. sativus]	1	8.35e-07	164.46	NSVSQVAK(1)R	2	0.68834	3
Biological Process	GO:1901361	5	organic cyclic compound catabolic process	0.037473	cds.Camellia_sinensis.comp31987_c0_seq1_m.26508	142	0.305	Down	0.037645	K	"PREDICTED: chlorophyllase-2, chloroplastic [Vitis vinifera]"	1	1.52e-07	106.44	VLPTHVQPNLTK(1)IGLSGHSR	3	-0.45316	3
Biological Process	GO:1901361	5	organic cyclic compound catabolic process	0.037473	cds.Camellia_sinensis.comp32304_c0_seq3_m.11225	120	0.07	Down	9.94e-05	K	PREDICTED: phenylalanine ammonia-lyase [Vitis vinifera]	1	1.56e-06	149.94	TK(1)QGGALQK(1)ELIR	3	0.69003	14
Biological Process	GO:1901361	5	organic cyclic compound catabolic process	0.037473	cds.Camellia_sinensis.comp32304_c0_seq3_m.11225	383	0.176	Down	0.0130224	K	PREDICTED: phenylalanine ammonia-lyase [Vitis vinifera]	1	6.95e-25	155.08	NK(1)ALHGGNFQGTPIGVSMDNTR	4	1.8882	25
Biological Process	GO:1901361	5	organic cyclic compound catabolic process	0.037473	cds.Camellia_sinensis.comp32304_c0_seq3_m.11225	326	0.251	Down	0.0077168	K	PREDICTED: phenylalanine ammonia-lyase [Vitis vinifera]	1	9.49e-07	140.33	AAQK(1)LHEMDPLQKPK	3	0.44287	12
Biological Process	GO:1901361	5	organic cyclic compound catabolic process	0.037473	cds.Camellia_sinensis.comp32304_c0_seq3_m.11225	37	0.205	Down	0.0092163	K	PREDICTED: phenylalanine ammonia-lyase [Vitis vinifera]	1	0.000707114	142	GSHLDEVK(1)R	3	0.94495	6
Biological Process	GO:1901361	5	organic cyclic compound catabolic process	0.037473	cds.Camellia_sinensis.comp32304_c0_seq3_m.11225	622	0.116	Down	0.0093433	K	PREDICTED: phenylalanine ammonia-lyase [Vitis vinifera]	1	5.31e-06	146.16	TQLPK(1)EVECTR	3	-0.34622	15
Biological Process	GO:1901361	5	organic cyclic compound catabolic process	0.037473	cds.Camellia_sinensis.comp32304_c0_seq3_m.11225	113	0.116	Down	0.00137743	K	PREDICTED: phenylalanine ammonia-lyase [Vitis vinifera]	1	1.56e-06	143.58	TK(1)QGGALQK(1)ELIR	3	0.69003	8
Biological Process	GO:0006412	8	translation	0.173486	cds.Camellia_sinensis.comp28080_c0_seq2_m.39935	57	0.473	Down	0.034242	K	PREDICTED: 60S ribosomal protein L11 [Ricinus communis]	1	4.52e-08	123.55	VLEQLSGQTPVFSK(1)AR	3	1.3088	9
Biological Process	GO:0006412	8	translation	0.173486	cds.Camellia_sinensis.comp28080_c0_seq2_m.39935	43	0.451	Down	0.0098165	K	PREDICTED: 60S ribosomal protein L11 [Ricinus communis]	1	4.52e-08	123.55	AAK(1)VLEQLSGQTPVFSK(1)AR	3	0.29243	4
Biological Process	GO:0006412	8	translation	0.173486	cds.Camellia_sinensis.comp31210_c0_seq1_m.18091	47	0.645	Down	0.0054961	K	PREDICTED: elongation factor 1-gamma [Vitis vinifera]	1	9.43e-69	229	TPEFIK(1)MNPIGK	2	-0.038805	44
Biological Process	GO:0006412	8	translation	0.173486	cds.Camellia_sinensis.comp29193_c0_seq1_m.42653	27	0.349	Down	0.032116	K	PREDICTED: ubiquitin-60S ribosomal protein L40 [Cucumis melo]	0.999569	9.82e-174	287.85	TITLEVESSDTIDNVK(1)AK	2	0.52773	19
Biological Process	GO:0006412	8	translation	0.173486	cds.Camellia_sinensis.comp29193_c0_seq1_m.42653	11	0.516	Down	0.030323	K	PREDICTED: ubiquitin-60S ribosomal protein L40 [Cucumis melo]	1	1.16e-185	277.64	TLTGK(1)TITLEVESSDTIDNVK(0.991)AK(0.009)	3	0.62009	70
Biological Process	GO:0006412	8	translation	0.173486	cds.Camellia_sinensis.comp20901_c0_seq1_m.28740	262	0.594	Down	0.0194982	K	40S ribosomal protein S2-4 [Medicago truncatula]	1	1.69e-26	156.11	SPYQEYTDLLAK(1)PTSK(1)LTYVEDVPER	4	1.3735	38
Biological Process	GO:0006412	8	translation	0.173486	cds.Camellia_sinensis.comp20901_c0_seq1_m.28740	258	0.612	Down	0.0101838	K	40S ribosomal protein S2-4 [Medicago truncatula]	1	1.07e-51	206.13	SPYQEYTDLLAK(1)PTSK(1)LTYVEDVPER	4	1.3735	29
Biological Process	GO:0006412	8	translation	0.173486	cds.Camellia_sinensis.comp11838_c0_seq1_m.43119	104	0.617	Down	0.045004	K	translation initiation factor eIF-1A family protein [Populus trichocarpa]	1	0.00161902	99.161	LLK(1)AYGELPENTR	3	-0.086312	9
Biological Process	GO:0006412	8	translation	0.173486	cds.Camellia_sinensis.comp26187_c0_seq1_m.24832	45	0.611	Down	0.038376	K	PREDICTED: 40S ribosomal protein S3a [Sesamum indicum]	1	0.00314426	103.55	NIGK(1)TLVSR	3	-1.0855	5
Biological Process	GO:0070647	8	protein modification by small protein conjugation or removal	0.329976	cds.Camellia_sinensis.comp35236_c0_seq1_m.43555	61	0.631	Down	0.0099202	K	PREDICTED: small ubiquitin-related modifier 1 [Pyrus x bretschneideri]	1	3.36e-05	147.4	K(1)LMNAYCDR	3	-0.15474	20
Biological Process	GO:0070647	8	protein modification by small protein conjugation or removal	0.329976	cds.Camellia_sinensis.comp27639_c0_seq1_m.6860	358	0.655	Down	0.034981	K	PREDICTED: ubiquitin carboxyl-terminal hydrolase 14 [Vitis vinifera]	1	4.31e-06	95.153	SK(1)GLQPGEELLPEAAAVDVAEPK	3	0.82859	13
Biological Process	GO:1902221	10	erythrose 4-phosphate/phosphoenolpyruvate family amino acid metabolic process	0.0372176	cds.Camellia_sinensis.comp24818_c0_seq1_m.28200	241	0.144	Down	0.00096173	K	PREDICTED: phenylalanine ammonia-lyase 1 [Daucus carota subsp. sativus]	1	8.35e-07	164.46	NSVSQVAK(1)R	2	0.68834	3
Biological Process	GO:1902221	10	erythrose 4-phosphate/phosphoenolpyruvate family amino acid metabolic process	0.0372176	cds.Camellia_sinensis.comp32304_c0_seq3_m.11225	120	0.07	Down	9.94e-05	K	PREDICTED: phenylalanine ammonia-lyase [Vitis vinifera]	1	1.56e-06	149.94	TK(1)QGGALQK(1)ELIR	3	0.69003	14
Biological Process	GO:1902221	10	erythrose 4-phosphate/phosphoenolpyruvate family amino acid metabolic process	0.0372176	cds.Camellia_sinensis.comp32304_c0_seq3_m.11225	383	0.176	Down	0.0130224	K	PREDICTED: phenylalanine ammonia-lyase [Vitis vinifera]	1	6.95e-25	155.08	NK(1)ALHGGNFQGTPIGVSMDNTR	4	1.8882	25
Biological Process	GO:1902221	10	erythrose 4-phosphate/phosphoenolpyruvate family amino acid metabolic process	0.0372176	cds.Camellia_sinensis.comp32304_c0_seq3_m.11225	326	0.251	Down	0.0077168	K	PREDICTED: phenylalanine ammonia-lyase [Vitis vinifera]	1	9.49e-07	140.33	AAQK(1)LHEMDPLQKPK	3	0.44287	12
Biological Process	GO:1902221	10	erythrose 4-phosphate/phosphoenolpyruvate family amino acid metabolic process	0.0372176	cds.Camellia_sinensis.comp32304_c0_seq3_m.11225	37	0.205	Down	0.0092163	K	PREDICTED: phenylalanine ammonia-lyase [Vitis vinifera]	1	0.000707114	142	GSHLDEVK(1)R	3	0.94495	6
Biological Process	GO:1902221	10	erythrose 4-phosphate/phosphoenolpyruvate family amino acid metabolic process	0.0372176	cds.Camellia_sinensis.comp32304_c0_seq3_m.11225	622	0.116	Down	0.0093433	K	PREDICTED: phenylalanine ammonia-lyase [Vitis vinifera]	1	5.31e-06	146.16	TQLPK(1)EVECTR	3	-0.34622	15
Biological Process	GO:1902221	10	erythrose 4-phosphate/phosphoenolpyruvate family amino acid metabolic process	0.0372176	cds.Camellia_sinensis.comp32304_c0_seq3_m.11225	113	0.116	Down	0.00137743	K	PREDICTED: phenylalanine ammonia-lyase [Vitis vinifera]	1	1.56e-06	143.58	TK(1)QGGALQK(1)ELIR	3	0.69003	8
Biological Process	GO:0044712	4	single-organism catabolic process	0.18537	cds.Camellia_sinensis.comp24818_c0_seq1_m.28200	241	0.144	Down	0.00096173	K	PREDICTED: phenylalanine ammonia-lyase 1 [Daucus carota subsp. sativus]	1	8.35e-07	164.46	NSVSQVAK(1)R	2	0.68834	3
Biological Process	GO:0044712	4	single-organism catabolic process	0.18537	cds.Camellia_sinensis.comp31987_c0_seq1_m.26508	142	0.305	Down	0.037645	K	"PREDICTED: chlorophyllase-2, chloroplastic [Vitis vinifera]"	1	1.52e-07	106.44	VLPTHVQPNLTK(1)IGLSGHSR	3	-0.45316	3
Biological Process	GO:0044712	4	single-organism catabolic process	0.18537	cds.Camellia_sinensis.comp32304_c0_seq3_m.11225	120	0.07	Down	9.94e-05	K	PREDICTED: phenylalanine ammonia-lyase [Vitis vinifera]	1	1.56e-06	149.94	TK(1)QGGALQK(1)ELIR	3	0.69003	14
Biological Process	GO:0044712	4	single-organism catabolic process	0.18537	cds.Camellia_sinensis.comp32304_c0_seq3_m.11225	383	0.176	Down	0.0130224	K	PREDICTED: phenylalanine ammonia-lyase [Vitis vinifera]	1	6.95e-25	155.08	NK(1)ALHGGNFQGTPIGVSMDNTR	4	1.8882	25
Biological Process	GO:0044712	4	single-organism catabolic process	0.18537	cds.Camellia_sinensis.comp32304_c0_seq3_m.11225	326	0.251	Down	0.0077168	K	PREDICTED: phenylalanine ammonia-lyase [Vitis vinifera]	1	9.49e-07	140.33	AAQK(1)LHEMDPLQKPK	3	0.44287	12
Biological Process	GO:0044712	4	single-organism catabolic process	0.18537	cds.Camellia_sinensis.comp32304_c0_seq3_m.11225	37	0.205	Down	0.0092163	K	PREDICTED: phenylalanine ammonia-lyase [Vitis vinifera]	1	0.000707114	142	GSHLDEVK(1)R	3	0.94495	6
Biological Process	GO:0044712	4	single-organism catabolic process	0.18537	cds.Camellia_sinensis.comp32304_c0_seq3_m.11225	622	0.116	Down	0.0093433	K	PREDICTED: phenylalanine ammonia-lyase [Vitis vinifera]	1	5.31e-06	146.16	TQLPK(1)EVECTR	3	-0.34622	15
Biological Process	GO:0044712	4	single-organism catabolic process	0.18537	cds.Camellia_sinensis.comp32304_c0_seq3_m.11225	113	0.116	Down	0.00137743	K	PREDICTED: phenylalanine ammonia-lyase [Vitis vinifera]	1	1.56e-06	143.58	TK(1)QGGALQK(1)ELIR	3	0.69003	8
Biological Process	GO:0044282	5	small molecule catabolic process	0.147889	cds.Camellia_sinensis.comp24818_c0_seq1_m.28200	241	0.144	Down	0.00096173	K	PREDICTED: phenylalanine ammonia-lyase 1 [Daucus carota subsp. sativus]	1	8.35e-07	164.46	NSVSQVAK(1)R	2	0.68834	3
Biological Process	GO:0044282	5	small molecule catabolic process	0.147889	cds.Camellia_sinensis.comp32304_c0_seq3_m.11225	120	0.07	Down	9.94e-05	K	PREDICTED: phenylalanine ammonia-lyase [Vitis vinifera]	1	1.56e-06	149.94	TK(1)QGGALQK(1)ELIR	3	0.69003	14
Biological Process	GO:0044282	5	small molecule catabolic process	0.147889	cds.Camellia_sinensis.comp32304_c0_seq3_m.11225	383	0.176	Down	0.0130224	K	PREDICTED: phenylalanine ammonia-lyase [Vitis vinifera]	1	6.95e-25	155.08	NK(1)ALHGGNFQGTPIGVSMDNTR	4	1.8882	25
Biological Process	GO:0044282	5	small molecule catabolic process	0.147889	cds.Camellia_sinensis.comp32304_c0_seq3_m.11225	326	0.251	Down	0.0077168	K	PREDICTED: phenylalanine ammonia-lyase [Vitis vinifera]	1	9.49e-07	140.33	AAQK(1)LHEMDPLQKPK	3	0.44287	12
Biological Process	GO:0044282	5	small molecule catabolic process	0.147889	cds.Camellia_sinensis.comp32304_c0_seq3_m.11225	37	0.205	Down	0.0092163	K	PREDICTED: phenylalanine ammonia-lyase [Vitis vinifera]	1	0.000707114	142	GSHLDEVK(1)R	3	0.94495	6
Biological Process	GO:0044282	5	small molecule catabolic process	0.147889	cds.Camellia_sinensis.comp32304_c0_seq3_m.11225	622	0.116	Down	0.0093433	K	PREDICTED: phenylalanine ammonia-lyase [Vitis vinifera]	1	5.31e-06	146.16	TQLPK(1)EVECTR	3	-0.34622	15
Biological Process	GO:0044282	5	small molecule catabolic process	0.147889	cds.Camellia_sinensis.comp32304_c0_seq3_m.11225	113	0.116	Down	0.00137743	K	PREDICTED: phenylalanine ammonia-lyase [Vitis vinifera]	1	1.56e-06	143.58	TK(1)QGGALQK(1)ELIR	3	0.69003	8

## Sheet: CK
GO enrichment of Kub proteins in CK
GO Terms Level 1	GO Terms ID	GO Terms Level	GO Terms Description	Fisher's exact test P value	Protein accession	Position	Amino acid	Protein description	Localization probability	PEP	Score	Modified sequence	Charge	Mass error [ppm]	MS/MS Count
Cellular Component	GO:0044422	3	organelle part	0.203065	cds.Camellia_sinensis.comp30436_c0_seq9_m.19783	54	K	PREDICTED: histone H3.2-like [Nicotiana tabacum]	0.796104	6.38e-06	141.71	K(0.796)YQK(0.204)STELLIR	3	0.15332	1
Cellular Component	GO:0044422	3	organelle part	0.203065	cds.Camellia_sinensis.comp27870_c0_seq1_m.37067	178	K	PREDICTED: clathrin light chain 2-like [Cucumis sativus]	1	0.00045	89.232	AIAELIPNEVPTIEK(1)R	3	1.9987	2
Cellular Component	GO:0044422	3	organelle part	0.203065	cds.Camellia_sinensis.comp32255_c0_seq3_m.816	1093	K	PREDICTED: DNA-directed RNA polymerase II subunit 1 [Eucalyptus grandis]	1	0.000797	72.99	IMNDEAPK(1)GELQDESAEDDVFLK	3	0.26996	1
Cellular Component	GO:0044446	7	intracellular organelle part	0.203065	cds.Camellia_sinensis.comp30436_c0_seq9_m.19783	54	K	PREDICTED: histone H3.2-like [Nicotiana tabacum]	0.796104	6.38e-06	141.71	K(0.796)YQK(0.204)STELLIR	3	0.15332	1
Cellular Component	GO:0044446	7	intracellular organelle part	0.203065	cds.Camellia_sinensis.comp27870_c0_seq1_m.37067	178	K	PREDICTED: clathrin light chain 2-like [Cucumis sativus]	1	0.00045	89.232	AIAELIPNEVPTIEK(1)R	3	1.9987	2
Cellular Component	GO:0044446	7	intracellular organelle part	0.203065	cds.Camellia_sinensis.comp32255_c0_seq3_m.816	1093	K	PREDICTED: DNA-directed RNA polymerase II subunit 1 [Eucalyptus grandis]	1	0.000797	72.99	IMNDEAPK(1)GELQDESAEDDVFLK	3	0.26996	1
Molecular Function	GO:0016877	4	ligase activity, forming carbon-sulfur bonds	0.0223649	cds.Camellia_sinensis.comp31628_c0_seq1_m.23367	421	K	PREDICTED: ubiquitin-activating enzyme E1 1-like [Ziziphus jujuba]	1	0.00461	93.667	LEEIDPK(1)LLR	3	0.1631	3
Molecular Function	GO:0016877	4	ligase activity, forming carbon-sulfur bonds	0.0223649	cds.Camellia_sinensis.comp25849_c0_seq1_m.26650	354	K	PREDICTED: NEDD8-activating enzyme E1 catalytic subunit isoform X1 [Eucalyptus grandis]	1	4.55e-06	125.39	K(1)FIDLLEEHPQLLLSR	3	0.22249	2
Molecular Function	GO:0016746	4	transferase activity, transferring acyl groups	0.18952	cds.Camellia_sinensis.comp33325_c0_seq1_m.21011	392	K	PREDICTED: phospholipase A(1) LCAT3 isoform X2 [Theobroma cacao]	1	1.37e-05	90.912	YSFVDGDETVPAESAK(1)ADGFAATER	3	0.84298	3
Molecular Function	GO:0016746	4	transferase activity, transferring acyl groups	0.18952	cds.Camellia_sinensis.comp27350_c0_seq2_m.26012	181	K	PREDICTED: chalcone synthase 1 [Juglans regia]	1	0.000128	79.586	SK(1)ITHLVFCTTSGVDMPGADYQLTK	3	-1.6036	2
Molecular Function	GO:0016872	4	intramolecular lyase activity	0.0223649	cds.Camellia_sinensis.comp24910_c0_seq1_m.13295	96	K	PREDICTED: probable chalcone--flavonone isomerase 3 [Prunus mume]	1	0.0037	71.545	EIK(1)GSQYGVQLESAVR	3	0.54729	1
Molecular Function	GO:0016872	4	intramolecular lyase activity	0.0223649	cds.Camellia_sinensis.comp30468_c0_seq1_m.32890	198	K	chalcone--flavonone isomerase 2 [Vitis vinifera]	0.998697	0.000635	80.859	QLSEAVLESIIGK(0.999)HGVSPAAK(0.001)	4	-0.015532	2
Molecular Function	GO:0016741	4	transferase activity, transferring one-carbon groups	0.0662782	cds.Camellia_sinensis.comp33785_c0_seq2_m.24838	342	K	PREDICTED: caffeine synthase 1 [Theobroma cacao]	0.999997	0.00617	66.826	LYDK(1)FTHIVVSDLEAK	3	0.095272	1
Molecular Function	GO:0016741	4	transferase activity, transferring one-carbon groups	0.0662782	cds.Camellia_sinensis.comp32585_c0_seq1_m.4306	203	K	PREDICTED: 5-methyltetrahydropteroyltriglutamate--homocysteine methyltransferase [Ziziphus jujuba]	0.996169	0.0155	76.1	AVNEFK(0.996)EAK(0.004)	3	2.5985	2
Molecular Function	GO:0016879	4	ligase activity, forming carbon-nitrogen bonds	0.042167	cds.Camellia_sinensis.comp33659_c0_seq2_m.20927	128	K	glutamine synthetase cytosolic isozyme 1 [Gossypium hirsutum]	1	3.29e-37	153.27	FNAAK(1)IFSHPDVVAEEPWYGIEQEYTLLQK	4	0.54667	2
Molecular Function	GO:0016879	4	ligase activity, forming carbon-nitrogen bonds	0.042167	cds.Camellia_sinensis.comp25849_c0_seq1_m.26650	354	K	PREDICTED: NEDD8-activating enzyme E1 catalytic subunit isoform X1 [Eucalyptus grandis]	1	4.55e-06	125.39	K(1)FIDLLEEHPQLLLSR	3	0.22249	2
Molecular Function	GO:0016853	3	isomerase activity	0.00807755	cds.Camellia_sinensis.comp30979_c1_seq1_m.25752	315	K	"PREDICTED: GDP-mannose 3,5-epimerase 2 [Juglans regia]"	1	0.0164	73.9	EK(1)LGWAPTMR	3	0.61846	1
Molecular Function	GO:0016853	3	isomerase activity	0.00807755	cds.Camellia_sinensis.comp32716_c0_seq2_m.17812	285	K	"PREDICTED: phosphoglucomutase, cytoplasmic [Daucus carota subsp. sativus]"	1	0.000576	71.696	MGLGK(1)SSSQGEPPEFGAAADGDADR	3	-1.453	2
Molecular Function	GO:0016853	3	isomerase activity	0.00807755	cds.Camellia_sinensis.comp24910_c0_seq1_m.13295	96	K	PREDICTED: probable chalcone--flavonone isomerase 3 [Prunus mume]	1	0.0037	71.545	EIK(1)GSQYGVQLESAVR	3	0.54729	1
Molecular Function	GO:0016853	3	isomerase activity	0.00807755	cds.Camellia_sinensis.comp30468_c0_seq1_m.32890	198	K	chalcone--flavonone isomerase 2 [Vitis vinifera]	0.998697	0.000635	80.859	QLSEAVLESIIGK(0.999)HGVSPAAK(0.001)	4	-0.015532	2
Molecular Function	GO:0051082	4	unfolded protein binding	0.0937964	cds.Camellia_sinensis.comp34123_c1_seq1_m.6016	257	K	PREDICTED: heat shock protein 83 [Populus euphratica]	1	0.00112	107.39	VK(1)EVTHEWQLINK	3	-0.13661	2
Molecular Function	GO:0051082	4	unfolded protein binding	0.0937964	cds.Camellia_sinensis.comp28425_c0_seq1_m.10099	265	K	PREDICTED: heat shock cognate protein 80 [Ziziphus jujuba]	0.786693	0.003	68.978	EVSHEWSLVNK(0.213)QK(0.787)PIWMR	4	-0.82857	1
Molecular Function	GO:0008168	5	methyltransferase activity	0.042167	cds.Camellia_sinensis.comp33785_c0_seq2_m.24838	342	K	PREDICTED: caffeine synthase 1 [Theobroma cacao]	0.999997	0.00617	66.826	LYDK(1)FTHIVVSDLEAK	3	0.095272	1
Molecular Function	GO:0008168	5	methyltransferase activity	0.042167	cds.Camellia_sinensis.comp32585_c0_seq1_m.4306	203	K	PREDICTED: 5-methyltetrahydropteroyltriglutamate--homocysteine methyltransferase [Ziziphus jujuba]	0.996169	0.0155	76.1	AVNEFK(0.996)EAK(0.004)	3	2.5985	2
Molecular Function	GO:0046983	4	protein dimerization activity	0.293662	cds.Camellia_sinensis.comp30436_c0_seq9_m.19783	54	K	PREDICTED: histone H3.2-like [Nicotiana tabacum]	0.796104	6.38e-06	141.71	K(0.796)YQK(0.204)STELLIR	3	0.15332	1
Molecular Function	GO:0046983	4	protein dimerization activity	0.293662	cds.Camellia_sinensis.comp32626_c2_seq1_m.40398	50	K	TATA BINDING protein ASSOCIATED FACTOR 21KDA SUBUNIT [Populus trichocarpa]	1	0.0157	63.292	TLLK(1)SMGVDEYEPR	3	2.6909	1
Molecular Function	GO:0016874	3	ligase activity	0.143638	cds.Camellia_sinensis.comp33659_c0_seq2_m.20927	128	K	glutamine synthetase cytosolic isozyme 1 [Gossypium hirsutum]	1	3.29e-37	153.27	FNAAK(1)IFSHPDVVAEEPWYGIEQEYTLLQK	4	0.54667	2
Molecular Function	GO:0016874	3	ligase activity	0.143638	cds.Camellia_sinensis.comp31628_c0_seq1_m.23367	421	K	PREDICTED: ubiquitin-activating enzyme E1 1-like [Ziziphus jujuba]	1	0.00461	93.667	LEEIDPK(1)LLR	3	0.1631	3
Molecular Function	GO:0016874	3	ligase activity	0.143638	cds.Camellia_sinensis.comp25849_c0_seq1_m.26650	354	K	PREDICTED: NEDD8-activating enzyme E1 catalytic subunit isoform X1 [Eucalyptus grandis]	1	4.55e-06	125.39	K(1)FIDLLEEHPQLLLSR	3	0.22249	2
Molecular Function	GO:0010181	7	FMN binding	0.042167	cds.Camellia_sinensis.comp31022_c0_seq2_m.27008	230	K	peroxisomal (S)-2-hydroxy-acid oxidase GLO1 isoform X1 [Cajanus cajan]	1	0.000317	83.395	WLQTITTLPILVK(1)GVLTAEDAR	3	-0.81327	1
Molecular Function	GO:0010181	7	FMN binding	0.042167	cds.Camellia_sinensis.comp31022_c0_seq1_m.26968	230	K	peroxisomal (S)-2-hydroxy-acid oxidase GLO1 isoform X1 [Cajanus cajan]	1	0.00165	69.398	WLQTITQLPILVK(1)GVLTAEDAR	3	0.7619	1
Molecular Function	GO:0008641	5	small protein activating enzyme activity	0.0223649	cds.Camellia_sinensis.comp31628_c0_seq1_m.23367	421	K	PREDICTED: ubiquitin-activating enzyme E1 1-like [Ziziphus jujuba]	1	0.00461	93.667	LEEIDPK(1)LLR	3	0.1631	3
Molecular Function	GO:0008641	5	small protein activating enzyme activity	0.0223649	cds.Camellia_sinensis.comp25849_c0_seq1_m.26650	354	K	PREDICTED: NEDD8-activating enzyme E1 catalytic subunit isoform X1 [Eucalyptus grandis]	1	4.55e-06	125.39	K(1)FIDLLEEHPQLLLSR	3	0.22249	2
Molecular Function	GO:0045430	5	chalcone isomerase activity	0.00791109	cds.Camellia_sinensis.comp24910_c0_seq1_m.13295	96	K	PREDICTED: probable chalcone--flavonone isomerase 3 [Prunus mume]	1	0.0037	71.545	EIK(1)GSQYGVQLESAVR	3	0.54729	1
Molecular Function	GO:0045430	5	chalcone isomerase activity	0.00791109	cds.Camellia_sinensis.comp30468_c0_seq1_m.32890	198	K	chalcone--flavonone isomerase 2 [Vitis vinifera]	0.998697	0.000635	80.859	QLSEAVLESIIGK(0.999)HGVSPAAK(0.001)	4	-0.015532	2
Molecular Function	GO:0046982	5	protein heterodimerization activity	0.223884	cds.Camellia_sinensis.comp30436_c0_seq9_m.19783	54	K	PREDICTED: histone H3.2-like [Nicotiana tabacum]	0.796104	6.38e-06	141.71	K(0.796)YQK(0.204)STELLIR	3	0.15332	1
Molecular Function	GO:0046982	5	protein heterodimerization activity	0.223884	cds.Camellia_sinensis.comp32626_c2_seq1_m.40398	50	K	TATA BINDING protein ASSOCIATED FACTOR 21KDA SUBUNIT [Populus trichocarpa]	1	0.0157	63.292	TLLK(1)SMGVDEYEPR	3	2.6909	1
Biological Process	GO:0097659	9	nucleic acid-templated transcription	0.0353578	cds.Camellia_sinensis.comp32626_c2_seq1_m.40398	50	K	TATA BINDING protein ASSOCIATED FACTOR 21KDA SUBUNIT [Populus trichocarpa]	1	0.0157	63.292	TLLK(1)SMGVDEYEPR	3	2.6909	1
Biological Process	GO:0097659	9	nucleic acid-templated transcription	0.0353578	cds.Camellia_sinensis.comp32255_c0_seq3_m.816	1093	K	PREDICTED: DNA-directed RNA polymerase II subunit 1 [Eucalyptus grandis]	1	0.000797	72.99	IMNDEAPK(1)GELQDESAEDDVFLK	3	0.26996	1
Biological Process	GO:0044272	5	sulfur compound biosynthetic process	0.0353578	cds.Camellia_sinensis.comp32585_c0_seq1_m.4306	203	K	PREDICTED: 5-methyltetrahydropteroyltriglutamate--homocysteine methyltransferase [Ziziphus jujuba]	0.996169	0.0155	76.1	AVNEFK(0.996)EAK(0.004)	3	2.5985	2
Biological Process	GO:0044272	5	sulfur compound biosynthetic process	0.0353578	cds.Camellia_sinensis.comp25036_c0_seq1_m.20734	180	K	PREDICTED: S-adenosylmethionine synthase 2 [Eucalyptus grandis]	1	7.17e-06	104.26	TQVTVEYYNDK(1)GAMVPIR	3	0.39816	3
Biological Process	GO:1901607	10	alpha-amino acid biosynthetic process	0.0796063	cds.Camellia_sinensis.comp33659_c0_seq2_m.20927	128	K	glutamine synthetase cytosolic isozyme 1 [Gossypium hirsutum]	1	3.29e-37	153.27	FNAAK(1)IFSHPDVVAEEPWYGIEQEYTLLQK	4	0.54667	2
Biological Process	GO:1901607	10	alpha-amino acid biosynthetic process	0.0796063	cds.Camellia_sinensis.comp32585_c0_seq1_m.4306	203	K	PREDICTED: 5-methyltetrahydropteroyltriglutamate--homocysteine methyltransferase [Ziziphus jujuba]	0.996169	0.0155	76.1	AVNEFK(0.996)EAK(0.004)	3	2.5985	2
Biological Process	GO:0009108	6	coenzyme biosynthetic process	0.0559156	cds.Camellia_sinensis.comp25036_c0_seq1_m.20734	180	K	PREDICTED: S-adenosylmethionine synthase 2 [Eucalyptus grandis]	1	7.17e-06	104.26	TQVTVEYYNDK(1)GAMVPIR	3	0.39816	3
Biological Process	GO:0009108	6	coenzyme biosynthetic process	0.0559156	cds.Camellia_sinensis.comp35503_c0_seq1_m.31945	20	K	PREDICTED: probable pyridoxal 5'-phosphate synthase subunit PDX1 [Erythranthe guttata]	0.839088	6.44e-53	194.67	AGSGVVTVYGNAAITETTK(0.839)K(0.161)	2	0.83812	2
Biological Process	GO:0006790	4	sulfur compound metabolic process	0.0796063	cds.Camellia_sinensis.comp32585_c0_seq1_m.4306	203	K	PREDICTED: 5-methyltetrahydropteroyltriglutamate--homocysteine methyltransferase [Ziziphus jujuba]	0.996169	0.0155	76.1	AVNEFK(0.996)EAK(0.004)	3	2.5985	2
Biological Process	GO:0006790	4	sulfur compound metabolic process	0.0796063	cds.Camellia_sinensis.comp25036_c0_seq1_m.20734	180	K	PREDICTED: S-adenosylmethionine synthase 2 [Eucalyptus grandis]	1	7.17e-06	104.26	TQVTVEYYNDK(1)GAMVPIR	3	0.39816	3
Biological Process	GO:0018130	5	heterocycle biosynthetic process	0.0338886	cds.Camellia_sinensis.comp32626_c2_seq1_m.40398	50	K	TATA BINDING protein ASSOCIATED FACTOR 21KDA SUBUNIT [Populus trichocarpa]	1	0.0157	63.292	TLLK(1)SMGVDEYEPR	3	2.6909	1
Biological Process	GO:0018130	5	heterocycle biosynthetic process	0.0338886	cds.CL164Contig1_m.696	348	K	PREDICTED: plasma membrane ATPase 4 isoform X1 [Theobroma cacao]	1	0.00193	94.781	LSVDK(1)NLIEVFAK	3	-0.35468	1
Biological Process	GO:0018130	5	heterocycle biosynthetic process	0.0338886	cds.CL164Contig1_m.696	454	K	PREDICTED: plasma membrane ATPase 4 isoform X1 [Theobroma cacao]	1	0.00331	94.767	VHGIIDK(1)FAER	3	0.88224	1
Biological Process	GO:0018130	5	heterocycle biosynthetic process	0.0338886	cds.Camellia_sinensis.comp32255_c0_seq3_m.816	1093	K	PREDICTED: DNA-directed RNA polymerase II subunit 1 [Eucalyptus grandis]	1	0.000797	72.99	IMNDEAPK(1)GELQDESAEDDVFLK	3	0.26996	1
Biological Process	GO:0018130	5	heterocycle biosynthetic process	0.0338886	cds.Camellia_sinensis.comp35503_c0_seq1_m.31945	20	K	PREDICTED: probable pyridoxal 5'-phosphate synthase subunit PDX1 [Erythranthe guttata]	0.839088	6.44e-53	194.67	AGSGVVTVYGNAAITETTK(0.839)K(0.161)	2	0.83812	2
Biological Process	GO:0006732	5	coenzyme metabolic process	0.225835	cds.Camellia_sinensis.comp25036_c0_seq1_m.20734	180	K	PREDICTED: S-adenosylmethionine synthase 2 [Eucalyptus grandis]	1	7.17e-06	104.26	TQVTVEYYNDK(1)GAMVPIR	3	0.39816	3
Biological Process	GO:0006732	5	coenzyme metabolic process	0.225835	cds.Camellia_sinensis.comp35503_c0_seq1_m.31945	20	K	PREDICTED: probable pyridoxal 5'-phosphate synthase subunit PDX1 [Erythranthe guttata]	0.839088	6.44e-53	194.67	AGSGVVTVYGNAAITETTK(0.839)K(0.161)	2	0.83812	2
Biological Process	GO:0032774	8	RNA biosynthetic process	0.0353578	cds.Camellia_sinensis.comp32626_c2_seq1_m.40398	50	K	TATA BINDING protein ASSOCIATED FACTOR 21KDA SUBUNIT [Populus trichocarpa]	1	0.0157	63.292	TLLK(1)SMGVDEYEPR	3	2.6909	1
Biological Process	GO:0032774	8	RNA biosynthetic process	0.0353578	cds.Camellia_sinensis.comp32255_c0_seq3_m.816	1093	K	PREDICTED: DNA-directed RNA polymerase II subunit 1 [Eucalyptus grandis]	1	0.000797	72.99	IMNDEAPK(1)GELQDESAEDDVFLK	3	0.26996	1
Biological Process	GO:0090407	6	organophosphate biosynthetic process	0.25769	cds.CL164Contig1_m.696	348	K	PREDICTED: plasma membrane ATPase 4 isoform X1 [Theobroma cacao]	1	0.00193	94.781	LSVDK(1)NLIEVFAK	3	-0.35468	1
Biological Process	GO:0090407	6	organophosphate biosynthetic process	0.25769	cds.CL164Contig1_m.696	454	K	PREDICTED: plasma membrane ATPase 4 isoform X1 [Theobroma cacao]	1	0.00331	94.767	VHGIIDK(1)FAER	3	0.88224	1
Biological Process	GO:0090407	6	organophosphate biosynthetic process	0.25769	cds.Camellia_sinensis.comp35503_c0_seq1_m.31945	20	K	PREDICTED: probable pyridoxal 5'-phosphate synthase subunit PDX1 [Erythranthe guttata]	0.839088	6.44e-53	194.67	AGSGVVTVYGNAAITETTK(0.839)K(0.161)	2	0.83812	2
Biological Process	GO:0019439	5	aromatic compound catabolic process	0.10581	cds.Camellia_sinensis.comp31987_c0_seq1_m.26508	184	K	"PREDICTED: chlorophyllase-2, chloroplastic [Vitis vinifera]"	0.901724	0.00221	73.953	FSALIGIDPVDGMDK(0.902)GK(0.098)	3	1.797	1
Biological Process	GO:0019439	5	aromatic compound catabolic process	0.10581	cds.Camellia_sinensis.comp32304_c0_seq3_m.11225	667	K	PREDICTED: phenylalanine ammonia-lyase [Vitis vinifera]	0.995394	0.0145	53.998	EELGTGFLTGEK(0.995)IVSPGEEFDK(0.005)	3	0.42211	1
Biological Process	GO:0019439	5	aromatic compound catabolic process	0.10581	cds.Camellia_sinensis.comp32304_c0_seq3_m.11225	93	K	PREDICTED: phenylalanine ammonia-lyase [Vitis vinifera]	1	1.52e-17	114.06	AAVQASSEWVMESMNK(1)GTDSYGVTTGFGATSHR	4	-0.2653	8
Biological Process	GO:0019439	5	aromatic compound catabolic process	0.10581	cds.Camellia_sinensis.comp32304_c0_seq3_m.11225	337	K	PREDICTED: phenylalanine ammonia-lyase [Vitis vinifera]	0.918358	0.00213	109.95	LHEMDPLQK(0.082)PK(0.918)QDR	3	0.41834	3
Biological Process	GO:0019439	5	aromatic compound catabolic process	0.10581	cds.Camellia_sinensis.comp32304_c0_seq3_m.11225	554	K	PREDICTED: phenylalanine ammonia-lyase [Vitis vinifera]	1	2.86e-05	141.2	FCEK(1)DLIK	2	-0.11674	3
Biological Process	GO:0019439	5	aromatic compound catabolic process	0.10581	cds.Camellia_sinensis.comp32304_c0_seq3_m.11225	523	K	PREDICTED: phenylalanine ammonia-lyase [Vitis vinifera]	1	6.94e-10	162.38	YLEENLK(1)NTVR	2	-1.472	2
Biological Process	GO:0019439	5	aromatic compound catabolic process	0.10581	cds.Camellia_sinensis.comp32304_c0_seq3_m.11225	335	K	PREDICTED: phenylalanine ammonia-lyase [Vitis vinifera]	0.994222	0.00636	91.307	LHEMDPLQK(0.994)PK(0.006)	3	-0.75026	4
Biological Process	GO:0009812	4	flavonoid metabolic process	0.00655079	cds.Camellia_sinensis.comp24910_c0_seq1_m.13295	96	K	PREDICTED: probable chalcone--flavonone isomerase 3 [Prunus mume]	1	0.0037	71.545	EIK(1)GSQYGVQLESAVR	3	0.54729	1
Biological Process	GO:0009812	4	flavonoid metabolic process	0.00655079	cds.Camellia_sinensis.comp30468_c0_seq1_m.32890	198	K	chalcone--flavonone isomerase 2 [Vitis vinifera]	0.998697	0.000635	80.859	QLSEAVLESIIGK(0.999)HGVSPAAK(0.001)	4	-0.015532	2
Biological Process	GO:1901362	5	organic cyclic compound biosynthetic process	0.0417582	cds.Camellia_sinensis.comp32626_c2_seq1_m.40398	50	K	TATA BINDING protein ASSOCIATED FACTOR 21KDA SUBUNIT [Populus trichocarpa]	1	0.0157	63.292	TLLK(1)SMGVDEYEPR	3	2.6909	1
Biological Process	GO:1901362	5	organic cyclic compound biosynthetic process	0.0417582	cds.CL164Contig1_m.696	348	K	PREDICTED: plasma membrane ATPase 4 isoform X1 [Theobroma cacao]	1	0.00193	94.781	LSVDK(1)NLIEVFAK	3	-0.35468	1
Biological Process	GO:1901362	5	organic cyclic compound biosynthetic process	0.0417582	cds.CL164Contig1_m.696	454	K	PREDICTED: plasma membrane ATPase 4 isoform X1 [Theobroma cacao]	1	0.00331	94.767	VHGIIDK(1)FAER	3	0.88224	1
Biological Process	GO:1901362	5	organic cyclic compound biosynthetic process	0.0417582	cds.Camellia_sinensis.comp32255_c0_seq3_m.816	1093	K	PREDICTED: DNA-directed RNA polymerase II subunit 1 [Eucalyptus grandis]	1	0.000797	72.99	IMNDEAPK(1)GELQDESAEDDVFLK	3	0.26996	1
Biological Process	GO:1901362	5	organic cyclic compound biosynthetic process	0.0417582	cds.Camellia_sinensis.comp35503_c0_seq1_m.31945	20	K	PREDICTED: probable pyridoxal 5'-phosphate synthase subunit PDX1 [Erythranthe guttata]	0.839088	6.44e-53	194.67	AGSGVVTVYGNAAITETTK(0.839)K(0.161)	2	0.83812	2
Biological Process	GO:0019438	5	aromatic compound biosynthetic process	0.0269751	cds.Camellia_sinensis.comp32626_c2_seq1_m.40398	50	K	TATA BINDING protein ASSOCIATED FACTOR 21KDA SUBUNIT [Populus trichocarpa]	1	0.0157	63.292	TLLK(1)SMGVDEYEPR	3	2.6909	1
Biological Process	GO:0019438	5	aromatic compound biosynthetic process	0.0269751	cds.CL164Contig1_m.696	348	K	PREDICTED: plasma membrane ATPase 4 isoform X1 [Theobroma cacao]	1	0.00193	94.781	LSVDK(1)NLIEVFAK	3	-0.35468	1
Biological Process	GO:0019438	5	aromatic compound biosynthetic process	0.0269751	cds.CL164Contig1_m.696	454	K	PREDICTED: plasma membrane ATPase 4 isoform X1 [Theobroma cacao]	1	0.00331	94.767	VHGIIDK(1)FAER	3	0.88224	1
Biological Process	GO:0019438	5	aromatic compound biosynthetic process	0.0269751	cds.Camellia_sinensis.comp32255_c0_seq3_m.816	1093	K	PREDICTED: DNA-directed RNA polymerase II subunit 1 [Eucalyptus grandis]	1	0.000797	72.99	IMNDEAPK(1)GELQDESAEDDVFLK	3	0.26996	1
Biological Process	GO:0019438	5	aromatic compound biosynthetic process	0.0269751	cds.Camellia_sinensis.comp35503_c0_seq1_m.31945	20	K	PREDICTED: probable pyridoxal 5'-phosphate synthase subunit PDX1 [Erythranthe guttata]	0.839088	6.44e-53	194.67	AGSGVVTVYGNAAITETTK(0.839)K(0.161)	2	0.83812	2
Biological Process	GO:0008652	9	cellular amino acid biosynthetic process	0.0796063	cds.Camellia_sinensis.comp33659_c0_seq2_m.20927	128	K	glutamine synthetase cytosolic isozyme 1 [Gossypium hirsutum]	1	3.29e-37	153.27	FNAAK(1)IFSHPDVVAEEPWYGIEQEYTLLQK	4	0.54667	2
Biological Process	GO:0008652	9	cellular amino acid biosynthetic process	0.0796063	cds.Camellia_sinensis.comp32585_c0_seq1_m.4306	203	K	PREDICTED: 5-methyltetrahydropteroyltriglutamate--homocysteine methyltransferase [Ziziphus jujuba]	0.996169	0.0155	76.1	AVNEFK(0.996)EAK(0.004)	3	2.5985	2
Biological Process	GO:0009813	5	flavonoid biosynthetic process	0.00655079	cds.Camellia_sinensis.comp24910_c0_seq1_m.13295	96	K	PREDICTED: probable chalcone--flavonone isomerase 3 [Prunus mume]	1	0.0037	71.545	EIK(1)GSQYGVQLESAVR	3	0.54729	1
Biological Process	GO:0009813	5	flavonoid biosynthetic process	0.00655079	cds.Camellia_sinensis.comp30468_c0_seq1_m.32890	198	K	chalcone--flavonone isomerase 2 [Vitis vinifera]	0.998697	0.000635	80.859	QLSEAVLESIIGK(0.999)HGVSPAAK(0.001)	4	-0.015532	2
Biological Process	GO:0044711	4	single-organism biosynthetic process	0.0677778	cds.Camellia_sinensis.comp33659_c0_seq2_m.20927	128	K	glutamine synthetase cytosolic isozyme 1 [Gossypium hirsutum]	1	3.29e-37	153.27	FNAAK(1)IFSHPDVVAEEPWYGIEQEYTLLQK	4	0.54667	2
Biological Process	GO:0044711	4	single-organism biosynthetic process	0.0677778	cds.Camellia_sinensis.comp32585_c0_seq1_m.4306	203	K	PREDICTED: 5-methyltetrahydropteroyltriglutamate--homocysteine methyltransferase [Ziziphus jujuba]	0.996169	0.0155	76.1	AVNEFK(0.996)EAK(0.004)	3	2.5985	2
Biological Process	GO:0044711	4	single-organism biosynthetic process	0.0677778	cds.CL164Contig1_m.696	348	K	PREDICTED: plasma membrane ATPase 4 isoform X1 [Theobroma cacao]	1	0.00193	94.781	LSVDK(1)NLIEVFAK	3	-0.35468	1
Biological Process	GO:0044711	4	single-organism biosynthetic process	0.0677778	cds.CL164Contig1_m.696	454	K	PREDICTED: plasma membrane ATPase 4 isoform X1 [Theobroma cacao]	1	0.00331	94.767	VHGIIDK(1)FAER	3	0.88224	1
Biological Process	GO:0044711	4	single-organism biosynthetic process	0.0677778	cds.Camellia_sinensis.comp34770_c2_seq1_m.8453	208	K	PREDICTED: cellulose synthase A catalytic subunit 3 [UDP-forming] [Nelumbo nucifera]	1	0.000865	72.167	AQK(1)VPEEGWLMQDGTPWPGNNTR	3	-0.053904	1
Biological Process	GO:0044711	4	single-organism biosynthetic process	0.0677778	cds.Camellia_sinensis.comp35503_c0_seq1_m.31945	20	K	PREDICTED: probable pyridoxal 5'-phosphate synthase subunit PDX1 [Erythranthe guttata]	0.839088	6.44e-53	194.67	AGSGVVTVYGNAAITETTK(0.839)K(0.161)	2	0.83812	2
Biological Process	GO:0006950	3	response to stress	0.0828534	cds.Camellia_sinensis.comp34123_c1_seq1_m.6016	257	K	PREDICTED: heat shock protein 83 [Populus euphratica]	1	0.00112	107.39	VK(1)EVTHEWQLINK	3	-0.13661	2
Biological Process	GO:0006950	3	response to stress	0.0828534	cds.Camellia_sinensis.comp34303_c0_seq1_m.1172	16	K	PREDICTED: MLP-like protein 423 isoform X2 [Ziziphus jujuba]	0.99736	0.016	70.412	SK(0.997)PEK(0.003)FWHGIR	4	0.31916	2
Biological Process	GO:0006950	3	response to stress	0.0828534	cds.Camellia_sinensis.comp25502_c0_seq1_m.37641	197	K	abscisic stress-ripening protein 2-like [Citrus sinensis]	0.753208	0.000981	59.789	HKIEEEIAAVAAVGSGGYAFHEHHEK(0.753)K(0.247)	5	-0.55531	1
Biological Process	GO:0006950	3	response to stress	0.0828534	cds.Camellia_sinensis.comp28425_c0_seq1_m.10099	265	K	PREDICTED: heat shock cognate protein 80 [Ziziphus jujuba]	0.786693	0.003	68.978	EVSHEWSLVNK(0.213)QK(0.787)PIWMR	4	-0.82857	1
Biological Process	GO:0034654	6	nucleobase-containing compound biosynthetic process	0.0817526	cds.Camellia_sinensis.comp32626_c2_seq1_m.40398	50	K	TATA BINDING protein ASSOCIATED FACTOR 21KDA SUBUNIT [Populus trichocarpa]	1	0.0157	63.292	TLLK(1)SMGVDEYEPR	3	2.6909	1
Biological Process	GO:0034654	6	nucleobase-containing compound biosynthetic process	0.0817526	cds.CL164Contig1_m.696	348	K	PREDICTED: plasma membrane ATPase 4 isoform X1 [Theobroma cacao]	1	0.00193	94.781	LSVDK(1)NLIEVFAK	3	-0.35468	1
Biological Process	GO:0034654	6	nucleobase-containing compound biosynthetic process	0.0817526	cds.CL164Contig1_m.696	454	K	PREDICTED: plasma membrane ATPase 4 isoform X1 [Theobroma cacao]	1	0.00331	94.767	VHGIIDK(1)FAER	3	0.88224	1
Biological Process	GO:0034654	6	nucleobase-containing compound biosynthetic process	0.0817526	cds.Camellia_sinensis.comp32255_c0_seq3_m.816	1093	K	PREDICTED: DNA-directed RNA polymerase II subunit 1 [Eucalyptus grandis]	1	0.000797	72.99	IMNDEAPK(1)GELQDESAEDDVFLK	3	0.26996	1
Biological Process	GO:1901605	9	alpha-amino acid metabolic process	0.0665602	cds.Camellia_sinensis.comp33659_c0_seq2_m.20927	128	K	glutamine synthetase cytosolic isozyme 1 [Gossypium hirsutum]	1	3.29e-37	153.27	FNAAK(1)IFSHPDVVAEEPWYGIEQEYTLLQK	4	0.54667	2
Biological Process	GO:1901605	9	alpha-amino acid metabolic process	0.0665602	cds.Camellia_sinensis.comp32585_c0_seq1_m.4306	203	K	PREDICTED: 5-methyltetrahydropteroyltriglutamate--homocysteine methyltransferase [Ziziphus jujuba]	0.996169	0.0155	76.1	AVNEFK(0.996)EAK(0.004)	3	2.5985	2
Biological Process	GO:1901605	9	alpha-amino acid metabolic process	0.0665602	cds.Camellia_sinensis.comp32304_c0_seq3_m.11225	667	K	PREDICTED: phenylalanine ammonia-lyase [Vitis vinifera]	0.995394	0.0145	53.998	EELGTGFLTGEK(0.995)IVSPGEEFDK(0.005)	3	0.42211	1
Biological Process	GO:1901605	9	alpha-amino acid metabolic process	0.0665602	cds.Camellia_sinensis.comp32304_c0_seq3_m.11225	93	K	PREDICTED: phenylalanine ammonia-lyase [Vitis vinifera]	1	1.52e-17	114.06	AAVQASSEWVMESMNK(1)GTDSYGVTTGFGATSHR	4	-0.2653	8
Biological Process	GO:1901605	9	alpha-amino acid metabolic process	0.0665602	cds.Camellia_sinensis.comp32304_c0_seq3_m.11225	337	K	PREDICTED: phenylalanine ammonia-lyase [Vitis vinifera]	0.918358	0.00213	109.95	LHEMDPLQK(0.082)PK(0.918)QDR	3	0.41834	3
Biological Process	GO:1901605	9	alpha-amino acid metabolic process	0.0665602	cds.Camellia_sinensis.comp32304_c0_seq3_m.11225	554	K	PREDICTED: phenylalanine ammonia-lyase [Vitis vinifera]	1	2.86e-05	141.2	FCEK(1)DLIK	2	-0.11674	3
Biological Process	GO:1901605	9	alpha-amino acid metabolic process	0.0665602	cds.Camellia_sinensis.comp32304_c0_seq3_m.11225	523	K	PREDICTED: phenylalanine ammonia-lyase [Vitis vinifera]	1	6.94e-10	162.38	YLEENLK(1)NTVR	2	-1.472	2
Biological Process	GO:1901605	9	alpha-amino acid metabolic process	0.0665602	cds.Camellia_sinensis.comp32304_c0_seq3_m.11225	335	K	PREDICTED: phenylalanine ammonia-lyase [Vitis vinifera]	0.994222	0.00636	91.307	LHEMDPLQK(0.994)PK(0.006)	3	-0.75026	4
Biological Process	GO:1901576	4	organic substance biosynthetic process	0.0382961	cds.Camellia_sinensis.comp32626_c2_seq1_m.40398	50	K	TATA BINDING protein ASSOCIATED FACTOR 21KDA SUBUNIT [Populus trichocarpa]	1	0.0157	63.292	TLLK(1)SMGVDEYEPR	3	2.6909	1
Biological Process	GO:1901576	4	organic substance biosynthetic process	0.0382961	cds.CL164Contig1_m.696	348	K	PREDICTED: plasma membrane ATPase 4 isoform X1 [Theobroma cacao]	1	0.00193	94.781	LSVDK(1)NLIEVFAK	3	-0.35468	1
Biological Process	GO:1901576	4	organic substance biosynthetic process	0.0382961	cds.CL164Contig1_m.696	454	K	PREDICTED: plasma membrane ATPase 4 isoform X1 [Theobroma cacao]	1	0.00331	94.767	VHGIIDK(1)FAER	3	0.88224	1
Biological Process	GO:1901576	4	organic substance biosynthetic process	0.0382961	cds.Camellia_sinensis.comp32255_c0_seq3_m.816	1093	K	PREDICTED: DNA-directed RNA polymerase II subunit 1 [Eucalyptus grandis]	1	0.000797	72.99	IMNDEAPK(1)GELQDESAEDDVFLK	3	0.26996	1
Biological Process	GO:1901576	4	organic substance biosynthetic process	0.0382961	cds.Camellia_sinensis.comp35503_c0_seq1_m.31945	20	K	PREDICTED: probable pyridoxal 5'-phosphate synthase subunit PDX1 [Erythranthe guttata]	0.839088	6.44e-53	194.67	AGSGVVTVYGNAAITETTK(0.839)K(0.161)	2	0.83812	2
Biological Process	GO:1901576	4	organic substance biosynthetic process	0.0382961	cds.Camellia_sinensis.comp33659_c0_seq2_m.20927	128	K	glutamine synthetase cytosolic isozyme 1 [Gossypium hirsutum]	1	3.29e-37	153.27	FNAAK(1)IFSHPDVVAEEPWYGIEQEYTLLQK	4	0.54667	2
Biological Process	GO:1901576	4	organic substance biosynthetic process	0.0382961	cds.Camellia_sinensis.comp34770_c2_seq1_m.8453	208	K	PREDICTED: cellulose synthase A catalytic subunit 3 [UDP-forming] [Nelumbo nucifera]	1	0.000865	72.167	AQK(1)VPEEGWLMQDGTPWPGNNTR	3	-0.053904	1
Biological Process	GO:1901576	4	organic substance biosynthetic process	0.0382961	cds.Camellia_sinensis.comp32585_c0_seq1_m.4306	203	K	PREDICTED: 5-methyltetrahydropteroyltriglutamate--homocysteine methyltransferase [Ziziphus jujuba]	0.996169	0.0155	76.1	AVNEFK(0.996)EAK(0.004)	3	2.5985	2
Biological Process	GO:1901576	4	organic substance biosynthetic process	0.0382961	cds.Camellia_sinensis.comp25036_c0_seq1_m.20734	180	K	PREDICTED: S-adenosylmethionine synthase 2 [Eucalyptus grandis]	1	7.17e-06	104.26	TQVTVEYYNDK(1)GAMVPIR	3	0.39816	3
Biological Process	GO:1901576	4	organic substance biosynthetic process	0.0382961	cds.Camellia_sinensis.comp24910_c0_seq1_m.13295	96	K	PREDICTED: probable chalcone--flavonone isomerase 3 [Prunus mume]	1	0.0037	71.545	EIK(1)GSQYGVQLESAVR	3	0.54729	1
Biological Process	GO:1901576	4	organic substance biosynthetic process	0.0382961	cds.Camellia_sinensis.comp30468_c0_seq1_m.32890	198	K	chalcone--flavonone isomerase 2 [Vitis vinifera]	0.998697	0.000635	80.859	QLSEAVLESIIGK(0.999)HGVSPAAK(0.001)	4	-0.015532	2
Biological Process	GO:0044283	5	small molecule biosynthetic process	0.0406908	cds.Camellia_sinensis.comp33659_c0_seq2_m.20927	128	K	glutamine synthetase cytosolic isozyme 1 [Gossypium hirsutum]	1	3.29e-37	153.27	FNAAK(1)IFSHPDVVAEEPWYGIEQEYTLLQK	4	0.54667	2
Biological Process	GO:0044283	5	small molecule biosynthetic process	0.0406908	cds.Camellia_sinensis.comp32585_c0_seq1_m.4306	203	K	PREDICTED: 5-methyltetrahydropteroyltriglutamate--homocysteine methyltransferase [Ziziphus jujuba]	0.996169	0.0155	76.1	AVNEFK(0.996)EAK(0.004)	3	2.5985	2
Biological Process	GO:0044283	5	small molecule biosynthetic process	0.0406908	cds.Camellia_sinensis.comp35503_c0_seq1_m.31945	20	K	PREDICTED: probable pyridoxal 5'-phosphate synthase subunit PDX1 [Erythranthe guttata]	0.839088	6.44e-53	194.67	AGSGVVTVYGNAAITETTK(0.839)K(0.161)	2	0.83812	2
Biological Process	GO:0051188	5	cofactor biosynthetic process	0.0559156	cds.Camellia_sinensis.comp25036_c0_seq1_m.20734	180	K	PREDICTED: S-adenosylmethionine synthase 2 [Eucalyptus grandis]	1	7.17e-06	104.26	TQVTVEYYNDK(1)GAMVPIR	3	0.39816	3
Biological Process	GO:0051188	5	cofactor biosynthetic process	0.0559156	cds.Camellia_sinensis.comp35503_c0_seq1_m.31945	20	K	PREDICTED: probable pyridoxal 5'-phosphate synthase subunit PDX1 [Erythranthe guttata]	0.839088	6.44e-53	194.67	AGSGVVTVYGNAAITETTK(0.839)K(0.161)	2	0.83812	2
Biological Process	GO:0016053	6	organic acid biosynthetic process	0.10581	cds.Camellia_sinensis.comp33659_c0_seq2_m.20927	128	K	glutamine synthetase cytosolic isozyme 1 [Gossypium hirsutum]	1	3.29e-37	153.27	FNAAK(1)IFSHPDVVAEEPWYGIEQEYTLLQK	4	0.54667	2
Biological Process	GO:0016053	6	organic acid biosynthetic process	0.10581	cds.Camellia_sinensis.comp32585_c0_seq1_m.4306	203	K	PREDICTED: 5-methyltetrahydropteroyltriglutamate--homocysteine methyltransferase [Ziziphus jujuba]	0.996169	0.0155	76.1	AVNEFK(0.996)EAK(0.004)	3	2.5985	2
Biological Process	GO:0009058	3	biosynthetic process	0.0176149	cds.Camellia_sinensis.comp32626_c2_seq1_m.40398	50	K	TATA BINDING protein ASSOCIATED FACTOR 21KDA SUBUNIT [Populus trichocarpa]	1	0.0157	63.292	TLLK(1)SMGVDEYEPR	3	2.6909	1
Biological Process	GO:0009058	3	biosynthetic process	0.0176149	cds.CL164Contig1_m.696	348	K	PREDICTED: plasma membrane ATPase 4 isoform X1 [Theobroma cacao]	1	0.00193	94.781	LSVDK(1)NLIEVFAK	3	-0.35468	1
Biological Process	GO:0009058	3	biosynthetic process	0.0176149	cds.CL164Contig1_m.696	454	K	PREDICTED: plasma membrane ATPase 4 isoform X1 [Theobroma cacao]	1	0.00331	94.767	VHGIIDK(1)FAER	3	0.88224	1
Biological Process	GO:0009058	3	biosynthetic process	0.0176149	cds.Camellia_sinensis.comp32255_c0_seq3_m.816	1093	K	PREDICTED: DNA-directed RNA polymerase II subunit 1 [Eucalyptus grandis]	1	0.000797	72.99	IMNDEAPK(1)GELQDESAEDDVFLK	3	0.26996	1
Biological Process	GO:0009058	3	biosynthetic process	0.0176149	cds.Camellia_sinensis.comp35503_c0_seq1_m.31945	20	K	PREDICTED: probable pyridoxal 5'-phosphate synthase subunit PDX1 [Erythranthe guttata]	0.839088	6.44e-53	194.67	AGSGVVTVYGNAAITETTK(0.839)K(0.161)	2	0.83812	2
Biological Process	GO:0009058	3	biosynthetic process	0.0176149	cds.Camellia_sinensis.comp33659_c0_seq2_m.20927	128	K	glutamine synthetase cytosolic isozyme 1 [Gossypium hirsutum]	1	3.29e-37	153.27	FNAAK(1)IFSHPDVVAEEPWYGIEQEYTLLQK	4	0.54667	2
Biological Process	GO:0009058	3	biosynthetic process	0.0176149	cds.Camellia_sinensis.comp34770_c2_seq1_m.8453	208	K	PREDICTED: cellulose synthase A catalytic subunit 3 [UDP-forming] [Nelumbo nucifera]	1	0.000865	72.167	AQK(1)VPEEGWLMQDGTPWPGNNTR	3	-0.053904	1
Biological Process	GO:0009058	3	biosynthetic process	0.0176149	cds.Camellia_sinensis.comp32585_c0_seq1_m.4306	203	K	PREDICTED: 5-methyltetrahydropteroyltriglutamate--homocysteine methyltransferase [Ziziphus jujuba]	0.996169	0.0155	76.1	AVNEFK(0.996)EAK(0.004)	3	2.5985	2
Biological Process	GO:0009058	3	biosynthetic process	0.0176149	cds.Camellia_sinensis.comp25036_c0_seq1_m.20734	180	K	PREDICTED: S-adenosylmethionine synthase 2 [Eucalyptus grandis]	1	7.17e-06	104.26	TQVTVEYYNDK(1)GAMVPIR	3	0.39816	3
Biological Process	GO:0009058	3	biosynthetic process	0.0176149	cds.Camellia_sinensis.comp27350_c0_seq2_m.26012	181	K	PREDICTED: chalcone synthase 1 [Juglans regia]	1	0.000128	79.586	SK(1)ITHLVFCTTSGVDMPGADYQLTK	3	-1.6036	2
Biological Process	GO:0009058	3	biosynthetic process	0.0176149	cds.Camellia_sinensis.comp24910_c0_seq1_m.13295	96	K	PREDICTED: probable chalcone--flavonone isomerase 3 [Prunus mume]	1	0.0037	71.545	EIK(1)GSQYGVQLESAVR	3	0.54729	1
Biological Process	GO:0009058	3	biosynthetic process	0.0176149	cds.Camellia_sinensis.comp30468_c0_seq1_m.32890	198	K	chalcone--flavonone isomerase 2 [Vitis vinifera]	0.998697	0.000635	80.859	QLSEAVLESIIGK(0.999)HGVSPAAK(0.001)	4	-0.015532	2
Biological Process	GO:0006457	3	protein folding	0.0796063	cds.Camellia_sinensis.comp34123_c1_seq1_m.6016	257	K	PREDICTED: heat shock protein 83 [Populus euphratica]	1	0.00112	107.39	VK(1)EVTHEWQLINK	3	-0.13661	2
Biological Process	GO:0006457	3	protein folding	0.0796063	cds.Camellia_sinensis.comp28425_c0_seq1_m.10099	265	K	PREDICTED: heat shock cognate protein 80 [Ziziphus jujuba]	0.786693	0.003	68.978	EVSHEWSLVNK(0.213)QK(0.787)PIWMR	4	-0.82857	1
Biological Process	GO:0006520	8	cellular amino acid metabolic process	0.242973	cds.Camellia_sinensis.comp33659_c0_seq2_m.20927	128	K	glutamine synthetase cytosolic isozyme 1 [Gossypium hirsutum]	1	3.29e-37	153.27	FNAAK(1)IFSHPDVVAEEPWYGIEQEYTLLQK	4	0.54667	2
Biological Process	GO:0006520	8	cellular amino acid metabolic process	0.242973	cds.Camellia_sinensis.comp32585_c0_seq1_m.4306	203	K	PREDICTED: 5-methyltetrahydropteroyltriglutamate--homocysteine methyltransferase [Ziziphus jujuba]	0.996169	0.0155	76.1	AVNEFK(0.996)EAK(0.004)	3	2.5985	2
Biological Process	GO:0006520	8	cellular amino acid metabolic process	0.242973	cds.Camellia_sinensis.comp32304_c0_seq3_m.11225	667	K	PREDICTED: phenylalanine ammonia-lyase [Vitis vinifera]	0.995394	0.0145	53.998	EELGTGFLTGEK(0.995)IVSPGEEFDK(0.005)	3	0.42211	1
Biological Process	GO:0006520	8	cellular amino acid metabolic process	0.242973	cds.Camellia_sinensis.comp32304_c0_seq3_m.11225	93	K	PREDICTED: phenylalanine ammonia-lyase [Vitis vinifera]	1	1.52e-17	114.06	AAVQASSEWVMESMNK(1)GTDSYGVTTGFGATSHR	4	-0.2653	8
Biological Process	GO:0006520	8	cellular amino acid metabolic process	0.242973	cds.Camellia_sinensis.comp32304_c0_seq3_m.11225	337	K	PREDICTED: phenylalanine ammonia-lyase [Vitis vinifera]	0.918358	0.00213	109.95	LHEMDPLQK(0.082)PK(0.918)QDR	3	0.41834	3
Biological Process	GO:0006520	8	cellular amino acid metabolic process	0.242973	cds.Camellia_sinensis.comp32304_c0_seq3_m.11225	554	K	PREDICTED: phenylalanine ammonia-lyase [Vitis vinifera]	1	2.86e-05	141.2	FCEK(1)DLIK	2	-0.11674	3
Biological Process	GO:0006520	8	cellular amino acid metabolic process	0.242973	cds.Camellia_sinensis.comp32304_c0_seq3_m.11225	523	K	PREDICTED: phenylalanine ammonia-lyase [Vitis vinifera]	1	6.94e-10	162.38	YLEENLK(1)NTVR	2	-1.472	2
Biological Process	GO:0006520	8	cellular amino acid metabolic process	0.242973	cds.Camellia_sinensis.comp32304_c0_seq3_m.11225	335	K	PREDICTED: phenylalanine ammonia-lyase [Vitis vinifera]	0.994222	0.00636	91.307	LHEMDPLQK(0.994)PK(0.006)	3	-0.75026	4
Biological Process	GO:1901361	5	organic cyclic compound catabolic process	0.10581	cds.Camellia_sinensis.comp31987_c0_seq1_m.26508	184	K	"PREDICTED: chlorophyllase-2, chloroplastic [Vitis vinifera]"	0.901724	0.00221	73.953	FSALIGIDPVDGMDK(0.902)GK(0.098)	3	1.797	1
Biological Process	GO:1901361	5	organic cyclic compound catabolic process	0.10581	cds.Camellia_sinensis.comp32304_c0_seq3_m.11225	667	K	PREDICTED: phenylalanine ammonia-lyase [Vitis vinifera]	0.995394	0.0145	53.998	EELGTGFLTGEK(0.995)IVSPGEEFDK(0.005)	3	0.42211	1
Biological Process	GO:1901361	5	organic cyclic compound catabolic process	0.10581	cds.Camellia_sinensis.comp32304_c0_seq3_m.11225	93	K	PREDICTED: phenylalanine ammonia-lyase [Vitis vinifera]	1	1.52e-17	114.06	AAVQASSEWVMESMNK(1)GTDSYGVTTGFGATSHR	4	-0.2653	8
Biological Process	GO:1901361	5	organic cyclic compound catabolic process	0.10581	cds.Camellia_sinensis.comp32304_c0_seq3_m.11225	337	K	PREDICTED: phenylalanine ammonia-lyase [Vitis vinifera]	0.918358	0.00213	109.95	LHEMDPLQK(0.082)PK(0.918)QDR	3	0.41834	3
Biological Process	GO:1901361	5	organic cyclic compound catabolic process	0.10581	cds.Camellia_sinensis.comp32304_c0_seq3_m.11225	554	K	PREDICTED: phenylalanine ammonia-lyase [Vitis vinifera]	1	2.86e-05	141.2	FCEK(1)DLIK	2	-0.11674	3
Biological Process	GO:1901361	5	organic cyclic compound catabolic process	0.10581	cds.Camellia_sinensis.comp32304_c0_seq3_m.11225	523	K	PREDICTED: phenylalanine ammonia-lyase [Vitis vinifera]	1	6.94e-10	162.38	YLEENLK(1)NTVR	2	-1.472	2
Biological Process	GO:1901361	5	organic cyclic compound catabolic process	0.10581	cds.Camellia_sinensis.comp32304_c0_seq3_m.11225	335	K	PREDICTED: phenylalanine ammonia-lyase [Vitis vinifera]	0.994222	0.00636	91.307	LHEMDPLQK(0.994)PK(0.006)	3	-0.75026	4
Biological Process	GO:0070647	8	protein modification by small protein conjugation or removal	0.194382	cds.Camellia_sinensis.comp34780_c0_seq2_m.3092	509	K	PREDICTED: ubiquitin carboxyl-terminal hydrolase 12 isoform X1 [Vitis vinifera]	1	0.00816	69.261	FTK(1)YSNAYMLVYIR	3	0.5593	1
Biological Process	GO:0070647	8	protein modification by small protein conjugation or removal	0.194382	cds.Camellia_sinensis.comp25849_c0_seq1_m.26650	354	K	PREDICTED: NEDD8-activating enzyme E1 catalytic subunit isoform X1 [Eucalyptus grandis]	1	4.55e-06	125.39	K(1)FIDLLEEHPQLLLSR	3	0.22249	2
Biological Process	GO:0051186	4	cofactor metabolic process	0.0665602	cds.Camellia_sinensis.comp25036_c0_seq1_m.20734	180	K	PREDICTED: S-adenosylmethionine synthase 2 [Eucalyptus grandis]	1	7.17e-06	104.26	TQVTVEYYNDK(1)GAMVPIR	3	0.39816	3
Biological Process	GO:0051186	4	cofactor metabolic process	0.0665602	cds.Camellia_sinensis.comp35503_c0_seq1_m.31945	20	K	PREDICTED: probable pyridoxal 5'-phosphate synthase subunit PDX1 [Erythranthe guttata]	0.839088	6.44e-53	194.67	AGSGVVTVYGNAAITETTK(0.839)K(0.161)	2	0.83812	2
Biological Process	GO:0051186	4	cofactor metabolic process	0.0665602	cds.Camellia_sinensis.comp31987_c0_seq1_m.26508	184	K	"PREDICTED: chlorophyllase-2, chloroplastic [Vitis vinifera]"	0.901724	0.00221	73.953	FSALIGIDPVDGMDK(0.902)GK(0.098)	3	1.797	1
Biological Process	GO:0046394	8	carboxylic acid biosynthetic process	0.10581	cds.Camellia_sinensis.comp33659_c0_seq2_m.20927	128	K	glutamine synthetase cytosolic isozyme 1 [Gossypium hirsutum]	1	3.29e-37	153.27	FNAAK(1)IFSHPDVVAEEPWYGIEQEYTLLQK	4	0.54667	2
Biological Process	GO:0046394	8	carboxylic acid biosynthetic process	0.10581	cds.Camellia_sinensis.comp32585_c0_seq1_m.4306	203	K	PREDICTED: 5-methyltetrahydropteroyltriglutamate--homocysteine methyltransferase [Ziziphus jujuba]	0.996169	0.0155	76.1	AVNEFK(0.996)EAK(0.004)	3	2.5985	2
Biological Process	GO:0006351	10	transcription, DNA-templated	0.0353578	cds.Camellia_sinensis.comp32626_c2_seq1_m.40398	50	K	TATA BINDING protein ASSOCIATED FACTOR 21KDA SUBUNIT [Populus trichocarpa]	1	0.0157	63.292	TLLK(1)SMGVDEYEPR	3	2.6909	1
Biological Process	GO:0006351	10	transcription, DNA-templated	0.0353578	cds.Camellia_sinensis.comp32255_c0_seq3_m.816	1093	K	PREDICTED: DNA-directed RNA polymerase II subunit 1 [Eucalyptus grandis]	1	0.000797	72.99	IMNDEAPK(1)GELQDESAEDDVFLK	3	0.26996	1
Biological Process	GO:0006725	4	cellular aromatic compound metabolic process	0.186542	cds.Camellia_sinensis.comp32626_c2_seq1_m.40398	50	K	TATA BINDING protein ASSOCIATED FACTOR 21KDA SUBUNIT [Populus trichocarpa]	1	0.0157	63.292	TLLK(1)SMGVDEYEPR	3	2.6909	1
Biological Process	GO:0006725	4	cellular aromatic compound metabolic process	0.186542	cds.CL164Contig1_m.696	348	K	PREDICTED: plasma membrane ATPase 4 isoform X1 [Theobroma cacao]	1	0.00193	94.781	LSVDK(1)NLIEVFAK	3	-0.35468	1
Biological Process	GO:0006725	4	cellular aromatic compound metabolic process	0.186542	cds.CL164Contig1_m.696	454	K	PREDICTED: plasma membrane ATPase 4 isoform X1 [Theobroma cacao]	1	0.00331	94.767	VHGIIDK(1)FAER	3	0.88224	1
Biological Process	GO:0006725	4	cellular aromatic compound metabolic process	0.186542	cds.Camellia_sinensis.comp32255_c0_seq3_m.816	1093	K	PREDICTED: DNA-directed RNA polymerase II subunit 1 [Eucalyptus grandis]	1	0.000797	72.99	IMNDEAPK(1)GELQDESAEDDVFLK	3	0.26996	1
Biological Process	GO:0006725	4	cellular aromatic compound metabolic process	0.186542	cds.Camellia_sinensis.comp35503_c0_seq1_m.31945	20	K	PREDICTED: probable pyridoxal 5'-phosphate synthase subunit PDX1 [Erythranthe guttata]	0.839088	6.44e-53	194.67	AGSGVVTVYGNAAITETTK(0.839)K(0.161)	2	0.83812	2
Biological Process	GO:0006725	4	cellular aromatic compound metabolic process	0.186542	cds.Camellia_sinensis.comp31987_c0_seq1_m.26508	184	K	"PREDICTED: chlorophyllase-2, chloroplastic [Vitis vinifera]"	0.901724	0.00221	73.953	FSALIGIDPVDGMDK(0.902)GK(0.098)	3	1.797	1
Biological Process	GO:0006725	4	cellular aromatic compound metabolic process	0.186542	cds.Camellia_sinensis.comp32304_c0_seq3_m.11225	667	K	PREDICTED: phenylalanine ammonia-lyase [Vitis vinifera]	0.995394	0.0145	53.998	EELGTGFLTGEK(0.995)IVSPGEEFDK(0.005)	3	0.42211	1
Biological Process	GO:0006725	4	cellular aromatic compound metabolic process	0.186542	cds.Camellia_sinensis.comp32304_c0_seq3_m.11225	93	K	PREDICTED: phenylalanine ammonia-lyase [Vitis vinifera]	1	1.52e-17	114.06	AAVQASSEWVMESMNK(1)GTDSYGVTTGFGATSHR	4	-0.2653	8
Biological Process	GO:0006725	4	cellular aromatic compound metabolic process	0.186542	cds.Camellia_sinensis.comp32304_c0_seq3_m.11225	337	K	PREDICTED: phenylalanine ammonia-lyase [Vitis vinifera]	0.918358	0.00213	109.95	LHEMDPLQK(0.082)PK(0.918)QDR	3	0.41834	3
Biological Process	GO:0006725	4	cellular aromatic compound metabolic process	0.186542	cds.Camellia_sinensis.comp32304_c0_seq3_m.11225	554	K	PREDICTED: phenylalanine ammonia-lyase [Vitis vinifera]	1	2.86e-05	141.2	FCEK(1)DLIK	2	-0.11674	3
Biological Process	GO:0006725	4	cellular aromatic compound metabolic process	0.186542	cds.Camellia_sinensis.comp32304_c0_seq3_m.11225	523	K	PREDICTED: phenylalanine ammonia-lyase [Vitis vinifera]	1	6.94e-10	162.38	YLEENLK(1)NTVR	2	-1.472	2
Biological Process	GO:0006725	4	cellular aromatic compound metabolic process	0.186542	cds.Camellia_sinensis.comp32304_c0_seq3_m.11225	335	K	PREDICTED: phenylalanine ammonia-lyase [Vitis vinifera]	0.994222	0.00636	91.307	LHEMDPLQK(0.994)PK(0.006)	3	-0.75026	4
Biological Process	GO:0050896	2	response to stimulus	0.204793	cds.Camellia_sinensis.comp34123_c1_seq1_m.6016	257	K	PREDICTED: heat shock protein 83 [Populus euphratica]	1	0.00112	107.39	VK(1)EVTHEWQLINK	3	-0.13661	2
Biological Process	GO:0050896	2	response to stimulus	0.204793	cds.Camellia_sinensis.comp34303_c0_seq1_m.1172	16	K	PREDICTED: MLP-like protein 423 isoform X2 [Ziziphus jujuba]	0.99736	0.016	70.412	SK(0.997)PEK(0.003)FWHGIR	4	0.31916	2
Biological Process	GO:0050896	2	response to stimulus	0.204793	cds.Camellia_sinensis.comp33545_c1_seq6_m.43779	126	K	PREDICTED: rac-like GTP-binding protein ARAC5 [Brassica napus]	1	6.7e-05	83.064	EDK(1)QFFVDHPGAVPITTAQGEELKK	4	1.3283	1
Biological Process	GO:0050896	2	response to stimulus	0.204793	cds.Camellia_sinensis.comp25502_c0_seq1_m.37641	197	K	abscisic stress-ripening protein 2-like [Citrus sinensis]	0.753208	0.000981	59.789	HKIEEEIAAVAAVGSGGYAFHEHHEK(0.753)K(0.247)	5	-0.55531	1
Biological Process	GO:0050896	2	response to stimulus	0.204793	cds.Camellia_sinensis.comp28425_c0_seq1_m.10099	265	K	PREDICTED: heat shock cognate protein 80 [Ziziphus jujuba]	0.786693	0.003	68.978	EVSHEWSLVNK(0.213)QK(0.787)PIWMR	4	-0.82857	1
Biological Process	GO:0044712	4	single-organism catabolic process	0.289678	cds.Camellia_sinensis.comp31987_c0_seq1_m.26508	184	K	"PREDICTED: chlorophyllase-2, chloroplastic [Vitis vinifera]"	0.901724	0.00221	73.953	FSALIGIDPVDGMDK(0.902)GK(0.098)	3	1.797	1
Biological Process	GO:0044712	4	single-organism catabolic process	0.289678	cds.Camellia_sinensis.comp32304_c0_seq3_m.11225	667	K	PREDICTED: phenylalanine ammonia-lyase [Vitis vinifera]	0.995394	0.0145	53.998	EELGTGFLTGEK(0.995)IVSPGEEFDK(0.005)	3	0.42211	1
Biological Process	GO:0044712	4	single-organism catabolic process	0.289678	cds.Camellia_sinensis.comp32304_c0_seq3_m.11225	93	K	PREDICTED: phenylalanine ammonia-lyase [Vitis vinifera]	1	1.52e-17	114.06	AAVQASSEWVMESMNK(1)GTDSYGVTTGFGATSHR	4	-0.2653	8
Biological Process	GO:0044712	4	single-organism catabolic process	0.289678	cds.Camellia_sinensis.comp32304_c0_seq3_m.11225	337	K	PREDICTED: phenylalanine ammonia-lyase [Vitis vinifera]	0.918358	0.00213	109.95	LHEMDPLQK(0.082)PK(0.918)QDR	3	0.41834	3
Biological Process	GO:0044712	4	single-organism catabolic process	0.289678	cds.Camellia_sinensis.comp32304_c0_seq3_m.11225	554	K	PREDICTED: phenylalanine ammonia-lyase [Vitis vinifera]	1	2.86e-05	141.2	FCEK(1)DLIK	2	-0.11674	3
Biological Process	GO:0044712	4	single-organism catabolic process	0.289678	cds.Camellia_sinensis.comp32304_c0_seq3_m.11225	523	K	PREDICTED: phenylalanine ammonia-lyase [Vitis vinifera]	1	6.94e-10	162.38	YLEENLK(1)NTVR	2	-1.472	2
Biological Process	GO:0044712	4	single-organism catabolic process	0.289678	cds.Camellia_sinensis.comp32304_c0_seq3_m.11225	335	K	PREDICTED: phenylalanine ammonia-lyase [Vitis vinifera]	0.994222	0.00636	91.307	LHEMDPLQK(0.994)PK(0.006)	3	-0.75026	4
Biological Process	GO:1901565	5	organonitrogen compound catabolic process	0.0559156	cds.Camellia_sinensis.comp31987_c0_seq1_m.26508	184	K	"PREDICTED: chlorophyllase-2, chloroplastic [Vitis vinifera]"	0.901724	0.00221	73.953	FSALIGIDPVDGMDK(0.902)GK(0.098)	3	1.797	1
Biological Process	GO:1901565	5	organonitrogen compound catabolic process	0.0559156	cds.Camellia_sinensis.comp32304_c0_seq3_m.11225	667	K	PREDICTED: phenylalanine ammonia-lyase [Vitis vinifera]	0.995394	0.0145	53.998	EELGTGFLTGEK(0.995)IVSPGEEFDK(0.005)	3	0.42211	1
Biological Process	GO:1901565	5	organonitrogen compound catabolic process	0.0559156	cds.Camellia_sinensis.comp32304_c0_seq3_m.11225	93	K	PREDICTED: phenylalanine ammonia-lyase [Vitis vinifera]	1	1.52e-17	114.06	AAVQASSEWVMESMNK(1)GTDSYGVTTGFGATSHR	4	-0.2653	8
Biological Process	GO:1901565	5	organonitrogen compound catabolic process	0.0559156	cds.Camellia_sinensis.comp32304_c0_seq3_m.11225	337	K	PREDICTED: phenylalanine ammonia-lyase [Vitis vinifera]	0.918358	0.00213	109.95	LHEMDPLQK(0.082)PK(0.918)QDR	3	0.41834	3
Biological Process	GO:1901565	5	organonitrogen compound catabolic process	0.0559156	cds.Camellia_sinensis.comp32304_c0_seq3_m.11225	554	K	PREDICTED: phenylalanine ammonia-lyase [Vitis vinifera]	1	2.86e-05	141.2	FCEK(1)DLIK	2	-0.11674	3
Biological Process	GO:1901565	5	organonitrogen compound catabolic process	0.0559156	cds.Camellia_sinensis.comp32304_c0_seq3_m.11225	523	K	PREDICTED: phenylalanine ammonia-lyase [Vitis vinifera]	1	6.94e-10	162.38	YLEENLK(1)NTVR	2	-1.472	2
Biological Process	GO:1901565	5	organonitrogen compound catabolic process	0.0559156	cds.Camellia_sinensis.comp32304_c0_seq3_m.11225	335	K	PREDICTED: phenylalanine ammonia-lyase [Vitis vinifera]	0.994222	0.00636	91.307	LHEMDPLQK(0.994)PK(0.006)	3	-0.75026	4

## Sheet: DT
GO enrichment of Kub proteins in DT
GO Terms Level 1	GO Terms ID	GO Terms Level	GO Terms Description	Fisher's exact test P value	Protein accession	Position	Amino acid	Protein description	Localization probability	PEP	Score	Modified sequence	Charge	Mass error [ppm]	MS/MS Count
Molecular Function	GO:0008233	4	peptidase activity	0.226626	cds.Camellia_sinensis.comp31610_c0_seq1_m.25962	220	K	"PREDICTED: insulin-degrading enzyme-like 1, peroxisomal [Theobroma cacao]"	0.999998	0.00466	81.185	ESVDK(1)IQSLVESK	3	1.1444	2
Molecular Function	GO:0008233	4	peptidase activity	0.226626	cds.Camellia_sinensis.comp27877_c0_seq1_m.49510	58	K	PREDICTED: prolyl endopeptidase [Jatropha curcas]	0.961026	7.77e-07	110.04	WLEDPDAEEVKDFVEK(0.961)QVK(0.039)	4	0.75733	1
Molecular Function	GO:0008233	4	peptidase activity	0.226626	cds.Camellia_sinensis.comp32865_c0_seq1_m.13403	34	K	PREDICTED: probable aspartyl aminopeptidase [Juglans regia]	0.777921	1.38e-24	128.47	LEQSQGSSVAADLVSFLNASPTAFHAVDEVK(0.778)K(0.222)	4	0.97469	1
Molecular Function	GO:0016830	4	carbon-carbon lyase activity	0.0120116	cds.Camellia_sinensis.comp29947_c0_seq2_m.16040	5	K	PREDICTED: glutamate decarboxylase 1 [Vitis vinifera]	1	0.002	67.928	VLSK(1)TTSGASDVSVHSTFASR	4	-0.8207	1
Molecular Function	GO:0016830	4	carbon-carbon lyase activity	0.0120116	cds.Camellia_sinensis.comp20923_c0_seq1_m.1885	450	K	ketose-bisphosphate aldolase class-II family protein [Arabidopsis thaliana]	1	4.8e-11	160.72	LVDAPVSGGVK(1)R	3	0.49796	3
Molecular Function	GO:0016830	4	carbon-carbon lyase activity	0.0120116	cds.Camellia_sinensis.comp34981_c0_seq1_m.15901	323	K	PREDICTED: fructose-bisphosphate aldolase cytoplasmic isozyme [Sesamum indicum]	0.832927	0.000802	64.035	ALQASTLK(0.167)AWLGK(0.833)PENVQNAQAAFLTR	4	0.31116	1
Molecular Function	GO:0016209	2	antioxidant activity	0.0236863	cds.Camellia_sinensis.comp33224_c0_seq1_m.18045	96	K	catalase isozyme 3 [Nicotiana tabacum]	1	1.55e-10	133.52	GPILLEDYHLVEK(1)LANFDR	3	0.30941	2
Molecular Function	GO:0016209	2	antioxidant activity	0.0236863	cds.Camellia_sinensis.comp20553_c0_seq1_m.40282	18	K	PREDICTED: probable glutathione peroxidase 5 [Vitis vinifera]	0.988172	0.00988	105.03	SIHDFSVK(0.988)DSK(0.012)	2	-1.0909	1
Molecular Function	GO:0017111	7	nucleoside-triphosphatase activity	0.142067	cds.Camellia_sinensis.comp32094_c0_seq1_m.5391	161	K	"PREDICTED: LOW QUALITY PROTEIN: calcium-transporting ATPase 4, plasma membrane-type-like [Ziziphus jujuba]"	1	0.00334	69.805	LNVPLSEGVK(1)TSDVPIR	3	0.6114	1
Molecular Function	GO:0017111	7	nucleoside-triphosphatase activity	0.142067	cds.Camellia_sinensis.comp32094_c0_seq1_m.5391	639	K	"PREDICTED: LOW QUALITY PROTEIN: calcium-transporting ATPase 4, plasma membrane-type-like [Ziziphus jujuba]"	1	1.93e-09	158.31	DVEEIINSFASK(1)ALR	3	-0.41908	3
Molecular Function	GO:0017111	7	nucleoside-triphosphatase activity	0.142067	cds.Camellia_sinensis.comp34048_c0_seq1_m.4458	453	K	"PREDICTED: ATPase 11, plasma membrane-type [Theobroma cacao]"	1	0.00331	94.767	VHAVIDK(1)FAER	3	0.71488	2
Molecular Function	GO:0017111	7	nucleoside-triphosphatase activity	0.142067	cds.CL102Contig1_m.19364	172	K	PREDICTED: elongation factor 1-alpha [Juglans regia]	1	0.00138	127.71	YDEIVK(1)EVSSYLK	3	0.74355	3
Molecular Function	GO:0017111	7	nucleoside-triphosphatase activity	0.142067	cds.Camellia_sinensis.comp16608_c0_seq2_m.32924	296	K	PREDICTED: pleiotropic drug resistance protein 2-like [Sesamum indicum]	0.982174	8.31e-05	97.823	EK(0.018)EAGIK(0.982)PDPEIDAFMK	4	0.60302	2
Molecular Function	GO:0017111	7	nucleoside-triphosphatase activity	0.142067	cds.Camellia_sinensis.comp16608_c0_seq2_m.32924	291	K	PREDICTED: pleiotropic drug resistance protein 2-like [Sesamum indicum]	0.97137	0.00158	79.514	EK(0.971)EAGIK(0.029)PDPEIDAFMK	3	1.151	4
Molecular Function	GO:0017111	7	nucleoside-triphosphatase activity	0.142067	cds.Camellia_sinensis.comp16608_c0_seq2_m.32924	186	K	PREDICTED: pleiotropic drug resistance protein 2-like [Sesamum indicum]	0.999999	0.00291	93.181	VIK(1)ILHDVSGVIKPSR	3	0.41449	1
Molecular Function	GO:0016491	3	oxidoreductase activity	0.0318735	cds.Camellia_sinensis.comp33224_c0_seq1_m.18045	96	K	catalase isozyme 3 [Nicotiana tabacum]	1	1.55e-10	133.52	GPILLEDYHLVEK(1)LANFDR	3	0.30941	2
Molecular Function	GO:0016491	3	oxidoreductase activity	0.0318735	cds.Camellia_sinensis.comp31810_c0_seq2_m.6849	688	K	PREDICTED: probable linoleate 9S-lipoxygenase 5 [Juglans regia]	0.751891	0.000166	91.592	DTHDWTTDK(0.752)K(0.248)PLEAFER	4	-0.67773	2
Molecular Function	GO:0016491	3	oxidoreductase activity	0.0318735	cds.Camellia_sinensis.comp13487_c0_seq1_m.27899	75	K	PREDICTED: quinone oxidoreductase-like [Nicotiana tabacum]	1	0.000811	88.706	WEDVEIGEPK(1)EGEIR	3	-1.4829	1
Molecular Function	GO:0016491	3	oxidoreductase activity	0.0318735	cds.Camellia_sinensis.comp63389_c0_seq1_m.43336	182	K	putative mannitol dehydrogenase [Morus notabilis]	1	1.45e-06	95.307	YFELDK(1)PGMHVGVVGLGGLGHLAVK	4	-0.93767	2
Molecular Function	GO:0016491	3	oxidoreductase activity	0.0318735	cds.Camellia_sinensis.comp20923_c0_seq1_m.1885	450	K	ketose-bisphosphate aldolase class-II family protein [Arabidopsis thaliana]	1	4.8e-11	160.72	LVDAPVSGGVK(1)R	3	0.49796	3
Molecular Function	GO:0016491	3	oxidoreductase activity	0.0318735	cds.Camellia_sinensis.comp20553_c0_seq1_m.40282	18	K	PREDICTED: probable glutathione peroxidase 5 [Vitis vinifera]	0.988172	0.00988	105.03	SIHDFSVK(0.988)DSK(0.012)	2	-1.0909	1
Molecular Function	GO:0016491	3	oxidoreductase activity	0.0318735	cds.Camellia_sinensis.comp27285_c0_seq3_m.45741	182	K	PREDICTED: probable mannitol dehydrogenase [Ricinus communis]	0.999996	0.000634	67.785	YFELDK(1)PGIHVGVVGLGGLGHVGVK	4	1.2244	1
Molecular Function	GO:0016491	3	oxidoreductase activity	0.0318735	cds.CL504Contig1_m.33268	289	K	"PREDICTED: putative quinone-oxidoreductase homolog, chloroplastic [Populus euphratica]"	0.999893	0.00137	108.98	AQNLEYLVK(1)LVK	3	-0.56946	1
Molecular Function	GO:0004175	6	endopeptidase activity	0.211389	cds.Camellia_sinensis.comp31610_c0_seq1_m.25962	220	K	"PREDICTED: insulin-degrading enzyme-like 1, peroxisomal [Theobroma cacao]"	0.999998	0.00466	81.185	ESVDK(1)IQSLVESK	3	1.1444	2
Molecular Function	GO:0004175	6	endopeptidase activity	0.211389	cds.Camellia_sinensis.comp27877_c0_seq1_m.49510	58	K	PREDICTED: prolyl endopeptidase [Jatropha curcas]	0.961026	7.77e-07	110.04	WLEDPDAEEVKDFVEK(0.961)QVK(0.039)	4	0.75733	1
Molecular Function	GO:0042578	5	phosphoric ester hydrolase activity	0.0543918	cds.Camellia_sinensis.comp17242_c0_seq1_m.26782	54	K	PREDICTED: PI-PLC X-box domain-containing protein DDB_G0293730 [Ziziphus jujuba]	0.984194	0.00614	68.044	NWMAGLNPEK(0.984)VHLNK(0.016)	3	-0.47488	1
Molecular Function	GO:0042578	5	phosphoric ester hydrolase activity	0.0543918	cds.Camellia_sinensis.comp35522_c0_seq1_m.26786	272	K	"PREDICTED: fructose-1,6-bisphosphatase, cytosolic [Sesamum indicum]"	0.87109	0.000214	119.62	TLLYGGIFLYPADK(0.129)K(0.871)	3	0.29527	3
Molecular Function	GO:0070011	5	peptidase activity, acting on L-amino acid peptides	0.226626	cds.Camellia_sinensis.comp31610_c0_seq1_m.25962	220	K	"PREDICTED: insulin-degrading enzyme-like 1, peroxisomal [Theobroma cacao]"	0.999998	0.00466	81.185	ESVDK(1)IQSLVESK	3	1.1444	2
Molecular Function	GO:0070011	5	peptidase activity, acting on L-amino acid peptides	0.226626	cds.Camellia_sinensis.comp27877_c0_seq1_m.49510	58	K	PREDICTED: prolyl endopeptidase [Jatropha curcas]	0.961026	7.77e-07	110.04	WLEDPDAEEVKDFVEK(0.961)QVK(0.039)	4	0.75733	1
Molecular Function	GO:0070011	5	peptidase activity, acting on L-amino acid peptides	0.226626	cds.Camellia_sinensis.comp32865_c0_seq1_m.13403	34	K	PREDICTED: probable aspartyl aminopeptidase [Juglans regia]	0.777921	1.38e-24	128.47	LEQSQGSSVAADLVSFLNASPTAFHAVDEVK(0.778)K(0.222)	4	0.97469	1
Molecular Function	GO:0032561	8	guanyl ribonucleotide binding	0.388926	cds.CL102Contig1_m.19364	172	K	PREDICTED: elongation factor 1-alpha [Juglans regia]	1	0.00138	127.71	YDEIVK(1)EVSSYLK	3	0.74355	3
Molecular Function	GO:0032561	8	guanyl ribonucleotide binding	0.388926	cds.Camellia_sinensis.comp30426_c0_seq1_m.40832	196	K	PREDICTED: ras-related protein RABA2a [Prunus mume]	0.883076	0.0111	63.062	SLSSDEPAPASIK(0.117)EGK(0.883)	3	-0.45976	1
Molecular Function	GO:0004601	5	peroxidase activity	0.0123607	cds.Camellia_sinensis.comp33224_c0_seq1_m.18045	96	K	catalase isozyme 3 [Nicotiana tabacum]	1	1.55e-10	133.52	GPILLEDYHLVEK(1)LANFDR	3	0.30941	2
Molecular Function	GO:0004601	5	peroxidase activity	0.0123607	cds.Camellia_sinensis.comp20553_c0_seq1_m.40282	18	K	PREDICTED: probable glutathione peroxidase 5 [Vitis vinifera]	0.988172	0.00988	105.03	SIHDFSVK(0.988)DSK(0.012)	2	-1.0909	1
Molecular Function	GO:0016817	4	hydrolase activity, acting on acid anhydrides	0.254745	cds.Camellia_sinensis.comp32094_c0_seq1_m.5391	161	K	"PREDICTED: LOW QUALITY PROTEIN: calcium-transporting ATPase 4, plasma membrane-type-like [Ziziphus jujuba]"	1	0.00334	69.805	LNVPLSEGVK(1)TSDVPIR	3	0.6114	1
Molecular Function	GO:0016817	4	hydrolase activity, acting on acid anhydrides	0.254745	cds.Camellia_sinensis.comp32094_c0_seq1_m.5391	639	K	"PREDICTED: LOW QUALITY PROTEIN: calcium-transporting ATPase 4, plasma membrane-type-like [Ziziphus jujuba]"	1	1.93e-09	158.31	DVEEIINSFASK(1)ALR	3	-0.41908	3
Molecular Function	GO:0016817	4	hydrolase activity, acting on acid anhydrides	0.254745	cds.Camellia_sinensis.comp34048_c0_seq1_m.4458	453	K	"PREDICTED: ATPase 11, plasma membrane-type [Theobroma cacao]"	1	0.00331	94.767	VHAVIDK(1)FAER	3	0.71488	2
Molecular Function	GO:0016817	4	hydrolase activity, acting on acid anhydrides	0.254745	cds.CL102Contig1_m.19364	172	K	PREDICTED: elongation factor 1-alpha [Juglans regia]	1	0.00138	127.71	YDEIVK(1)EVSSYLK	3	0.74355	3
Molecular Function	GO:0016817	4	hydrolase activity, acting on acid anhydrides	0.254745	cds.Camellia_sinensis.comp16608_c0_seq2_m.32924	296	K	PREDICTED: pleiotropic drug resistance protein 2-like [Sesamum indicum]	0.982174	8.31e-05	97.823	EK(0.018)EAGIK(0.982)PDPEIDAFMK	4	0.60302	2
Molecular Function	GO:0016817	4	hydrolase activity, acting on acid anhydrides	0.254745	cds.Camellia_sinensis.comp16608_c0_seq2_m.32924	291	K	PREDICTED: pleiotropic drug resistance protein 2-like [Sesamum indicum]	0.97137	0.00158	79.514	EK(0.971)EAGIK(0.029)PDPEIDAFMK	3	1.151	4
Molecular Function	GO:0016817	4	hydrolase activity, acting on acid anhydrides	0.254745	cds.Camellia_sinensis.comp16608_c0_seq2_m.32924	186	K	PREDICTED: pleiotropic drug resistance protein 2-like [Sesamum indicum]	0.999999	0.00291	93.181	VIK(1)ILHDVSGVIKPSR	3	0.41449	1
Molecular Function	GO:0016887	8	ATPase activity	0.140683	cds.Camellia_sinensis.comp32094_c0_seq1_m.5391	161	K	"PREDICTED: LOW QUALITY PROTEIN: calcium-transporting ATPase 4, plasma membrane-type-like [Ziziphus jujuba]"	1	0.00334	69.805	LNVPLSEGVK(1)TSDVPIR	3	0.6114	1
Molecular Function	GO:0016887	8	ATPase activity	0.140683	cds.Camellia_sinensis.comp32094_c0_seq1_m.5391	639	K	"PREDICTED: LOW QUALITY PROTEIN: calcium-transporting ATPase 4, plasma membrane-type-like [Ziziphus jujuba]"	1	1.93e-09	158.31	DVEEIINSFASK(1)ALR	3	-0.41908	3
Molecular Function	GO:0016887	8	ATPase activity	0.140683	cds.Camellia_sinensis.comp34048_c0_seq1_m.4458	453	K	"PREDICTED: ATPase 11, plasma membrane-type [Theobroma cacao]"	1	0.00331	94.767	VHAVIDK(1)FAER	3	0.71488	2
Molecular Function	GO:0016887	8	ATPase activity	0.140683	cds.Camellia_sinensis.comp16608_c0_seq2_m.32924	296	K	PREDICTED: pleiotropic drug resistance protein 2-like [Sesamum indicum]	0.982174	8.31e-05	97.823	EK(0.018)EAGIK(0.982)PDPEIDAFMK	4	0.60302	2
Molecular Function	GO:0016887	8	ATPase activity	0.140683	cds.Camellia_sinensis.comp16608_c0_seq2_m.32924	291	K	PREDICTED: pleiotropic drug resistance protein 2-like [Sesamum indicum]	0.97137	0.00158	79.514	EK(0.971)EAGIK(0.029)PDPEIDAFMK	3	1.151	4
Molecular Function	GO:0016887	8	ATPase activity	0.140683	cds.Camellia_sinensis.comp16608_c0_seq2_m.32924	186	K	PREDICTED: pleiotropic drug resistance protein 2-like [Sesamum indicum]	0.999999	0.00291	93.181	VIK(1)ILHDVSGVIKPSR	3	0.41449	1
Molecular Function	GO:0016462	6	pyrophosphatase activity	0.195657	cds.Camellia_sinensis.comp32094_c0_seq1_m.5391	161	K	"PREDICTED: LOW QUALITY PROTEIN: calcium-transporting ATPase 4, plasma membrane-type-like [Ziziphus jujuba]"	1	0.00334	69.805	LNVPLSEGVK(1)TSDVPIR	3	0.6114	1
Molecular Function	GO:0016462	6	pyrophosphatase activity	0.195657	cds.Camellia_sinensis.comp32094_c0_seq1_m.5391	639	K	"PREDICTED: LOW QUALITY PROTEIN: calcium-transporting ATPase 4, plasma membrane-type-like [Ziziphus jujuba]"	1	1.93e-09	158.31	DVEEIINSFASK(1)ALR	3	-0.41908	3
Molecular Function	GO:0016462	6	pyrophosphatase activity	0.195657	cds.Camellia_sinensis.comp34048_c0_seq1_m.4458	453	K	"PREDICTED: ATPase 11, plasma membrane-type [Theobroma cacao]"	1	0.00331	94.767	VHAVIDK(1)FAER	3	0.71488	2
Molecular Function	GO:0016462	6	pyrophosphatase activity	0.195657	cds.CL102Contig1_m.19364	172	K	PREDICTED: elongation factor 1-alpha [Juglans regia]	1	0.00138	127.71	YDEIVK(1)EVSSYLK	3	0.74355	3
Molecular Function	GO:0016462	6	pyrophosphatase activity	0.195657	cds.Camellia_sinensis.comp16608_c0_seq2_m.32924	296	K	PREDICTED: pleiotropic drug resistance protein 2-like [Sesamum indicum]	0.982174	8.31e-05	97.823	EK(0.018)EAGIK(0.982)PDPEIDAFMK	4	0.60302	2
Molecular Function	GO:0016462	6	pyrophosphatase activity	0.195657	cds.Camellia_sinensis.comp16608_c0_seq2_m.32924	291	K	PREDICTED: pleiotropic drug resistance protein 2-like [Sesamum indicum]	0.97137	0.00158	79.514	EK(0.971)EAGIK(0.029)PDPEIDAFMK	3	1.151	4
Molecular Function	GO:0016462	6	pyrophosphatase activity	0.195657	cds.Camellia_sinensis.comp16608_c0_seq2_m.32924	186	K	PREDICTED: pleiotropic drug resistance protein 2-like [Sesamum indicum]	0.999999	0.00291	93.181	VIK(1)ILHDVSGVIKPSR	3	0.41449	1
Molecular Function	GO:0043169	4	cation binding	0.007236	cds.Camellia_sinensis.comp31810_c0_seq2_m.6849	688	K	PREDICTED: probable linoleate 9S-lipoxygenase 5 [Juglans regia]	0.751891	0.000166	91.592	DTHDWTTDK(0.752)K(0.248)PLEAFER	4	-0.67773	2
Molecular Function	GO:0043169	4	cation binding	0.007236	cds.Camellia_sinensis.comp20923_c0_seq1_m.1885	450	K	ketose-bisphosphate aldolase class-II family protein [Arabidopsis thaliana]	1	4.8e-11	160.72	LVDAPVSGGVK(1)R	3	0.49796	3
Molecular Function	GO:0043169	4	cation binding	0.007236	cds.Camellia_sinensis.comp27285_c0_seq3_m.45741	182	K	PREDICTED: probable mannitol dehydrogenase [Ricinus communis]	0.999996	0.000634	67.785	YFELDK(1)PGIHVGVVGLGGLGHVGVK	4	1.2244	1
Molecular Function	GO:0043169	4	cation binding	0.007236	cds.Camellia_sinensis.comp31635_c0_seq1_m.27990	105	K	PREDICTED: E3 ubiquitin-protein ligase RMA1H1 [Eucalyptus grandis]	1	0.00844	63.46	GQTAK(1)SSETK(1)SPHLGIVVPR	4	-0.090747	1
Molecular Function	GO:0043169	4	cation binding	0.007236	cds.Camellia_sinensis.comp31635_c0_seq1_m.27990	100	K	PREDICTED: E3 ubiquitin-protein ligase RMA1H1 [Eucalyptus grandis]	1	0.00844	63.46	GQTAK(1)SSETK(1)SPHLGIVVPR	4	-0.090747	1
Molecular Function	GO:0043169	4	cation binding	0.007236	cds.Camellia_sinensis.comp33450_c0_seq1_m.11201	210	K	PREDICTED: ankyrin repeat and zinc finger domain-containing protein 1 isoform X1 [Populus euphratica]	1	0.00768	117.53	CLREK(1)EVIEK	2	0.86025	1
Molecular Function	GO:0043169	4	cation binding	0.007236	cds.Camellia_sinensis.comp31610_c0_seq1_m.25962	220	K	"PREDICTED: insulin-degrading enzyme-like 1, peroxisomal [Theobroma cacao]"	0.999998	0.00466	81.185	ESVDK(1)IQSLVESK	3	1.1444	2
Molecular Function	GO:0043169	4	cation binding	0.007236	cds.Camellia_sinensis.comp32094_c0_seq1_m.5391	161	K	"PREDICTED: LOW QUALITY PROTEIN: calcium-transporting ATPase 4, plasma membrane-type-like [Ziziphus jujuba]"	1	0.00334	69.805	LNVPLSEGVK(1)TSDVPIR	3	0.6114	1
Molecular Function	GO:0043169	4	cation binding	0.007236	cds.Camellia_sinensis.comp32094_c0_seq1_m.5391	639	K	"PREDICTED: LOW QUALITY PROTEIN: calcium-transporting ATPase 4, plasma membrane-type-like [Ziziphus jujuba]"	1	1.93e-09	158.31	DVEEIINSFASK(1)ALR	3	-0.41908	3
Molecular Function	GO:0043169	4	cation binding	0.007236	cds.Camellia_sinensis.comp32865_c0_seq1_m.13403	34	K	PREDICTED: probable aspartyl aminopeptidase [Juglans regia]	0.777921	1.38e-24	128.47	LEQSQGSSVAADLVSFLNASPTAFHAVDEVK(0.778)K(0.222)	4	0.97469	1
Molecular Function	GO:0043169	4	cation binding	0.007236	cds.Camellia_sinensis.comp34048_c0_seq1_m.4458	453	K	"PREDICTED: ATPase 11, plasma membrane-type [Theobroma cacao]"	1	0.00331	94.767	VHAVIDK(1)FAER	3	0.71488	2
Molecular Function	GO:0043169	4	cation binding	0.007236	cds.Camellia_sinensis.comp63389_c0_seq1_m.43336	182	K	putative mannitol dehydrogenase [Morus notabilis]	1	1.45e-06	95.307	YFELDK(1)PGMHVGVVGLGGLGHLAVK	4	-0.93767	2
Molecular Function	GO:0043169	4	cation binding	0.007236	cds.CL1381Contig1_m.30652	161	K	RING finger protein B [Morus notabilis]	1	0.011	58.107	LQAALGEQTEITK(1)FSQQEYER	3	-1.4659	1
Molecular Function	GO:0019001	7	guanyl nucleotide binding	0.388926	cds.CL102Contig1_m.19364	172	K	PREDICTED: elongation factor 1-alpha [Juglans regia]	1	0.00138	127.71	YDEIVK(1)EVSSYLK	3	0.74355	3
Molecular Function	GO:0019001	7	guanyl nucleotide binding	0.388926	cds.Camellia_sinensis.comp30426_c0_seq1_m.40832	196	K	PREDICTED: ras-related protein RABA2a [Prunus mume]	0.883076	0.0111	63.062	SLSSDEPAPASIK(0.117)EGK(0.883)	3	-0.45976	1
Molecular Function	GO:0016818	5	hydrolase activity, acting on acid anhydrides, in phosphorus-containing anhydrides	0.195657	cds.Camellia_sinensis.comp32094_c0_seq1_m.5391	161	K	"PREDICTED: LOW QUALITY PROTEIN: calcium-transporting ATPase 4, plasma membrane-type-like [Ziziphus jujuba]"	1	0.00334	69.805	LNVPLSEGVK(1)TSDVPIR	3	0.6114	1
Molecular Function	GO:0016818	5	hydrolase activity, acting on acid anhydrides, in phosphorus-containing anhydrides	0.195657	cds.Camellia_sinensis.comp32094_c0_seq1_m.5391	639	K	"PREDICTED: LOW QUALITY PROTEIN: calcium-transporting ATPase 4, plasma membrane-type-like [Ziziphus jujuba]"	1	1.93e-09	158.31	DVEEIINSFASK(1)ALR	3	-0.41908	3
Molecular Function	GO:0016818	5	hydrolase activity, acting on acid anhydrides, in phosphorus-containing anhydrides	0.195657	cds.Camellia_sinensis.comp34048_c0_seq1_m.4458	453	K	"PREDICTED: ATPase 11, plasma membrane-type [Theobroma cacao]"	1	0.00331	94.767	VHAVIDK(1)FAER	3	0.71488	2
Molecular Function	GO:0016818	5	hydrolase activity, acting on acid anhydrides, in phosphorus-containing anhydrides	0.195657	cds.CL102Contig1_m.19364	172	K	PREDICTED: elongation factor 1-alpha [Juglans regia]	1	0.00138	127.71	YDEIVK(1)EVSSYLK	3	0.74355	3
Molecular Function	GO:0016818	5	hydrolase activity, acting on acid anhydrides, in phosphorus-containing anhydrides	0.195657	cds.Camellia_sinensis.comp16608_c0_seq2_m.32924	296	K	PREDICTED: pleiotropic drug resistance protein 2-like [Sesamum indicum]	0.982174	8.31e-05	97.823	EK(0.018)EAGIK(0.982)PDPEIDAFMK	4	0.60302	2
Molecular Function	GO:0016818	5	hydrolase activity, acting on acid anhydrides, in phosphorus-containing anhydrides	0.195657	cds.Camellia_sinensis.comp16608_c0_seq2_m.32924	291	K	PREDICTED: pleiotropic drug resistance protein 2-like [Sesamum indicum]	0.97137	0.00158	79.514	EK(0.971)EAGIK(0.029)PDPEIDAFMK	3	1.151	4
Molecular Function	GO:0016818	5	hydrolase activity, acting on acid anhydrides, in phosphorus-containing anhydrides	0.195657	cds.Camellia_sinensis.comp16608_c0_seq2_m.32924	186	K	PREDICTED: pleiotropic drug resistance protein 2-like [Sesamum indicum]	0.999999	0.00291	93.181	VIK(1)ILHDVSGVIKPSR	3	0.41449	1
Molecular Function	GO:0005525	9	GTP binding	0.388926	cds.CL102Contig1_m.19364	172	K	PREDICTED: elongation factor 1-alpha [Juglans regia]	1	0.00138	127.71	YDEIVK(1)EVSSYLK	3	0.74355	3
Molecular Function	GO:0005525	9	GTP binding	0.388926	cds.Camellia_sinensis.comp30426_c0_seq1_m.40832	196	K	PREDICTED: ras-related protein RABA2a [Prunus mume]	0.883076	0.0111	63.062	SLSSDEPAPASIK(0.117)EGK(0.883)	3	-0.45976	1
Molecular Function	GO:0016684	4	oxidoreductase activity, acting on peroxide as acceptor	0.0123607	cds.Camellia_sinensis.comp33224_c0_seq1_m.18045	96	K	catalase isozyme 3 [Nicotiana tabacum]	1	1.55e-10	133.52	GPILLEDYHLVEK(1)LANFDR	3	0.30941	2
Molecular Function	GO:0016684	4	oxidoreductase activity, acting on peroxide as acceptor	0.0123607	cds.Camellia_sinensis.comp20553_c0_seq1_m.40282	18	K	PREDICTED: probable glutathione peroxidase 5 [Vitis vinifera]	0.988172	0.00988	105.03	SIHDFSVK(0.988)DSK(0.012)	2	-1.0909	1
Molecular Function	GO:0008238	6	exopeptidase activity	0.0236863	cds.Camellia_sinensis.comp27877_c0_seq1_m.49510	58	K	PREDICTED: prolyl endopeptidase [Jatropha curcas]	0.961026	7.77e-07	110.04	WLEDPDAEEVKDFVEK(0.961)QVK(0.039)	4	0.75733	1
Molecular Function	GO:0008238	6	exopeptidase activity	0.0236863	cds.Camellia_sinensis.comp32865_c0_seq1_m.13403	34	K	PREDICTED: probable aspartyl aminopeptidase [Juglans regia]	0.777921	1.38e-24	128.47	LEQSQGSSVAADLVSFLNASPTAFHAVDEVK(0.778)K(0.222)	4	0.97469	1
Molecular Function	GO:0016829	3	lyase activity	0.140683	cds.Camellia_sinensis.comp29947_c0_seq2_m.16040	5	K	PREDICTED: glutamate decarboxylase 1 [Vitis vinifera]	1	0.002	67.928	VLSK(1)TTSGASDVSVHSTFASR	4	-0.8207	1
Molecular Function	GO:0016829	3	lyase activity	0.140683	cds.Camellia_sinensis.comp20923_c0_seq1_m.1885	450	K	ketose-bisphosphate aldolase class-II family protein [Arabidopsis thaliana]	1	4.8e-11	160.72	LVDAPVSGGVK(1)R	3	0.49796	3
Molecular Function	GO:0016829	3	lyase activity	0.140683	cds.Camellia_sinensis.comp34981_c0_seq1_m.15901	323	K	PREDICTED: fructose-bisphosphate aldolase cytoplasmic isozyme [Sesamum indicum]	0.832927	0.000802	64.035	ALQASTLK(0.167)AWLGK(0.833)PENVQNAQAAFLTR	4	0.31116	1
Molecular Function	GO:0008270	7	zinc ion binding	0.016677	cds.Camellia_sinensis.comp32865_c0_seq1_m.13403	34	K	PREDICTED: probable aspartyl aminopeptidase [Juglans regia]	0.777921	1.38e-24	128.47	LEQSQGSSVAADLVSFLNASPTAFHAVDEVK(0.778)K(0.222)	4	0.97469	1
Molecular Function	GO:0008270	7	zinc ion binding	0.016677	cds.Camellia_sinensis.comp63389_c0_seq1_m.43336	182	K	putative mannitol dehydrogenase [Morus notabilis]	1	1.45e-06	95.307	YFELDK(1)PGMHVGVVGLGGLGHLAVK	4	-0.93767	2
Molecular Function	GO:0008270	7	zinc ion binding	0.016677	cds.CL1381Contig1_m.30652	161	K	RING finger protein B [Morus notabilis]	1	0.011	58.107	LQAALGEQTEITK(1)FSQQEYER	3	-1.4659	1
Molecular Function	GO:0008270	7	zinc ion binding	0.016677	cds.Camellia_sinensis.comp20923_c0_seq1_m.1885	450	K	ketose-bisphosphate aldolase class-II family protein [Arabidopsis thaliana]	1	4.8e-11	160.72	LVDAPVSGGVK(1)R	3	0.49796	3
Molecular Function	GO:0008270	7	zinc ion binding	0.016677	cds.Camellia_sinensis.comp27285_c0_seq3_m.45741	182	K	PREDICTED: probable mannitol dehydrogenase [Ricinus communis]	0.999996	0.000634	67.785	YFELDK(1)PGIHVGVVGLGGLGHVGVK	4	1.2244	1
Molecular Function	GO:0008270	7	zinc ion binding	0.016677	cds.Camellia_sinensis.comp31635_c0_seq1_m.27990	105	K	PREDICTED: E3 ubiquitin-protein ligase RMA1H1 [Eucalyptus grandis]	1	0.00844	63.46	GQTAK(1)SSETK(1)SPHLGIVVPR	4	-0.090747	1
Molecular Function	GO:0008270	7	zinc ion binding	0.016677	cds.Camellia_sinensis.comp31635_c0_seq1_m.27990	100	K	PREDICTED: E3 ubiquitin-protein ligase RMA1H1 [Eucalyptus grandis]	1	0.00844	63.46	GQTAK(1)SSETK(1)SPHLGIVVPR	4	-0.090747	1
Molecular Function	GO:0046914	6	transition metal ion binding	0.0804897	cds.Camellia_sinensis.comp32865_c0_seq1_m.13403	34	K	PREDICTED: probable aspartyl aminopeptidase [Juglans regia]	0.777921	1.38e-24	128.47	LEQSQGSSVAADLVSFLNASPTAFHAVDEVK(0.778)K(0.222)	4	0.97469	1
Molecular Function	GO:0046914	6	transition metal ion binding	0.0804897	cds.Camellia_sinensis.comp63389_c0_seq1_m.43336	182	K	putative mannitol dehydrogenase [Morus notabilis]	1	1.45e-06	95.307	YFELDK(1)PGMHVGVVGLGGLGHLAVK	4	-0.93767	2
Molecular Function	GO:0046914	6	transition metal ion binding	0.0804897	cds.CL1381Contig1_m.30652	161	K	RING finger protein B [Morus notabilis]	1	0.011	58.107	LQAALGEQTEITK(1)FSQQEYER	3	-1.4659	1
Molecular Function	GO:0046914	6	transition metal ion binding	0.0804897	cds.Camellia_sinensis.comp20923_c0_seq1_m.1885	450	K	ketose-bisphosphate aldolase class-II family protein [Arabidopsis thaliana]	1	4.8e-11	160.72	LVDAPVSGGVK(1)R	3	0.49796	3
Molecular Function	GO:0046914	6	transition metal ion binding	0.0804897	cds.Camellia_sinensis.comp27285_c0_seq3_m.45741	182	K	PREDICTED: probable mannitol dehydrogenase [Ricinus communis]	0.999996	0.000634	67.785	YFELDK(1)PGIHVGVVGLGGLGHVGVK	4	1.2244	1
Molecular Function	GO:0046914	6	transition metal ion binding	0.0804897	cds.Camellia_sinensis.comp31635_c0_seq1_m.27990	105	K	PREDICTED: E3 ubiquitin-protein ligase RMA1H1 [Eucalyptus grandis]	1	0.00844	63.46	GQTAK(1)SSETK(1)SPHLGIVVPR	4	-0.090747	1
Molecular Function	GO:0046914	6	transition metal ion binding	0.0804897	cds.Camellia_sinensis.comp31635_c0_seq1_m.27990	100	K	PREDICTED: E3 ubiquitin-protein ligase RMA1H1 [Eucalyptus grandis]	1	0.00844	63.46	GQTAK(1)SSETK(1)SPHLGIVVPR	4	-0.090747	1
Molecular Function	GO:0016788	4	hydrolase activity, acting on ester bonds	0.211389	cds.Camellia_sinensis.comp17242_c0_seq1_m.26782	54	K	PREDICTED: PI-PLC X-box domain-containing protein DDB_G0293730 [Ziziphus jujuba]	0.984194	0.00614	68.044	NWMAGLNPEK(0.984)VHLNK(0.016)	3	-0.47488	1
Molecular Function	GO:0016788	4	hydrolase activity, acting on ester bonds	0.211389	cds.Camellia_sinensis.comp35522_c0_seq1_m.26786	272	K	"PREDICTED: fructose-1,6-bisphosphatase, cytosolic [Sesamum indicum]"	0.87109	0.000214	119.62	TLLYGGIFLYPADK(0.129)K(0.871)	3	0.29527	3
Molecular Function	GO:0046872	5	metal ion binding	0.007236	cds.Camellia_sinensis.comp31810_c0_seq2_m.6849	688	K	PREDICTED: probable linoleate 9S-lipoxygenase 5 [Juglans regia]	0.751891	0.000166	91.592	DTHDWTTDK(0.752)K(0.248)PLEAFER	4	-0.67773	2
Molecular Function	GO:0046872	5	metal ion binding	0.007236	cds.Camellia_sinensis.comp20923_c0_seq1_m.1885	450	K	ketose-bisphosphate aldolase class-II family protein [Arabidopsis thaliana]	1	4.8e-11	160.72	LVDAPVSGGVK(1)R	3	0.49796	3
Molecular Function	GO:0046872	5	metal ion binding	0.007236	cds.Camellia_sinensis.comp27285_c0_seq3_m.45741	182	K	PREDICTED: probable mannitol dehydrogenase [Ricinus communis]	0.999996	0.000634	67.785	YFELDK(1)PGIHVGVVGLGGLGHVGVK	4	1.2244	1
Molecular Function	GO:0046872	5	metal ion binding	0.007236	cds.Camellia_sinensis.comp31635_c0_seq1_m.27990	105	K	PREDICTED: E3 ubiquitin-protein ligase RMA1H1 [Eucalyptus grandis]	1	0.00844	63.46	GQTAK(1)SSETK(1)SPHLGIVVPR	4	-0.090747	1
Molecular Function	GO:0046872	5	metal ion binding	0.007236	cds.Camellia_sinensis.comp31635_c0_seq1_m.27990	100	K	PREDICTED: E3 ubiquitin-protein ligase RMA1H1 [Eucalyptus grandis]	1	0.00844	63.46	GQTAK(1)SSETK(1)SPHLGIVVPR	4	-0.090747	1
Molecular Function	GO:0046872	5	metal ion binding	0.007236	cds.Camellia_sinensis.comp33450_c0_seq1_m.11201	210	K	PREDICTED: ankyrin repeat and zinc finger domain-containing protein 1 isoform X1 [Populus euphratica]	1	0.00768	117.53	CLREK(1)EVIEK	2	0.86025	1
Molecular Function	GO:0046872	5	metal ion binding	0.007236	cds.Camellia_sinensis.comp31610_c0_seq1_m.25962	220	K	"PREDICTED: insulin-degrading enzyme-like 1, peroxisomal [Theobroma cacao]"	0.999998	0.00466	81.185	ESVDK(1)IQSLVESK	3	1.1444	2
Molecular Function	GO:0046872	5	metal ion binding	0.007236	cds.Camellia_sinensis.comp32094_c0_seq1_m.5391	161	K	"PREDICTED: LOW QUALITY PROTEIN: calcium-transporting ATPase 4, plasma membrane-type-like [Ziziphus jujuba]"	1	0.00334	69.805	LNVPLSEGVK(1)TSDVPIR	3	0.6114	1
Molecular Function	GO:0046872	5	metal ion binding	0.007236	cds.Camellia_sinensis.comp32094_c0_seq1_m.5391	639	K	"PREDICTED: LOW QUALITY PROTEIN: calcium-transporting ATPase 4, plasma membrane-type-like [Ziziphus jujuba]"	1	1.93e-09	158.31	DVEEIINSFASK(1)ALR	3	-0.41908	3
Molecular Function	GO:0046872	5	metal ion binding	0.007236	cds.Camellia_sinensis.comp32865_c0_seq1_m.13403	34	K	PREDICTED: probable aspartyl aminopeptidase [Juglans regia]	0.777921	1.38e-24	128.47	LEQSQGSSVAADLVSFLNASPTAFHAVDEVK(0.778)K(0.222)	4	0.97469	1
Molecular Function	GO:0046872	5	metal ion binding	0.007236	cds.Camellia_sinensis.comp34048_c0_seq1_m.4458	453	K	"PREDICTED: ATPase 11, plasma membrane-type [Theobroma cacao]"	1	0.00331	94.767	VHAVIDK(1)FAER	3	0.71488	2
Molecular Function	GO:0046872	5	metal ion binding	0.007236	cds.Camellia_sinensis.comp63389_c0_seq1_m.43336	182	K	putative mannitol dehydrogenase [Morus notabilis]	1	1.45e-06	95.307	YFELDK(1)PGMHVGVVGLGGLGHLAVK	4	-0.93767	2
Molecular Function	GO:0046872	5	metal ion binding	0.007236	cds.CL1381Contig1_m.30652	161	K	RING finger protein B [Morus notabilis]	1	0.011	58.107	LQAALGEQTEITK(1)FSQQEYER	3	-1.4659	1
Molecular Function	GO:0016832	5	aldehyde-lyase activity	0.00430105	cds.Camellia_sinensis.comp20923_c0_seq1_m.1885	450	K	ketose-bisphosphate aldolase class-II family protein [Arabidopsis thaliana]	1	4.8e-11	160.72	LVDAPVSGGVK(1)R	3	0.49796	3
Molecular Function	GO:0016832	5	aldehyde-lyase activity	0.00430105	cds.Camellia_sinensis.comp34981_c0_seq1_m.15901	323	K	PREDICTED: fructose-bisphosphate aldolase cytoplasmic isozyme [Sesamum indicum]	0.832927	0.000802	64.035	ALQASTLK(0.167)AWLGK(0.833)PENVQNAQAAFLTR	4	0.31116	1
Cellular Component	GO:0031224	4	intrinsic component of membrane	0.00274065	cds.Camellia_sinensis.comp32094_c0_seq1_m.5391	161	K	"PREDICTED: LOW QUALITY PROTEIN: calcium-transporting ATPase 4, plasma membrane-type-like [Ziziphus jujuba]"	1	0.00334	69.805	LNVPLSEGVK(1)TSDVPIR	3	0.6114	1
Cellular Component	GO:0031224	4	intrinsic component of membrane	0.00274065	cds.Camellia_sinensis.comp32094_c0_seq1_m.5391	639	K	"PREDICTED: LOW QUALITY PROTEIN: calcium-transporting ATPase 4, plasma membrane-type-like [Ziziphus jujuba]"	1	1.93e-09	158.31	DVEEIINSFASK(1)ALR	3	-0.41908	3
Cellular Component	GO:0031224	4	intrinsic component of membrane	0.00274065	cds.Camellia_sinensis.comp33738_c0_seq3_m.25223	104	K	PREDICTED: hippocampus abundant transcript-like protein 1 isoform X3 [Juglans regia]	0.99995	1.28e-07	102.78	QPILTNDEETTQSDGESASK(1)VDVFK	3	-0.29055	3
Cellular Component	GO:0031224	4	intrinsic component of membrane	0.00274065	cds.Camellia_sinensis.comp36410_c0_seq1_m.33918	205	K	PREDICTED: tetraspanin-19 [Capsicum annuum]	1	0.0104	84.817	SK(1)NDSWNVR	3	0.062598	2
Cellular Component	GO:0031224	4	intrinsic component of membrane	0.00274065	cds.Camellia_sinensis.comp34048_c0_seq1_m.4458	453	K	"PREDICTED: ATPase 11, plasma membrane-type [Theobroma cacao]"	1	0.00331	94.767	VHAVIDK(1)FAER	3	0.71488	2
Cellular Component	GO:0031224	4	intrinsic component of membrane	0.00274065	cds.Camellia_sinensis.comp16546_c0_seq1_m.45497	118	K	PREDICTED: oleosin 1-like [Sesamum indicum]	1	0.000641	118.28	IAGAATELK(1)DR	3	-1.3093	2
Cellular Component	GO:0031224	4	intrinsic component of membrane	0.00274065	cds.Camellia_sinensis.comp32158_c1_seq1_m.14727	121	K	PREDICTED: patellin-3 [Populus euphratica]	0.990883	1.07e-07	86.376	VEEIPAK(0.009)PTSDTAPK(0.991)PPDTETHISEESGIVK	4	1.371	1
Cellular Component	GO:0031224	4	intrinsic component of membrane	0.00274065	cds.Camellia_sinensis.comp32158_c1_seq1_m.14727	113	K	PREDICTED: patellin-3 [Populus euphratica]	0.935127	0.0074	43.369	VEEIPAK(0.935)PTSDTAPK(0.065)PPDTETHISEESGIVK	4	-0.42297	1
Cellular Component	GO:0031224	4	intrinsic component of membrane	0.00274065	cds.Camellia_sinensis.comp29787_c0_seq2_m.12219	479	K	PREDICTED: probable polyol transporter 6 [Eucalyptus grandis]	1	0.00578	82.85	TLEEMEAIFSK(1)R	3	0.81657	1
Cellular Component	GO:0031224	4	intrinsic component of membrane	0.00274065	cds.Camellia_sinensis.comp29682_c0_seq1_m.10171	326	K	PREDICTED: transmembrane 9 superfamily member 11 [Vitis vinifera]	1	2.63e-06	106.75	YEELDK(1)EAQAQMNEELSGWK	3	-4.0954	2
Cellular Component	GO:0016021	5	integral component of membrane	0.00203017	cds.Camellia_sinensis.comp32094_c0_seq1_m.5391	161	K	"PREDICTED: LOW QUALITY PROTEIN: calcium-transporting ATPase 4, plasma membrane-type-like [Ziziphus jujuba]"	1	0.00334	69.805	LNVPLSEGVK(1)TSDVPIR	3	0.6114	1
Cellular Component	GO:0016021	5	integral component of membrane	0.00203017	cds.Camellia_sinensis.comp32094_c0_seq1_m.5391	639	K	"PREDICTED: LOW QUALITY PROTEIN: calcium-transporting ATPase 4, plasma membrane-type-like [Ziziphus jujuba]"	1	1.93e-09	158.31	DVEEIINSFASK(1)ALR	3	-0.41908	3
Cellular Component	GO:0016021	5	integral component of membrane	0.00203017	cds.Camellia_sinensis.comp33738_c0_seq3_m.25223	104	K	PREDICTED: hippocampus abundant transcript-like protein 1 isoform X3 [Juglans regia]	0.99995	1.28e-07	102.78	QPILTNDEETTQSDGESASK(1)VDVFK	3	-0.29055	3
Cellular Component	GO:0016021	5	integral component of membrane	0.00203017	cds.Camellia_sinensis.comp36410_c0_seq1_m.33918	205	K	PREDICTED: tetraspanin-19 [Capsicum annuum]	1	0.0104	84.817	SK(1)NDSWNVR	3	0.062598	2
Cellular Component	GO:0016021	5	integral component of membrane	0.00203017	cds.Camellia_sinensis.comp34048_c0_seq1_m.4458	453	K	"PREDICTED: ATPase 11, plasma membrane-type [Theobroma cacao]"	1	0.00331	94.767	VHAVIDK(1)FAER	3	0.71488	2
Cellular Component	GO:0016021	5	integral component of membrane	0.00203017	cds.Camellia_sinensis.comp16546_c0_seq1_m.45497	118	K	PREDICTED: oleosin 1-like [Sesamum indicum]	1	0.000641	118.28	IAGAATELK(1)DR	3	-1.3093	2
Cellular Component	GO:0016021	5	integral component of membrane	0.00203017	cds.Camellia_sinensis.comp32158_c1_seq1_m.14727	121	K	PREDICTED: patellin-3 [Populus euphratica]	0.990883	1.07e-07	86.376	VEEIPAK(0.009)PTSDTAPK(0.991)PPDTETHISEESGIVK	4	1.371	1
Cellular Component	GO:0016021	5	integral component of membrane	0.00203017	cds.Camellia_sinensis.comp32158_c1_seq1_m.14727	113	K	PREDICTED: patellin-3 [Populus euphratica]	0.935127	0.0074	43.369	VEEIPAK(0.935)PTSDTAPK(0.065)PPDTETHISEESGIVK	4	-0.42297	1
Cellular Component	GO:0016021	5	integral component of membrane	0.00203017	cds.Camellia_sinensis.comp29787_c0_seq2_m.12219	479	K	PREDICTED: probable polyol transporter 6 [Eucalyptus grandis]	1	0.00578	82.85	TLEEMEAIFSK(1)R	3	0.81657	1
Cellular Component	GO:0016021	5	integral component of membrane	0.00203017	cds.Camellia_sinensis.comp29682_c0_seq1_m.10171	326	K	PREDICTED: transmembrane 9 superfamily member 11 [Vitis vinifera]	1	2.63e-06	106.75	YEELDK(1)EAQAQMNEELSGWK	3	-4.0954	2
Cellular Component	GO:0005634	8	nucleus	0.168487	cds.Camellia_sinensis.comp33135_c1_seq6_m.3926	151	K	PREDICTED: DNA damage-binding protein 1-like [Ipomoea nil]	0.95301	0.00273	121.5	LQLIAEK(0.047)ETK(0.953)	2	-0.12195	1
Cellular Component	GO:0005634	8	nucleus	0.168487	cds.Camellia_sinensis.comp14849_c0_seq1_m.54978	42	K	PREDICTED: HMG-Y-related protein A [Theobroma cacao]	1	0.000914	59.561	SAISK(1)YIESTYGDLPAGHTTLLSHHLNR	4	-1.2317	1
Cellular Component	GO:0005634	8	nucleus	0.168487	cds.Camellia_sinensis.comp26589_c0_seq1_m.29291	319	K	26S proteasome regulatory subunit RPN13 [Cajanus cajan]	0.816302	0.00109	78.078	TGQIDLTQFGIDPSK(0.816)YK(0.184)	3	0.065737	1
Cellular Component	GO:0044425	3	membrane part	0.0208549	cds.Camellia_sinensis.comp32094_c0_seq1_m.5391	161	K	"PREDICTED: LOW QUALITY PROTEIN: calcium-transporting ATPase 4, plasma membrane-type-like [Ziziphus jujuba]"	1	0.00334	69.805	LNVPLSEGVK(1)TSDVPIR	3	0.6114	1
Cellular Component	GO:0044425	3	membrane part	0.0208549	cds.Camellia_sinensis.comp32094_c0_seq1_m.5391	639	K	"PREDICTED: LOW QUALITY PROTEIN: calcium-transporting ATPase 4, plasma membrane-type-like [Ziziphus jujuba]"	1	1.93e-09	158.31	DVEEIINSFASK(1)ALR	3	-0.41908	3
Cellular Component	GO:0044425	3	membrane part	0.0208549	cds.Camellia_sinensis.comp33738_c0_seq3_m.25223	104	K	PREDICTED: hippocampus abundant transcript-like protein 1 isoform X3 [Juglans regia]	0.99995	1.28e-07	102.78	QPILTNDEETTQSDGESASK(1)VDVFK	3	-0.29055	3
Cellular Component	GO:0044425	3	membrane part	0.0208549	cds.Camellia_sinensis.comp36410_c0_seq1_m.33918	205	K	PREDICTED: tetraspanin-19 [Capsicum annuum]	1	0.0104	84.817	SK(1)NDSWNVR	3	0.062598	2
Cellular Component	GO:0044425	3	membrane part	0.0208549	cds.Camellia_sinensis.comp34048_c0_seq1_m.4458	453	K	"PREDICTED: ATPase 11, plasma membrane-type [Theobroma cacao]"	1	0.00331	94.767	VHAVIDK(1)FAER	3	0.71488	2
Cellular Component	GO:0044425	3	membrane part	0.0208549	cds.Camellia_sinensis.comp16546_c0_seq1_m.45497	118	K	PREDICTED: oleosin 1-like [Sesamum indicum]	1	0.000641	118.28	IAGAATELK(1)DR	3	-1.3093	2
Cellular Component	GO:0044425	3	membrane part	0.0208549	cds.Camellia_sinensis.comp32158_c1_seq1_m.14727	121	K	PREDICTED: patellin-3 [Populus euphratica]	0.990883	1.07e-07	86.376	VEEIPAK(0.009)PTSDTAPK(0.991)PPDTETHISEESGIVK	4	1.371	1
Cellular Component	GO:0044425	3	membrane part	0.0208549	cds.Camellia_sinensis.comp32158_c1_seq1_m.14727	113	K	PREDICTED: patellin-3 [Populus euphratica]	0.935127	0.0074	43.369	VEEIPAK(0.935)PTSDTAPK(0.065)PPDTETHISEESGIVK	4	-0.42297	1
Cellular Component	GO:0044425	3	membrane part	0.0208549	cds.Camellia_sinensis.comp29787_c0_seq2_m.12219	479	K	PREDICTED: probable polyol transporter 6 [Eucalyptus grandis]	1	0.00578	82.85	TLEEMEAIFSK(1)R	3	0.81657	1
Cellular Component	GO:0044425	3	membrane part	0.0208549	cds.Camellia_sinensis.comp29682_c0_seq1_m.10171	326	K	PREDICTED: transmembrane 9 superfamily member 11 [Vitis vinifera]	1	2.63e-06	106.75	YEELDK(1)EAQAQMNEELSGWK	3	-4.0954	2
Biological Process	GO:0009116	7	nucleoside metabolic process	0.266461	cds.Camellia_sinensis.comp34048_c0_seq1_m.4458	453	K	"PREDICTED: ATPase 11, plasma membrane-type [Theobroma cacao]"	1	0.00331	94.767	VHAVIDK(1)FAER	3	0.71488	2
Biological Process	GO:0009116	7	nucleoside metabolic process	0.266461	cds.Camellia_sinensis.comp34981_c0_seq1_m.15901	323	K	PREDICTED: fructose-bisphosphate aldolase cytoplasmic isozyme [Sesamum indicum]	0.832927	0.000802	64.035	ALQASTLK(0.167)AWLGK(0.833)PENVQNAQAAFLTR	4	0.31116	1
Biological Process	GO:0019693	6	ribose phosphate metabolic process	0.266461	cds.Camellia_sinensis.comp34048_c0_seq1_m.4458	453	K	"PREDICTED: ATPase 11, plasma membrane-type [Theobroma cacao]"	1	0.00331	94.767	VHAVIDK(1)FAER	3	0.71488	2
Biological Process	GO:0019693	6	ribose phosphate metabolic process	0.266461	cds.Camellia_sinensis.comp34981_c0_seq1_m.15901	323	K	PREDICTED: fructose-bisphosphate aldolase cytoplasmic isozyme [Sesamum indicum]	0.832927	0.000802	64.035	ALQASTLK(0.167)AWLGK(0.833)PENVQNAQAAFLTR	4	0.31116	1
Biological Process	GO:0072521	5	purine-containing compound metabolic process	0.292517	cds.Camellia_sinensis.comp34048_c0_seq1_m.4458	453	K	"PREDICTED: ATPase 11, plasma membrane-type [Theobroma cacao]"	1	0.00331	94.767	VHAVIDK(1)FAER	3	0.71488	2
Biological Process	GO:0072521	5	purine-containing compound metabolic process	0.292517	cds.Camellia_sinensis.comp34981_c0_seq1_m.15901	323	K	PREDICTED: fructose-bisphosphate aldolase cytoplasmic isozyme [Sesamum indicum]	0.832927	0.000802	64.035	ALQASTLK(0.167)AWLGK(0.833)PENVQNAQAAFLTR	4	0.31116	1
Biological Process	GO:0009205	10	purine ribonucleoside triphosphate metabolic process	0.240462	cds.Camellia_sinensis.comp34048_c0_seq1_m.4458	453	K	"PREDICTED: ATPase 11, plasma membrane-type [Theobroma cacao]"	1	0.00331	94.767	VHAVIDK(1)FAER	3	0.71488	2
Biological Process	GO:0009205	10	purine ribonucleoside triphosphate metabolic process	0.240462	cds.Camellia_sinensis.comp34981_c0_seq1_m.15901	323	K	PREDICTED: fructose-bisphosphate aldolase cytoplasmic isozyme [Sesamum indicum]	0.832927	0.000802	64.035	ALQASTLK(0.167)AWLGK(0.833)PENVQNAQAAFLTR	4	0.31116	1
Biological Process	GO:0009161	9	ribonucleoside monophosphate metabolic process	0.214658	cds.Camellia_sinensis.comp34048_c0_seq1_m.4458	453	K	"PREDICTED: ATPase 11, plasma membrane-type [Theobroma cacao]"	1	0.00331	94.767	VHAVIDK(1)FAER	3	0.71488	2
Biological Process	GO:0009161	9	ribonucleoside monophosphate metabolic process	0.214658	cds.Camellia_sinensis.comp34981_c0_seq1_m.15901	323	K	PREDICTED: fructose-bisphosphate aldolase cytoplasmic isozyme [Sesamum indicum]	0.832927	0.000802	64.035	ALQASTLK(0.167)AWLGK(0.833)PENVQNAQAAFLTR	4	0.31116	1
Biological Process	GO:0044710	3	single-organism metabolic process	0.03418	cds.Camellia_sinensis.comp33224_c0_seq1_m.18045	96	K	catalase isozyme 3 [Nicotiana tabacum]	1	1.55e-10	133.52	GPILLEDYHLVEK(1)LANFDR	3	0.30941	2
Biological Process	GO:0044710	3	single-organism metabolic process	0.03418	cds.Camellia_sinensis.comp31810_c0_seq2_m.6849	688	K	PREDICTED: probable linoleate 9S-lipoxygenase 5 [Juglans regia]	0.751891	0.000166	91.592	DTHDWTTDK(0.752)K(0.248)PLEAFER	4	-0.67773	2
Biological Process	GO:0044710	3	single-organism metabolic process	0.03418	cds.Camellia_sinensis.comp13487_c0_seq1_m.27899	75	K	PREDICTED: quinone oxidoreductase-like [Nicotiana tabacum]	1	0.000811	88.706	WEDVEIGEPK(1)EGEIR	3	-1.4829	1
Biological Process	GO:0044710	3	single-organism metabolic process	0.03418	cds.Camellia_sinensis.comp20923_c0_seq1_m.1885	450	K	ketose-bisphosphate aldolase class-II family protein [Arabidopsis thaliana]	1	4.8e-11	160.72	LVDAPVSGGVK(1)R	3	0.49796	3
Biological Process	GO:0044710	3	single-organism metabolic process	0.03418	cds.Camellia_sinensis.comp20553_c0_seq1_m.40282	18	K	PREDICTED: probable glutathione peroxidase 5 [Vitis vinifera]	0.988172	0.00988	105.03	SIHDFSVK(0.988)DSK(0.012)	2	-1.0909	1
Biological Process	GO:0044710	3	single-organism metabolic process	0.03418	cds.Camellia_sinensis.comp27285_c0_seq3_m.45741	182	K	PREDICTED: probable mannitol dehydrogenase [Ricinus communis]	0.999996	0.000634	67.785	YFELDK(1)PGIHVGVVGLGGLGHVGVK	4	1.2244	1
Biological Process	GO:0044710	3	single-organism metabolic process	0.03418	cds.Camellia_sinensis.comp34981_c0_seq1_m.15901	323	K	PREDICTED: fructose-bisphosphate aldolase cytoplasmic isozyme [Sesamum indicum]	0.832927	0.000802	64.035	ALQASTLK(0.167)AWLGK(0.833)PENVQNAQAAFLTR	4	0.31116	1
Biological Process	GO:0044710	3	single-organism metabolic process	0.03418	cds.CL504Contig1_m.33268	289	K	"PREDICTED: putative quinone-oxidoreductase homolog, chloroplastic [Populus euphratica]"	0.999893	0.00137	108.98	AQNLEYLVK(1)LVK	3	-0.56946	1
Biological Process	GO:0044710	3	single-organism metabolic process	0.03418	cds.Camellia_sinensis.comp29947_c0_seq2_m.16040	5	K	PREDICTED: glutamate decarboxylase 1 [Vitis vinifera]	1	0.002	67.928	VLSK(1)TTSGASDVSVHSTFASR	4	-0.8207	1
Biological Process	GO:0044710	3	single-organism metabolic process	0.03418	cds.Camellia_sinensis.comp33659_c0_seq2_m.20927	64	K	glutamine synthetase cytosolic isozyme 1 [Gossypium hirsutum]	0.820811	0.0111	84.169	TLSGPVSDPK(0.821)K(0.145)LPK(0.034)	3	0.083764	1
Biological Process	GO:0044710	3	single-organism metabolic process	0.03418	cds.Camellia_sinensis.comp33659_c0_seq2_m.20927	65	K	glutamine synthetase cytosolic isozyme 1 [Gossypium hirsutum]	0.795916	0.00278	84.169	K(0.796)LPK(0.204)WNYDGSSTGQAPGEDSEVIIYPQAIFK	4	0.55266	1
Biological Process	GO:0044710	3	single-organism metabolic process	0.03418	cds.Camellia_sinensis.comp34048_c0_seq1_m.4458	453	K	"PREDICTED: ATPase 11, plasma membrane-type [Theobroma cacao]"	1	0.00331	94.767	VHAVIDK(1)FAER	3	0.71488	2
Biological Process	GO:0044710	3	single-organism metabolic process	0.03418	cds.Camellia_sinensis.comp63389_c0_seq1_m.43336	182	K	putative mannitol dehydrogenase [Morus notabilis]	1	1.45e-06	95.307	YFELDK(1)PGMHVGVVGLGGLGHLAVK	4	-0.93767	2
Biological Process	GO:0044710	3	single-organism metabolic process	0.03418	cds.Camellia_sinensis.comp17242_c0_seq1_m.26782	54	K	PREDICTED: PI-PLC X-box domain-containing protein DDB_G0293730 [Ziziphus jujuba]	0.984194	0.00614	68.044	NWMAGLNPEK(0.984)VHLNK(0.016)	3	-0.47488	1
Biological Process	GO:0009126	9	purine nucleoside monophosphate metabolic process	0.214658	cds.Camellia_sinensis.comp34048_c0_seq1_m.4458	453	K	"PREDICTED: ATPase 11, plasma membrane-type [Theobroma cacao]"	1	0.00331	94.767	VHAVIDK(1)FAER	3	0.71488	2
Biological Process	GO:0009126	9	purine nucleoside monophosphate metabolic process	0.214658	cds.Camellia_sinensis.comp34981_c0_seq1_m.15901	323	K	PREDICTED: fructose-bisphosphate aldolase cytoplasmic isozyme [Sesamum indicum]	0.832927	0.000802	64.035	ALQASTLK(0.167)AWLGK(0.833)PENVQNAQAAFLTR	4	0.31116	1
Biological Process	GO:0009259	9	ribonucleotide metabolic process	0.266461	cds.Camellia_sinensis.comp34048_c0_seq1_m.4458	453	K	"PREDICTED: ATPase 11, plasma membrane-type [Theobroma cacao]"	1	0.00331	94.767	VHAVIDK(1)FAER	3	0.71488	2
Biological Process	GO:0009259	9	ribonucleotide metabolic process	0.266461	cds.Camellia_sinensis.comp34981_c0_seq1_m.15901	323	K	PREDICTED: fructose-bisphosphate aldolase cytoplasmic isozyme [Sesamum indicum]	0.832927	0.000802	64.035	ALQASTLK(0.167)AWLGK(0.833)PENVQNAQAAFLTR	4	0.31116	1
Biological Process	GO:1901135	4	carbohydrate derivative metabolic process	0.344335	cds.Camellia_sinensis.comp34048_c0_seq1_m.4458	453	K	"PREDICTED: ATPase 11, plasma membrane-type [Theobroma cacao]"	1	0.00331	94.767	VHAVIDK(1)FAER	3	0.71488	2
Biological Process	GO:1901135	4	carbohydrate derivative metabolic process	0.344335	cds.Camellia_sinensis.comp34981_c0_seq1_m.15901	323	K	PREDICTED: fructose-bisphosphate aldolase cytoplasmic isozyme [Sesamum indicum]	0.832927	0.000802	64.035	ALQASTLK(0.167)AWLGK(0.833)PENVQNAQAAFLTR	4	0.31116	1
Biological Process	GO:0009119	8	ribonucleoside metabolic process	0.266461	cds.Camellia_sinensis.comp34048_c0_seq1_m.4458	453	K	"PREDICTED: ATPase 11, plasma membrane-type [Theobroma cacao]"	1	0.00331	94.767	VHAVIDK(1)FAER	3	0.71488	2
Biological Process	GO:0009119	8	ribonucleoside metabolic process	0.266461	cds.Camellia_sinensis.comp34981_c0_seq1_m.15901	323	K	PREDICTED: fructose-bisphosphate aldolase cytoplasmic isozyme [Sesamum indicum]	0.832927	0.000802	64.035	ALQASTLK(0.167)AWLGK(0.833)PENVQNAQAAFLTR	4	0.31116	1
Biological Process	GO:0006950	3	response to stress	0.159405	cds.Camellia_sinensis.comp33224_c0_seq1_m.18045	96	K	catalase isozyme 3 [Nicotiana tabacum]	1	1.55e-10	133.52	GPILLEDYHLVEK(1)LANFDR	3	0.30941	2
Biological Process	GO:0006950	3	response to stress	0.159405	cds.Camellia_sinensis.comp22253_c0_seq1_m.45388	138	K	PREDICTED: major allergen Pru ar 1-like [Nelumbo nucifera]	0.982859	0.00596	113.93	VDELTAGK(0.983)DK(0.017)	2	-0.27783	1
Biological Process	GO:0006950	3	response to stress	0.159405	cds.Camellia_sinensis.comp20553_c0_seq1_m.40282	18	K	PREDICTED: probable glutathione peroxidase 5 [Vitis vinifera]	0.988172	0.00988	105.03	SIHDFSVK(0.988)DSK(0.012)	2	-1.0909	1
Biological Process	GO:0009141	8	nucleoside triphosphate metabolic process	0.240462	cds.Camellia_sinensis.comp34048_c0_seq1_m.4458	453	K	"PREDICTED: ATPase 11, plasma membrane-type [Theobroma cacao]"	1	0.00331	94.767	VHAVIDK(1)FAER	3	0.71488	2
Biological Process	GO:0009141	8	nucleoside triphosphate metabolic process	0.240462	cds.Camellia_sinensis.comp34981_c0_seq1_m.15901	323	K	PREDICTED: fructose-bisphosphate aldolase cytoplasmic isozyme [Sesamum indicum]	0.832927	0.000802	64.035	ALQASTLK(0.167)AWLGK(0.833)PENVQNAQAAFLTR	4	0.31116	1
Biological Process	GO:1901605	9	alpha-amino acid metabolic process	0.189203	cds.Camellia_sinensis.comp29947_c0_seq2_m.16040	5	K	PREDICTED: glutamate decarboxylase 1 [Vitis vinifera]	1	0.002	67.928	VLSK(1)TTSGASDVSVHSTFASR	4	-0.8207	1
Biological Process	GO:1901605	9	alpha-amino acid metabolic process	0.189203	cds.Camellia_sinensis.comp33659_c0_seq2_m.20927	64	K	glutamine synthetase cytosolic isozyme 1 [Gossypium hirsutum]	0.820811	0.0111	84.169	TLSGPVSDPK(0.821)K(0.145)LPK(0.034)	3	0.083764	1
Biological Process	GO:1901605	9	alpha-amino acid metabolic process	0.189203	cds.Camellia_sinensis.comp33659_c0_seq2_m.20927	65	K	glutamine synthetase cytosolic isozyme 1 [Gossypium hirsutum]	0.795916	0.00278	84.169	K(0.796)LPK(0.204)WNYDGSSTGQAPGEDSEVIIYPQAIFK	4	0.55266	1
Biological Process	GO:0006163	9	purine nucleotide metabolic process	0.266461	cds.Camellia_sinensis.comp34048_c0_seq1_m.4458	453	K	"PREDICTED: ATPase 11, plasma membrane-type [Theobroma cacao]"	1	0.00331	94.767	VHAVIDK(1)FAER	3	0.71488	2
Biological Process	GO:0006163	9	purine nucleotide metabolic process	0.266461	cds.Camellia_sinensis.comp34981_c0_seq1_m.15901	323	K	PREDICTED: fructose-bisphosphate aldolase cytoplasmic isozyme [Sesamum indicum]	0.832927	0.000802	64.035	ALQASTLK(0.167)AWLGK(0.833)PENVQNAQAAFLTR	4	0.31116	1
Biological Process	GO:0009123	8	nucleoside monophosphate metabolic process	0.214658	cds.Camellia_sinensis.comp34048_c0_seq1_m.4458	453	K	"PREDICTED: ATPase 11, plasma membrane-type [Theobroma cacao]"	1	0.00331	94.767	VHAVIDK(1)FAER	3	0.71488	2
Biological Process	GO:0009123	8	nucleoside monophosphate metabolic process	0.214658	cds.Camellia_sinensis.comp34981_c0_seq1_m.15901	323	K	PREDICTED: fructose-bisphosphate aldolase cytoplasmic isozyme [Sesamum indicum]	0.832927	0.000802	64.035	ALQASTLK(0.167)AWLGK(0.833)PENVQNAQAAFLTR	4	0.31116	1
Biological Process	GO:0042278	8	purine nucleoside metabolic process	0.266461	cds.Camellia_sinensis.comp34048_c0_seq1_m.4458	453	K	"PREDICTED: ATPase 11, plasma membrane-type [Theobroma cacao]"	1	0.00331	94.767	VHAVIDK(1)FAER	3	0.71488	2
Biological Process	GO:0042278	8	purine nucleoside metabolic process	0.266461	cds.Camellia_sinensis.comp34981_c0_seq1_m.15901	323	K	PREDICTED: fructose-bisphosphate aldolase cytoplasmic isozyme [Sesamum indicum]	0.832927	0.000802	64.035	ALQASTLK(0.167)AWLGK(0.833)PENVQNAQAAFLTR	4	0.31116	1
Biological Process	GO:0009167	10	purine ribonucleoside monophosphate metabolic process	0.214658	cds.Camellia_sinensis.comp34048_c0_seq1_m.4458	453	K	"PREDICTED: ATPase 11, plasma membrane-type [Theobroma cacao]"	1	0.00331	94.767	VHAVIDK(1)FAER	3	0.71488	2
Biological Process	GO:0009167	10	purine ribonucleoside monophosphate metabolic process	0.214658	cds.Camellia_sinensis.comp34981_c0_seq1_m.15901	323	K	PREDICTED: fructose-bisphosphate aldolase cytoplasmic isozyme [Sesamum indicum]	0.832927	0.000802	64.035	ALQASTLK(0.167)AWLGK(0.833)PENVQNAQAAFLTR	4	0.31116	1
Biological Process	GO:0009117	8	nucleotide metabolic process	0.318511	cds.Camellia_sinensis.comp34048_c0_seq1_m.4458	453	K	"PREDICTED: ATPase 11, plasma membrane-type [Theobroma cacao]"	1	0.00331	94.767	VHAVIDK(1)FAER	3	0.71488	2
Biological Process	GO:0009117	8	nucleotide metabolic process	0.318511	cds.Camellia_sinensis.comp34981_c0_seq1_m.15901	323	K	PREDICTED: fructose-bisphosphate aldolase cytoplasmic isozyme [Sesamum indicum]	0.832927	0.000802	64.035	ALQASTLK(0.167)AWLGK(0.833)PENVQNAQAAFLTR	4	0.31116	1
Biological Process	GO:0006753	7	nucleoside phosphate metabolic process	0.318511	cds.Camellia_sinensis.comp34048_c0_seq1_m.4458	453	K	"PREDICTED: ATPase 11, plasma membrane-type [Theobroma cacao]"	1	0.00331	94.767	VHAVIDK(1)FAER	3	0.71488	2
Biological Process	GO:0006753	7	nucleoside phosphate metabolic process	0.318511	cds.Camellia_sinensis.comp34981_c0_seq1_m.15901	323	K	PREDICTED: fructose-bisphosphate aldolase cytoplasmic isozyme [Sesamum indicum]	0.832927	0.000802	64.035	ALQASTLK(0.167)AWLGK(0.833)PENVQNAQAAFLTR	4	0.31116	1
Biological Process	GO:0006979	4	response to oxidative stress	0.01252	cds.Camellia_sinensis.comp33224_c0_seq1_m.18045	96	K	catalase isozyme 3 [Nicotiana tabacum]	1	1.55e-10	133.52	GPILLEDYHLVEK(1)LANFDR	3	0.30941	2
Biological Process	GO:0006979	4	response to oxidative stress	0.01252	cds.Camellia_sinensis.comp20553_c0_seq1_m.40282	18	K	PREDICTED: probable glutathione peroxidase 5 [Vitis vinifera]	0.988172	0.00988	105.03	SIHDFSVK(0.988)DSK(0.012)	2	-1.0909	1
Biological Process	GO:0055114	4	oxidation-reduction process	0.0248886	cds.Camellia_sinensis.comp33224_c0_seq1_m.18045	96	K	catalase isozyme 3 [Nicotiana tabacum]	1	1.55e-10	133.52	GPILLEDYHLVEK(1)LANFDR	3	0.30941	2
Biological Process	GO:0055114	4	oxidation-reduction process	0.0248886	cds.Camellia_sinensis.comp31810_c0_seq2_m.6849	688	K	PREDICTED: probable linoleate 9S-lipoxygenase 5 [Juglans regia]	0.751891	0.000166	91.592	DTHDWTTDK(0.752)K(0.248)PLEAFER	4	-0.67773	2
Biological Process	GO:0055114	4	oxidation-reduction process	0.0248886	cds.Camellia_sinensis.comp13487_c0_seq1_m.27899	75	K	PREDICTED: quinone oxidoreductase-like [Nicotiana tabacum]	1	0.000811	88.706	WEDVEIGEPK(1)EGEIR	3	-1.4829	1
Biological Process	GO:0055114	4	oxidation-reduction process	0.0248886	cds.Camellia_sinensis.comp63389_c0_seq1_m.43336	182	K	putative mannitol dehydrogenase [Morus notabilis]	1	1.45e-06	95.307	YFELDK(1)PGMHVGVVGLGGLGHLAVK	4	-0.93767	2
Biological Process	GO:0055114	4	oxidation-reduction process	0.0248886	cds.Camellia_sinensis.comp20923_c0_seq1_m.1885	450	K	ketose-bisphosphate aldolase class-II family protein [Arabidopsis thaliana]	1	4.8e-11	160.72	LVDAPVSGGVK(1)R	3	0.49796	3
Biological Process	GO:0055114	4	oxidation-reduction process	0.0248886	cds.Camellia_sinensis.comp20553_c0_seq1_m.40282	18	K	PREDICTED: probable glutathione peroxidase 5 [Vitis vinifera]	0.988172	0.00988	105.03	SIHDFSVK(0.988)DSK(0.012)	2	-1.0909	1
Biological Process	GO:0055114	4	oxidation-reduction process	0.0248886	cds.Camellia_sinensis.comp27285_c0_seq3_m.45741	182	K	PREDICTED: probable mannitol dehydrogenase [Ricinus communis]	0.999996	0.000634	67.785	YFELDK(1)PGIHVGVVGLGGLGHVGVK	4	1.2244	1
Biological Process	GO:0055114	4	oxidation-reduction process	0.0248886	cds.CL504Contig1_m.33268	289	K	"PREDICTED: putative quinone-oxidoreductase homolog, chloroplastic [Populus euphratica]"	0.999893	0.00137	108.98	AQNLEYLVK(1)LVK	3	-0.56946	1
Biological Process	GO:0009199	9	ribonucleoside triphosphate metabolic process	0.240462	cds.Camellia_sinensis.comp34048_c0_seq1_m.4458	453	K	"PREDICTED: ATPase 11, plasma membrane-type [Theobroma cacao]"	1	0.00331	94.767	VHAVIDK(1)FAER	3	0.71488	2
Biological Process	GO:0009199	9	ribonucleoside triphosphate metabolic process	0.240462	cds.Camellia_sinensis.comp34981_c0_seq1_m.15901	323	K	PREDICTED: fructose-bisphosphate aldolase cytoplasmic isozyme [Sesamum indicum]	0.832927	0.000802	64.035	ALQASTLK(0.167)AWLGK(0.833)PENVQNAQAAFLTR	4	0.31116	1
Biological Process	GO:1901657	5	glycosyl compound metabolic process	0.266461	cds.Camellia_sinensis.comp34048_c0_seq1_m.4458	453	K	"PREDICTED: ATPase 11, plasma membrane-type [Theobroma cacao]"	1	0.00331	94.767	VHAVIDK(1)FAER	3	0.71488	2
Biological Process	GO:1901657	5	glycosyl compound metabolic process	0.266461	cds.Camellia_sinensis.comp34981_c0_seq1_m.15901	323	K	PREDICTED: fructose-bisphosphate aldolase cytoplasmic isozyme [Sesamum indicum]	0.832927	0.000802	64.035	ALQASTLK(0.167)AWLGK(0.833)PENVQNAQAAFLTR	4	0.31116	1
Biological Process	GO:0050896	2	response to stimulus	0.259747	cds.Camellia_sinensis.comp33224_c0_seq1_m.18045	96	K	catalase isozyme 3 [Nicotiana tabacum]	1	1.55e-10	133.52	GPILLEDYHLVEK(1)LANFDR	3	0.30941	2
Biological Process	GO:0050896	2	response to stimulus	0.259747	cds.Camellia_sinensis.comp22253_c0_seq1_m.45388	138	K	PREDICTED: major allergen Pru ar 1-like [Nelumbo nucifera]	0.982859	0.00596	113.93	VDELTAGK(0.983)DK(0.017)	2	-0.27783	1
Biological Process	GO:0050896	2	response to stimulus	0.259747	cds.Camellia_sinensis.comp30426_c0_seq1_m.40832	196	K	PREDICTED: ras-related protein RABA2a [Prunus mume]	0.883076	0.0111	63.062	SLSSDEPAPASIK(0.117)EGK(0.883)	3	-0.45976	1
Biological Process	GO:0050896	2	response to stimulus	0.259747	cds.Camellia_sinensis.comp20553_c0_seq1_m.40282	18	K	PREDICTED: probable glutathione peroxidase 5 [Vitis vinifera]	0.988172	0.00988	105.03	SIHDFSVK(0.988)DSK(0.012)	2	-1.0909	1
Biological Process	GO:0009144	9	purine nucleoside triphosphate metabolic process	0.240462	cds.Camellia_sinensis.comp34048_c0_seq1_m.4458	453	K	"PREDICTED: ATPase 11, plasma membrane-type [Theobroma cacao]"	1	0.00331	94.767	VHAVIDK(1)FAER	3	0.71488	2
Biological Process	GO:0009144	9	purine nucleoside triphosphate metabolic process	0.240462	cds.Camellia_sinensis.comp34981_c0_seq1_m.15901	323	K	PREDICTED: fructose-bisphosphate aldolase cytoplasmic isozyme [Sesamum indicum]	0.832927	0.000802	64.035	ALQASTLK(0.167)AWLGK(0.833)PENVQNAQAAFLTR	4	0.31116	1
Biological Process	GO:0055086	6	nucleobase-containing small molecule metabolic process	0.344335	cds.Camellia_sinensis.comp34048_c0_seq1_m.4458	453	K	"PREDICTED: ATPase 11, plasma membrane-type [Theobroma cacao]"	1	0.00331	94.767	VHAVIDK(1)FAER	3	0.71488	2
Biological Process	GO:0055086	6	nucleobase-containing small molecule metabolic process	0.344335	cds.Camellia_sinensis.comp34981_c0_seq1_m.15901	323	K	PREDICTED: fructose-bisphosphate aldolase cytoplasmic isozyme [Sesamum indicum]	0.832927	0.000802	64.035	ALQASTLK(0.167)AWLGK(0.833)PENVQNAQAAFLTR	4	0.31116	1
Biological Process	GO:0046034	11	ATP metabolic process	0.189203	cds.Camellia_sinensis.comp34048_c0_seq1_m.4458	453	K	"PREDICTED: ATPase 11, plasma membrane-type [Theobroma cacao]"	1	0.00331	94.767	VHAVIDK(1)FAER	3	0.71488	2
Biological Process	GO:0046034	11	ATP metabolic process	0.189203	cds.Camellia_sinensis.comp34981_c0_seq1_m.15901	323	K	PREDICTED: fructose-bisphosphate aldolase cytoplasmic isozyme [Sesamum indicum]	0.832927	0.000802	64.035	ALQASTLK(0.167)AWLGK(0.833)PENVQNAQAAFLTR	4	0.31116	1
Biological Process	GO:0009064	10	glutamine family amino acid metabolic process	0.0240004	cds.Camellia_sinensis.comp29947_c0_seq2_m.16040	5	K	PREDICTED: glutamate decarboxylase 1 [Vitis vinifera]	1	0.002	67.928	VLSK(1)TTSGASDVSVHSTFASR	4	-0.8207	1
Biological Process	GO:0009064	10	glutamine family amino acid metabolic process	0.0240004	cds.Camellia_sinensis.comp33659_c0_seq2_m.20927	64	K	glutamine synthetase cytosolic isozyme 1 [Gossypium hirsutum]	0.820811	0.0111	84.169	TLSGPVSDPK(0.821)K(0.145)LPK(0.034)	3	0.083764	1
Biological Process	GO:0009064	10	glutamine family amino acid metabolic process	0.0240004	cds.Camellia_sinensis.comp33659_c0_seq2_m.20927	65	K	glutamine synthetase cytosolic isozyme 1 [Gossypium hirsutum]	0.795916	0.00278	84.169	K(0.796)LPK(0.204)WNYDGSSTGQAPGEDSEVIIYPQAIFK	4	0.55266	1
Biological Process	GO:0046128	9	purine ribonucleoside metabolic process	0.266461	cds.Camellia_sinensis.comp34048_c0_seq1_m.4458	453	K	"PREDICTED: ATPase 11, plasma membrane-type [Theobroma cacao]"	1	0.00331	94.767	VHAVIDK(1)FAER	3	0.71488	2
Biological Process	GO:0046128	9	purine ribonucleoside metabolic process	0.266461	cds.Camellia_sinensis.comp34981_c0_seq1_m.15901	323	K	PREDICTED: fructose-bisphosphate aldolase cytoplasmic isozyme [Sesamum indicum]	0.832927	0.000802	64.035	ALQASTLK(0.167)AWLGK(0.833)PENVQNAQAAFLTR	4	0.31116	1
Biological Process	GO:0009150	10	purine ribonucleotide metabolic process	0.266461	cds.Camellia_sinensis.comp34048_c0_seq1_m.4458	453	K	"PREDICTED: ATPase 11, plasma membrane-type [Theobroma cacao]"	1	0.00331	94.767	VHAVIDK(1)FAER	3	0.71488	2
Biological Process	GO:0009150	10	purine ribonucleotide metabolic process	0.266461	cds.Camellia_sinensis.comp34981_c0_seq1_m.15901	323	K	PREDICTED: fructose-bisphosphate aldolase cytoplasmic isozyme [Sesamum indicum]	0.832927	0.000802	64.035	ALQASTLK(0.167)AWLGK(0.833)PENVQNAQAAFLTR	4	0.31116	1
