# Supplementary material for: Global Ubiquitome Profiling Revealed the Roles of Ubiquitinated Proteins in Metabolic Pathways of Tea Leaves in Responding to Drought Stress
Source: Sci Rep. 2019 Mar 12;9:4286. doi: 10.1038/s41598-019-41041-3 (PMC6414630; doi:10.1038/s41598-019-41041-3)
Supplement: Supplementary file 1 — Dataset [file 41598_2019_41041_MOESM1_ESM.zip › Supplemental Table 5.xlsx]

## Sheet: Common
Global Ubiquitome Profiling Revealed the Roles of Ubiquitinated Proteins in Metabolic Pathways of Tea Leaves in Responding to Drought Stress Hui Xie1, Yu Wang1, Yiqian Ding1, Chen Qiu1, Litao Sun1, Zhongshuai Gai2, Honglian Gu1, Zhaotang Ding1* 1 Tea Research Institute, Qingdao Agricultural University, Qingdao, 266109, China 2 College of Life Science, Yantai University, Yantai，Shandong, 264005, C…
KEGG enrichment of Kub proteins in common of CK and DT
KEGG pathway	p-value	Protein accession	Position	DT/CK Ratio	Regulated Type	DT/CK P value	Amino acid	Protein description	Localization probability	PEP	Score	Modified sequence	Charge	Mass error [ppm]	MS/MS Count
ath00941 Flavonoid biosynthesis	0.000687917	cds.Camellia_sinensis.comp34996_c0_seq1_m.19097	431	0.223	Down	0.00151891	K	flavonoid 3' hydroxylase [Vitis vinifera]	1	0.00167589	99.732	FLPGGEK(1)PNADVR	3	-0.75358	6
ath00941 Flavonoid biosynthesis	0.000687917	cds.Camellia_sinensis.comp34996_c0_seq1_m.19097	331	0.214	Down	6.04e-05	K	flavonoid 3' hydroxylase [Vitis vinifera]	1	1.04e-06	163.15	HPK(1)ILAQAK	2	0.46311	11
ath00941 Flavonoid biosynthesis	0.000687917	cds.Camellia_sinensis.comp25454_c0_seq1_m.28314	370	0.317	Down	0.00198486	K	"PREDICTED: naringenin,2-oxoglutarate 3-dioxygenase [Ziziphus jujuba]"	1	6.43e-08	152.96	K(1)LLQDQQDIEK	3	0.55263	4
ath00941 Flavonoid biosynthesis	0.000687917	cds.Camellia_sinensis.comp25454_c0_seq1_m.28314	380	0.218	Down	0.00081628	K	"PREDICTED: naringenin,2-oxoglutarate 3-dioxygenase [Ziziphus jujuba]"	0.99983	2.4e-22	178.95	LLQDQQDIEK(1)AK	3	1.287	6
ath00941 Flavonoid biosynthesis	0.000687917	cds.Camellia_sinensis.comp28142_c0_seq1_m.18076	447	0.264	Down	0.0052952	K	PREDICTED: trans-cinnamate 4-monooxygenase [Jatropha curcas]	1	6.09e-05	108.66	FLEEEAK(1)VEANGNDFR	2	-0.47023	4
ath00941 Flavonoid biosynthesis	0.000687917	cds.Camellia_sinensis.comp28142_c0_seq1_m.18076	161	0.36	Down	0.00137559	K	PREDICTED: trans-cinnamate 4-monooxygenase [Jatropha curcas]	1	1.4e-20	169.58	IMTVPFFTNK(1)VVQQYR	3	-2.9992	12
ath00941 Flavonoid biosynthesis	0.000687917	cds.Camellia_sinensis.comp28142_c0_seq1_m.18076	83	0.323	Down	8.61e-07	K	PREDICTED: trans-cinnamate 4-monooxygenase [Jatropha curcas]	1	2.82e-05	159.2	NLTQLAK(1)R	2	0.60564	12
ath00941 Flavonoid biosynthesis	0.000687917	cds.Camellia_sinensis.comp28142_c0_seq1_m.18076	108	0.377	Down	0.0091353	K	PREDICTED: trans-cinnamate 4-monooxygenase [Jatropha curcas]	1	6.21e-15	124.66	NLVVVSSPDLAK(1)EVLHTQGVEFGSR	4	-0.034374	8
ath00941 Flavonoid biosynthesis	0.000687917	cds.Camellia_sinensis.comp28142_c0_seq1_m.18076	288	0.438	Down	0.0164818	K	PREDICTED: trans-cinnamate 4-monooxygenase [Jatropha curcas]	0.999963	0.00133392	103.14	LASTK(1)SMDNNTLK	3	-1.3304	2
ath00941 Flavonoid biosynthesis	0.000687917	cds.Camellia_sinensis.comp27350_c0_seq2_m.26012	240	0.091	Down	0.0148796	K	PREDICTED: chalcone synthase 1 [Juglans regia]	1	4.55e-11	162.31	LAK(1)DLAENNK(1)GAR	3	0.61168	5
ath00941 Flavonoid biosynthesis	0.000687917	cds.Camellia_sinensis.comp27350_c0_seq2_m.26012	233	0.171	Down	5.9e-05	K	PREDICTED: chalcone synthase 1 [Juglans regia]	1	4.03e-12	175.33	LAK(1)DLAENNK(1)GAR	3	0.61168	9
ath00941 Flavonoid biosynthesis	0.000687917	cds.Camellia_sinensis.comp27350_c0_seq2_m.26012	335	0.327	Down	0.0076449	K	PREDICTED: chalcone synthase 1 [Juglans regia]	0.999749	0.00235236	125.36	DVPGLISK(1)NIEK	2	-0.22631	10
ath00941 Flavonoid biosynthesis	0.000687917	cds.Camellia_sinensis.comp27225_c0_seq1_m.28449	46	0.268	Down	0.0115794	K	anthocyanidin reductase [Vitis vinifera]	0.963341	4.46e-09	145.49	GYAVNTTVRDPDNQK(0.963)K(0.037)	3	0.34231	5
ath00941 Flavonoid biosynthesis	0.000687917	cds.Camellia_sinensis.comp27225_c0_seq1_m.28449	309	0.335	Down	0.00105695	K	anthocyanidin reductase [Vitis vinifera]	1	1.04e-06	163.16	LTK(1)EGFSFK	2	-0.8106	9
ath00941 Flavonoid biosynthesis	0.000687917	cds.Camellia_sinensis.comp27225_c0_seq1_m.28449	55	0.244	Down	0.0036606	K	anthocyanidin reductase [Vitis vinifera]	0.999996	2.44e-07	148.85	TSHLLALK(1)GSGNLK	2	-0.7684	11
ath00941 Flavonoid biosynthesis	0.000687917	cds.Camellia_sinensis.comp27350_c0_seq1_m.24260	381	0.324	Down	0.00051806	K	PREDICTED: chalcone synthase 1 [Juglans regia]	1	0.00160418	133.58	LGLK(1)EEK(1)LR	3	0.016611	3
ath00941 Flavonoid biosynthesis	0.000687917	cds.Camellia_sinensis.comp27350_c0_seq1_m.24260	378	0.324	Down	0.00051806	K	PREDICTED: chalcone synthase 1 [Juglans regia]	1	0.00160418	133.58	LGLK(1)EEK(1)LR	3	0.016611	3
ath00940 Phenylpropanoid biosynthesis	0.0588799	cds.Camellia_sinensis.comp28142_c0_seq1_m.18076	447	0.264	Down	0.0052952	K	PREDICTED: trans-cinnamate 4-monooxygenase [Jatropha curcas]	1	6.09e-05	108.66	FLEEEAK(1)VEANGNDFR	2	-0.47023	4
ath00940 Phenylpropanoid biosynthesis	0.0588799	cds.Camellia_sinensis.comp28142_c0_seq1_m.18076	161	0.36	Down	0.00137559	K	PREDICTED: trans-cinnamate 4-monooxygenase [Jatropha curcas]	1	1.4e-20	169.58	IMTVPFFTNK(1)VVQQYR	3	-2.9992	12
ath00940 Phenylpropanoid biosynthesis	0.0588799	cds.Camellia_sinensis.comp28142_c0_seq1_m.18076	83	0.323	Down	8.61e-07	K	PREDICTED: trans-cinnamate 4-monooxygenase [Jatropha curcas]	1	2.82e-05	159.2	NLTQLAK(1)R	2	0.60564	12
ath00940 Phenylpropanoid biosynthesis	0.0588799	cds.Camellia_sinensis.comp28142_c0_seq1_m.18076	108	0.377	Down	0.0091353	K	PREDICTED: trans-cinnamate 4-monooxygenase [Jatropha curcas]	1	6.21e-15	124.66	NLVVVSSPDLAK(1)EVLHTQGVEFGSR	4	-0.034374	8
ath00940 Phenylpropanoid biosynthesis	0.0588799	cds.Camellia_sinensis.comp28142_c0_seq1_m.18076	288	0.438	Down	0.0164818	K	PREDICTED: trans-cinnamate 4-monooxygenase [Jatropha curcas]	0.999963	0.00133392	103.14	LASTK(1)SMDNNTLK	3	-1.3304	2
ath00940 Phenylpropanoid biosynthesis	0.0588799	cds.Camellia_sinensis.comp31295_c0_seq1_m.4827	146	0.326	Down	0.00078332	K	PREDICTED: 4-coumarate--CoA ligase 2 [Theobroma cacao]	1	9.11e-11	159.12	SK(1)LIITQSQYVDK	3	0.57607	12
ath00940 Phenylpropanoid biosynthesis	0.0588799	cds.Camellia_sinensis.comp32304_c0_seq3_m.11225	120	0.07	Down	9.94e-05	K	PREDICTED: phenylalanine ammonia-lyase [Vitis vinifera]	1	1.56e-06	149.94	TK(1)QGGALQK(1)ELIR	3	0.69003	14
ath00940 Phenylpropanoid biosynthesis	0.0588799	cds.Camellia_sinensis.comp32304_c0_seq3_m.11225	383	0.176	Down	0.0130224	K	PREDICTED: phenylalanine ammonia-lyase [Vitis vinifera]	1	6.95e-25	155.08	NK(1)ALHGGNFQGTPIGVSMDNTR	4	1.8882	25
ath00940 Phenylpropanoid biosynthesis	0.0588799	cds.Camellia_sinensis.comp32304_c0_seq3_m.11225	326	0.251	Down	0.0077168	K	PREDICTED: phenylalanine ammonia-lyase [Vitis vinifera]	1	9.49e-07	140.33	AAQK(1)LHEMDPLQKPK	3	0.44287	12
ath00940 Phenylpropanoid biosynthesis	0.0588799	cds.Camellia_sinensis.comp32304_c0_seq3_m.11225	37	0.205	Down	0.0092163	K	PREDICTED: phenylalanine ammonia-lyase [Vitis vinifera]	1	0.000707114	142	GSHLDEVK(1)R	3	0.94495	6
ath00940 Phenylpropanoid biosynthesis	0.0588799	cds.Camellia_sinensis.comp32304_c0_seq3_m.11225	622	0.116	Down	0.0093433	K	PREDICTED: phenylalanine ammonia-lyase [Vitis vinifera]	1	5.31e-06	146.16	TQLPK(1)EVECTR	3	-0.34622	15
ath00940 Phenylpropanoid biosynthesis	0.0588799	cds.Camellia_sinensis.comp32304_c0_seq3_m.11225	113	0.116	Down	0.00137743	K	PREDICTED: phenylalanine ammonia-lyase [Vitis vinifera]	1	1.56e-06	143.58	TK(1)QGGALQK(1)ELIR	3	0.69003	8
ath04712 Circadian rhythm - plant	0.0190028	cds.Camellia_sinensis.comp27350_c0_seq2_m.26012	240	0.091	Down	0.0148796	K	PREDICTED: chalcone synthase 1 [Juglans regia]	1	4.55e-11	162.31	LAK(1)DLAENNK(1)GAR	3	0.61168	5
ath04712 Circadian rhythm - plant	0.0190028	cds.Camellia_sinensis.comp27350_c0_seq2_m.26012	233	0.171	Down	5.9e-05	K	PREDICTED: chalcone synthase 1 [Juglans regia]	1	4.03e-12	175.33	LAK(1)DLAENNK(1)GAR	3	0.61168	9
ath04712 Circadian rhythm - plant	0.0190028	cds.Camellia_sinensis.comp27350_c0_seq2_m.26012	335	0.327	Down	0.0076449	K	PREDICTED: chalcone synthase 1 [Juglans regia]	0.999749	0.00235236	125.36	DVPGLISK(1)NIEK	2	-0.22631	10
ath04712 Circadian rhythm - plant	0.0190028	cds.Camellia_sinensis.comp27350_c0_seq1_m.24260	381	0.324	Down	0.00051806	K	PREDICTED: chalcone synthase 1 [Juglans regia]	1	0.00160418	133.58	LGLK(1)EEK(1)LR	3	0.016611	3
ath04712 Circadian rhythm - plant	0.0190028	cds.Camellia_sinensis.comp27350_c0_seq1_m.24260	378	0.324	Down	0.00051806	K	PREDICTED: chalcone synthase 1 [Juglans regia]	1	0.00160418	133.58	LGLK(1)EEK(1)LR	3	0.016611	3
ath00130 Ubiquinone and other terpenoid-quinone biosynthesis	0.0948062	cds.Camellia_sinensis.comp28142_c0_seq1_m.18076	447	0.264	Down	0.0052952	K	PREDICTED: trans-cinnamate 4-monooxygenase [Jatropha curcas]	1	6.09e-05	108.66	FLEEEAK(1)VEANGNDFR	2	-0.47023	4
ath00130 Ubiquinone and other terpenoid-quinone biosynthesis	0.0948062	cds.Camellia_sinensis.comp28142_c0_seq1_m.18076	161	0.36	Down	0.00137559	K	PREDICTED: trans-cinnamate 4-monooxygenase [Jatropha curcas]	1	1.4e-20	169.58	IMTVPFFTNK(1)VVQQYR	3	-2.9992	12
ath00130 Ubiquinone and other terpenoid-quinone biosynthesis	0.0948062	cds.Camellia_sinensis.comp28142_c0_seq1_m.18076	83	0.323	Down	8.61e-07	K	PREDICTED: trans-cinnamate 4-monooxygenase [Jatropha curcas]	1	2.82e-05	159.2	NLTQLAK(1)R	2	0.60564	12
ath00130 Ubiquinone and other terpenoid-quinone biosynthesis	0.0948062	cds.Camellia_sinensis.comp28142_c0_seq1_m.18076	108	0.377	Down	0.0091353	K	PREDICTED: trans-cinnamate 4-monooxygenase [Jatropha curcas]	1	6.21e-15	124.66	NLVVVSSPDLAK(1)EVLHTQGVEFGSR	4	-0.034374	8
ath00130 Ubiquinone and other terpenoid-quinone biosynthesis	0.0948062	cds.Camellia_sinensis.comp28142_c0_seq1_m.18076	288	0.438	Down	0.0164818	K	PREDICTED: trans-cinnamate 4-monooxygenase [Jatropha curcas]	0.999963	0.00133392	103.14	LASTK(1)SMDNNTLK	3	-1.3304	2
ath00130 Ubiquinone and other terpenoid-quinone biosynthesis	0.0948062	cds.Camellia_sinensis.comp31295_c0_seq1_m.4827	146	0.326	Down	0.00078332	K	PREDICTED: 4-coumarate--CoA ligase 2 [Theobroma cacao]	1	9.11e-11	159.12	SK(1)LIITQSQYVDK	3	0.57607	12
ath00910 Nitrogen metabolism	0.144286	cds.Camellia_sinensis.comp33659_c0_seq2_m.20927	342	0.63	Down	0.047704	K	glutamine synthetase cytosolic isozyme 1 [Gossypium hirsutum]	1	0.00170625	111.46	AGK(1)GYFEDR	3	0.34538	7
ath00910 Nitrogen metabolism	0.144286	cds.Camellia_sinensis.comp34958_c0_seq1_m.22394	304	0.637	Down	0.034102	K	PREDICTED: carbonic anhydrase 2 isoform X1 [Vitis vinifera]	0.999999	0.00365815	115.12	TLSLK(1)GGYYDFVK	2	-1.2411	11
ath00910 Nitrogen metabolism	0.144286	cds.Camellia_sinensis.comp34958_c0_seq1_m.22394	117	0.487	Down	0.0034398	K	PREDICTED: carbonic anhydrase 2 isoform X1 [Vitis vinifera]	1	2.22e-09	110.89	IDQITAELQTSVESK(1)PSSPLVER	3	0.3899	6
ath01110 Biosynthesis of secondary metabolites	0.00629517	cds.Camellia_sinensis.comp25454_c0_seq1_m.28314	370	0.317	Down	0.00198486	K	"PREDICTED: naringenin,2-oxoglutarate 3-dioxygenase [Ziziphus jujuba]"	1	6.43e-08	152.96	K(1)LLQDQQDIEK	3	0.55263	4
ath01110 Biosynthesis of secondary metabolites	0.00629517	cds.Camellia_sinensis.comp25454_c0_seq1_m.28314	380	0.218	Down	0.00081628	K	"PREDICTED: naringenin,2-oxoglutarate 3-dioxygenase [Ziziphus jujuba]"	0.99983	2.4e-22	178.95	LLQDQQDIEK(1)AK	3	1.287	6
ath01110 Biosynthesis of secondary metabolites	0.00629517	cds.Camellia_sinensis.comp28142_c0_seq1_m.18076	447	0.264	Down	0.0052952	K	PREDICTED: trans-cinnamate 4-monooxygenase [Jatropha curcas]	1	6.09e-05	108.66	FLEEEAK(1)VEANGNDFR	2	-0.47023	4
ath01110 Biosynthesis of secondary metabolites	0.00629517	cds.Camellia_sinensis.comp28142_c0_seq1_m.18076	161	0.36	Down	0.00137559	K	PREDICTED: trans-cinnamate 4-monooxygenase [Jatropha curcas]	1	1.4e-20	169.58	IMTVPFFTNK(1)VVQQYR	3	-2.9992	12
ath01110 Biosynthesis of secondary metabolites	0.00629517	cds.Camellia_sinensis.comp28142_c0_seq1_m.18076	83	0.323	Down	8.61e-07	K	PREDICTED: trans-cinnamate 4-monooxygenase [Jatropha curcas]	1	2.82e-05	159.2	NLTQLAK(1)R	2	0.60564	12
ath01110 Biosynthesis of secondary metabolites	0.00629517	cds.Camellia_sinensis.comp28142_c0_seq1_m.18076	108	0.377	Down	0.0091353	K	PREDICTED: trans-cinnamate 4-monooxygenase [Jatropha curcas]	1	6.21e-15	124.66	NLVVVSSPDLAK(1)EVLHTQGVEFGSR	4	-0.034374	8
ath01110 Biosynthesis of secondary metabolites	0.00629517	cds.Camellia_sinensis.comp28142_c0_seq1_m.18076	288	0.438	Down	0.0164818	K	PREDICTED: trans-cinnamate 4-monooxygenase [Jatropha curcas]	0.999963	0.00133392	103.14	LASTK(1)SMDNNTLK	3	-1.3304	2
ath01110 Biosynthesis of secondary metabolites	0.00629517	cds.Camellia_sinensis.comp29390_c0_seq1_m.22240	158	0.663	Down	0.0180974	K	"PREDICTED: linolenate hydroperoxide lyase, chloroplastic [Fragaria vesca subsp. vesca]"	1	0.0039768	128.36	NFALDILK(1)R	2	-1.8741	10
ath01110 Biosynthesis of secondary metabolites	0.00629517	cds.Camellia_sinensis.comp30979_c1_seq1_m.25752	189	0.61	Down	0.02304	K	"PREDICTED: GDP-mannose 3,5-epimerase 2 [Juglans regia]"	1	0.00168128	103.46	HYTK(1)DFGIECR	3	-1.0441	7
ath01110 Biosynthesis of secondary metabolites	0.00629517	cds.Camellia_sinensis.comp27225_c0_seq1_m.28449	46	0.268	Down	0.0115794	K	anthocyanidin reductase [Vitis vinifera]	0.963341	4.46e-09	145.49	GYAVNTTVRDPDNQK(0.963)K(0.037)	3	0.34231	5
ath01110 Biosynthesis of secondary metabolites	0.00629517	cds.Camellia_sinensis.comp27225_c0_seq1_m.28449	309	0.335	Down	0.00105695	K	anthocyanidin reductase [Vitis vinifera]	1	1.04e-06	163.16	LTK(1)EGFSFK	2	-0.8106	9
ath01110 Biosynthesis of secondary metabolites	0.00629517	cds.Camellia_sinensis.comp27225_c0_seq1_m.28449	55	0.244	Down	0.0036606	K	anthocyanidin reductase [Vitis vinifera]	0.999996	2.44e-07	148.85	TSHLLALK(1)GSGNLK	2	-0.7684	11
ath01110 Biosynthesis of secondary metabolites	0.00629517	cds.Camellia_sinensis.comp31987_c0_seq1_m.26508	142	0.305	Down	0.037645	K	"PREDICTED: chlorophyllase-2, chloroplastic [Vitis vinifera]"	1	1.52e-07	106.44	VLPTHVQPNLTK(1)IGLSGHSR	3	-0.45316	3
ath01110 Biosynthesis of secondary metabolites	0.00629517	cds.Camellia_sinensis.comp33629_c1_seq1_m.6279	448	1.67	Up	0.007862	K	"PREDICTED: alpha-glucan phosphorylase, H isozyme [Ricinus communis]"	1	0.00178769	103.08	VMDNNPQK(1)PVVR	3	0.54105	4
ath01110 Biosynthesis of secondary metabolites	0.00629517	cds.Camellia_sinensis.comp34996_c0_seq1_m.19097	431	0.223	Down	0.00151891	K	flavonoid 3' hydroxylase [Vitis vinifera]	1	0.00167589	99.732	FLPGGEK(1)PNADVR	3	-0.75358	6
ath01110 Biosynthesis of secondary metabolites	0.00629517	cds.Camellia_sinensis.comp34996_c0_seq1_m.19097	331	0.214	Down	6.04e-05	K	flavonoid 3' hydroxylase [Vitis vinifera]	1	1.04e-06	163.15	HPK(1)ILAQAK	2	0.46311	11
ath01110 Biosynthesis of secondary metabolites	0.00629517	cds.Camellia_sinensis.comp33674_c0_seq1_m.21430	456	0.606	Down	0.031462	K	PREDICTED: serine hydroxymethyltransferase 4 [Sesamum indicum]	1	5.84e-57	205.28	GLVNNK(1)DIEELKADVEK	4	0.094468	23
ath01110 Biosynthesis of secondary metabolites	0.00629517	cds.Camellia_sinensis.comp25036_c0_seq1_m.20734	364	0.548	Down	0.04142	K	PREDICTED: S-adenosylmethionine synthase 2 [Eucalyptus grandis]	1	0.000476112	123.62	FLK(1)TAAYGHFGR	3	-0.14599	2
ath01110 Biosynthesis of secondary metabolites	0.00629517	cds.Camellia_sinensis.comp27350_c0_seq2_m.26012	240	0.091	Down	0.0148796	K	PREDICTED: chalcone synthase 1 [Juglans regia]	1	4.55e-11	162.31	LAK(1)DLAENNK(1)GAR	3	0.61168	5
ath01110 Biosynthesis of secondary metabolites	0.00629517	cds.Camellia_sinensis.comp27350_c0_seq2_m.26012	233	0.171	Down	5.9e-05	K	PREDICTED: chalcone synthase 1 [Juglans regia]	1	4.03e-12	175.33	LAK(1)DLAENNK(1)GAR	3	0.61168	9
ath01110 Biosynthesis of secondary metabolites	0.00629517	cds.Camellia_sinensis.comp27350_c0_seq2_m.26012	335	0.327	Down	0.0076449	K	PREDICTED: chalcone synthase 1 [Juglans regia]	0.999749	0.00235236	125.36	DVPGLISK(1)NIEK	2	-0.22631	10
ath01110 Biosynthesis of secondary metabolites	0.00629517	cds.Camellia_sinensis.comp31558_c0_seq1_m.19170	355	0.621	Down	0.023057	K	PREDICTED: squalene synthase [Vitis vinifera]	1	0.00178482	126.03	SDPNATK(1)ALSR	2	1.4988	6
ath01110 Biosynthesis of secondary metabolites	0.00629517	cds.Camellia_sinensis.comp27350_c0_seq1_m.24260	381	0.324	Down	0.00051806	K	PREDICTED: chalcone synthase 1 [Juglans regia]	1	0.00160418	133.58	LGLK(1)EEK(1)LR	3	0.016611	3
ath01110 Biosynthesis of secondary metabolites	0.00629517	cds.Camellia_sinensis.comp27350_c0_seq1_m.24260	378	0.324	Down	0.00051806	K	PREDICTED: chalcone synthase 1 [Juglans regia]	1	0.00160418	133.58	LGLK(1)EEK(1)LR	3	0.016611	3
ath01110 Biosynthesis of secondary metabolites	0.00629517	cds.Camellia_sinensis.comp31295_c0_seq1_m.4827	146	0.326	Down	0.00078332	K	PREDICTED: 4-coumarate--CoA ligase 2 [Theobroma cacao]	1	9.11e-11	159.12	SK(1)LIITQSQYVDK	3	0.57607	12
ath01110 Biosynthesis of secondary metabolites	0.00629517	cds.Camellia_sinensis.comp32304_c0_seq3_m.11225	120	0.07	Down	9.94e-05	K	PREDICTED: phenylalanine ammonia-lyase [Vitis vinifera]	1	1.56e-06	149.94	TK(1)QGGALQK(1)ELIR	3	0.69003	14
ath01110 Biosynthesis of secondary metabolites	0.00629517	cds.Camellia_sinensis.comp32304_c0_seq3_m.11225	383	0.176	Down	0.0130224	K	PREDICTED: phenylalanine ammonia-lyase [Vitis vinifera]	1	6.95e-25	155.08	NK(1)ALHGGNFQGTPIGVSMDNTR	4	1.8882	25
ath01110 Biosynthesis of secondary metabolites	0.00629517	cds.Camellia_sinensis.comp32304_c0_seq3_m.11225	326	0.251	Down	0.0077168	K	PREDICTED: phenylalanine ammonia-lyase [Vitis vinifera]	1	9.49e-07	140.33	AAQK(1)LHEMDPLQKPK	3	0.44287	12
ath01110 Biosynthesis of secondary metabolites	0.00629517	cds.Camellia_sinensis.comp32304_c0_seq3_m.11225	37	0.205	Down	0.0092163	K	PREDICTED: phenylalanine ammonia-lyase [Vitis vinifera]	1	0.000707114	142	GSHLDEVK(1)R	3	0.94495	6
ath01110 Biosynthesis of secondary metabolites	0.00629517	cds.Camellia_sinensis.comp32304_c0_seq3_m.11225	622	0.116	Down	0.0093433	K	PREDICTED: phenylalanine ammonia-lyase [Vitis vinifera]	1	5.31e-06	146.16	TQLPK(1)EVECTR	3	-0.34622	15
ath01110 Biosynthesis of secondary metabolites	0.00629517	cds.Camellia_sinensis.comp32304_c0_seq3_m.11225	113	0.116	Down	0.00137743	K	PREDICTED: phenylalanine ammonia-lyase [Vitis vinifera]	1	1.56e-06	143.58	TK(1)QGGALQK(1)ELIR	3	0.69003	8
ath04141 Protein processing in endoplasmic reticulum	0.230995	cds.Camellia_sinensis.comp29470_c0_seq1_m.43811	125	1.617	Up	0.020618	K	PREDICTED: 17.3 kDa class I heat shock protein-like [Nelumbo nucifera]	1	3.72e-15	174.23	LPENAK(1)VDQVK	2	2.6938	12
ath04141 Protein processing in endoplasmic reticulum	0.230995	cds.CL546Contig1_m.8418	129	0.502	Down	0.0080226	K	PREDICTED: cell division cycle protein 48 homolog [Jatropha curcas]	0.993588	1.99e-07	116.58	LGDIVSVHQCPDVK(0.994)YGK(0.006)	3	0.28971	9
ath04141 Protein processing in endoplasmic reticulum	0.230995	cds.Camellia_sinensis.comp20717_c0_seq1_m.12353	530	0.637	Down	0.045385	K	heat shock cognate 70 kDa protein 2 [Gossypium hirsutum]	0.999979	5.26e-39	193.98	MVQEAEK(1)YKSEDEEHK	4	-0.16991	49
ath04141 Protein processing in endoplasmic reticulum	0.230995	cds.CL546Contig2_m.7929	672	0.526	Down	0.028579	K	PREDICTED: cell division cycle protein 48 homolog [Gossypium hirsutum]	1	2.47e-07	155.53	SPISK(1)DVDLR	3	0.38737	20
ath04141 Protein processing in endoplasmic reticulum	0.230995	cds.CL546Contig2_m.7929	758	0.606	Down	0.04906	K	PREDICTED: cell division cycle protein 48 homolog [Gossypium hirsutum]	1	2.24e-17	166.62	K(1)YQVFAQTLQQSR	3	0.33697	11
ath03010 Ribosome	0.0700907	cds.Camellia_sinensis.comp28080_c0_seq2_m.39935	57	0.473	Down	0.034242	K	PREDICTED: 60S ribosomal protein L11 [Ricinus communis]	1	4.52e-08	123.55	VLEQLSGQTPVFSK(1)AR	3	1.3088	9
ath03010 Ribosome	0.0700907	cds.Camellia_sinensis.comp28080_c0_seq2_m.39935	43	0.451	Down	0.0098165	K	PREDICTED: 60S ribosomal protein L11 [Ricinus communis]	1	4.52e-08	123.55	AAK(1)VLEQLSGQTPVFSK(1)AR	3	0.29243	4
ath03010 Ribosome	0.0700907	cds.Camellia_sinensis.comp26555_c0_seq1_m.49470	140	0.415	Down	0.024619	K	PREDICTED: 60S ribosomal protein L28-2-like [Nelumbo nucifera]	1	4.4e-05	91.414	AVTNQVGNNYYRPDLK(1)NAALAR	3	0.20407	4
ath03010 Ribosome	0.0700907	cds.Camellia_sinensis.comp29193_c0_seq1_m.42653	27	0.349	Down	0.032116	K	PREDICTED: ubiquitin-60S ribosomal protein L40 [Cucumis melo]	0.999569	9.82e-174	287.85	TITLEVESSDTIDNVK(1)AK	2	0.52773	19
ath03010 Ribosome	0.0700907	cds.Camellia_sinensis.comp29193_c0_seq1_m.42653	11	0.516	Down	0.030323	K	PREDICTED: ubiquitin-60S ribosomal protein L40 [Cucumis melo]	1	1.16e-185	277.64	TLTGK(1)TITLEVESSDTIDNVK(0.991)AK(0.009)	3	0.62009	70
ath03010 Ribosome	0.0700907	cds.Camellia_sinensis.comp20901_c0_seq1_m.28740	262	0.594	Down	0.0194982	K	40S ribosomal protein S2-4 [Medicago truncatula]	1	1.69e-26	156.11	SPYQEYTDLLAK(1)PTSK(1)LTYVEDVPER	4	1.3735	38
ath03010 Ribosome	0.0700907	cds.Camellia_sinensis.comp20901_c0_seq1_m.28740	258	0.612	Down	0.0101838	K	40S ribosomal protein S2-4 [Medicago truncatula]	1	1.07e-51	206.13	SPYQEYTDLLAK(1)PTSK(1)LTYVEDVPER	4	1.3735	29
ath03010 Ribosome	0.0700907	cds.Camellia_sinensis.comp26187_c0_seq1_m.24832	45	0.611	Down	0.038376	K	PREDICTED: 40S ribosomal protein S3a [Sesamum indicum]	1	0.00314426	103.55	NIGK(1)TLVSR	3	-1.0855	5
ath00360 Phenylalanine metabolism	0.00911541	cds.Camellia_sinensis.comp28142_c0_seq1_m.18076	447	0.264	Down	0.0052952	K	PREDICTED: trans-cinnamate 4-monooxygenase [Jatropha curcas]	1	6.09e-05	108.66	FLEEEAK(1)VEANGNDFR	2	-0.47023	4
ath00360 Phenylalanine metabolism	0.00911541	cds.Camellia_sinensis.comp28142_c0_seq1_m.18076	161	0.36	Down	0.00137559	K	PREDICTED: trans-cinnamate 4-monooxygenase [Jatropha curcas]	1	1.4e-20	169.58	IMTVPFFTNK(1)VVQQYR	3	-2.9992	12
ath00360 Phenylalanine metabolism	0.00911541	cds.Camellia_sinensis.comp28142_c0_seq1_m.18076	83	0.323	Down	8.61e-07	K	PREDICTED: trans-cinnamate 4-monooxygenase [Jatropha curcas]	1	2.82e-05	159.2	NLTQLAK(1)R	2	0.60564	12
ath00360 Phenylalanine metabolism	0.00911541	cds.Camellia_sinensis.comp28142_c0_seq1_m.18076	108	0.377	Down	0.0091353	K	PREDICTED: trans-cinnamate 4-monooxygenase [Jatropha curcas]	1	6.21e-15	124.66	NLVVVSSPDLAK(1)EVLHTQGVEFGSR	4	-0.034374	8
ath00360 Phenylalanine metabolism	0.00911541	cds.Camellia_sinensis.comp28142_c0_seq1_m.18076	288	0.438	Down	0.0164818	K	PREDICTED: trans-cinnamate 4-monooxygenase [Jatropha curcas]	0.999963	0.00133392	103.14	LASTK(1)SMDNNTLK	3	-1.3304	2
ath00360 Phenylalanine metabolism	0.00911541	cds.Camellia_sinensis.comp31295_c0_seq1_m.4827	146	0.326	Down	0.00078332	K	PREDICTED: 4-coumarate--CoA ligase 2 [Theobroma cacao]	1	9.11e-11	159.12	SK(1)LIITQSQYVDK	3	0.57607	12
ath00360 Phenylalanine metabolism	0.00911541	cds.Camellia_sinensis.comp32304_c0_seq3_m.11225	120	0.07	Down	9.94e-05	K	PREDICTED: phenylalanine ammonia-lyase [Vitis vinifera]	1	1.56e-06	149.94	TK(1)QGGALQK(1)ELIR	3	0.69003	14
ath00360 Phenylalanine metabolism	0.00911541	cds.Camellia_sinensis.comp32304_c0_seq3_m.11225	383	0.176	Down	0.0130224	K	PREDICTED: phenylalanine ammonia-lyase [Vitis vinifera]	1	6.95e-25	155.08	NK(1)ALHGGNFQGTPIGVSMDNTR	4	1.8882	25
ath00360 Phenylalanine metabolism	0.00911541	cds.Camellia_sinensis.comp32304_c0_seq3_m.11225	326	0.251	Down	0.0077168	K	PREDICTED: phenylalanine ammonia-lyase [Vitis vinifera]	1	9.49e-07	140.33	AAQK(1)LHEMDPLQKPK	3	0.44287	12
ath00360 Phenylalanine metabolism	0.00911541	cds.Camellia_sinensis.comp32304_c0_seq3_m.11225	37	0.205	Down	0.0092163	K	PREDICTED: phenylalanine ammonia-lyase [Vitis vinifera]	1	0.000707114	142	GSHLDEVK(1)R	3	0.94495	6
ath00360 Phenylalanine metabolism	0.00911541	cds.Camellia_sinensis.comp32304_c0_seq3_m.11225	622	0.116	Down	0.0093433	K	PREDICTED: phenylalanine ammonia-lyase [Vitis vinifera]	1	5.31e-06	146.16	TQLPK(1)EVECTR	3	-0.34622	15
ath00360 Phenylalanine metabolism	0.00911541	cds.Camellia_sinensis.comp32304_c0_seq3_m.11225	113	0.116	Down	0.00137743	K	PREDICTED: phenylalanine ammonia-lyase [Vitis vinifera]	1	1.56e-06	143.58	TK(1)QGGALQK(1)ELIR	3	0.69003	8

## Sheet: CK
KEGG enrichment of Kub proteins in CK
KEGG pathway	Fisher's exact test p value	Protein accession	Position	Amino acid	Protein description	Localization probability	PEP	Score	Modified sequence	Charge	Mass error [ppm]	MS/MS Count
ath00520 Amino sugar and nucleotide sugar metabolism	0.261388	cds.Camellia_sinensis.comp30979_c1_seq1_m.25752	315	K	"PREDICTED: GDP-mannose 3,5-epimerase 2 [Juglans regia]"	1	0.0164	73.9	EK(1)LGWAPTMR	3	0.61846	1
ath00520 Amino sugar and nucleotide sugar metabolism	0.261388	cds.Camellia_sinensis.comp32716_c0_seq2_m.17812	285	K	"PREDICTED: phosphoglucomutase, cytoplasmic [Daucus carota subsp. sativus]"	1	0.000576	71.696	MGLGK(1)SSSQGEPPEFGAAADGDADR	3	-1.453	2
ath04120 Ubiquitin mediated proteolysis	0.300786	cds.Camellia_sinensis.comp34869_c0_seq1_m.249	3487	K	PREDICTED: E3 ubiquitin-protein ligase UPL1 isoform X2 [Vitis vinifera]	1	0.00557	84.892	LQVHK(1)AYGAPER	3	-1.6424	2
ath04120 Ubiquitin mediated proteolysis	0.300786	cds.Camellia_sinensis.comp25849_c0_seq1_m.26650	354	K	PREDICTED: NEDD8-activating enzyme E1 catalytic subunit isoform X1 [Eucalyptus grandis]	1	4.55e-06	125.39	K(1)FIDLLEEHPQLLLSR	3	0.22249	2
ath00630 Glyoxylate and dicarboxylate metabolism	0.127418	cds.Camellia_sinensis.comp33659_c0_seq2_m.20927	128	K	glutamine synthetase cytosolic isozyme 1 [Gossypium hirsutum]	1	3.29e-37	153.27	FNAAK(1)IFSHPDVVAEEPWYGIEQEYTLLQK	4	0.54667	2
ath00630 Glyoxylate and dicarboxylate metabolism	0.127418	cds.Camellia_sinensis.comp31022_c0_seq2_m.27008	230	K	peroxisomal (S)-2-hydroxy-acid oxidase GLO1 isoform X1 [Cajanus cajan]	1	0.000317	83.395	WLQTITTLPILVK(1)GVLTAEDAR	3	-0.81327	1
ath00630 Glyoxylate and dicarboxylate metabolism	0.127418	cds.Camellia_sinensis.comp31022_c0_seq1_m.26968	230	K	peroxisomal (S)-2-hydroxy-acid oxidase GLO1 isoform X1 [Cajanus cajan]	1	0.00165	69.398	WLQTITQLPILVK(1)GVLTAEDAR	3	0.7619	1
ath01100 Metabolic pathways	0.0176653	cds.Camellia_sinensis.comp33325_c0_seq1_m.21011	392	K	PREDICTED: phospholipase A(1) LCAT3 isoform X2 [Theobroma cacao]	1	1.37e-05	90.912	YSFVDGDETVPAESAK(1)ADGFAATER	3	0.84298	3
ath01100 Metabolic pathways	0.0176653	cds.Camellia_sinensis.comp25454_c0_seq1_m.28314	382	K	"PREDICTED: naringenin,2-oxoglutarate 3-dioxygenase [Ziziphus jujuba]"	0.97898	4.44e-10	159.44	LLQDQQDIEK(0.021)AK(0.979)	2	0.76695	1
ath01100 Metabolic pathways	0.0176653	cds.Camellia_sinensis.comp30979_c1_seq1_m.25752	315	K	"PREDICTED: GDP-mannose 3,5-epimerase 2 [Juglans regia]"	1	0.0164	73.9	EK(1)LGWAPTMR	3	0.61846	1
ath01100 Metabolic pathways	0.0176653	cds.Camellia_sinensis.comp32716_c0_seq2_m.17812	285	K	"PREDICTED: phosphoglucomutase, cytoplasmic [Daucus carota subsp. sativus]"	1	0.000576	71.696	MGLGK(1)SSSQGEPPEFGAAADGDADR	3	-1.453	2
ath01100 Metabolic pathways	0.0176653	cds.Camellia_sinensis.comp31987_c0_seq1_m.26508	184	K	"PREDICTED: chlorophyllase-2, chloroplastic [Vitis vinifera]"	0.901724	0.00221	73.953	FSALIGIDPVDGMDK(0.902)GK(0.098)	3	1.797	1
ath01100 Metabolic pathways	0.0176653	cds.Camellia_sinensis.comp33659_c0_seq2_m.20927	128	K	glutamine synthetase cytosolic isozyme 1 [Gossypium hirsutum]	1	3.29e-37	153.27	FNAAK(1)IFSHPDVVAEEPWYGIEQEYTLLQK	4	0.54667	2
ath01100 Metabolic pathways	0.0176653	cds.Camellia_sinensis.comp14771_c0_seq1_m.16671	148	K	PREDICTED: NADP-dependent glyceraldehyde-3-phosphate dehydrogenase [Sesamum indicum]	0.753305	0.000872	85.976	EIAK(0.753)PAK(0.247)DAVTEVVR	4	-0.15584	1
ath01100 Metabolic pathways	0.0176653	cds.Camellia_sinensis.comp27300_c1_seq1_m.38184	118	K	"PREDICTED: chlorophyll a-b binding protein CP29.1, chloroplastic [Ricinus communis]"	1	0.000701	77.66	FESADVK(1)STPFQPYTEVFGLQR	3	-0.93533	2
ath01100 Metabolic pathways	0.0176653	cds.Camellia_sinensis.comp31022_c0_seq1_m.26968	230	K	peroxisomal (S)-2-hydroxy-acid oxidase GLO1 isoform X1 [Cajanus cajan]	1	0.00165	69.398	WLQTITQLPILVK(1)GVLTAEDAR	3	0.7619	1
ath01100 Metabolic pathways	0.0176653	cds.Camellia_sinensis.comp31022_c0_seq2_m.27008	230	K	peroxisomal (S)-2-hydroxy-acid oxidase GLO1 isoform X1 [Cajanus cajan]	1	0.000317	83.395	WLQTITTLPILVK(1)GVLTAEDAR	3	-0.81327	1
ath01100 Metabolic pathways	0.0176653	cds.Camellia_sinensis.comp25036_c0_seq1_m.20734	180	K	PREDICTED: S-adenosylmethionine synthase 2 [Eucalyptus grandis]	1	7.17e-06	104.26	TQVTVEYYNDK(1)GAMVPIR	3	0.39816	3
ath01100 Metabolic pathways	0.0176653	cds.Camellia_sinensis.comp27350_c0_seq2_m.26012	181	K	PREDICTED: chalcone synthase 1 [Juglans regia]	1	0.000128	79.586	SK(1)ITHLVFCTTSGVDMPGADYQLTK	3	-1.6036	2
ath01100 Metabolic pathways	0.0176653	cds.Camellia_sinensis.comp24910_c0_seq1_m.13295	96	K	PREDICTED: probable chalcone--flavonone isomerase 3 [Prunus mume]	1	0.0037	71.545	EIK(1)GSQYGVQLESAVR	3	0.54729	1
ath01100 Metabolic pathways	0.0176653	cds.Camellia_sinensis.comp32304_c0_seq3_m.11225	667	K	PREDICTED: phenylalanine ammonia-lyase [Vitis vinifera]	0.995394	0.0145	53.998	EELGTGFLTGEK(0.995)IVSPGEEFDK(0.005)	3	0.42211	1
ath01100 Metabolic pathways	0.0176653	cds.Camellia_sinensis.comp32304_c0_seq3_m.11225	93	K	PREDICTED: phenylalanine ammonia-lyase [Vitis vinifera]	1	1.52e-17	114.06	AAVQASSEWVMESMNK(1)GTDSYGVTTGFGATSHR	4	-0.2653	8
ath01100 Metabolic pathways	0.0176653	cds.Camellia_sinensis.comp32304_c0_seq3_m.11225	337	K	PREDICTED: phenylalanine ammonia-lyase [Vitis vinifera]	0.918358	0.00213	109.95	LHEMDPLQK(0.082)PK(0.918)QDR	3	0.41834	3
ath01100 Metabolic pathways	0.0176653	cds.Camellia_sinensis.comp32304_c0_seq3_m.11225	554	K	PREDICTED: phenylalanine ammonia-lyase [Vitis vinifera]	1	2.86e-05	141.2	FCEK(1)DLIK	2	-0.11674	3
ath01100 Metabolic pathways	0.0176653	cds.Camellia_sinensis.comp32304_c0_seq3_m.11225	523	K	PREDICTED: phenylalanine ammonia-lyase [Vitis vinifera]	1	6.94e-10	162.38	YLEENLK(1)NTVR	2	-1.472	2
ath01100 Metabolic pathways	0.0176653	cds.Camellia_sinensis.comp32304_c0_seq3_m.11225	335	K	PREDICTED: phenylalanine ammonia-lyase [Vitis vinifera]	0.994222	0.00636	91.307	LHEMDPLQK(0.994)PK(0.006)	3	-0.75026	4
ath01100 Metabolic pathways	0.0176653	cds.Camellia_sinensis.comp30468_c0_seq1_m.32890	198	K	chalcone--flavonone isomerase 2 [Vitis vinifera]	0.998697	0.000635	80.859	QLSEAVLESIIGK(0.999)HGVSPAAK(0.001)	4	-0.015532	2
ath00052 Galactose metabolism	0.111348	cds.Camellia_sinensis.comp26027_c0_seq1_m.7122	433	K	PREDICTED: probable galactinol--sucrose galactosyltransferase 6 isoform X1 [Populus euphratica]	0.82769	0.000635	110.51	SDALAVQGLGLVQPK(0.828)K(0.172)	3	1.006	2
ath00052 Galactose metabolism	0.111348	cds.Camellia_sinensis.comp32716_c0_seq2_m.17812	285	K	"PREDICTED: phosphoglucomutase, cytoplasmic [Daucus carota subsp. sativus]"	1	0.000576	71.696	MGLGK(1)SSSQGEPPEFGAAADGDADR	3	-1.453	2
ath04146 Peroxisome	0.146528	cds.Camellia_sinensis.comp31022_c0_seq2_m.27008	230	K	peroxisomal (S)-2-hydroxy-acid oxidase GLO1 isoform X1 [Cajanus cajan]	1	0.000317	83.395	WLQTITTLPILVK(1)GVLTAEDAR	3	-0.81327	1
ath04146 Peroxisome	0.146528	cds.Camellia_sinensis.comp31022_c0_seq1_m.26968	230	K	peroxisomal (S)-2-hydroxy-acid oxidase GLO1 isoform X1 [Cajanus cajan]	1	0.00165	69.398	WLQTITQLPILVK(1)GVLTAEDAR	3	0.7619	1

## Sheet: DT
KEGG enrichment of Kub proteins in DT
KEGG pathway	Fisher's exact test p value	Protein accession	Position	Amino acid	Protein description	Localization probability	PEP	Score	Modified sequence	Charge	Mass error [ppm]	MS/MS Count
ath00250 Alanine, aspartate and glutamate metabolism	0.00470263	cds.Camellia_sinensis.comp29947_c0_seq2_m.16040	5	K	PREDICTED: glutamate decarboxylase 1 [Vitis vinifera]	1	0.002	67.928	VLSK(1)TTSGASDVSVHSTFASR	4	-0.8207	1
ath00250 Alanine, aspartate and glutamate metabolism	0.00470263	cds.Camellia_sinensis.comp33659_c0_seq2_m.20927	64	K	glutamine synthetase cytosolic isozyme 1 [Gossypium hirsutum]	0.820811	0.0111	84.169	TLSGPVSDPK(0.821)K(0.145)LPK(0.034)	3	0.083764	1
ath00250 Alanine, aspartate and glutamate metabolism	0.00470263	cds.Camellia_sinensis.comp33659_c0_seq2_m.20927	65	K	glutamine synthetase cytosolic isozyme 1 [Gossypium hirsutum]	0.795916	0.00278	84.169	K(0.796)LPK(0.204)WNYDGSSTGQAPGEDSEVIIYPQAIFK	4	0.55266	1
ath04141 Protein processing in endoplasmic reticulum	0.341298	cds.Camellia_sinensis.comp33810_c0_seq4_m.9082	244	K	PREDICTED: peptide-N(4)-(N-acetyl-beta-glucosaminyl)asparagine amidase [Ipomoea nil]	1	0.00764	84.169	YNDPLK(1)LLETR	3	-0.47	1
ath04141 Protein processing in endoplasmic reticulum	0.341298	cds.Camellia_sinensis.comp20717_c0_seq1_m.12353	191	K	heat shock cognate 70 kDa protein 2 [Gossypium hirsutum]	0.813656	7.01e-09	127.91	IINEPTAAAIAYGLDK(0.814)K(0.186)	3	0.39309	1
ath00030 Pentose phosphate pathway	0.0259067	cds.Camellia_sinensis.comp35522_c0_seq1_m.26786	272	K	"PREDICTED: fructose-1,6-bisphosphatase, cytosolic [Sesamum indicum]"	0.87109	0.000214	119.62	TLLYGGIFLYPADK(0.129)K(0.871)	3	0.29527	3
ath00030 Pentose phosphate pathway	0.0259067	cds.Camellia_sinensis.comp34981_c0_seq1_m.15901	323	K	PREDICTED: fructose-bisphosphate aldolase cytoplasmic isozyme [Sesamum indicum]	0.832927	0.000802	64.035	ALQASTLK(0.167)AWLGK(0.833)PENVQNAQAAFLTR	4	0.31116	1
ath00630 Glyoxylate and dicarboxylate metabolism	0.0537496	cds.Camellia_sinensis.comp33224_c0_seq1_m.18045	96	K	catalase isozyme 3 [Nicotiana tabacum]	1	1.55e-10	133.52	GPILLEDYHLVEK(1)LANFDR	3	0.30941	2
ath00630 Glyoxylate and dicarboxylate metabolism	0.0537496	cds.Camellia_sinensis.comp33659_c0_seq2_m.20927	64	K	glutamine synthetase cytosolic isozyme 1 [Gossypium hirsutum]	0.820811	0.0111	84.169	TLSGPVSDPK(0.821)K(0.145)LPK(0.034)	3	0.083764	1
ath00630 Glyoxylate and dicarboxylate metabolism	0.0537496	cds.Camellia_sinensis.comp33659_c0_seq2_m.20927	65	K	glutamine synthetase cytosolic isozyme 1 [Gossypium hirsutum]	0.795916	0.00278	84.169	K(0.796)LPK(0.204)WNYDGSSTGQAPGEDSEVIIYPQAIFK	4	0.55266	1
ath00630 Glyoxylate and dicarboxylate metabolism	0.0537496	cds.Camellia_sinensis.comp31058_c0_seq1_m.3937	864	K	"PREDICTED: aconitate hydratase, cytoplasmic [Citrus sinensis]"	1	0.000384	81.379	YK(1)AAGQQTIVLAGAEYGSGSSR	3	0.24632	1
ath03013 RNA transport	0.258267	cds.CL102Contig1_m.19364	172	K	PREDICTED: elongation factor 1-alpha [Juglans regia]	1	0.00138	127.71	YDEIVK(1)EVSSYLK	3	0.74355	3
ath03013 RNA transport	0.258267	cds.Camellia_sinensis.comp26895_c0_seq1_m.15701	117	K	PREDICTED: polyadenylate-binding protein 2-like [Jatropha curcas]	0.999999	0.0151	73.887	K(1)SGTANIFIK	3	0.44166	1
ath04144 Endocytosis	0.0798397	cds.Camellia_sinensis.comp30426_c0_seq1_m.40832	196	K	PREDICTED: ras-related protein RABA2a [Prunus mume]	0.883076	0.0111	63.062	SLSSDEPAPASIK(0.117)EGK(0.883)	3	-0.45976	1
ath04144 Endocytosis	0.0798397	cds.Camellia_sinensis.comp20717_c0_seq1_m.12353	191	K	heat shock cognate 70 kDa protein 2 [Gossypium hirsutum]	0.813656	7.01e-09	127.91	IINEPTAAAIAYGLDK(0.814)K(0.186)	3	0.39309	1
ath00010 Glycolysis / Gluconeogenesis	0.230713	cds.Camellia_sinensis.comp35522_c0_seq1_m.26786	272	K	"PREDICTED: fructose-1,6-bisphosphatase, cytosolic [Sesamum indicum]"	0.87109	0.000214	119.62	TLLYGGIFLYPADK(0.129)K(0.871)	3	0.29527	3
ath00010 Glycolysis / Gluconeogenesis	0.230713	cds.Camellia_sinensis.comp34981_c0_seq1_m.15901	323	K	PREDICTED: fructose-bisphosphate aldolase cytoplasmic isozyme [Sesamum indicum]	0.832927	0.000802	64.035	ALQASTLK(0.167)AWLGK(0.833)PENVQNAQAAFLTR	4	0.31116	1
ath01230 Biosynthesis of amino acids	0.0919318	cds.Camellia_sinensis.comp33659_c0_seq2_m.20927	64	K	glutamine synthetase cytosolic isozyme 1 [Gossypium hirsutum]	0.820811	0.0111	84.169	TLSGPVSDPK(0.821)K(0.145)LPK(0.034)	3	0.083764	1
ath01230 Biosynthesis of amino acids	0.0919318	cds.Camellia_sinensis.comp33659_c0_seq2_m.20927	65	K	glutamine synthetase cytosolic isozyme 1 [Gossypium hirsutum]	0.795916	0.00278	84.169	K(0.796)LPK(0.204)WNYDGSSTGQAPGEDSEVIIYPQAIFK	4	0.55266	1
ath01230 Biosynthesis of amino acids	0.0919318	cds.Camellia_sinensis.comp31058_c0_seq1_m.3937	864	K	"PREDICTED: aconitate hydratase, cytoplasmic [Citrus sinensis]"	1	0.000384	81.379	YK(1)AAGQQTIVLAGAEYGSGSSR	3	0.24632	1
ath01230 Biosynthesis of amino acids	0.0919318	cds.Camellia_sinensis.comp34981_c0_seq1_m.15901	323	K	PREDICTED: fructose-bisphosphate aldolase cytoplasmic isozyme [Sesamum indicum]	0.832927	0.000802	64.035	ALQASTLK(0.167)AWLGK(0.833)PENVQNAQAAFLTR	4	0.31116	1
ath00710 Carbon fixation in photosynthetic organisms	0.176782	cds.Camellia_sinensis.comp35522_c0_seq1_m.26786	272	K	"PREDICTED: fructose-1,6-bisphosphatase, cytosolic [Sesamum indicum]"	0.87109	0.000214	119.62	TLLYGGIFLYPADK(0.129)K(0.871)	3	0.29527	3
ath00710 Carbon fixation in photosynthetic organisms	0.176782	cds.Camellia_sinensis.comp34981_c0_seq1_m.15901	323	K	PREDICTED: fructose-bisphosphate aldolase cytoplasmic isozyme [Sesamum indicum]	0.832927	0.000802	64.035	ALQASTLK(0.167)AWLGK(0.833)PENVQNAQAAFLTR	4	0.31116	1
ath00051 Fructose and mannose metabolism	0.0594923	cds.Camellia_sinensis.comp35522_c0_seq1_m.26786	272	K	"PREDICTED: fructose-1,6-bisphosphatase, cytosolic [Sesamum indicum]"	0.87109	0.000214	119.62	TLLYGGIFLYPADK(0.129)K(0.871)	3	0.29527	3
ath00051 Fructose and mannose metabolism	0.0594923	cds.Camellia_sinensis.comp34981_c0_seq1_m.15901	323	K	PREDICTED: fructose-bisphosphate aldolase cytoplasmic isozyme [Sesamum indicum]	0.832927	0.000802	64.035	ALQASTLK(0.167)AWLGK(0.833)PENVQNAQAAFLTR	4	0.31116	1
ath01200 Carbon metabolism	0.106882	cds.Camellia_sinensis.comp33224_c0_seq1_m.18045	96	K	catalase isozyme 3 [Nicotiana tabacum]	1	1.55e-10	133.52	GPILLEDYHLVEK(1)LANFDR	3	0.30941	2
ath01200 Carbon metabolism	0.106882	cds.Camellia_sinensis.comp31058_c0_seq1_m.3937	864	K	"PREDICTED: aconitate hydratase, cytoplasmic [Citrus sinensis]"	1	0.000384	81.379	YK(1)AAGQQTIVLAGAEYGSGSSR	3	0.24632	1
ath01200 Carbon metabolism	0.106882	cds.Camellia_sinensis.comp35522_c0_seq1_m.26786	272	K	"PREDICTED: fructose-1,6-bisphosphatase, cytosolic [Sesamum indicum]"	0.87109	0.000214	119.62	TLLYGGIFLYPADK(0.129)K(0.871)	3	0.29527	3
ath01200 Carbon metabolism	0.106882	cds.Camellia_sinensis.comp34981_c0_seq1_m.15901	323	K	PREDICTED: fructose-bisphosphate aldolase cytoplasmic isozyme [Sesamum indicum]	0.832927	0.000802	64.035	ALQASTLK(0.167)AWLGK(0.833)PENVQNAQAAFLTR	4	0.31116	1
