# Supplementary material for: Global Ubiquitome Profiling Revealed the Roles of Ubiquitinated Proteins in Metabolic Pathways of Tea Leaves in Responding to Drought Stress
Source: Sci Rep. 2019 Mar 12;9:4286. doi: 10.1038/s41598-019-41041-3 (PMC6414630; doi:10.1038/s41598-019-41041-3)
Supplement: Supplementary file 1 — Dataset [file 41598_2019_41041_MOESM1_ESM.zip › Supplemental Table 6.xlsx]

## Sheet: Motif annotation
Global Ubiquitome Profiling Revealed the Roles of Ubiquitinated Proteins in Metabolic Pathways of Tea Leaves in Responding to Drought Stress Hui Xie1, Yu Wang1, Yiqian Ding1, Chen Qiu1, Litao Sun1, Zhongshuai Gai2, Honglian Gu1, Zhaotang Ding1* 1 Tea Research Institute, Qingdao Agricultural University, Qingdao, 266109, China 2 College of Life Science, Yantai University, Yantai，Shandong, 264005, C…
Note: s: conserved motif of lysine ubiquitination.
Motif annotations of Kub proteins
Protein ID	Protein accession	Position	Motif Logos
cds.Camellia_sinensis.comp20717_c0_seq1_m.12353-563	cds.Camellia_sinensis.comp20717_c0_seq1_m.12353	563	.........EK..........
cds.Camellia_sinensis.comp27117_c0_seq1_m.17061-276	cds.Camellia_sinensis.comp27117_c0_seq1_m.17061	276	.........EK..........
cds.Camellia_sinensis.comp26506_c0_seq1_m.23107-305	cds.Camellia_sinensis.comp26506_c0_seq1_m.23107	305	.........EK..........
cds.Camellia_sinensis.comp25607_c0_seq1_m.14266-159	cds.Camellia_sinensis.comp25607_c0_seq1_m.14266	159	.........EK..........
cds.Camellia_sinensis.comp32304_c0_seq3_m.11225-667	cds.Camellia_sinensis.comp32304_c0_seq3_m.11225	667	.........EK..........
cds.Camellia_sinensis.comp16976_c0_seq1_m.36981-316	cds.Camellia_sinensis.comp16976_c0_seq1_m.36981	316	.........EK..........
cds.Camellia_sinensis.comp20742_c0_seq1_m.46842-80	cds.Camellia_sinensis.comp20742_c0_seq1_m.46842	80	.........EK..........
cds.Camellia_sinensis.comp20717_c0_seq1_m.12353-530	cds.Camellia_sinensis.comp20717_c0_seq1_m.12353	530	.........EK..........
cds.Camellia_sinensis.comp26248_c0_seq1_m.28827-116	cds.Camellia_sinensis.comp26248_c0_seq1_m.28827	116	.........EK..........
cds.Camellia_sinensis.comp24206_c0_seq1_m.41922-16	cds.Camellia_sinensis.comp24206_c0_seq1_m.41922	16	.........EK..........
cds.Camellia_sinensis.comp29398_c0_seq1_m.19933-164	cds.Camellia_sinensis.comp29398_c0_seq1_m.19933	164	.........EK..........
cds.Camellia_sinensis.comp28022_c0_seq1_m.46866-66	cds.Camellia_sinensis.comp28022_c0_seq1_m.46866	66	.........EK..........
cds.Camellia_sinensis.comp20709_c0_seq1_m.51241-36	cds.Camellia_sinensis.comp20709_c0_seq1_m.51241	36	.........EK..........
cds.Camellia_sinensis.comp15864_c0_seq1_m.58049-37	cds.Camellia_sinensis.comp15864_c0_seq1_m.58049	37	.........EK..........
cds.Camellia_sinensis.comp14948_c0_seq1_m.21121-13	cds.Camellia_sinensis.comp14948_c0_seq1_m.21121	13	.........EK..........
cds.Camellia_sinensis.comp26234_c0_seq1_m.17077-72	cds.Camellia_sinensis.comp26234_c0_seq1_m.17077	72	.........EK..........
cds.Camellia_sinensis.comp36001_c0_seq1_m.34430-145	cds.Camellia_sinensis.comp36001_c0_seq1_m.34430	145	.........EK..........
cds.Camellia_sinensis.comp38050_c0_seq1_m.42138-193	cds.Camellia_sinensis.comp38050_c0_seq1_m.42138	193	.........EK..........
cds.CL546Contig1_m.8418-314	cds.CL546Contig1_m.8418	314	.........EK..........
cds.Camellia_sinensis.comp17862_c0_seq1_m.51544-70	cds.Camellia_sinensis.comp17862_c0_seq1_m.51544	70	.........EK..........
cds.Camellia_sinensis.comp30362_c0_seq1_m.16010-275	cds.Camellia_sinensis.comp30362_c0_seq1_m.16010	275	.........EK..........
cds.Camellia_sinensis.comp18674_c0_seq1_m.44439-70	cds.Camellia_sinensis.comp18674_c0_seq1_m.44439	70	.........EK..........
cds.Camellia_sinensis.comp30878_c1_seq5_m.46877-25	cds.Camellia_sinensis.comp30878_c1_seq5_m.46877	25	.........EK..........
cds.Camellia_sinensis.comp28692_c0_seq1_m.16119-207	cds.Camellia_sinensis.comp28692_c0_seq1_m.16119	207	.........EK..........
cds.Camellia_sinensis.comp20693_c0_seq1_m.16158-407	cds.Camellia_sinensis.comp20693_c0_seq1_m.16158	407	.........EK..........
cds.Camellia_sinensis.comp26714_c0_seq2_m.30909-135	cds.Camellia_sinensis.comp26714_c0_seq2_m.30909	135	.........EK..........
cds.Camellia_sinensis.comp27561_c0_seq1_m.6074-80	cds.Camellia_sinensis.comp27561_c0_seq1_m.6074	80	.........EK..........
cds.Camellia_sinensis.comp27164_c0_seq1_m.29784-177	cds.Camellia_sinensis.comp27164_c0_seq1_m.29784	177	.........EK..........
cds.Camellia_sinensis.comp33160_c1_seq2_m.16209-288	cds.Camellia_sinensis.comp33160_c1_seq2_m.16209	288	.........EK..........
cds.Camellia_sinensis.comp34641_c0_seq5_m.25316-170	cds.Camellia_sinensis.comp34641_c0_seq5_m.25316	170	.........EK..........
cds.Camellia_sinensis.comp21052_c0_seq1_m.35948-145	cds.Camellia_sinensis.comp21052_c0_seq1_m.35948	145	.........EK..........
cds.Camellia_sinensis.comp20717_c0_seq1_m.12353-567	cds.Camellia_sinensis.comp20717_c0_seq1_m.12353	567	.........EK..........
cds.Camellia_sinensis.comp15864_c0_seq1_m.58049-70	cds.Camellia_sinensis.comp15864_c0_seq1_m.58049	70	.........EK..........
cds.Camellia_sinensis.comp31806_c0_seq1_m.4333-758	cds.Camellia_sinensis.comp31806_c0_seq1_m.4333	758	.........EK..........
cds.Camellia_sinensis.comp26768_c0_seq1_m.36038-49	cds.Camellia_sinensis.comp26768_c0_seq1_m.36038	49	.........EK..........
cds.Camellia_sinensis.comp33659_c0_seq2_m.20927-288	cds.Camellia_sinensis.comp33659_c0_seq2_m.20927	288	.........EK..........
cds.Camellia_sinensis.comp26887_c0_seq1_m.34748-108	cds.Camellia_sinensis.comp26887_c0_seq1_m.34748	108	.........EK..........
cds.Camellia_sinensis.comp20709_c0_seq1_m.51241-101	cds.Camellia_sinensis.comp20709_c0_seq1_m.51241	101	.........EK..........
cds.Camellia_sinensis.comp24868_c0_seq1_m.30310-308	cds.Camellia_sinensis.comp24868_c0_seq1_m.30310	308	.........EK..........
cds.Camellia_sinensis.comp35217_c0_seq1_m.27870-115	cds.Camellia_sinensis.comp35217_c0_seq1_m.27870	115	.........EK..........
cds.Camellia_sinensis.comp29613_c0_seq1_m.38462-276	cds.Camellia_sinensis.comp29613_c0_seq1_m.38462	276	.........EK..........
cds.Camellia_sinensis.comp20709_c0_seq1_m.51241-49	cds.Camellia_sinensis.comp20709_c0_seq1_m.51241	49	.........EK..........
cds.Camellia_sinensis.comp30979_c1_seq1_m.25752-315	cds.Camellia_sinensis.comp30979_c1_seq1_m.25752	315	.........EK..........
cds.Camellia_sinensis.comp25502_c0_seq1_m.37641-159	cds.Camellia_sinensis.comp25502_c0_seq1_m.37641	159	.........EK..........
cds.Camellia_sinensis.comp34958_c0_seq1_m.22394-92	cds.Camellia_sinensis.comp34958_c0_seq1_m.22394	92	.........EK..........
cds.Camellia_sinensis.comp27561_c0_seq1_m.6074-142	cds.Camellia_sinensis.comp27561_c0_seq1_m.6074	142	.........EK..........
cds.Camellia_sinensis.comp29613_c0_seq2_m.38428-276	cds.Camellia_sinensis.comp29613_c0_seq2_m.38428	276	.........EK..........
cds.Camellia_sinensis.comp34702_c0_seq3_m.28352-169	cds.Camellia_sinensis.comp34702_c0_seq3_m.28352	169	.........EK..........
cds.Camellia_sinensis.comp20488_c0_seq1_m.22800-117	cds.Camellia_sinensis.comp20488_c0_seq1_m.22800	117	.........EK..........
cds.Camellia_sinensis.comp31443_c0_seq2_m.5583-83	cds.Camellia_sinensis.comp31443_c0_seq2_m.5583	83	.........EK..........
cds.Camellia_sinensis.comp33448_c0_seq2_m.21505-129	cds.Camellia_sinensis.comp33448_c0_seq2_m.21505	129	.........EK..........
cds.Camellia_sinensis.comp11800_c0_seq1_m.29878-118	cds.Camellia_sinensis.comp11800_c0_seq1_m.29878	118	.........EK..........
cds.Camellia_sinensis.comp12396_c0_seq1_m.16096-15	cds.Camellia_sinensis.comp12396_c0_seq1_m.16096	15	.........EK..........
cds.Camellia_sinensis.comp32098_c3_seq1_m.36836-116	cds.Camellia_sinensis.comp32098_c3_seq1_m.36836	116	.........EK..........
cds.Camellia_sinensis.comp25607_c0_seq1_m.14266-446	cds.Camellia_sinensis.comp25607_c0_seq1_m.14266	446	.........EK..........
cds.Camellia_sinensis.comp27561_c0_seq1_m.6074-146	cds.Camellia_sinensis.comp27561_c0_seq1_m.6074	146	.........EK..........
cds.Camellia_sinensis.comp20464_c0_seq1_m.30668-13	cds.Camellia_sinensis.comp20464_c0_seq1_m.30668	13	.........EK..........
cds.Camellia_sinensis.comp34056_c2_seq1_m.38536-43	cds.Camellia_sinensis.comp34056_c2_seq1_m.38536	43	.........EK..........
cds.Camellia_sinensis.comp27870_c0_seq1_m.37067-178	cds.Camellia_sinensis.comp27870_c0_seq1_m.37067	178	.........EK..........
cds.Camellia_sinensis.comp25036_c0_seq1_m.20734-222	cds.Camellia_sinensis.comp25036_c0_seq1_m.20734	222	.........EK..........
cds.CL546Contig1_m.8418-524	cds.CL546Contig1_m.8418	524	.........EK..........
cds.Camellia_sinensis.comp34384_c0_seq3_m.25787-129	cds.Camellia_sinensis.comp34384_c0_seq3_m.25787	129	.........EK..........
cds.Camellia_sinensis.comp33680_c2_seq7_m.24138-275	cds.Camellia_sinensis.comp33680_c2_seq7_m.24138	275	.........EK..........
cds.Camellia_sinensis.comp33160_c1_seq2_m.16209-280	cds.Camellia_sinensis.comp33160_c1_seq2_m.16209	280	.........EK..........
cds.Camellia_sinensis.comp12370_c1_seq1_m.15160-78	cds.Camellia_sinensis.comp12370_c1_seq1_m.15160	78	.........EK..........
cds.Camellia_sinensis.comp20693_c0_seq1_m.16158-194	cds.Camellia_sinensis.comp20693_c0_seq1_m.16158	194	.........EK..........
cds.Camellia_sinensis.comp34253_c1_seq2_m.45510-30	cds.Camellia_sinensis.comp34253_c1_seq2_m.45510	30	.........EK..........
cds.Camellia_sinensis.comp29504_c0_seq1_m.1006-314	cds.Camellia_sinensis.comp29504_c0_seq1_m.1006	314	.........EK..........
cds.Camellia_sinensis.comp31135_c1_seq1_m.30434-274	cds.Camellia_sinensis.comp31135_c1_seq1_m.30434	274	.........EK..........
cds.Camellia_sinensis.comp32940_c0_seq1_m.6630-669	cds.Camellia_sinensis.comp32940_c0_seq1_m.6630	669	.........EK..........
cds.Camellia_sinensis.comp33310_c0_seq4_m.30096-312	cds.Camellia_sinensis.comp33310_c0_seq4_m.30096	312	.........EK..........
cds.Camellia_sinensis.comp29256_c0_seq2_m.7618-213	cds.Camellia_sinensis.comp29256_c0_seq2_m.7618	213	.........EK..........
cds.Camellia_sinensis.comp31159_c0_seq1_m.15505-22	cds.Camellia_sinensis.comp31159_c0_seq1_m.15505	22	.........EK..........
cds.Camellia_sinensis.comp24653_c0_seq1_m.30997-200	cds.Camellia_sinensis.comp24653_c0_seq1_m.30997	200	.........EK..........
cds.Camellia_sinensis.comp20474_c0_seq1_m.33064-84	cds.Camellia_sinensis.comp20474_c0_seq1_m.33064	84	.........EK..........
cds.Camellia_sinensis.comp27064_c0_seq1_m.17481-175	cds.Camellia_sinensis.comp27064_c0_seq1_m.17481	175	.........EK..........
cds.Camellia_sinensis.comp30005_c2_seq1_m.18938-170	cds.Camellia_sinensis.comp30005_c2_seq1_m.18938	170	.........EK..........
cds.Camellia_sinensis.comp30450_c0_seq1_m.45475-97	cds.Camellia_sinensis.comp30450_c0_seq1_m.45475	97	.........EK..........
cds.Camellia_sinensis.comp28953_c0_seq4_m.45607-77	cds.Camellia_sinensis.comp28953_c0_seq4_m.45607	77	.........EK..........
cds.Camellia_sinensis.comp12317_c0_seq1_m.25908-186	cds.Camellia_sinensis.comp12317_c0_seq1_m.25908	186	.........EK..........
cds.CL546Contig1_m.8418-521	cds.CL546Contig1_m.8418	521	.........EK..........
cds.Camellia_sinensis.comp20469_c0_seq1_m.23763-39	cds.Camellia_sinensis.comp20469_c0_seq1_m.23763	39	.........EK..........
cds.Camellia_sinensis.comp30237_c0_seq1_m.7416-428	cds.Camellia_sinensis.comp30237_c0_seq1_m.7416	428	.........EK..........
cds.Camellia_sinensis.comp37572_c0_seq1_m.2255-768	cds.Camellia_sinensis.comp37572_c0_seq1_m.2255	768	.........EK..........
cds.Camellia_sinensis.comp34303_c0_seq1_m.1172-19	cds.Camellia_sinensis.comp34303_c0_seq1_m.1172	19	.........EK..........
cds.Camellia_sinensis.comp27498_c0_seq1_m.4383-225	cds.Camellia_sinensis.comp27498_c0_seq1_m.4383	225	.........EK..........
cds.Camellia_sinensis.comp33224_c0_seq1_m.18045-96	cds.Camellia_sinensis.comp33224_c0_seq1_m.18045	96	.........EK..........
cds.Camellia_sinensis.comp25454_c0_seq1_m.28314-380	cds.Camellia_sinensis.comp25454_c0_seq1_m.28314	380	.........EK..........
cds.Camellia_sinensis.comp28022_c0_seq1_m.46866-34	cds.Camellia_sinensis.comp28022_c0_seq1_m.46866	34	.........EK..........
cds.Camellia_sinensis.comp28544_c0_seq2_m.45493-64	cds.Camellia_sinensis.comp28544_c0_seq2_m.45493	64	.........EK..........
cds.Camellia_sinensis.comp29445_c0_seq1_m.25904-277	cds.Camellia_sinensis.comp29445_c0_seq1_m.25904	277	.........EK..........
cds.Camellia_sinensis.comp29039_c0_seq1_m.39236-27	cds.Camellia_sinensis.comp29039_c0_seq1_m.39236	27	.........EK..........
cds.Camellia_sinensis.comp31186_c1_seq1_m.18514-139	cds.Camellia_sinensis.comp31186_c1_seq1_m.18514	139	.........EK..........
cds.Camellia_sinensis.comp19929_c0_seq1_m.31347-225	cds.Camellia_sinensis.comp19929_c0_seq1_m.31347	225	.........EK..........
cds.Camellia_sinensis.comp31159_c0_seq1_m.15505-39	cds.Camellia_sinensis.comp31159_c0_seq1_m.15505	39	.........EK..........
cds.Camellia_sinensis.comp25502_c0_seq1_m.37641-132	cds.Camellia_sinensis.comp25502_c0_seq1_m.37641	132	.........EK..........
cds.Camellia_sinensis.comp33777_c0_seq2_m.11553-57	cds.Camellia_sinensis.comp33777_c0_seq2_m.11553	57	.........EK..........
cds.Camellia_sinensis.comp31494_c0_seq1_m.11585-190	cds.Camellia_sinensis.comp31494_c0_seq1_m.11585	190	.........EK..........
cds.Camellia_sinensis.comp34386_c0_seq1_m.3887-818	cds.Camellia_sinensis.comp34386_c0_seq1_m.3887	818	.........EK..........
cds.Camellia_sinensis.comp33196_c0_seq2_m.28361-288	cds.Camellia_sinensis.comp33196_c0_seq2_m.28361	288	.........EK..........
cds.Camellia_sinensis.comp29579_c2_seq1_m.24655-273	cds.Camellia_sinensis.comp29579_c2_seq1_m.24655	273	.........EK..........
cds.Camellia_sinensis.comp14664_c0_seq1_m.4137-116	cds.Camellia_sinensis.comp14664_c0_seq1_m.4137	116	.........EK..........
cds.Camellia_sinensis.comp32262_c0_seq1_m.19868-240	cds.Camellia_sinensis.comp32262_c0_seq1_m.19868	240	.........EK..........
cds.Camellia_sinensis.comp34996_c0_seq1_m.19097-431	cds.Camellia_sinensis.comp34996_c0_seq1_m.19097	431	.........EK..........
cds.Camellia_sinensis.comp20873_c0_seq1_m.13915-377	cds.Camellia_sinensis.comp20873_c0_seq1_m.13915	377	.........EK..........
cds.Camellia_sinensis.comp29470_c0_seq1_m.43811-100	cds.Camellia_sinensis.comp29470_c0_seq1_m.43811	100	.........EK..........
cds.Camellia_sinensis.comp34780_c0_seq2_m.3092-290	cds.Camellia_sinensis.comp34780_c0_seq2_m.3092	290	.........EK..........
cds.Camellia_sinensis.comp34386_c0_seq1_m.3887-876	cds.Camellia_sinensis.comp34386_c0_seq1_m.3887	876	.........EK..........
cds.Camellia_sinensis.comp33516_c0_seq1_m.500-1355	cds.Camellia_sinensis.comp33516_c0_seq1_m.500	1355	.........EK..........
cds.Camellia_sinensis.comp28341_c0_seq1_m.36162-108	cds.Camellia_sinensis.comp28341_c0_seq1_m.36162	108	.........EK..........
cds.CL546Contig1_m.8418-724	cds.CL546Contig1_m.8418	724	.........EK..........
cds.Camellia_sinensis.comp20820_c0_seq1_m.38571-149	cds.Camellia_sinensis.comp20820_c0_seq1_m.38571	149	.........EK..........
cds.Camellia_sinensis.comp35031_c0_seq1_m.8910-678	cds.Camellia_sinensis.comp35031_c0_seq1_m.8910	678	.........EK..........
cds.Camellia_sinensis.comp31559_c0_seq5_m.33305-158	cds.Camellia_sinensis.comp31559_c0_seq5_m.33305	158	.........EK..........
cds.Camellia_sinensis.comp20474_c0_seq1_m.33064-50	cds.Camellia_sinensis.comp20474_c0_seq1_m.33064	50	.........EK..........
cds.Camellia_sinensis.comp28022_c0_seq1_m.46866-32	cds.Camellia_sinensis.comp28022_c0_seq1_m.46866	32	.........EK..........
cds.Camellia_sinensis.comp33170_c0_seq5_m.11453-276	cds.Camellia_sinensis.comp33170_c0_seq5_m.11453	276	.........EK..........
cds.Camellia_sinensis.comp34443_c0_seq1_m.11218-17	cds.Camellia_sinensis.comp34443_c0_seq1_m.11218	17	.........EK..........
cds.Camellia_sinensis.comp7846_c0_seq1_m.35517-147	cds.Camellia_sinensis.comp7846_c0_seq1_m.35517	147	.........EK..........
cds.Camellia_sinensis.comp25036_c0_seq1_m.20734-227	cds.Camellia_sinensis.comp25036_c0_seq1_m.20734	227	.........EK..........
cds.Camellia_sinensis.comp25891_c0_seq1_m.22045-371	cds.Camellia_sinensis.comp25891_c0_seq1_m.22045	371	.........EK..........
cds.Camellia_sinensis.comp15966_c0_seq1_m.15878-341	cds.Camellia_sinensis.comp15966_c0_seq1_m.15878	341	.........EK..........
cds.Camellia_sinensis.comp34568_c0_seq4_m.3640-851	cds.Camellia_sinensis.comp34568_c0_seq4_m.3640	851	.........EK..........
cds.Camellia_sinensis.comp34105_c0_seq4_m.5315-840	cds.Camellia_sinensis.comp34105_c0_seq4_m.5315	840	.........EK..........
cds.Camellia_sinensis.comp33135_c1_seq6_m.3926-148	cds.Camellia_sinensis.comp33135_c1_seq6_m.3926	148	.........EK..........
cds.CL271Contig1_m.26532-244	cds.CL271Contig1_m.26532	244	.........EK..........
cds.Camellia_sinensis.comp12084_c0_seq1_m.30795-240	cds.Camellia_sinensis.comp12084_c0_seq1_m.30795	240	.........EK..........
cds.Camellia_sinensis.comp34386_c0_seq1_m.3887-853	cds.Camellia_sinensis.comp34386_c0_seq1_m.3887	853	.........EK..........
cds.Camellia_sinensis.comp31715_c0_seq1_m.21131-424	cds.Camellia_sinensis.comp31715_c0_seq1_m.21131	424	.........EK..........
cds.Camellia_sinensis.comp35183_c0_seq1_m.41778-47	cds.Camellia_sinensis.comp35183_c0_seq1_m.41778	47	.........EK..........
cds.Camellia_sinensis.comp16608_c0_seq2_m.32924-118	cds.Camellia_sinensis.comp16608_c0_seq2_m.32924	118	.........EK..........
cds.Camellia_sinensis.comp16608_c0_seq2_m.32924-291	cds.Camellia_sinensis.comp16608_c0_seq2_m.32924	291	.........EK..........
cds.Camellia_sinensis.comp32836_c0_seq2_m.19349-15	cds.Camellia_sinensis.comp32836_c0_seq2_m.19349	15	.........EK..........
cds.Camellia_sinensis.comp17242_c0_seq1_m.26782-54	cds.Camellia_sinensis.comp17242_c0_seq1_m.26782	54	.........EK..........
cds.Camellia_sinensis.comp27812_c0_seq1_m.19185-265	cds.Camellia_sinensis.comp27812_c0_seq1_m.19185	265	.........EK..........
cds.Camellia_sinensis.comp8169_c0_seq1_m.35315-58	cds.Camellia_sinensis.comp8169_c0_seq1_m.35315	58	.........EK..........
cds.Camellia_sinensis.comp33325_c0_seq1_m.21011-158	cds.Camellia_sinensis.comp33325_c0_seq1_m.21011	158	.........EK..........
cds.Camellia_sinensis.comp23877_c0_seq1_m.18718-91	cds.Camellia_sinensis.comp23877_c0_seq1_m.18718	91	.........EK..........
cds.Camellia_sinensis.comp30071_c0_seq1_m.14328-598	cds.Camellia_sinensis.comp30071_c0_seq1_m.14328	598	.........EK..........
cds.Camellia_sinensis.comp25502_c0_seq1_m.37641-197	cds.Camellia_sinensis.comp25502_c0_seq1_m.37641	197	.........EK..........
cds.Camellia_sinensis.comp27877_c0_seq1_m.49510-69	cds.Camellia_sinensis.comp27877_c0_seq1_m.49510	69	.........EK..........
cds.Camellia_sinensis.comp29826_c0_seq1_m.16826-202	cds.Camellia_sinensis.comp29826_c0_seq1_m.16826	202	.........EK..........
cds.Camellia_sinensis.comp29039_c0_seq1_m.39236-79	cds.Camellia_sinensis.comp29039_c0_seq1_m.39236	79	.........EK..........
cds.Camellia_sinensis.comp33904_c0_seq1_m.16939-316	cds.Camellia_sinensis.comp33904_c0_seq1_m.16939	316	.........EK..........
cds.Camellia_sinensis.comp25169_c0_seq1_m.2215-64	cds.Camellia_sinensis.comp25169_c0_seq1_m.2215	64	.........EK..........
cds.Camellia_sinensis.comp34780_c0_seq2_m.3092-534	cds.Camellia_sinensis.comp34780_c0_seq2_m.3092	534	.........EK..........
cds.Camellia_sinensis.comp20717_c0_seq1_m.12353-523	cds.Camellia_sinensis.comp20717_c0_seq1_m.12353	523	.........EK..........
cds.Camellia_sinensis.comp31794_c0_seq1_m.2420-461	cds.Camellia_sinensis.comp31794_c0_seq1_m.2420	461	.........EK..........
cds.Camellia_sinensis.comp32458_c0_seq1_m.14581-19	cds.Camellia_sinensis.comp32458_c0_seq1_m.14581	19	.........EK..........
cds.Camellia_sinensis.comp34429_c0_seq3_m.51525-154	cds.Camellia_sinensis.comp34429_c0_seq3_m.51525	154	.........EK..........
cds.Camellia_sinensis.comp28329_c0_seq1_m.34253-62	cds.Camellia_sinensis.comp28329_c0_seq1_m.34253	62	.........EK..........
cds.Camellia_sinensis.comp31976_c1_seq1_m.38493-191	cds.Camellia_sinensis.comp31976_c1_seq1_m.38493	191	.........EK..........
cds.Camellia_sinensis.comp21350_c0_seq2_m.15219-373	cds.Camellia_sinensis.comp21350_c0_seq2_m.15219	373	.........EK..........
cds.Camellia_sinensis.comp29901_c0_seq1_m.36720-17	cds.Camellia_sinensis.comp29901_c0_seq1_m.36720	17	.........EK..........
cds.Camellia_sinensis.comp19929_c0_seq1_m.31347-199	cds.Camellia_sinensis.comp19929_c0_seq1_m.31347	199	.........EK..........
cds.Camellia_sinensis.comp33925_c0_seq2_m.3412-219	cds.Camellia_sinensis.comp33925_c0_seq2_m.3412	219	.........EK..........
cds.Camellia_sinensis.comp34123_c1_seq4_m.18635-63	cds.Camellia_sinensis.comp34123_c1_seq4_m.18635	63	.........EK..........
cds.Camellia_sinensis.comp23934_c0_seq1_m.27849-240	cds.Camellia_sinensis.comp23934_c0_seq1_m.27849	240	.........EK..........
cds.Camellia_sinensis.comp30054_c0_seq1_m.14615-380	cds.Camellia_sinensis.comp30054_c0_seq1_m.14615	380	.........EK..........
cds.Camellia_sinensis.comp33017_c1_seq64_m.1059-308	cds.Camellia_sinensis.comp33017_c1_seq64_m.1059	308	.........EK..........
cds.Camellia_sinensis.comp33304_c0_seq1_m.11300-36	cds.Camellia_sinensis.comp33304_c0_seq1_m.11300	36	.........EK..........
cds.Camellia_sinensis.comp33298_c0_seq14_m.32209-141	cds.Camellia_sinensis.comp33298_c0_seq14_m.32209	141	.........EK..........
cds.Camellia_sinensis.comp32716_c0_seq2_m.17812-544	cds.Camellia_sinensis.comp32716_c0_seq2_m.17812	544	.........EK..........
cds.Camellia_sinensis.comp36769_c0_seq1_m.58934-89	cds.Camellia_sinensis.comp36769_c0_seq1_m.58934	89	.........EK..........
cds.Camellia_sinensis.comp32304_c0_seq3_m.11225-554	cds.Camellia_sinensis.comp32304_c0_seq3_m.11225	554	.........EK..........
cds.Camellia_sinensis.comp32062_c0_seq4_m.10927-226	cds.Camellia_sinensis.comp32062_c0_seq4_m.10927	226	.........EK..........
cds.Camellia_sinensis.comp27877_c0_seq1_m.49510-58	cds.Camellia_sinensis.comp27877_c0_seq1_m.49510	58	.........EK..........
cds.Camellia_sinensis.comp27350_c0_seq1_m.24260-381	cds.Camellia_sinensis.comp27350_c0_seq1_m.24260	381	.........EK..........
cds.Camellia_sinensis.comp35956_c0_seq1_m.38504-195	cds.Camellia_sinensis.comp35956_c0_seq1_m.38504	195	.........EK..........
cds.Camellia_sinensis.comp34297_c0_seq1_m.1942-1290	cds.Camellia_sinensis.comp34297_c0_seq1_m.1942	1290	.........EK..........
cds.Camellia_sinensis.comp33450_c0_seq1_m.11201-210	cds.Camellia_sinensis.comp33450_c0_seq1_m.11201	210	.........EK..........
cds.Camellia_sinensis.comp33604_c0_seq4_m.28246-309	cds.Camellia_sinensis.comp33604_c0_seq4_m.28246	309	.........EK..........
cds.Camellia_sinensis.comp20894_c0_seq2_m.33751-50	cds.Camellia_sinensis.comp20894_c0_seq2_m.33751	50	.........EK..........
cds.Camellia_sinensis.comp32762_c0_seq1_m.10285-363	cds.Camellia_sinensis.comp32762_c0_seq1_m.10285	363	.........EK..........
cds.Camellia_sinensis.comp15966_c0_seq1_m.15878-373	cds.Camellia_sinensis.comp15966_c0_seq1_m.15878	373	.........EK..........
cds.Camellia_sinensis.comp32304_c0_seq5_m.38144-98	cds.Camellia_sinensis.comp32304_c0_seq5_m.38144	98	......E...K..........
cds.Camellia_sinensis.comp32304_c0_seq3_m.11225-93	cds.Camellia_sinensis.comp32304_c0_seq3_m.11225	93	......E...K..........
cds.Camellia_sinensis.comp31817_c0_seq2_m.7904-61	cds.Camellia_sinensis.comp31817_c0_seq2_m.7904	61	......E...K..........
cds.Camellia_sinensis.comp18914_c0_seq1_m.37497-181	cds.Camellia_sinensis.comp18914_c0_seq1_m.37497	181	......E...K..........
cds.Camellia_sinensis.comp17862_c0_seq1_m.51544-89	cds.Camellia_sinensis.comp17862_c0_seq1_m.51544	89	......E...K..........
cds.Camellia_sinensis.comp29613_c0_seq1_m.38462-294	cds.Camellia_sinensis.comp29613_c0_seq1_m.38462	294	......E...K..........
cds.Camellia_sinensis.comp30429_c1_seq1_m.31899-325	cds.Camellia_sinensis.comp30429_c1_seq1_m.31899	325	......E...K..........
cds.Camellia_sinensis.comp29613_c0_seq2_m.38428-294	cds.Camellia_sinensis.comp29613_c0_seq2_m.38428	294	......E...K..........
cds.Camellia_sinensis.comp34114_c0_seq7_m.24084-263	cds.Camellia_sinensis.comp34114_c0_seq7_m.24084	263	......E...K..........
cds.Camellia_sinensis.comp18674_c0_seq1_m.44439-87	cds.Camellia_sinensis.comp18674_c0_seq1_m.44439	87	......E...K..........
cds.Camellia_sinensis.comp26713_c0_seq1_m.41573-25	cds.Camellia_sinensis.comp26713_c0_seq1_m.41573	25	......E...K..........
cds.Camellia_sinensis.comp19060_c0_seq1_m.4720-628	cds.Camellia_sinensis.comp19060_c0_seq1_m.4720	628	......E...K..........
cds.Camellia_sinensis.comp26042_c0_seq2_m.31341-250	cds.Camellia_sinensis.comp26042_c0_seq2_m.31341	250	......E...K..........
cds.Camellia_sinensis.comp26895_c0_seq1_m.15701-306	cds.Camellia_sinensis.comp26895_c0_seq1_m.15701	306	......E...K..........
cds.Camellia_sinensis.comp29013_c0_seq1_m.15938-18	cds.Camellia_sinensis.comp29013_c0_seq1_m.15938	18	......E...K..........
cds.Camellia_sinensis.comp33135_c1_seq6_m.3926-151	cds.Camellia_sinensis.comp33135_c1_seq6_m.3926	151	......E...K..........
cds.Camellia_sinensis.comp34105_c0_seq7_m.7622-581	cds.Camellia_sinensis.comp34105_c0_seq7_m.7622	581	......E...K..........
cds.CL546Contig1_m.8418-760	cds.CL546Contig1_m.8418	760	......E...K..........
cds.Camellia_sinensis.comp27177_c1_seq1_m.28587-356	cds.Camellia_sinensis.comp27177_c1_seq1_m.28587	356	......E...K..........
cds.Camellia_sinensis.comp35258_c0_seq1_m.47005-75	cds.Camellia_sinensis.comp35258_c0_seq1_m.47005	75	......E...K..........
cds.Camellia_sinensis.comp32970_c0_seq2_m.28918-22	cds.Camellia_sinensis.comp32970_c0_seq2_m.28918	22	......E...K..........
cds.Camellia_sinensis.comp27225_c0_seq1_m.28449-309	cds.Camellia_sinensis.comp27225_c0_seq1_m.28449	309	......E...K..........
cds.Camellia_sinensis.comp32537_c0_seq5_m.16986-132	cds.Camellia_sinensis.comp32537_c0_seq5_m.16986	132	......E...K..........
cds.Camellia_sinensis.comp32612_c0_seq1_m.44258-15	cds.Camellia_sinensis.comp32612_c0_seq1_m.44258	15	......E...K..........
cds.Camellia_sinensis.comp14771_c0_seq1_m.16671-126	cds.Camellia_sinensis.comp14771_c0_seq1_m.16671	126	......E...K..........
cds.Camellia_sinensis.comp27664_c0_seq1_m.40058-130	cds.Camellia_sinensis.comp27664_c0_seq1_m.40058	130	......E...K..........
cds.Camellia_sinensis.comp32158_c1_seq1_m.14727-113	cds.Camellia_sinensis.comp32158_c1_seq1_m.14727	113	......E...K..........
cds.Camellia_sinensis.comp35106_c0_seq1_m.6667-452	cds.Camellia_sinensis.comp35106_c0_seq1_m.6667	452	......E...K..........
cds.Camellia_sinensis.comp25549_c0_seq1_m.3438-129	cds.Camellia_sinensis.comp25549_c0_seq1_m.3438	129	......E...K..........
cds.Camellia_sinensis.comp25036_c0_seq1_m.20734-216	cds.Camellia_sinensis.comp25036_c0_seq1_m.20734	216	......E...K..........
cds.Camellia_sinensis.comp35876_c0_seq1_m.40720-25	cds.Camellia_sinensis.comp35876_c0_seq1_m.40720	25	......E...K..........
cds.Camellia_sinensis.comp26978_c0_seq1_m.40193-80	cds.Camellia_sinensis.comp26978_c0_seq1_m.40193	80	......E...K..........
cds.CL164Contig1_m.696-939	cds.CL164Contig1_m.696	939	......E...K..........
cds.Camellia_sinensis.comp26251_c0_seq1_m.32703-281	cds.Camellia_sinensis.comp26251_c0_seq1_m.32703	281	......E...K..........
cds.Camellia_sinensis.comp35503_c0_seq1_m.31945-21	cds.Camellia_sinensis.comp35503_c0_seq1_m.31945	21	......E...K..........
cds.Camellia_sinensis.comp16665_c1_seq1_m.38592-149	cds.Camellia_sinensis.comp16665_c1_seq1_m.38592	149	......E...K..........
cds.Camellia_sinensis.comp26631_c0_seq1_m.33058-297	cds.Camellia_sinensis.comp26631_c0_seq1_m.33058	297	......E...K..........
cds.Camellia_sinensis.comp25454_c0_seq1_m.28314-214	cds.Camellia_sinensis.comp25454_c0_seq1_m.28314	214	......E...K..........
cds.Camellia_sinensis.comp32098_c3_seq1_m.36836-87	cds.Camellia_sinensis.comp32098_c3_seq1_m.36836	87	......E...K..........
cds.Camellia_sinensis.comp34867_c0_seq1_m.407-574	cds.Camellia_sinensis.comp34867_c0_seq1_m.407	574	......E...K..........
cds.Camellia_sinensis.comp20774_c0_seq1_m.26562-107	cds.Camellia_sinensis.comp20774_c0_seq1_m.26562	107	......E...K..........
cds.Camellia_sinensis.comp34240_c1_seq1_m.17883-356	cds.Camellia_sinensis.comp34240_c1_seq1_m.17883	356	......E...K..........
cds.Camellia_sinensis.comp34950_c0_seq1_m.37352-137	cds.Camellia_sinensis.comp34950_c0_seq1_m.37352	137	......E...K..........
cds.Camellia_sinensis.comp26934_c0_seq1_m.19341-45	cds.Camellia_sinensis.comp26934_c0_seq1_m.19341	45	......E...K..........
cds.Camellia_sinensis.comp28359_c0_seq1_m.6188-454	cds.Camellia_sinensis.comp28359_c0_seq1_m.6188	454	......E...K..........
cds.Camellia_sinensis.comp34593_c0_seq1_m.30739-247	cds.Camellia_sinensis.comp34593_c0_seq1_m.30739	247	......E...K..........
cds.Camellia_sinensis.comp29390_c0_seq1_m.22240-277	cds.Camellia_sinensis.comp29390_c0_seq1_m.22240	277	......E...K..........
cds.Camellia_sinensis.comp33262_c0_seq1_m.1290-879	cds.Camellia_sinensis.comp33262_c0_seq1_m.1290	879	......E...K..........
cds.CL164Contig1_m.696-356	cds.CL164Contig1_m.696	356	......E...K..........
cds.Camellia_sinensis.comp27877_c0_seq1_m.49510-82	cds.Camellia_sinensis.comp27877_c0_seq1_m.49510	82	......E...K..........
cds.Camellia_sinensis.comp14887_c0_seq1_m.38598-180	cds.Camellia_sinensis.comp14887_c0_seq1_m.38598	180	......E...K..........
cds.Camellia_sinensis.comp32585_c0_seq1_m.4306-461	cds.Camellia_sinensis.comp32585_c0_seq1_m.4306	461	......E...K..........
cds.Camellia_sinensis.comp28022_c0_seq1_m.46866-88	cds.Camellia_sinensis.comp28022_c0_seq1_m.46866	88	......E...K..........
cds.Camellia_sinensis.comp28835_c0_seq1_m.35332-36	cds.Camellia_sinensis.comp28835_c0_seq1_m.35332	36	......E...K..........
cds.Camellia_sinensis.comp33911_c0_seq1_m.15177-170	cds.Camellia_sinensis.comp33911_c0_seq1_m.15177	170	......E...K..........
cds.Camellia_sinensis.comp34240_c0_seq7_m.27449-350	cds.Camellia_sinensis.comp34240_c0_seq7_m.27449	350	......E...K..........
cds.Camellia_sinensis.comp27362_c0_seq1_m.50066-23	cds.Camellia_sinensis.comp27362_c0_seq1_m.50066	23	......E...K..........
cds.Camellia_sinensis.comp32608_c0_seq2_m.39213-182	cds.Camellia_sinensis.comp32608_c0_seq2_m.39213	182	......E...K..........
cds.Camellia_sinensis.comp32594_c0_seq1_m.2005-380	cds.Camellia_sinensis.comp32594_c0_seq1_m.2005	380	......E...K..........
cds.Camellia_sinensis.comp20711_c0_seq1_m.43518-75	cds.Camellia_sinensis.comp20711_c0_seq1_m.43518	75	......E...K..........
cds.CL504Contig1_m.33268-297	cds.CL504Contig1_m.33268	297	......E...K..........
cds.Camellia_sinensis.comp30380_c0_seq1_m.8250-303	cds.Camellia_sinensis.comp30380_c0_seq1_m.8250	303	......E...K..........
cds.Camellia_sinensis.comp33325_c0_seq1_m.21011-164	cds.Camellia_sinensis.comp33325_c0_seq1_m.21011	164	......E...K..........
cds.Camellia_sinensis.comp34979_c0_seq1_m.37351-11	cds.Camellia_sinensis.comp34979_c0_seq1_m.37351	11	......E...K..........
cds.Camellia_sinensis.comp14771_c0_seq1_m.16671-100	cds.Camellia_sinensis.comp14771_c0_seq1_m.16671	100	......E...K..........
cds.Camellia_sinensis.comp15966_c0_seq1_m.15878-335	cds.Camellia_sinensis.comp15966_c0_seq1_m.15878	335	......E...K..........
cds.Camellia_sinensis.comp30829_c0_seq3_m.12595-128	cds.Camellia_sinensis.comp30829_c0_seq3_m.12595	128	......E...K..........
cds.Camellia_sinensis.comp22552_c0_seq1_m.40751-42	cds.Camellia_sinensis.comp22552_c0_seq1_m.40751	42	......E...K..........
cds.Camellia_sinensis.comp32304_c0_seq3_m.11225-523	cds.Camellia_sinensis.comp32304_c0_seq3_m.11225	523	......E...K..........
cds.CL504Contig1_m.33268-289	cds.CL504Contig1_m.33268	289	......E...K..........
cds.Camellia_sinensis.comp27877_c0_seq1_m.49510-61	cds.Camellia_sinensis.comp27877_c0_seq1_m.49510	61	......E...K..........
cds.Camellia_sinensis.comp30663_c0_seq1_m.9773-29	cds.Camellia_sinensis.comp30663_c0_seq1_m.9773	29	......E...K..........
cds.Camellia_sinensis.comp27561_c0_seq1_m.6074-77	cds.Camellia_sinensis.comp27561_c0_seq1_m.6074	77	......E...K..........
cds.Camellia_sinensis.comp33810_c0_seq4_m.9082-395	cds.Camellia_sinensis.comp33810_c0_seq4_m.9082	395	......E...K..........
cds.Camellia_sinensis.comp23488_c0_seq1_m.40789-105	cds.Camellia_sinensis.comp23488_c0_seq1_m.40789	105	......E...K..........
cds.Camellia_sinensis.comp27561_c0_seq1_m.6074-118	cds.Camellia_sinensis.comp27561_c0_seq1_m.6074	118	......E...K..........
cds.Camellia_sinensis.comp23603_c1_seq1_m.31837-84	cds.Camellia_sinensis.comp23603_c1_seq1_m.31837	84	......E...K..........
cds.Camellia_sinensis.comp30128_c0_seq1_m.15344-64	cds.Camellia_sinensis.comp30128_c0_seq1_m.15344	64	......E...K..........
cds.Camellia_sinensis.comp20766_c0_seq1_m.23754-321	cds.Camellia_sinensis.comp20766_c0_seq1_m.23754	321	......E...K..........
cds.Camellia_sinensis.comp34303_c0_seq1_m.1172-16	cds.Camellia_sinensis.comp34303_c0_seq1_m.1172	16	......E...K..........
cds.Camellia_sinensis.comp31610_c0_seq1_m.25962-220	cds.Camellia_sinensis.comp31610_c0_seq1_m.25962	220	......E...K..........
cds.Camellia_sinensis.comp20488_c0_seq1_m.22800-173	cds.Camellia_sinensis.comp20488_c0_seq1_m.22800	173	......E...K..........
cds.Camellia_sinensis.comp33659_c0_seq2_m.20927-342	cds.Camellia_sinensis.comp33659_c0_seq2_m.20927	342	......E...K..........
cds.Camellia_sinensis.comp31159_c0_seq1_m.15505-34	cds.Camellia_sinensis.comp31159_c0_seq1_m.15505	34	......E...K..........
cds.Camellia_sinensis.comp27164_c0_seq1_m.29784-196	cds.Camellia_sinensis.comp27164_c0_seq1_m.29784	196	......E...K..........
cds.Camellia_sinensis.comp26027_c0_seq1_m.7122-418	cds.Camellia_sinensis.comp26027_c0_seq1_m.7122	418	......E...K..........
cds.Camellia_sinensis.comp36875_c0_seq1_m.47520-11	cds.Camellia_sinensis.comp36875_c0_seq1_m.47520	11	......E...K..........
cds.Camellia_sinensis.comp34429_c0_seq3_m.51525-157	cds.Camellia_sinensis.comp34429_c0_seq3_m.51525	157	......E...K..........
cds.Camellia_sinensis.comp20894_c0_seq2_m.33751-108	cds.Camellia_sinensis.comp20894_c0_seq2_m.33751	108	......E...K..........
cds.Camellia_sinensis.comp34253_c1_seq2_m.45510-32	cds.Camellia_sinensis.comp34253_c1_seq2_m.45510	32	......E...K..........
cds.Camellia_sinensis.comp29682_c0_seq1_m.10171-326	cds.Camellia_sinensis.comp29682_c0_seq1_m.10171	326	......E...K..........
cds.Camellia_sinensis.comp30590_c0_seq2_m.27446-111	cds.Camellia_sinensis.comp30590_c0_seq2_m.27446	111	......E...K..........
cds.Camellia_sinensis.comp32205_c0_seq2_m.13339-348	cds.Camellia_sinensis.comp32205_c0_seq2_m.13339	348	......E...K..........
cds.Camellia_sinensis.comp31810_c0_seq2_m.6849-209	cds.Camellia_sinensis.comp31810_c0_seq2_m.6849	209	......E...K..........
cds.Camellia_sinensis.comp32116_c0_seq3_m.15155-114	cds.Camellia_sinensis.comp32116_c0_seq3_m.15155	114	......E...K..........
cds.Camellia_sinensis.comp16608_c0_seq2_m.32924-296	cds.Camellia_sinensis.comp16608_c0_seq2_m.32924	296	......E...K..........
cds.Camellia_sinensis.comp28022_c0_seq1_m.46866-96	cds.Camellia_sinensis.comp28022_c0_seq1_m.46866	96	......E...K..........
cds.Camellia_sinensis.comp12084_c0_seq1_m.30795-53	cds.Camellia_sinensis.comp12084_c0_seq1_m.30795	53	......E...K..........
cds.Camellia_sinensis.comp27385_c1_seq2_m.39231-142	cds.Camellia_sinensis.comp27385_c1_seq2_m.39231	142	......E...K..........
cds.Camellia_sinensis.comp31210_c0_seq1_m.18091-259	cds.Camellia_sinensis.comp31210_c0_seq1_m.18091	259	......E...K..........
cds.Camellia_sinensis.comp28142_c0_seq1_m.18076-447	cds.Camellia_sinensis.comp28142_c0_seq1_m.18076	447	......E...K..........
cds.Camellia_sinensis.comp32214_c0_seq1_m.34384-85	cds.Camellia_sinensis.comp32214_c0_seq1_m.34384	85	......E...K..........
cds.Camellia_sinensis.comp33087_c0_seq1_m.7166-800	cds.Camellia_sinensis.comp33087_c0_seq1_m.7166	800	......E...K..........
cds.Camellia_sinensis.comp32625_c0_seq1_m.1156-259	cds.Camellia_sinensis.comp32625_c0_seq1_m.1156	259	......E...K..........
cds.Camellia_sinensis.comp23766_c0_seq1_m.21984-270	cds.Camellia_sinensis.comp23766_c0_seq1_m.21984	270	......E...K..........
cds.Camellia_sinensis.comp25223_c0_seq1_m.19626-245	cds.Camellia_sinensis.comp25223_c0_seq1_m.19626	245	......E...K..........
cds.Camellia_sinensis.comp33448_c0_seq2_m.21505-341	cds.Camellia_sinensis.comp33448_c0_seq2_m.21505	341	......E...K..........
cds.Camellia_sinensis.comp23961_c0_seq1_m.41248-110	cds.Camellia_sinensis.comp23961_c0_seq1_m.41248	110	......E...K..........
cds.Camellia_sinensis.comp25331_c0_seq1_m.52870-56	cds.Camellia_sinensis.comp25331_c0_seq1_m.52870	56	......E...K..........
cds.Camellia_sinensis.comp34159_c0_seq1_m.20017-207	cds.Camellia_sinensis.comp34159_c0_seq1_m.20017	207	......E...K..........
cds.CL2827Contig1_m.38535-19	cds.CL2827Contig1_m.38535	19	......E...K..........
cds.Camellia_sinensis.comp15115_c0_seq1_m.20262-294	cds.Camellia_sinensis.comp15115_c0_seq1_m.20262	294	......E...K..........
cds.Camellia_sinensis.comp32262_c0_seq1_m.19868-63	cds.Camellia_sinensis.comp32262_c0_seq1_m.19868	63	......E...K..........
cds.Camellia_sinensis.comp20572_c0_seq1_m.45714-48	cds.Camellia_sinensis.comp20572_c0_seq1_m.45714	48	......E...K..........
cds.Camellia_sinensis.comp26559_c0_seq1_m.17417-419	cds.Camellia_sinensis.comp26559_c0_seq1_m.17417	419	......E...K..........
cds.Camellia_sinensis.comp32585_c0_seq1_m.4306-97	cds.Camellia_sinensis.comp32585_c0_seq1_m.4306	97	......E...K..........
cds.Camellia_sinensis.comp23928_c0_seq1_m.4633-428	cds.Camellia_sinensis.comp23928_c0_seq1_m.4633	428	......E...K..........
cds.Camellia_sinensis.comp24910_c0_seq1_m.13294-205	cds.Camellia_sinensis.comp24910_c0_seq1_m.13294	205	......E...K..........
cds.Camellia_sinensis.comp32458_c0_seq1_m.14581-359	cds.Camellia_sinensis.comp32458_c0_seq1_m.14581	359	......E...K..........
cds.Camellia_sinensis.comp33933_c0_seq1_m.2733-471	cds.Camellia_sinensis.comp33933_c0_seq1_m.2733	471	......E...K..........
cds.Camellia_sinensis.comp25502_c0_seq1_m.37641-135	cds.Camellia_sinensis.comp25502_c0_seq1_m.37641	135	......E...K..........
cds.Camellia_sinensis.comp20774_c0_seq1_m.26562-166	cds.Camellia_sinensis.comp20774_c0_seq1_m.26562	166	......E...K..........
cds.Camellia_sinensis.comp34557_c0_seq1_m.14225-607	cds.Camellia_sinensis.comp34557_c0_seq1_m.14225	607	......E...K..........
cds.Camellia_sinensis.comp23522_c0_seq1_m.16946-322	cds.Camellia_sinensis.comp23522_c0_seq1_m.16946	322	......E...K..........
cds.Camellia_sinensis.comp17289_c0_seq1_m.33204-185	cds.Camellia_sinensis.comp17289_c0_seq1_m.33204	185	......E...K..........
cds.Camellia_sinensis.comp31628_c0_seq1_m.23367-421	cds.Camellia_sinensis.comp31628_c0_seq1_m.23367	421	......E...K..........
cds.Camellia_sinensis.comp16641_c0_seq1_m.38102-32	cds.Camellia_sinensis.comp16641_c0_seq1_m.38102	32	......E...K..........
cds.Camellia_sinensis.comp20488_c0_seq1_m.22800-113	cds.Camellia_sinensis.comp20488_c0_seq1_m.22800	113	......E...K..........
cds.Camellia_sinensis.comp32836_c0_seq2_m.19349-414	cds.Camellia_sinensis.comp32836_c0_seq2_m.19349	414	......E...K..........
cds.Camellia_sinensis.comp30008_c0_seq1_m.29105-28	cds.Camellia_sinensis.comp30008_c0_seq1_m.29105	28	......E...K..........
cds.Camellia_sinensis.comp21259_c0_seq1_m.28319-99	cds.Camellia_sinensis.comp21259_c0_seq1_m.28319	99	......E...K..........
cds.Camellia_sinensis.comp30450_c0_seq1_m.45475-49	cds.Camellia_sinensis.comp30450_c0_seq1_m.45475	49	......E...K..........
cds.Camellia_sinensis.comp34423_c0_seq1_m.1154-1413	cds.Camellia_sinensis.comp34423_c0_seq1_m.1154	1413	......E...K..........
cds.Camellia_sinensis.comp14441_c0_seq1_m.10332-247	cds.Camellia_sinensis.comp14441_c0_seq1_m.10332	247	......E...K..........
cds.Camellia_sinensis.comp33017_c1_seq64_m.1059-304	cds.Camellia_sinensis.comp33017_c1_seq64_m.1059	304	......E...K..........
cds.Camellia_sinensis.comp28632_c0_seq1_m.24756-141	cds.Camellia_sinensis.comp28632_c0_seq1_m.24756	141	......E...K..........
cds.Camellia_sinensis.comp17242_c0_seq1_m.26782-231	cds.Camellia_sinensis.comp17242_c0_seq1_m.26782	231	......E...K..........
cds.Camellia_sinensis.comp31581_c0_seq2_m.13831-443	cds.Camellia_sinensis.comp31581_c0_seq2_m.13831	443	......E...K..........
cds.Camellia_sinensis.comp33738_c0_seq3_m.25223-104	cds.Camellia_sinensis.comp33738_c0_seq3_m.25223	104	......E...K..........
cds.Camellia_sinensis.comp33624_c0_seq1_m.8477-54	cds.Camellia_sinensis.comp33624_c0_seq1_m.8477	54	..........KD.........
cds.Camellia_sinensis.comp20633_c0_seq1_m.22719-54	cds.Camellia_sinensis.comp20633_c0_seq1_m.22719	54	..........KD.........
cds.Camellia_sinensis.comp29013_c0_seq1_m.15938-54	cds.Camellia_sinensis.comp29013_c0_seq1_m.15938	54	..........KD.........
cds.Camellia_sinensis.comp34054_c0_seq1_m.7832-672	cds.Camellia_sinensis.comp34054_c0_seq1_m.7832	672	..........KD.........
cds.CL546Contig2_m.7929-672	cds.CL546Contig2_m.7929	672	..........KD.........
cds.CL546Contig1_m.8418-687	cds.CL546Contig1_m.8418	687	..........KD.........
cds.Camellia_sinensis.comp33210_c0_seq1_m.934-997	cds.Camellia_sinensis.comp33210_c0_seq1_m.934	997	..........KD.........
cds.Camellia_sinensis.comp33055_c0_seq1_m.12922-80	cds.Camellia_sinensis.comp33055_c0_seq1_m.12922	80	..........KD.........
cds.Camellia_sinensis.comp27561_c0_seq1_m.6074-135	cds.Camellia_sinensis.comp27561_c0_seq1_m.6074	135	..........KD.........
cds.Camellia_sinensis.comp33613_c0_seq3_m.4842-396	cds.Camellia_sinensis.comp33613_c0_seq3_m.4842	396	..........KD.........
cds.Camellia_sinensis.comp34645_c2_seq13_m.18737-149	cds.Camellia_sinensis.comp34645_c2_seq13_m.18737	149	..........KD.........
cds.Camellia_sinensis.comp33254_c0_seq4_m.22604-216	cds.Camellia_sinensis.comp33254_c0_seq4_m.22604	216	..........KD.........
cds.CL102Contig1_m.19364-318	cds.CL102Contig1_m.19364	318	..........KD.........
cds.Camellia_sinensis.comp32098_c3_seq1_m.36836-95	cds.Camellia_sinensis.comp32098_c3_seq1_m.36836	95	..........KD.........
cds.Camellia_sinensis.comp34560_c1_seq1_m.10301-665	cds.Camellia_sinensis.comp34560_c1_seq1_m.10301	665	..........KD.........
cds.Camellia_sinensis.comp27498_c0_seq1_m.4383-121	cds.Camellia_sinensis.comp27498_c0_seq1_m.4383	121	..........KD.........
cds.Camellia_sinensis.comp18855_c0_seq1_m.21765-173	cds.Camellia_sinensis.comp18855_c0_seq1_m.21765	173	..........KD.........
cds.Camellia_sinensis.comp22253_c0_seq1_m.45388-138	cds.Camellia_sinensis.comp22253_c0_seq1_m.45388	138	..........KD.........
cds.Camellia_sinensis.comp29613_c0_seq2_m.38428-284	cds.Camellia_sinensis.comp29613_c0_seq2_m.38428	284	..........KD.........
cds.Camellia_sinensis.comp14159_c0_seq1_m.5231-968	cds.Camellia_sinensis.comp14159_c0_seq1_m.5231	968	..........KD.........
cds.Camellia_sinensis.comp28417_c0_seq1_m.22464-128	cds.Camellia_sinensis.comp28417_c0_seq1_m.22464	128	..........KD.........
cds.Camellia_sinensis.comp32098_c3_seq1_m.36836-78	cds.Camellia_sinensis.comp32098_c3_seq1_m.36836	78	..........KD.........
cds.Camellia_sinensis.comp32262_c0_seq1_m.19868-52	cds.Camellia_sinensis.comp32262_c0_seq1_m.19868	52	..........KD.........
cds.Camellia_sinensis.comp29613_c0_seq2_m.38428-219	cds.Camellia_sinensis.comp29613_c0_seq2_m.38428	219	..........KD.........
cds.Camellia_sinensis.comp33515_c0_seq1_m.9639-113	cds.Camellia_sinensis.comp33515_c0_seq1_m.9639	113	..........KD.........
cds.Camellia_sinensis.comp18197_c0_seq1_m.39880-17	cds.Camellia_sinensis.comp18197_c0_seq1_m.39880	17	..........KD.........
cds.Camellia_sinensis.comp12164_c0_seq1_m.26995-66	cds.Camellia_sinensis.comp12164_c0_seq1_m.26995	66	..........KD.........
cds.Camellia_sinensis.comp32390_c0_seq2_m.23303-54	cds.Camellia_sinensis.comp32390_c0_seq2_m.23303	54	..........KD.........
cds.Camellia_sinensis.comp18761_c0_seq1_m.39871-45	cds.Camellia_sinensis.comp18761_c0_seq1_m.39871	45	..........KD.........
cds.Camellia_sinensis.comp34770_c2_seq1_m.8453-183	cds.Camellia_sinensis.comp34770_c2_seq1_m.8453	183	..........KD.........
cds.Camellia_sinensis.comp34568_c0_seq4_m.3640-1003	cds.Camellia_sinensis.comp34568_c0_seq4_m.3640	1003	..........KD.........
cds.Camellia_sinensis.comp12764_c0_seq1_m.17074-41	cds.Camellia_sinensis.comp12764_c0_seq1_m.17074	41	..........KD.........
cds.Camellia_sinensis.comp28297_c0_seq1_m.31083-347	cds.Camellia_sinensis.comp28297_c0_seq1_m.31083	347	..........KD.........
cds.Camellia_sinensis.comp33698_c0_seq1_m.12524-291	cds.Camellia_sinensis.comp33698_c0_seq1_m.12524	291	..........KD.........
cds.Camellia_sinensis.comp26309_c0_seq1_m.35452-73	cds.Camellia_sinensis.comp26309_c0_seq1_m.35452	73	..........KD.........
cds.Camellia_sinensis.comp14771_c0_seq1_m.16671-151	cds.Camellia_sinensis.comp14771_c0_seq1_m.16671	151	..........KD.........
cds.Camellia_sinensis.comp27426_c0_seq1_m.30120-202	cds.Camellia_sinensis.comp27426_c0_seq1_m.30120	202	..........KD.........
cds.Camellia_sinensis.comp32444_c0_seq1_m.4295-350	cds.Camellia_sinensis.comp32444_c0_seq1_m.4295	350	..........KD.........
cds.Camellia_sinensis.comp27112_c0_seq1_m.40457-107	cds.Camellia_sinensis.comp27112_c0_seq1_m.40457	107	..........KD.........
cds.Camellia_sinensis.comp10170_c0_seq1_m.56821-80	cds.Camellia_sinensis.comp10170_c0_seq1_m.56821	80	..........KD.........
cds.Camellia_sinensis.comp28215_c0_seq8_m.14740-189	cds.Camellia_sinensis.comp28215_c0_seq8_m.14740	189	..........KD.........
cds.Camellia_sinensis.comp7846_c0_seq1_m.35517-140	cds.Camellia_sinensis.comp7846_c0_seq1_m.35517	140	..........KD.........
cds.Camellia_sinensis.comp32625_c0_seq1_m.1156-208	cds.Camellia_sinensis.comp32625_c0_seq1_m.1156	208	..........KD.........
cds.Camellia_sinensis.comp23885_c0_seq1_m.9327-559	cds.Camellia_sinensis.comp23885_c0_seq1_m.9327	559	..........KD.........
cds.Camellia_sinensis.comp34771_c0_seq4_m.12253-384	cds.Camellia_sinensis.comp34771_c0_seq4_m.12253	384	..........KD.........
cds.Camellia_sinensis.comp34279_c0_seq20_m.34635-65	cds.Camellia_sinensis.comp34279_c0_seq20_m.34635	65	..........KD.........
cds.Camellia_sinensis.comp20711_c0_seq1_m.43518-31	cds.Camellia_sinensis.comp20711_c0_seq1_m.43518	31	..........KD.........
cds.Camellia_sinensis.comp20709_c0_seq1_m.51241-30	cds.Camellia_sinensis.comp20709_c0_seq1_m.51241	30	..........KD.........
cds.Camellia_sinensis.comp31489_c0_seq1_m.25731-333	cds.Camellia_sinensis.comp31489_c0_seq1_m.25731	333	..........KD.........
cds.Camellia_sinensis.comp24068_c0_seq1_m.34682-76	cds.Camellia_sinensis.comp24068_c0_seq1_m.34682	76	..........KD.........
cds.Camellia_sinensis.comp33668_c0_seq2_m.14633-381	cds.Camellia_sinensis.comp33668_c0_seq2_m.14633	381	..........KD.........
cds.Camellia_sinensis.comp21259_c0_seq1_m.28319-87	cds.Camellia_sinensis.comp21259_c0_seq1_m.28319	87	..........KD.........
cds.Camellia_sinensis.comp28662_c0_seq1_m.25855-409	cds.Camellia_sinensis.comp28662_c0_seq1_m.25855	409	..........KD.........
cds.Camellia_sinensis.comp18197_c0_seq1_m.39880-19	cds.Camellia_sinensis.comp18197_c0_seq1_m.39880	19	..........KD.........
cds.Camellia_sinensis.comp25607_c0_seq1_m.14266-464	cds.Camellia_sinensis.comp25607_c0_seq1_m.14266	464	..........KD.........
cds.Camellia_sinensis.comp31715_c0_seq1_m.21131-478	cds.Camellia_sinensis.comp31715_c0_seq1_m.21131	478	..........KD.........
cds.Camellia_sinensis.comp33515_c0_seq1_m.9639-109	cds.Camellia_sinensis.comp33515_c0_seq1_m.9639	109	..........KD.........
cds.Camellia_sinensis.comp32098_c3_seq1_m.36836-22	cds.Camellia_sinensis.comp32098_c3_seq1_m.36836	22	..........KD.........
cds.Camellia_sinensis.comp27350_c0_seq2_m.26012-233	cds.Camellia_sinensis.comp27350_c0_seq2_m.26012	233	..........KD.........
cds.Camellia_sinensis.comp33135_c1_seq9_m.5256-206	cds.Camellia_sinensis.comp33135_c1_seq9_m.5256	206	..........KD.........
cds.Camellia_sinensis.comp29453_c0_seq2_m.21808-184	cds.Camellia_sinensis.comp29453_c0_seq2_m.21808	184	..........KD.........
cds.Camellia_sinensis.comp12434_c0_seq1_m.41203-140	cds.Camellia_sinensis.comp12434_c0_seq1_m.41203	140	..........KD.........
cds.Camellia_sinensis.comp28594_c0_seq1_m.35130-64	cds.Camellia_sinensis.comp28594_c0_seq1_m.35130	64	..........KD.........
cds.Camellia_sinensis.comp30285_c0_seq3_m.43101-56	cds.Camellia_sinensis.comp30285_c0_seq3_m.43101	56	..........KD.........
cds.Camellia_sinensis.comp24377_c0_seq1_m.25327-107	cds.Camellia_sinensis.comp24377_c0_seq1_m.25327	107	..........KD.........
cds.Camellia_sinensis.comp20114_c0_seq1_m.14662-397	cds.Camellia_sinensis.comp20114_c0_seq1_m.14662	397	..........KD.........
cds.Camellia_sinensis.comp26305_c0_seq1_m.2721-548	cds.Camellia_sinensis.comp26305_c0_seq1_m.2721	548	..........KD.........
cds.Camellia_sinensis.comp28574_c0_seq3_m.25434-55	cds.Camellia_sinensis.comp28574_c0_seq3_m.25434	55	..........KD.........
cds.Camellia_sinensis.comp33674_c0_seq1_m.21430-456	cds.Camellia_sinensis.comp33674_c0_seq1_m.21430	456	..........KD.........
cds.Camellia_sinensis.comp33738_c0_seq3_m.25223-115	cds.Camellia_sinensis.comp33738_c0_seq3_m.25223	115	..........KD.........
cds.CL1793Contig1_m.29167-115	cds.CL1793Contig1_m.29167	115	..........KD.........
cds.Camellia_sinensis.comp28111_c0_seq1_m.41736-102	cds.Camellia_sinensis.comp28111_c0_seq1_m.41736	102	..........KD.........
cds.Camellia_sinensis.comp32239_c0_seq1_m.9961-347	cds.Camellia_sinensis.comp32239_c0_seq1_m.9961	347	..........KD.........
cds.Camellia_sinensis.comp30979_c1_seq1_m.25752-189	cds.Camellia_sinensis.comp30979_c1_seq1_m.25752	189	..........KD.........
cds.Camellia_sinensis.comp31860_c0_seq1_m.5968-142	cds.Camellia_sinensis.comp31860_c0_seq1_m.5968	142	..........KD.........
cds.Camellia_sinensis.comp28335_c0_seq1_m.26034-184	cds.Camellia_sinensis.comp28335_c0_seq1_m.26034	184	..........KD.........
cds.Camellia_sinensis.comp27798_c0_seq1_m.6496-497	cds.Camellia_sinensis.comp27798_c0_seq1_m.6496	497	..........KD.........
cds.Camellia_sinensis.comp23877_c0_seq1_m.18718-379	cds.Camellia_sinensis.comp23877_c0_seq1_m.18718	379	..........KD.........
cds.Camellia_sinensis.comp20678_c0_seq1_m.44148-86	cds.Camellia_sinensis.comp20678_c0_seq1_m.44148	86	..........KD.........
cds.Camellia_sinensis.comp207013_c0_seq1_m.50709-166	cds.Camellia_sinensis.comp207013_c0_seq1_m.50709	166	..........KD.........
cds.Camellia_sinensis.comp34533_c0_seq12_m.1258-112	cds.Camellia_sinensis.comp34533_c0_seq12_m.1258	112	..........KD.........
cds.Camellia_sinensis.comp26451_c0_seq1_m.29519-181	cds.Camellia_sinensis.comp26451_c0_seq1_m.29519	181	..........KD.........
cds.Camellia_sinensis.comp31454_c0_seq32_m.45251-29	cds.Camellia_sinensis.comp31454_c0_seq32_m.45251	29	..........KD.........
cds.Camellia_sinensis.comp20553_c0_seq1_m.40282-18	cds.Camellia_sinensis.comp20553_c0_seq1_m.40282	18	..........KD.........
cds.Camellia_sinensis.comp20618_c0_seq1_m.37751-16	cds.Camellia_sinensis.comp20618_c0_seq1_m.37751	16	..........KD.........
cds.Camellia_sinensis.comp30054_c0_seq1_m.14615-432	cds.Camellia_sinensis.comp30054_c0_seq1_m.14615	432	..........KD.........
cds.Camellia_sinensis.comp33536_c0_seq1_m.6871-380	cds.Camellia_sinensis.comp33536_c0_seq1_m.6871	380	..........KD.........
cds.CL1901Contig1_m.19829-75	cds.CL1901Contig1_m.19829	75	..........KD.........
cds.Camellia_sinensis.comp33698_c0_seq1_m.12524-274	cds.Camellia_sinensis.comp33698_c0_seq1_m.12524	274	..........KD.........
cds.Camellia_sinensis.comp29039_c0_seq1_m.39236-74	cds.Camellia_sinensis.comp29039_c0_seq1_m.39236	74	..........KD.........
cds.Camellia_sinensis.comp16546_c0_seq1_m.45497-118	cds.Camellia_sinensis.comp16546_c0_seq1_m.45497	118	..........KD.........
cds.Camellia_sinensis.comp44985_c0_seq1_m.27545-208	cds.Camellia_sinensis.comp44985_c0_seq1_m.27545	208	..........KD.........
cds.Camellia_sinensis.comp28844_c0_seq1_m.6125-735	cds.Camellia_sinensis.comp28844_c0_seq1_m.6125	735	..........KD.........
cds.Camellia_sinensis.comp38050_c0_seq1_m.42138-148	cds.Camellia_sinensis.comp38050_c0_seq1_m.42138	148	..........KE.........
cds.Camellia_sinensis.comp24818_c0_seq1_m.28200-328	cds.Camellia_sinensis.comp24818_c0_seq1_m.28200	328	..........KE.........
cds.Camellia_sinensis.comp28835_c0_seq1_m.35332-75	cds.Camellia_sinensis.comp28835_c0_seq1_m.35332	75	..........KE.........
cds.Camellia_sinensis.comp32214_c0_seq1_m.34384-80	cds.Camellia_sinensis.comp32214_c0_seq1_m.34384	80	..........KE.........
cds.Camellia_sinensis.comp32304_c0_seq1_m.3254-622	cds.Camellia_sinensis.comp32304_c0_seq1_m.3254	622	..........KE.........
cds.Camellia_sinensis.comp33579_c1_seq1_m.50294-25	cds.Camellia_sinensis.comp33579_c1_seq1_m.50294	25	..........KE.........
cds.Camellia_sinensis.comp10170_c0_seq1_m.56821-107	cds.Camellia_sinensis.comp10170_c0_seq1_m.56821	107	..........KE.........
cds.Camellia_sinensis.comp27292_c0_seq1_m.33110-70	cds.Camellia_sinensis.comp27292_c0_seq1_m.33110	70	..........KE.........
cds.Camellia_sinensis.comp31222_c4_seq1_m.33714-149	cds.Camellia_sinensis.comp31222_c4_seq1_m.33714	149	..........KE.........
cds.Camellia_sinensis.comp17755_c0_seq1_m.43934-75	cds.Camellia_sinensis.comp17755_c0_seq1_m.43934	75	..........KE.........
cds.Camellia_sinensis.comp28835_c0_seq1_m.35332-148	cds.Camellia_sinensis.comp28835_c0_seq1_m.35332	148	..........KE.........
cds.Camellia_sinensis.comp32304_c0_seq3_m.11225-622	cds.Camellia_sinensis.comp32304_c0_seq3_m.11225	622	..........KE.........
cds.Camellia_sinensis.comp35021_c0_seq1_m.26701-145	cds.Camellia_sinensis.comp35021_c0_seq1_m.26701	145	..........KE.........
cds.Camellia_sinensis.comp35021_c0_seq1_m.26701-72	cds.Camellia_sinensis.comp35021_c0_seq1_m.26701	72	..........KE.........
cds.Camellia_sinensis.comp27292_c0_seq1_m.33110-143	cds.Camellia_sinensis.comp27292_c0_seq1_m.33110	143	..........KE.........
cds.Camellia_sinensis.comp30622_c0_seq1_m.27600-179	cds.Camellia_sinensis.comp30622_c0_seq1_m.27600	179	..........KE.........
cds.Camellia_sinensis.comp20717_c0_seq1_m.12353-518	cds.Camellia_sinensis.comp20717_c0_seq1_m.12353	518	..........KE.........
cds.Camellia_sinensis.comp28425_c0_seq1_m.10099-252	cds.Camellia_sinensis.comp28425_c0_seq1_m.10099	252	..........KE.........
cds.Camellia_sinensis.comp28133_c0_seq2_m.22165-218	cds.Camellia_sinensis.comp28133_c0_seq2_m.22165	218	..........KE.........
cds.Camellia_sinensis.comp23543_c0_seq1_m.33026-173	cds.Camellia_sinensis.comp23543_c0_seq1_m.33026	173	..........KE.........
cds.Camellia_sinensis.comp31129_c0_seq1_m.4353-47	cds.Camellia_sinensis.comp31129_c0_seq1_m.4353	47	..........KE.........
cds.Camellia_sinensis.comp32938_c0_seq1_m.2560-27	cds.Camellia_sinensis.comp32938_c0_seq1_m.2560	27	..........KE.........
cds.Camellia_sinensis.comp32304_c0_seq3_m.11225-120	cds.Camellia_sinensis.comp32304_c0_seq3_m.11225	120	..........KE.........
cds.Camellia_sinensis.comp26557_c0_seq1_m.48630-123	cds.Camellia_sinensis.comp26557_c0_seq1_m.48630	123	..........KE.........
cds.Camellia_sinensis.comp32345_c0_seq1_m.37112-102	cds.Camellia_sinensis.comp32345_c0_seq1_m.37112	102	..........KE.........
cds.Camellia_sinensis.comp34114_c0_seq13_m.35078-50	cds.Camellia_sinensis.comp34114_c0_seq13_m.35078	50	..........KE.........
cds.Camellia_sinensis.comp30836_c0_seq3_m.13814-82	cds.Camellia_sinensis.comp30836_c0_seq3_m.13814	82	..........KE.........
cds.Camellia_sinensis.comp23885_c0_seq1_m.9327-520	cds.Camellia_sinensis.comp23885_c0_seq1_m.9327	520	..........KE.........
cds.Camellia_sinensis.comp20507_c0_seq1_m.24765-27	cds.Camellia_sinensis.comp20507_c0_seq1_m.24765	27	..........KE.........
cds.Camellia_sinensis.comp29403_c0_seq1_m.1875-125	cds.Camellia_sinensis.comp29403_c0_seq1_m.1875	125	..........KE.........
cds.Camellia_sinensis.comp13487_c0_seq1_m.27899-75	cds.Camellia_sinensis.comp13487_c0_seq1_m.27899	75	..........KE.........
cds.Camellia_sinensis.comp30843_c0_seq2_m.33537-135	cds.Camellia_sinensis.comp30843_c0_seq2_m.33537	135	..........KE.........
cds.Camellia_sinensis.comp33515_c0_seq1_m.9639-277	cds.Camellia_sinensis.comp33515_c0_seq1_m.9639	277	..........KE.........
cds.Camellia_sinensis.comp32585_c0_seq1_m.4306-203	cds.Camellia_sinensis.comp32585_c0_seq1_m.4306	203	..........KE.........
cds.Camellia_sinensis.comp28297_c0_seq1_m.31083-287	cds.Camellia_sinensis.comp28297_c0_seq1_m.31083	287	..........KE.........
cds.Camellia_sinensis.comp31159_c0_seq1_m.15505-315	cds.Camellia_sinensis.comp31159_c0_seq1_m.15505	315	..........KE.........
cds.Camellia_sinensis.comp33659_c0_seq2_m.20927-294	cds.Camellia_sinensis.comp33659_c0_seq2_m.20927	294	..........KE.........
cds.Camellia_sinensis.comp31378_c0_seq1_m.15382-255	cds.Camellia_sinensis.comp31378_c0_seq1_m.15382	255	..........KE.........
cds.Camellia_sinensis.comp34780_c0_seq2_m.3092-261	cds.Camellia_sinensis.comp34780_c0_seq2_m.3092	261	..........KE.........
cds.Camellia_sinensis.comp33779_c0_seq2_m.7206-430	cds.Camellia_sinensis.comp33779_c0_seq2_m.7206	430	..........KE.........
cds.Camellia_sinensis.comp28425_c0_seq1_m.10099-517	cds.Camellia_sinensis.comp28425_c0_seq1_m.10099	517	..........KE.........
cds.CL245Contig1_m.18020-412	cds.CL245Contig1_m.18020	412	..........KE.........
cds.Camellia_sinensis.comp56153_c0_seq1_m.55980-31	cds.Camellia_sinensis.comp56153_c0_seq1_m.55980	31	..........KE.........
cds.Camellia_sinensis.comp27350_c0_seq2_m.26012-173	cds.Camellia_sinensis.comp27350_c0_seq2_m.26012	173	..........KE.........
cds.Camellia_sinensis.comp34379_c0_seq6_m.9858-622	cds.Camellia_sinensis.comp34379_c0_seq6_m.9858	622	..........KE.........
cds.Camellia_sinensis.comp27639_c0_seq1_m.6861-210	cds.Camellia_sinensis.comp27639_c0_seq1_m.6861	210	..........KE.........
cds.Camellia_sinensis.comp33448_c0_seq2_m.21505-11	cds.Camellia_sinensis.comp33448_c0_seq2_m.21505	11	..........KE.........
cds.Camellia_sinensis.comp26016_c0_seq1_m.33501-136	cds.Camellia_sinensis.comp26016_c0_seq1_m.33501	136	..........KE.........
cds.Camellia_sinensis.comp34123_c1_seq1_m.6016-257	cds.Camellia_sinensis.comp34123_c1_seq1_m.6016	257	..........KE.........
cds.Camellia_sinensis.comp31144_c0_seq2_m.20598-305	cds.Camellia_sinensis.comp31144_c0_seq2_m.20598	305	..........KE.........
cds.Camellia_sinensis.comp16591_c0_seq1_m.34054-93	cds.Camellia_sinensis.comp16591_c0_seq1_m.34054	93	..........KE.........
cds.Camellia_sinensis.comp29470_c0_seq1_m.43811-74	cds.Camellia_sinensis.comp29470_c0_seq1_m.43811	74	..........KE.........
cds.Camellia_sinensis.comp30904_c0_seq2_m.29117-165	cds.Camellia_sinensis.comp30904_c0_seq2_m.29117	165	..........KE.........
cds.Camellia_sinensis.comp28916_c0_seq2_m.34041-70	cds.Camellia_sinensis.comp28916_c0_seq2_m.34041	70	..........KE.........
cds.Camellia_sinensis.comp26557_c0_seq1_m.48630-116	cds.Camellia_sinensis.comp26557_c0_seq1_m.48630	116	..........KE.........
cds.Camellia_sinensis.comp30380_c0_seq1_m.8250-684	cds.Camellia_sinensis.comp30380_c0_seq1_m.8250	684	..........KE.........
cds.Camellia_sinensis.comp31171_c0_seq1_m.26823-278	cds.Camellia_sinensis.comp31171_c0_seq1_m.26823	278	..........KE.........
cds.Camellia_sinensis.comp37081_c0_seq1_m.40725-116	cds.Camellia_sinensis.comp37081_c0_seq1_m.40725	116	..........KE.........
cds.Camellia_sinensis.comp31876_c1_seq9_m.17023-463	cds.Camellia_sinensis.comp31876_c1_seq9_m.17023	463	..........KE.........
cds.Camellia_sinensis.comp24387_c0_seq2_m.41361-145	cds.Camellia_sinensis.comp24387_c0_seq2_m.41361	145	..........KE.........
cds.Camellia_sinensis.comp28142_c0_seq1_m.18076-108	cds.Camellia_sinensis.comp28142_c0_seq1_m.18076	108	..........KE.........
cds.Camellia_sinensis.comp31860_c0_seq1_m.5968-191	cds.Camellia_sinensis.comp31860_c0_seq1_m.5968	191	..........KE.........
cds.Camellia_sinensis.comp32098_c3_seq1_m.36836-14	cds.Camellia_sinensis.comp32098_c3_seq1_m.36836	14	..........KE.........
cds.Camellia_sinensis.comp34869_c0_seq1_m.249-3450	cds.Camellia_sinensis.comp34869_c0_seq1_m.249	3450	..........KE.........
cds.CL102Contig1_m.19364-172	cds.CL102Contig1_m.19364	172	..........KE.........
cds.Camellia_sinensis.comp24387_c0_seq1_m.37312-145	cds.Camellia_sinensis.comp24387_c0_seq1_m.37312	145	..........KE.........
cds.Camellia_sinensis.comp30054_c0_seq1_m.14615-450	cds.Camellia_sinensis.comp30054_c0_seq1_m.14615	450	..........KE.........
cds.Camellia_sinensis.comp26729_c0_seq1_m.8066-290	cds.Camellia_sinensis.comp26729_c0_seq1_m.8066	290	..........KE.........
cds.Camellia_sinensis.comp17289_c0_seq1_m.33204-43	cds.Camellia_sinensis.comp17289_c0_seq1_m.33204	43	..........KE.........
cds.Camellia_sinensis.comp28862_c0_seq1_m.33708-136	cds.Camellia_sinensis.comp28862_c0_seq1_m.33708	136	..........KE.........
cds.Camellia_sinensis.comp26460_c0_seq1_m.7641-664	cds.Camellia_sinensis.comp26460_c0_seq1_m.7641	664	..........KE.........
cds.Camellia_sinensis.comp31222_c4_seq1_m.33714-251	cds.Camellia_sinensis.comp31222_c4_seq1_m.33714	251	..........KE.........
cds.Camellia_sinensis.comp13875_c0_seq1_m.28867-335	cds.Camellia_sinensis.comp13875_c0_seq1_m.28867	335	..........KE.........
cds.Camellia_sinensis.comp31690_c0_seq1_m.13753-230	cds.Camellia_sinensis.comp31690_c0_seq1_m.13753	230	..........KE.........
cds.Camellia_sinensis.comp32158_c1_seq1_m.14727-137	cds.Camellia_sinensis.comp32158_c1_seq1_m.14727	137	..........KE.........
cds.Camellia_sinensis.comp30427_c0_seq1_m.28594-327	cds.Camellia_sinensis.comp30427_c0_seq1_m.28594	327	..........KE.........
cds.Camellia_sinensis.comp29613_c0_seq2_m.38428-130	cds.Camellia_sinensis.comp29613_c0_seq2_m.38428	130	..........KE.........
cds.Camellia_sinensis.comp29579_c2_seq1_m.24655-431	cds.Camellia_sinensis.comp29579_c2_seq1_m.24655	431	..........KE.........
cds.Camellia_sinensis.comp29193_c0_seq1_m.42653-33	cds.Camellia_sinensis.comp29193_c0_seq1_m.42653	33	..........KE.........
cds.Camellia_sinensis.comp20488_c0_seq1_m.22800-39	cds.Camellia_sinensis.comp20488_c0_seq1_m.22800	39	..........KE.........
cds.Camellia_sinensis.comp8900_c0_seq1_m.53548-66	cds.Camellia_sinensis.comp8900_c0_seq1_m.53548	66	..........KE.........
cds.Camellia_sinensis.comp7846_c0_seq1_m.35517-145	cds.Camellia_sinensis.comp7846_c0_seq1_m.35517	145	..........KE.........
cds.Camellia_sinensis.comp32232_c0_seq1_m.2058-878	cds.Camellia_sinensis.comp32232_c0_seq1_m.2058	878	..........KE.........
cds.Camellia_sinensis.comp29398_c0_seq1_m.19933-39	cds.Camellia_sinensis.comp29398_c0_seq1_m.19933	39	..........KE.........
cds.Camellia_sinensis.comp20551_c0_seq1_m.32591-225	cds.Camellia_sinensis.comp20551_c0_seq1_m.32591	225	..........KE.........
cds.Camellia_sinensis.comp28835_c0_seq1_m.35332-89	cds.Camellia_sinensis.comp28835_c0_seq1_m.35332	89	..........KE.........
cds.Camellia_sinensis.comp20488_c0_seq1_m.22800-336	cds.Camellia_sinensis.comp20488_c0_seq1_m.22800	336	..........KE.........
cds.Camellia_sinensis.comp26016_c0_seq1_m.33501-98	cds.Camellia_sinensis.comp26016_c0_seq1_m.33501	98	..........KE.........
cds.Camellia_sinensis.comp27177_c1_seq1_m.28587-383	cds.Camellia_sinensis.comp27177_c1_seq1_m.28587	383	..........KE.........
cds.Camellia_sinensis.comp28724_c0_seq1_m.17777-15	cds.Camellia_sinensis.comp28724_c0_seq1_m.17777	15	..........KE.........
cds.Camellia_sinensis.comp29118_c0_seq2_m.37046-181	cds.Camellia_sinensis.comp29118_c0_seq2_m.37046	181	..........KE.........
cds.Camellia_sinensis.comp32458_c0_seq1_m.14581-107	cds.Camellia_sinensis.comp32458_c0_seq1_m.14581	107	..........KE.........
cds.Camellia_sinensis.comp29470_c0_seq1_m.43811-57	cds.Camellia_sinensis.comp29470_c0_seq1_m.43811	57	..........KE.........
cds.Camellia_sinensis.comp29193_c0_seq1_m.42653-63	cds.Camellia_sinensis.comp29193_c0_seq1_m.42653	63	..........KE.........
cds.Camellia_sinensis.comp35198_c0_seq1_m.15306-104	cds.Camellia_sinensis.comp35198_c0_seq1_m.15306	104	..........KE.........
cds.Camellia_sinensis.comp15686_c0_seq1_m.2101-338	cds.Camellia_sinensis.comp15686_c0_seq1_m.2101	338	..........KE.........
cds.Camellia_sinensis.comp29672_c0_seq1_m.33549-176	cds.Camellia_sinensis.comp29672_c0_seq1_m.33549	176	..........KE.........
cds.Camellia_sinensis.comp33087_c0_seq1_m.7166-55	cds.Camellia_sinensis.comp33087_c0_seq1_m.7166	55	..........KE.........
cds.Camellia_sinensis.comp33685_c0_seq1_m.434-789	cds.Camellia_sinensis.comp33685_c0_seq1_m.434	789	..........KE.........
cds.Camellia_sinensis.comp30979_c1_seq1_m.25752-313	cds.Camellia_sinensis.comp30979_c1_seq1_m.25752	313	..........KE.........
cds.Camellia_sinensis.comp33518_c0_seq4_m.18496-377	cds.Camellia_sinensis.comp33518_c0_seq4_m.18496	377	..........KE.........
cds.Camellia_sinensis.comp32908_c0_seq1_m.21148-222	cds.Camellia_sinensis.comp32908_c0_seq1_m.21148	222	..........KE.........
cds.Camellia_sinensis.comp16665_c1_seq1_m.38592-96	cds.Camellia_sinensis.comp16665_c1_seq1_m.38592	96	..........KE.........
cds.Camellia_sinensis.comp29303_c0_seq1_m.42282-40	cds.Camellia_sinensis.comp29303_c0_seq1_m.42282	40	..........KE.........
cds.Camellia_sinensis.comp32284_c0_seq3_m.1022-474	cds.Camellia_sinensis.comp32284_c0_seq3_m.1022	474	..........KE.........
cds.Camellia_sinensis.comp28425_c0_seq1_m.10099-456	cds.Camellia_sinensis.comp28425_c0_seq1_m.10099	456	..........KE.........
cds.Camellia_sinensis.comp30450_c0_seq1_m.45475-94	cds.Camellia_sinensis.comp30450_c0_seq1_m.45475	94	..........KE.........
cds.Camellia_sinensis.comp30426_c0_seq1_m.40832-193	cds.Camellia_sinensis.comp30426_c0_seq1_m.40832	193	..........KE.........
cds.Camellia_sinensis.comp27350_c0_seq1_m.24260-378	cds.Camellia_sinensis.comp27350_c0_seq1_m.24260	378	..........KE.........
cds.Camellia_sinensis.comp33028_c0_seq1_m.3160-614	cds.Camellia_sinensis.comp33028_c0_seq1_m.3160	614	..........KE.........
cds.Camellia_sinensis.comp15966_c0_seq1_m.15878-127	cds.Camellia_sinensis.comp15966_c0_seq1_m.15878	127	..........KE.........
cds.Camellia_sinensis.comp29559_c0_seq3_m.35150-124	cds.Camellia_sinensis.comp29559_c0_seq3_m.35150	124	..........KE.........
cds.Camellia_sinensis.comp12739_c0_seq1_m.34624-171	cds.Camellia_sinensis.comp12739_c0_seq1_m.34624	171	..........KE.........
cds.Camellia_sinensis.comp33906_c0_seq2_m.25830-55	cds.Camellia_sinensis.comp33906_c0_seq2_m.25830	55	..........KE.........
cds.Camellia_sinensis.comp28312_c0_seq2_m.16725-84	cds.Camellia_sinensis.comp28312_c0_seq2_m.16725	84	..........KE.........
cds.Camellia_sinensis.comp20709_c0_seq1_m.51241-94	cds.Camellia_sinensis.comp20709_c0_seq1_m.51241	94	..........KA.........
cds.Camellia_sinensis.comp31237_c0_seq1_m.31685-236	cds.Camellia_sinensis.comp31237_c0_seq1_m.31685	236	..........KA.........
cds.Camellia_sinensis.comp32793_c0_seq1_m.16679-36	cds.Camellia_sinensis.comp32793_c0_seq1_m.16679	36	..........KA.........
cds.Camellia_sinensis.comp29152_c0_seq1_m.21822-254	cds.Camellia_sinensis.comp29152_c0_seq1_m.21822	254	..........KA.........
cds.Camellia_sinensis.comp30091_c0_seq1_m.32600-160	cds.Camellia_sinensis.comp30091_c0_seq1_m.32600	160	..........KA.........
cds.Camellia_sinensis.comp27528_c0_seq1_m.41225-11	cds.Camellia_sinensis.comp27528_c0_seq1_m.41225	11	..........KA.........
cds.Camellia_sinensis.comp16116_c0_seq1_m.38134-163	cds.Camellia_sinensis.comp16116_c0_seq1_m.38134	163	..........KA.........
cds.Camellia_sinensis.comp31237_c0_seq2_m.40792-149	cds.Camellia_sinensis.comp31237_c0_seq2_m.40792	149	..........KA.........
cds.Camellia_sinensis.comp21019_c0_seq1_m.29951-192	cds.Camellia_sinensis.comp21019_c0_seq1_m.29951	192	..........KA.........
cds.Camellia_sinensis.comp17242_c0_seq1_m.26782-201	cds.Camellia_sinensis.comp17242_c0_seq1_m.26782	201	..........KA.........
cds.Camellia_sinensis.comp20709_c0_seq1_m.51241-54	cds.Camellia_sinensis.comp20709_c0_seq1_m.51241	54	..........KA.........
cds.Camellia_sinensis.comp28022_c0_seq1_m.46866-59	cds.Camellia_sinensis.comp28022_c0_seq1_m.46866	59	..........KA.........
cds.Camellia_sinensis.comp34771_c0_seq4_m.12253-392	cds.Camellia_sinensis.comp34771_c0_seq4_m.12253	392	..........KA.........
cds.Camellia_sinensis.comp31558_c0_seq1_m.19170-355	cds.Camellia_sinensis.comp31558_c0_seq1_m.19170	355	..........KA.........
cds.Camellia_sinensis.comp34771_c0_seq4_m.12253-388	cds.Camellia_sinensis.comp34771_c0_seq4_m.12253	388	..........KA.........
cds.Camellia_sinensis.comp32846_c0_seq1_m.32656-167	cds.Camellia_sinensis.comp32846_c0_seq1_m.32656	167	..........KA.........
cds.Camellia_sinensis.comp34299_c3_seq1_m.27800-236	cds.Camellia_sinensis.comp34299_c3_seq1_m.27800	236	..........KA.........
cds.Camellia_sinensis.comp28692_c0_seq1_m.16119-27	cds.Camellia_sinensis.comp28692_c0_seq1_m.16119	27	..........KA.........
cds.Camellia_sinensis.comp34771_c0_seq3_m.12208-375	cds.Camellia_sinensis.comp34771_c0_seq3_m.12208	375	..........KA.........
cds.CL546Contig1_m.8418-307	cds.CL546Contig1_m.8418	307	..........KA.........
cds.Camellia_sinensis.comp34114_c0_seq8_m.24244-202	cds.Camellia_sinensis.comp34114_c0_seq8_m.24244	202	..........KA.........
cds.Camellia_sinensis.comp27561_c0_seq1_m.6074-125	cds.Camellia_sinensis.comp27561_c0_seq1_m.6074	125	..........KA.........
cds.Camellia_sinensis.comp34303_c0_seq1_m.1172-33	cds.Camellia_sinensis.comp34303_c0_seq1_m.1172	33	..........KA.........
cds.Camellia_sinensis.comp33702_c0_seq2_m.7924-363	cds.Camellia_sinensis.comp33702_c0_seq2_m.7924	363	..........KA.........
cds.Camellia_sinensis.comp30608_c1_seq1_m.31492-156	cds.Camellia_sinensis.comp30608_c1_seq1_m.31492	156	..........KA.........
cds.Camellia_sinensis.comp20469_c0_seq1_m.23763-41	cds.Camellia_sinensis.comp20469_c0_seq1_m.23763	41	..........KA.........
cds.Camellia_sinensis.comp34771_c0_seq3_m.12208-379	cds.Camellia_sinensis.comp34771_c0_seq3_m.12208	379	..........KA.........
cds.Camellia_sinensis.comp31488_c0_seq1_m.3565-329	cds.Camellia_sinensis.comp31488_c0_seq1_m.3565	329	..........KA.........
cds.Camellia_sinensis.comp27285_c0_seq3_m.45741-12	cds.Camellia_sinensis.comp27285_c0_seq3_m.45741	12	..........KA.........
cds.Camellia_sinensis.comp30008_c0_seq2_m.32150-38	cds.Camellia_sinensis.comp30008_c0_seq2_m.32150	38	..........KA.........
cds.Camellia_sinensis.comp29398_c0_seq1_m.19933-157	cds.Camellia_sinensis.comp29398_c0_seq1_m.19933	157	..........KA.........
cds.Camellia_sinensis.comp28022_c0_seq1_m.46866-19	cds.Camellia_sinensis.comp28022_c0_seq1_m.46866	19	..........KA.........
cds.Camellia_sinensis.comp23991_c0_seq1_m.8691-685	cds.Camellia_sinensis.comp23991_c0_seq1_m.8691	685	..........KA.........
cds.Camellia_sinensis.comp28417_c0_seq1_m.22467-22	cds.Camellia_sinensis.comp28417_c0_seq1_m.22467	22	..........KA.........
cds.Camellia_sinensis.comp35044_c0_seq1_m.44426-76	cds.Camellia_sinensis.comp35044_c0_seq1_m.44426	76	..........KA.........
cds.Camellia_sinensis.comp28522_c0_seq1_m.15851-487	cds.Camellia_sinensis.comp28522_c0_seq1_m.15851	487	..........KA.........
cds.Camellia_sinensis.comp27164_c0_seq1_m.29784-126	cds.Camellia_sinensis.comp27164_c0_seq1_m.29784	126	..........KA.........
cds.Camellia_sinensis.comp33325_c0_seq1_m.21011-392	cds.Camellia_sinensis.comp33325_c0_seq1_m.21011	392	..........KA.........
cds.Camellia_sinensis.comp33629_c1_seq1_m.6279-18	cds.Camellia_sinensis.comp33629_c1_seq1_m.6279	18	..........KA.........
cds.Camellia_sinensis.comp32750_c0_seq1_m.2788-259	cds.Camellia_sinensis.comp32750_c0_seq1_m.2788	259	..........KA.........
cds.Camellia_sinensis.comp32094_c0_seq1_m.5391-639	cds.Camellia_sinensis.comp32094_c0_seq1_m.5391	639	..........KA.........
cds.Camellia_sinensis.comp31186_c1_seq1_m.18514-99	cds.Camellia_sinensis.comp31186_c1_seq1_m.18514	99	..........KA.........
cds.Camellia_sinensis.comp24560_c0_seq1_m.30511-109	cds.Camellia_sinensis.comp24560_c0_seq1_m.30511	109	..........KA.........
cds.Camellia_sinensis.comp31559_c0_seq5_m.33305-135	cds.Camellia_sinensis.comp31559_c0_seq5_m.33305	135	..........KA.........
cds.Camellia_sinensis.comp27426_c0_seq1_m.30120-142	cds.Camellia_sinensis.comp27426_c0_seq1_m.30120	142	..........KA.........
cds.Camellia_sinensis.comp32754_c0_seq1_m.28553-37	cds.Camellia_sinensis.comp32754_c0_seq1_m.28553	37	..........KA.........
cds.Camellia_sinensis.comp38050_c0_seq1_m.42138-161	cds.Camellia_sinensis.comp38050_c0_seq1_m.42138	161	..........KA.........
cds.Camellia_sinensis.comp33753_c0_seq1_m.5352-199	cds.Camellia_sinensis.comp33753_c0_seq1_m.5352	199	..........KA.........
cds.Camellia_sinensis.comp35454_c0_seq1_m.39378-73	cds.Camellia_sinensis.comp35454_c0_seq1_m.39378	73	..........KA.........
cds.Camellia_sinensis.comp27639_c0_seq1_m.6860-108	cds.Camellia_sinensis.comp27639_c0_seq1_m.6860	108	..........KA.........
cds.Camellia_sinensis.comp27140_c0_seq1_m.23629-70	cds.Camellia_sinensis.comp27140_c0_seq1_m.23629	70	..........KA.........
cds.Camellia_sinensis.comp20923_c0_seq1_m.1885-708	cds.Camellia_sinensis.comp20923_c0_seq1_m.1885	708	..........KA.........
cds.Camellia_sinensis.comp35415_c0_seq1_m.34796-209	cds.Camellia_sinensis.comp35415_c0_seq1_m.34796	209	..........KA.........
cds.Camellia_sinensis.comp16730_c0_seq1_m.27278-198	cds.Camellia_sinensis.comp16730_c0_seq1_m.27278	198	..........KA.........
cds.Camellia_sinensis.comp28417_c0_seq1_m.22467-33	cds.Camellia_sinensis.comp28417_c0_seq1_m.22467	33	..........KA.........
cds.Camellia_sinensis.comp34939_c0_seq1_m.44583-29	cds.Camellia_sinensis.comp34939_c0_seq1_m.44583	29	..........KA.........
cds.CL504Contig1_m.33268-308	cds.CL504Contig1_m.33268	308	..........KA.........
cds.Camellia_sinensis.comp35270_c0_seq1_m.24855-38	cds.Camellia_sinensis.comp35270_c0_seq1_m.24855	38	..........KA.........
cds.Camellia_sinensis.comp14487_c0_seq1_m.36591-155	cds.Camellia_sinensis.comp14487_c0_seq1_m.36591	155	..........KA.........
cds.Camellia_sinensis.comp28909_c0_seq2_m.30785-85	cds.Camellia_sinensis.comp28909_c0_seq2_m.30785	85	..........KA.........
cds.Camellia_sinensis.comp15966_c0_seq1_m.15878-135	cds.Camellia_sinensis.comp15966_c0_seq1_m.15878	135	..........KA.........
cds.Camellia_sinensis.comp32262_c0_seq1_m.19868-115	cds.Camellia_sinensis.comp32262_c0_seq1_m.19868	115	..........KA.........
cds.Camellia_sinensis.comp28885_c0_seq1_m.17355-277	cds.Camellia_sinensis.comp28885_c0_seq1_m.17355	277	..........KA.........
cds.Camellia_sinensis.comp31022_c0_seq2_m.27008-296	cds.Camellia_sinensis.comp31022_c0_seq2_m.27008	296	..........KA.........
cds.Camellia_sinensis.comp31559_c0_seq5_m.33305-97	cds.Camellia_sinensis.comp31559_c0_seq5_m.33305	97	..........KA.........
cds.Camellia_sinensis.comp19292_c0_seq1_m.44318-71	cds.Camellia_sinensis.comp19292_c0_seq1_m.44318	71	..........KA.........
cds.Camellia_sinensis.comp16154_c0_seq1_m.42494-68	cds.Camellia_sinensis.comp16154_c0_seq1_m.42494	68	..........KA.........
cds.Camellia_sinensis.comp27117_c0_seq1_m.17061-405	cds.Camellia_sinensis.comp27117_c0_seq1_m.17061	405	..........KA.........
cds.Camellia_sinensis.comp11838_c0_seq1_m.43119-104	cds.Camellia_sinensis.comp11838_c0_seq1_m.43119	104	..........KA.........
cds.Camellia_sinensis.comp29193_c0_seq1_m.42653-27	cds.Camellia_sinensis.comp29193_c0_seq1_m.42653	27	..........KA.........
cds.Camellia_sinensis.comp91388_c0_seq1_m.56881-65	cds.Camellia_sinensis.comp91388_c0_seq1_m.56881	65	..........KA.........
cds.Camellia_sinensis.comp32304_c0_seq3_m.11225-383	cds.Camellia_sinensis.comp32304_c0_seq3_m.11225	383	..........KA.........
cds.Camellia_sinensis.comp12032_c0_seq1_m.38308-22	cds.Camellia_sinensis.comp12032_c0_seq1_m.38308	22	..........KA.........
cds.Camellia_sinensis.comp32129_c0_seq1_m.9761-66	cds.Camellia_sinensis.comp32129_c0_seq1_m.9761	66	..........KA.........
cds.Camellia_sinensis.comp14948_c0_seq1_m.21121-40	cds.Camellia_sinensis.comp14948_c0_seq1_m.21121	40	..........KA.........
cds.Camellia_sinensis.comp28314_c0_seq2_m.31619-331	cds.Camellia_sinensis.comp28314_c0_seq2_m.31619	331	..........KA.........
cds.Camellia_sinensis.comp30530_c0_seq2_m.8334-453	cds.Camellia_sinensis.comp30530_c0_seq2_m.8334	453	..........KA.........
cds.Camellia_sinensis.comp33674_c0_seq1_m.21430-462	cds.Camellia_sinensis.comp33674_c0_seq1_m.21430	462	..........KA.........
cds.Camellia_sinensis.comp28425_c0_seq1_m.10099-471	cds.Camellia_sinensis.comp28425_c0_seq1_m.10099	471	..........KA.........
cds.Camellia_sinensis.comp26199_c0_seq1_m.17298-70	cds.Camellia_sinensis.comp26199_c0_seq1_m.17298	70	..........KA.........
cds.Camellia_sinensis.comp29613_c0_seq2_m.38428-240	cds.Camellia_sinensis.comp29613_c0_seq2_m.38428	240	..........KA.........
cds.Camellia_sinensis.comp13400_c0_seq1_m.38479-59	cds.Camellia_sinensis.comp13400_c0_seq1_m.38479	59	..........KA.........
cds.Camellia_sinensis.comp20717_c0_seq1_m.12353-192	cds.Camellia_sinensis.comp20717_c0_seq1_m.12353	192	..........KA.........
cds.Camellia_sinensis.comp34981_c0_seq1_m.15901-318	cds.Camellia_sinensis.comp34981_c0_seq1_m.15901	318	..........KA.........
cds.Camellia_sinensis.comp28080_c0_seq2_m.39935-57	cds.Camellia_sinensis.comp28080_c0_seq2_m.39935	57	..........KA.........
cds.Camellia_sinensis.comp28297_c0_seq1_m.31083-228	cds.Camellia_sinensis.comp28297_c0_seq1_m.31083	228	..........KA.........
cds.Camellia_sinensis.comp34869_c0_seq1_m.249-3487	cds.Camellia_sinensis.comp34869_c0_seq1_m.249	3487	..........KA.........
cds.Camellia_sinensis.comp32703_c0_seq4_m.34716-189	cds.Camellia_sinensis.comp32703_c0_seq4_m.34716	189	..........KA.........
cds.Camellia_sinensis.comp32637_c0_seq1_m.12436-325	cds.Camellia_sinensis.comp32637_c0_seq1_m.12436	325	..........KA.........
cds.Camellia_sinensis.comp31857_c0_seq8_m.53027-24	cds.Camellia_sinensis.comp31857_c0_seq8_m.53027	24	..........KA.........
cds.Camellia_sinensis.comp21350_c0_seq2_m.15219-116	cds.Camellia_sinensis.comp21350_c0_seq2_m.15219	116	..........KA.........
cds.Camellia_sinensis.comp31058_c0_seq1_m.3937-864	cds.Camellia_sinensis.comp31058_c0_seq1_m.3937	864	..........KA.........
cds.Camellia_sinensis.comp28297_c0_seq1_m.31083-264	cds.Camellia_sinensis.comp28297_c0_seq1_m.31083	264	..........KA.........
cds.Camellia_sinensis.comp34564_c0_seq5_m.14216-261	cds.Camellia_sinensis.comp34564_c0_seq5_m.14216	261	..........KA.........
cds.Camellia_sinensis.comp28836_c0_seq1_m.11655-173	cds.Camellia_sinensis.comp28836_c0_seq1_m.11655	173	..........KA.........
cds.Camellia_sinensis.comp24387_c0_seq2_m.41361-72	cds.Camellia_sinensis.comp24387_c0_seq2_m.41361	72	..........KA.........
cds.Camellia_sinensis.comp34051_c0_seq7_m.7062-708	cds.Camellia_sinensis.comp34051_c0_seq7_m.7062	708	..........KA.........
cds.Camellia_sinensis.comp45314_c0_seq1_m.27017-115	cds.Camellia_sinensis.comp45314_c0_seq1_m.27017	115	..........KA.........
cds.Camellia_sinensis.comp27225_c0_seq1_m.28449-297	cds.Camellia_sinensis.comp27225_c0_seq1_m.28449	297	..........KA.........
