# Supplementary material for: Global Ubiquitome Profiling Revealed the Roles of Ubiquitinated Proteins in Metabolic Pathways of Tea Leaves in Responding to Drought Stress
Source: Sci Rep. 2019 Mar 12;9:4286. doi: 10.1038/s41598-019-41041-3 (PMC6414630; doi:10.1038/s41598-019-41041-3)
Supplement: Supplementary file 1 — Dataset [file 41598_2019_41041_MOESM1_ESM.zip › Supplemental Table 7.xlsx]

## Sheet: CK
Global Ubiquitome Profiling Revealed the Roles of Ubiquitinated Proteins in Metabolic Pathways of Tea Leaves in Responding to Drought Stress Hui Xie1, Yu Wang1, Yiqian Ding1, Chen Qiu1, Litao Sun1, Zhongshuai Gai2, Honglian Gu1, Zhaotang Ding1* 1 Tea Research Institute, Qingdao Agricultural University, Qingdao, 266109, China 2 College of Life Science, Yantai University, Yantai，Shandong, 264005, C…
Note: t: the average distance between all pairs of nodes, u: a measure of centrality in a graph based on shortest paths, v: a measure of centrality in a network, w: a measure of the degree to which nodes tend to cluster together, x: protein numbers connected to this protein, y: the number of edges in a shortest path between two nodes connecting them, z: an important measure of its resilience as a…
Protein-protein interaction networks of the Kub proteins in CK under drought stress.
String name	Protein	sites	Average Shortest Path Lengtht	Betweenness Centralityu	Closeness Centralityv	Clustering Coefficientw	Degreex	Eccentricityy	Neighborhood Connectivityz	Number Of Directed Edges	Radialityaa	Stressab	Topological Coefficientac	Subcellular localization
RCA	cds.Camellia_sinensis.comp33518_c0_seq4_m.18496	1	3.07692	0.5	0.325	0	3	5	1.66667	3	0.740385	78	0.333333	chloroplast
RPT1A	cds.Camellia_sinensis.comp14948_c0_seq1_m.21121	1	2.76923	0.512821	0.361111	0	2	4	2.5	2	0.778846	80	0.5	cytoplasm
TT5	cds.Camellia_sinensis.comp30468_c0_seq1_m.32890	1	1.25	0	0.8	1	3	2	3.33333	3	0.875	0	0.833333	nucleus
F3H	cds.Camellia_sinensis.comp25454_c0_seq1_m.28314	1	1	0.5	1	0.5	4	1	2.5	4	1	6	0.75	cytoplasm
TT4	cds.Camellia_sinensis.comp27350_c0_seq2_m.26012	1	1.25	0	0.8	1	3	2	3.33333	3	0.875	0	0.833333	chloroplast
ATMS1	cds.Camellia_sinensis.comp32585_c0_seq1_m.4306	1	1	0	1	0	1	1	1	1	1	0	0	chloroplast
SAM1	cds.Camellia_sinensis.comp25036_c0_seq1_m.20734	1	1	0	1	0	1	1	1	1	1	0	0	cytoskeleton
HSP81-3	cds.Camellia_sinensis.comp28425_c0_seq1_m.10099	1	1	0.166667	1	0.666667	3	1	2.33333	3	1	2	0.777778	cytoplasm
HSP90.1	cds.Camellia_sinensis.comp34123_c1_seq1_m.6016	1	1	0.166667	1	0.666667	3	1	2.33333	3	1	2	0.777778	cytoplasm
UBP12	cds.Camellia_sinensis.comp34780_c0_seq2_m.3092	1	2.61538	0.551282	0.382353	0.333333	4	6	3	4	0.798077	88	0.392857	cytoplasm
NRPB1	cds.Camellia_sinensis.comp32255_c0_seq3_m.816	1	3.15385	0.153846	0.317073	0.333333	3	7	3.33333	3	0.730769	26	0.5	vacuolar membrane
TAFII21	cds.Camellia_sinensis.comp32626_c2_seq1_m.40398	1	4.07692	0	0.245283	0	1	8	3	1	0.615385	0	0	chloroplast
AT3G14250	cds.Camellia_sinensis.comp28862_c0_seq1_m.33708	1	3.92308	0	0.254902	0	1	8	5	1	0.634615	0	0	nucleus
UPL1	cds.Camellia_sinensis.comp34869_c0_seq1_m.249	1	3	0.307692	0.333333	0.2	5	7	2.2	5	0.75	50	0.36	plasma membrane
AGO5	cds.Camellia_sinensis.comp14159_c0_seq1_m.5231	1	1	0	1	0	1	1	1	1	1	0	0	chloroplast
AGO7	cds.Camellia_sinensis.comp29965_c0_seq1_m.3740	1	1	0	1	0	1	1	1	1	1	0	0	cytoplasm
PAL4	cds.Camellia_sinensis.comp9385_c0_seq1_m.59123	1	1	0	1	1	2	1	2	2	1	0	1	cytoplasm
PAL1	cds.Camellia_sinensis.comp26557_c0_seq1_m.48630	2	1	0	1	1	2	1	2	2	1	0	1	cytoplasm
CHIL	cds.Camellia_sinensis.comp24910_c0_seq1_m.13295	1	1.25	0	0.8	1	3	2	3.33333	3	0.875	0	0.833333	cytoskeleton
PAL2	cds.Camellia_sinensis.comp32304_c0_seq3_m.11225	6	1	0	1	1	2	1	2	2	1	0	1	cytoplasm
ALDH11A3	cds.Camellia_sinensis.comp14771_c0_seq1_m.16671	1	4.46154	0.153846	0.224138	0	2	7	1.5	2	0.567308	24	0.5	chloroplast
PGM2	cds.Camellia_sinensis.comp32716_c0_seq2_m.17812	1	5.38462	0	0.185714	0	1	8	2	1	0.451923	0	0	chloroplast
LHCB4.2	cds.Camellia_sinensis.comp27300_c1_seq1_m.38184	1	4	0	0.25	0	1	6	3	1	0.625	0	0	chloroplast
GOX1	cds.Camellia_sinensis.comp31022_c0_seq2_m.27008	1	3.69231	0.282051	0.270833	0	2	6	2.5	2	0.663462	44	0.5	cytoplasm
TH9	cds.Camellia_sinensis.comp14661_c0_seq1_m.38530	1	1.33333	0	0.75	1	2	2	3	2	0.833333	0	1	nucleus
At3g02520	cds.Camellia_sinensis.comp28835_c0_seq1_m.35332	1	1	0	1	0	1	1	1	1	1	0	0	nucleus,plasma membrane
HA1	cds.CL164Contig1_m.696	2	1	0	1	0	1	1	1	1	1	0	0	plasma membrane
RACK1C_AT	cds.Camellia_sinensis.comp26184_c0_seq1_m.32281	1	1.33333	0	0.75	1	2	2	3	2	0.833333	0	1	chloroplast
UBA1	cds.Camellia_sinensis.comp31628_c0_seq1_m.23367	1	2.61538	0.538462	0.382353	0	2	5	3	2	0.798077	84	0.5	nucleus
GRV2	cds.Camellia_sinensis.comp25270_c0_seq1_m.513	1	3.30769	0	0.302326	1	2	7	4.5	2	0.711538	0	0.75	plasma membrane
RANGAP1	cds.Camellia_sinensis.comp20469_c0_seq1_m.23763	1	3.92308	0	0.254902	0	1	8	5	1	0.634615	0	0	cytoplasm
ERD9	cds.Camellia_sinensis.comp14167_c0_seq1_m.35045	1	1.75	0	0.571429	0	1	2	4	1	0.625	0	0	chloroplast
AT5G16880	cds.Camellia_sinensis.comp20488_c0_seq1_m.22800	1	1	0	1	0	1	1	1	1	1	0	0	cytoplasm
RAC3	cds.Camellia_sinensis.comp33545_c1_seq6_m.43779	1	1	0	1	0	1	1	1	1	1	0	0	cytoplasm

## Sheet: DT
Protein-protein interaction networks of the Kub proteins in DT under drought stress.
String name	Protein	#sites	Average Shortest PathLength	Betweenness Centrality	Closeness Centrality	Clustering Coefficient	Degree	Eccentricity	Neighborhood Connectivity	Number Of Directed Edges	Radiality	Stress	TopologicalCoefficient	Subcellular localization
GLN1-1	cds.Camellia_sinensis.comp33659_c0_seq2_m.20927	2	3.66667	0	0.272727	0	1	6	4	1	0.555556	0	0	cytoplasm
GAD	cds.Camellia_sinensis.comp29947_c0_seq2_m.16040	1	2.75	0.340909	0.363636	0	4	5	1.75	4	0.708333	72	0.375	chloroplast
NIT4	cds.Camellia_sinensis.comp34123_c0_seq1_m.23759	1	3.66667	0	0.272727	0	1	6	4	1	0.555556	0	0	chloroplast
FBP	cds.Camellia_sinensis.comp35522_c0_seq1_m.26786	1	2.91667	0.454545	0.342857	0	4	5	1.25	4	0.680556	78	0.25	cytoplasm
AT1G18270	cds.Camellia_sinensis.comp20923_c0_seq1_m.1885	1	2.5	0.484848	0.4	0	2	4	3.5	2	0.75	88	0.5	chloroplast
PAB2	cds.Camellia_sinensis.comp26895_c0_seq1_m.15701	1	2.8	0	0.357143	0	1	4	2	1	0.55	0	0	peroxisome
AT1G07920	cds.CL102Contig1_m.19364	1	2	0.4	0.5	0	2	3	1.5	2	0.75	8	0.5	cytoplasm
AT5G42220	cds.Camellia_sinensis.comp34105_c0_seq7_m.7622	1	1.6	0.7	0.625	0	3	3	1.33333	3	0.85	14	0.333333	nucleus
RPN13	cds.Camellia_sinensis.comp26589_c0_seq1_m.29291	1	2.4	0	0.416667	0	1	4	3	1	0.65	0	0	extracellular
TPP2	cds.Camellia_sinensis.comp34793_c0_seq12_m.8950	1	4	0	0.25	0	1	6	2	1	0.5	0	0	cytoplasm
AT2G46520	cds.Camellia_sinensis.comp32054_c0_seq1_m.4387	1	3.08333	0.166667	0.324324	0	2	5	2	2	0.652778	24	0.5	nucleus
PNG1	cds.Camellia_sinensis.comp33810_c0_seq4_m.9082	1	2.4	0	0.416667	0	1	4	3	1	0.65	0	0	nucleus
ELI3-2	cds.Camellia_sinensis.comp63389_c0_seq1_m.43336	1	2.25	0.55303	0.444444	0	3	3	2.33333	3	0.791667	106	0.444444	cytoplasm
RACK1C_AT	cds.Camellia_sinensis.comp26184_c0_seq1_m.32281	1	1.6	0.6	0.625	0	2	2	2.5	2	0.85	12	0.5	chloroplast
FBA6	cds.Camellia_sinensis.comp34981_c0_seq1_m.15901	1	3.83333	0	0.26087	0	1	6	4	1	0.527778	0	0	cytoplasm
AT4G13010	cds.CL504Contig1_m.33268	1	2.33333	0.439394	0.428571	0	3	4	3	3	0.777778	80	0.4	cytoplasm
AT5G61510	cds.Camellia_sinensis.comp13487_c0_seq1_m.27899	1	2.66667	0.136364	0.375	0	2	4	3.5	2	0.722222	36	0.625	chloroplast
SQD2	cds.Camellia_sinensis.comp32085_c0_seq1_m.16219	1	3.83333	0	0.26087	0	1	6	4	1	0.527778	0	0	chloroplast
CKS	cds.Camellia_sinensis.comp26248_c0_seq1_m.28827	1	3.83333	0	0.26087	0	1	6	4	1	0.527778	0	0	chloroplast

## Sheet: Common
Protein-protein interaction networks of the Kub proteins in common of CK and DT under drought stress.
String name	Protein	#sites	Avg ratio	Log2 avg ratio	Average Shortest Path Length	Betweenness Centrality	Closeness Centrality	Clustering Coefficient	Degree	Eccentricity	Neighborhood Connectivity	Number Of Directed Edges	Radiality	Stress	Topological Coefficient	Subcellular localization
AT3G57490	cds.Camellia_sinensis.comp20901_c0_seq1_m.28740	2	0.603	-0.72977	2.65	0.0244439	0.377358	0.678571	8	6	7.625	8	0.816667	320	0.401316	endoplasmic reticulum
AT3G04840	cds.Camellia_sinensis.comp26187_c0_seq1_m.24832	1	0.611	-0.710756	2.65	0.0244439	0.377358	0.678571	8	6	7.625	8	0.816667	320	0.401316	cytoplasm
RPL16A	cds.Camellia_sinensis.comp28080_c0_seq2_m.39935	2	0.462	-1.11404	2.75	0.0180776	0.363636	0.761905	7	6	7.42857	7	0.805556	274	0.464286	cytoplasm
AT4G29410	cds.Camellia_sinensis.comp26555_c0_seq1_m.49470	1	0.415	-1.26882	3.05	0.0341535	0.327869	0.666667	7	7	7.14286	7	0.772222	340	0.446429	chloroplast
AT2G36170	cds.Camellia_sinensis.comp29193_c0_seq1_m.42653	2	0.4325	-1.20923	2.6	0.143819	0.384615	0.333333	10	7	6.5	10	0.822222	1164	0.270833	cytoplasm,nucleus
KTF1	cds.Camellia_sinensis.comp30237_c0_seq1_m.7416	1	0.39	-1.35845	4.1	0.05	0.243902	0	2	7	2	2	0.655556	296	0.5	nucleus
NRPB8A	cds.Camellia_sinensis.comp29575_c0_seq1_m.25328	1	0.617	-0.696658	3.175	0.0974359	0.314961	0.333333	3	6	7	3	0.758333	588	0.555556	cytoplasm
AT1G09640	cds.Camellia_sinensis.comp31210_c0_seq1_m.18091	1	0.645	-0.632629	2.55	0.138136	0.392157	0.428571	7	5	8.28571	7	0.827778	1060	0.394558	cytoplasm
HTB9	cds.Camellia_sinensis.comp30878_c1_seq5_m.46877	1	0.589	-0.76366	4.125	0.00539019	0.242424	0.833333	4	9	4.25	4	0.652778	48	0.607143	nucleus
GAMMA-H2AX	cds.Camellia_sinensis.comp33599_c1_seq11_m.43029	1	0.575	-0.798366	3.275	0.0971391	0.305344	0.4	5	8	6	5	0.747222	904	0.352941	nucleus
AT2G04520	cds.Camellia_sinensis.comp11838_c0_seq1_m.43119	1	0.617	-0.696658	3.125	0.00466752	0.32	0.8	6	7	7.66667	6	0.763889	36	0.511111	cytoplasm
HTA12	cds.Camellia_sinensis.comp34939_c0_seq1_m.44583	1	0.531	-0.913216	4.5	0	0.222222	1	3	9	4.33333	3	0.611111	0	0.866667	nucleus
HTA11	cds.Camellia_sinensis.comp24412_c0_seq2_m.45149	1	0.499	-1.00289	3.575	0.0617495	0.27972	0.5	5	8	3.8	5	0.713889	496	0.45	cytoplasm
PAL1	cds.Camellia_sinensis.comp32304_c0_seq5_m.38144	1	0.147	-2.76611	1.77778	0	0.5625	1	3	3	5.66667	3	0.740741	0	0.708333	cytoplasm
C4H	cds.Camellia_sinensis.comp28142_c0_seq1_m.18076	5	0.3524	-1.50471	1.33333	0.145833	0.75	0.4	6	2	4.33333	6	0.888889	30	0.481481	cytoplasm
HSC70-1	cds.Camellia_sinensis.comp20717_c0_seq1_m.12353	1	0.637	-0.650635	2.325	0.262064	0.430108	0.345455	11	5	6	11	0.852778	1646	0.24	cytoplasm
HSP91	cds.Camellia_sinensis.comp32750_c0_seq1_m.2788	1	0.655	-0.610433	2.325	0.109849	0.430108	0.472222	9	5	7	9	0.852778	758	0.28	cytoplasm
TT4	cds.Camellia_sinensis.comp27350_c0_seq2_m.26012	3	0.196333	-2.34862	1.66667	0.0208333	0.6	0.666667	4	3	5.5	4	0.777778	4	0.6875	chloroplast
4CL3	cds.Camellia_sinensis.comp31295_c0_seq1_m.4827	1	0.326	-1.61706	1.11111	0.319444	0.9	0.392857	8	2	4	8	0.962963	50	0.444444	cytoplasm
TT7	cds.Camellia_sinensis.comp34996_c0_seq1_m.19097	2	0.2185	-2.19429	1.44444	0.0763889	0.692308	0.5	5	2	4.6	5	0.851852	18	0.511111	chloroplast
F3H	cds.Camellia_sinensis.comp25454_c0_seq1_m.28314	2	0.2675	-1.90239	1.77778	0	0.5625	1	3	3	5.66667	3	0.740741	0	0.708333	cytoplasm
HSP70	cds.Camellia_sinensis.comp15864_c0_seq1_m.58049	1	0.637	-0.650635	2.675	0.0499048	0.373832	0.535714	8	5	6.75	8	0.813889	346	0.355263	nucleus
EIF3K	cds.Camellia_sinensis.comp35956_c0_seq1_m.38504	1	0.503	-0.99137	2.925	0.0115833	0.34188	0.866667	6	6	7.16667	6	0.786111	166	0.597222	extracellular
PAL2	cds.Camellia_sinensis.comp38050_c0_seq1_m.42138	4	0.21775	-2.19926	1.77778	0	0.5625	1	3	3	5.66667	3	0.740741	0	0.708333	nucleus
AT1G09200	cds.Camellia_sinensis.comp30436_c0_seq9_m.19783	1	0.567	-0.818579	4.125	0.00539019	0.242424	0.833333	4	9	4.25	4	0.652778	48	0.607143	nucleus
AtCDC48C	cds.CL546Contig2_m.7929	2	0.566	-0.821126	2.875	0.00233918	0.347826	0.666667	3	6	7.66667	3	0.791667	24	0.45098	chloroplast
CDC48	cds.Camellia_sinensis.comp28481_c0_seq2_m.48310	1	0.659	-0.60165	2.6	0.0374394	0.384615	0.5	4	5	8.25	4	0.822222	194	0.392857	chloroplast
HSP81-3	cds.Camellia_sinensis.comp28425_c0_seq1_m.10099	1	0.626	-0.675765	2.35	0.0758279	0.425532	0.416667	9	5	7	9	0.85	644	0.291667	cytoplasm
UBQ11	cds.Camellia_sinensis.comp34952_c0_seq1_m.45449	1	0.516	-0.954557	2.5	0.120116	0.4	0.244444	10	6	5.8	10	0.833333	556	0.271429	cytoplasm
FAB1C	cds.Camellia_sinensis.comp33937_c0_seq1_m.768	2	0.606	-0.72261	2.7	0.0825828	0.37037	0.52381	7	5	7.14286	7	0.811111	596	0.411765	nucleus
AT1G53540	cds.Camellia_sinensis.comp29470_c0_seq1_m.43811	1	1.617	0.69332	3	0.05	0.333333	0.5	4	5	7.25	4	0.777778	192	0.583333	cytoplasm
RPN10	cds.Camellia_sinensis.comp33680_c2_seq7_m.24138	1	0.665	-0.588574	2.425	0.124845	0.412371	0.333333	6	6	8.16667	6	0.841667	956	0.314103	chloroplast
MPA24.5	cds.Camellia_sinensis.comp20754_c0_seq1_m.30081	1	0.578	-0.790859	2.425	0.153451	0.412371	0.392857	8	5	7.25	8	0.841667	1056	0.339286	chloroplast
BAN	cds.Camellia_sinensis.comp27225_c0_seq1_m.28449	3	0.282333	-1.82453	1.55556	0.104167	0.642857	0.333333	4	2	5.25	4	0.814815	26	0.625	chloroplast
SUMO1	cds.Camellia_sinensis.comp35236_c0_seq1_m.43555	1	0.631	-0.664288	3.025	0.0828508	0.330579	0.333333	3	7	6.33333	3	0.775	600	0.428571	nucleus
UBC35	cds.Camellia_sinensis.comp31860_c0_seq1_m.5968	3	0.570667	-0.80928	2.45	0.139437	0.408163	0.285714	8	6	5.5	8	0.838889	818	0.233696	cytoplasm
GRP7	cds.Camellia_sinensis.comp30285_c0_seq3_m.43101	1	0.591	-0.75877	3.2	0.013278	0.3125	0	2	5	6	2	0.755556	144	0.625	nucleus
UPL1	cds.Camellia_sinensis.comp34869_c0_seq1_m.249	1	0.491	-1.02621	2.6	0.0212526	0.384615	0.666667	4	6	9	4	0.822222	252	0.391304	plasma membrane
AGO4	cds.Camellia_sinensis.comp31806_c0_seq1_m.4333	1	0.62	-0.68966	5.075	0	0.197044	0	1	8	2	1	0.547222	0	0	nucleus
PHS2	cds.Camellia_sinensis.comp33629_c1_seq1_m.6279	1	1.67	0.739848	3.05	0	0.327869	1	3	5	9.33333	3	0.772222	0	0.777778	cytoplasm
SAM1	cds.Camellia_sinensis.comp25036_c0_seq1_m.20734	1	0.548	-0.867752	3.675	0	0.272109	0	1	6	7	1	0.702778	0	0	cytoskeleton
RGLG2	cds.Camellia_sinensis.comp31454_c0_seq32_m.45251	1	0.493	-1.02034	3.425	0	0.291971	0	1	7	8	1	0.730556	0	0	chloroplast
UBP14	cds.Camellia_sinensis.comp27639_c0_seq1_m.6860	1	0.655	-0.610433	3.475	0	0.28777	0	1	7	10	1	0.725	0	0	nucleus
PGRL1A	cds.Camellia_sinensis.comp31560_c0_seq1_m.23697	1	0.633	-0.659723	4.85	0.05	0.206186	0	2	8	1.5	2	0.572222	320	0.5	chloroplast
CA1	cds.Camellia_sinensis.comp34958_c0_seq1_m.22394	2	0.562	-0.831358	5.825	0	0.171674	0	1	9	2	1	0.463889	0	0	chloroplast
GAPC2	cds.Camellia_sinensis.comp28417_c0_seq1_m.22464	1	0.614	-0.703689	3.05	0.148077	0.327869	0.166667	4	6	5.5	4	0.772222	978	0.384615	cytoplasm
AT5G64460	cds.Camellia_sinensis.comp30622_c0_seq1_m.27600	1	0.599	-0.739372	3.925	0.0974359	0.254777	0	2	7	3	2	0.675	636	0.5	cytoplasm
AT1G12760	cds.Camellia_sinensis.comp23766_c0_seq1_m.21984	1	1.555	0.636915	3.175	0	0.314961	1	2	7	9	2	0.758333	0	0.692308	chloroplast
GME	cds.Camellia_sinensis.comp30979_c1_seq1_m.25752	1	0.61	-0.713119	1.55556	0.104167	0.642857	0.333333	4	2	5.25	4	0.814815	26	0.625	cytoskeleton
SQS1	cds.Camellia_sinensis.comp31558_c0_seq1_m.19170	1	0.621	-0.687335	2.22222	0.00694444	0.45	0	2	3	4	2	0.592593	2	1	cytoplasm
GLN1-1	cds.Camellia_sinensis.comp33659_c0_seq2_m.20927	1	0.63	-0.666576	3.975	0	0.251572	0	1	6	4	1	0.669444	0	0	cytoplasm
