# Supplementary material for: Global Ubiquitome Profiling Revealed the Roles of Ubiquitinated Proteins in Metabolic Pathways of Tea Leaves in Responding to Drought Stress
Source: Sci Rep. 2019 Mar 12;9:4286. doi: 10.1038/s41598-019-41041-3 (PMC6414630; doi:10.1038/s41598-019-41041-3)
Supplement: Supplementary file 1 — Dataset [file 41598_2019_41041_MOESM1_ESM.zip › Supplemental Table 8.xlsx]

## Sheet: Flavonoid metabolites
Global Ubiquitome Profiling Revealed the Roles of Ubiquitinated Proteins in Metabolic Pathways of Tea Leaves in Responding to Drought Stress Hui Xie1, Yu Wang1, Yiqian Ding1, Chen Qiu1, Litao Sun1, Zhongshuai Gai2, Honglian Gu1, Zhaotang Ding1* 1 Tea Research Institute, Qingdao Agricultural University, Qingdao, 266109, China 2 College of Life Science, Yantai University, Yantai，Shandong, 264005, C…
Flavonoid metabolites of tea plants
Name	Contents(μg/g)
	CK	DT	DT/CK
Catechin	28.6413	29.3518	1.0248
Diosmin	0.957405	0.746537	0.77975
Kaempferol	0.118254	0.104551	0.884117
Luteolin	0.216481	0.119816	0.553471
Lutin	211.451	193.592	0.915539
Naringin	11.0054	11.3456	1.03092
Dihydroquercetin	22.3631	22.3252	0.998306
Isovitexin	8.5942	7.28752	0.847959
Galuteolin	0.14481	0.122997	0.849368
Apigenin	0.194346	0.104635	0.538396
Astragalin	15.1444	18.3569	1.21212
Isoquercitrin	1.85659	1.54187	0.830484
Epicatechin	291.394	267.914	0.91942
Genistin	0.537772	0.748536	1.39192
Glycitin	350.07	366.784	1.04775
Quercitrin	0.128077	0.152321	1.18929
Vitexin	10.6597	9.59511	0.900128
Dihydromyricetin	1.07415	1.12108	1.04368
Naringenin	0.741104	0.495469	0.668555
Quercetin	0.408559	0.243846	0.596845
Myricetin	0.300711	0.242948	0.807911
Epigallocatechin gallate	4382.16	5592.07	1.2761
Epigallocatechin	442.801	234.221	0.528953
Epigallocatechin gallate	21598.5	22920.4	1.0612
